# Supplementary material for: Polyphosphate synthesis is essential for phosphate and ATP homeostasis during nutrient upshift
Source: Proc Natl Acad Sci U S A. 2026 Jun 3;123(23):e2531128123. doi: 10.1073/pnas.2531128123 (PMC13250506; doi:10.1073/pnas.2531128123)
Supplement: Supplementary file 2 — Dataset S01 (XLSX) [file pnas.2531128123.sd01.xlsx]

## Sheet: Table
Barcode	Locus ID	Scaffold	Time	ID	Treatment	Replicate	Counts	n0	Strains per gene	Strain Fitness	Normalized Gene Fitness	t	Significant	Gene Length	Gene Strand	Barcode Strand	Position	Relative Position	nTot Mapping	Multiple Mapping Sites	UniProt Entry	Gene Name	Gene Synonyms	Protein Names	Protein Length	Function	GO Molecular Function	GO Biological Process	GO Cellular Component
AAAAACAAGGGGGGGGAGGG	CCNA_01169	NC_011916.1	41	21	C-recovery	4	7	13	8	-0.825499	0.447193	0.569284	0	812	-	-	1288315	0.536946	4	FALSE	A0A0H3C7A3	NA	NA	Exo-alpha-sialidase	270	NA	NA	NA	NA
AAAAACAAGGGGGGGGAGGG	CCNA_01169	NC_011916.1	41	24	N-recovery	3	16	13	8	0.193181	-0.0108333	-0.0129134	0	812	-	-	1288315	0.536946	4	FALSE	A0A0H3C7A3	NA	NA	Exo-alpha-sialidase	270	NA	NA	NA	NA
AAAAACAAGGGGGGGGAGGG	CCNA_01169	NC_011916.1	41	25	N-recovery	4	11	13	8	-0.256857	0.0549733	0.0754872	0	812	-	-	1288315	0.536946	4	FALSE	A0A0H3C7A3	NA	NA	Exo-alpha-sialidase	270	NA	NA	NA	NA
AAAAACAAGGGGGGGGAGGG	CCNA_01169	NC_011916.1	24	7	C-starvation	2	10	13	8	-0.412474	-0.329015	-0.374178	0	812	-	-	1288315	0.536946	4	FALSE	A0A0H3C7A3	NA	NA	Exo-alpha-sialidase	270	NA	NA	NA	NA
AAAAACAAGGGGGGGGAGGG	CCNA_01169	NC_011916.1	41	29	P-recovery	4	14	13	8	0.0703755	0.142653	0.195886	0	812	-	-	1288315	0.536946	4	FALSE	A0A0H3C7A3	NA	NA	Exo-alpha-sialidase	270	NA	NA	NA	NA
AAAAACAAGGGGGGGGAGGG	CCNA_01169	NC_011916.1	24	13	N-starvation	4	5	13	8	-1.32047	0.0872298	0.107845	0	812	-	-	1288315	0.536946	4	FALSE	A0A0H3C7A3	NA	NA	Exo-alpha-sialidase	270	NA	NA	NA	NA
AAAAACAAGGGGGGGGAGGG	CCNA_01169	NC_011916.1	24	6	C-starvation	1	8	13	8	-0.722944	-0.0673236	-0.0911019	0	812	-	-	1288315	0.536946	4	FALSE	A0A0H3C7A3	NA	NA	Exo-alpha-sialidase	270	NA	NA	NA	NA
AAAAACAAGGGGGGGGAGGG	CCNA_01169	NC_011916.1	41	28	P-recovery	3	5	13	8	-1.33427	-0.151543	-0.192917	0	812	-	-	1288315	0.536946	4	FALSE	A0A0H3C7A3	NA	NA	Exo-alpha-sialidase	270	NA	NA	NA	NA
AAAAACAAGGGGGGGGAGGG	CCNA_01169	NC_011916.1	41	27	P-recovery	2	6	13	8	-1.11911	0.0152444	0.0188471	0	812	-	-	1288315	0.536946	4	FALSE	A0A0H3C7A3	NA	NA	Exo-alpha-sialidase	270	NA	NA	NA	NA
AAAAACAAGGGGGGGGAGGG	CCNA_01169	NC_011916.1	24	10	N-starvation	1	13	13	8	-0.0471244	0.128444	0.178636	0	812	-	-	1288315	0.536946	4	FALSE	A0A0H3C7A3	NA	NA	Exo-alpha-sialidase	270	NA	NA	NA	NA
AAAAACAAGGGGGGGGAGGG	CCNA_01169	NC_011916.1	16	4	M2G	3	8	13	8	-0.77302	0.115052	0.0973209	0	812	-	-	1288315	0.536946	4	FALSE	A0A0H3C7A3	NA	NA	Exo-alpha-sialidase	270	NA	NA	NA	NA
AAAAACAAGGGGGGGGAGGG	CCNA_01169	NC_011916.1	24	11	N-starvation	2	8	13	8	-0.734627	-0.145886	-0.15576	0	812	-	-	1288315	0.536946	4	FALSE	A0A0H3C7A3	NA	NA	Exo-alpha-sialidase	270	NA	NA	NA	NA
AAAAACAAGGGGGGGGAGGG	CCNA_01169	NC_011916.1	41	19	C-recovery	2	18	13	8	0.40697	0.186399	0.119372	0	812	-	-	1288315	0.536946	4	FALSE	A0A0H3C7A3	NA	NA	Exo-alpha-sialidase	270	NA	NA	NA	NA
AAAAACAAGGGGGGGGAGGG	CCNA_01169	NC_011916.1	24	9	C-starvation	4	8	13	8	-0.69615	-0.185888	-0.211404	0	812	-	-	1288315	0.536946	4	FALSE	A0A0H3C7A3	NA	NA	Exo-alpha-sialidase	270	NA	NA	NA	NA
AAAAACAAGGGGGGGGAGGG	CCNA_01169	NC_011916.1	41	20	C-recovery	3	18	13	8	0.385039	0.17244	0.19611	0	812	-	-	1288315	0.536946	4	FALSE	A0A0H3C7A3	NA	NA	Exo-alpha-sialidase	270	NA	NA	NA	NA
AAAAACAAGGGGGGGGAGGG	CCNA_01169	NC_011916.1	41	22	N-recovery	1	12	13	8	-0.147055	0.412198	0.46878	0	812	-	-	1288315	0.536946	4	FALSE	A0A0H3C7A3	NA	NA	Exo-alpha-sialidase	270	NA	NA	NA	NA
AAAAACAAGGGGGGGGAGGG	CCNA_01169	NC_011916.1	41	23	N-recovery	2	7	13	8	-0.908014	-0.125	-0.159128	0	812	-	-	1288315	0.536946	4	FALSE	A0A0H3C7A3	NA	NA	Exo-alpha-sialidase	270	NA	NA	NA	NA
AAAAACAAGGGGGGGGAGGG	CCNA_01169	NC_011916.1	24	17	P-starvation	4	7	13	8	-0.969577	-0.113852	-0.121557	0	812	-	-	1288315	0.536946	4	FALSE	A0A0H3C7A3	NA	NA	Exo-alpha-sialidase	270	NA	NA	NA	NA
AAAAACAAGGGGGGGGAGGG	CCNA_01169	NC_011916.1	24	15	P-starvation	2	2	13	8	-2.46326	-0.155166	-0.151377	0	812	-	-	1288315	0.536946	4	FALSE	A0A0H3C7A3	NA	NA	Exo-alpha-sialidase	270	NA	NA	NA	NA
AAAAACAAGGGGGGGGAGGG	CCNA_01169	NC_011916.1	41	18	C-recovery	1	11	13	8	-0.296072	0.280001	0.273164	0	812	-	-	1288315	0.536946	4	FALSE	A0A0H3C7A3	NA	NA	Exo-alpha-sialidase	270	NA	NA	NA	NA
AAAAACAAGGGGGGGGAGGG	CCNA_01169	NC_011916.1	41	26	P-recovery	1	8	13	8	-0.730273	-0.152055	-0.162346	0	812	-	-	1288315	0.536946	4	FALSE	A0A0H3C7A3	NA	NA	Exo-alpha-sialidase	270	NA	NA	NA	NA
AAAAACAAGGGGGGGGAGGG	CCNA_01169	NC_011916.1	16	3	M2G	2	12	13	8	-0.168067	-0.0999586	-0.0845536	0	812	-	-	1288315	0.536946	4	FALSE	A0A0H3C7A3	NA	NA	Exo-alpha-sialidase	270	NA	NA	NA	NA
AAAAACAAGGGGGGGGAGGG	CCNA_01169	NC_011916.1	24	14	P-starvation	1	17	13	8	0.315679	-0.0688603	-0.0735208	0	812	-	-	1288315	0.536946	4	FALSE	A0A0H3C7A3	NA	NA	Exo-alpha-sialidase	270	NA	NA	NA	NA
AAAAACAAGGGGGGGGAGGG	CCNA_01169	NC_011916.1	24	12	N-starvation	3	4	13	8	-1.63019	-0.0276199	-0.0294892	0	812	-	-	1288315	0.536946	4	FALSE	A0A0H3C7A3	NA	NA	Exo-alpha-sialidase	270	NA	NA	NA	NA
AAAAACAAGGGGGGGGAGGG	CCNA_01169	NC_011916.1	24	16	P-starvation	3	6	13	8	-1.11018	-0.156822	-0.167436	0	812	-	-	1288315	0.536946	4	FALSE	A0A0H3C7A3	NA	NA	Exo-alpha-sialidase	270	NA	NA	NA	NA
AAAAACAAGGGGGGGGAGGG	CCNA_01169	NC_011916.1	24	8	C-starvation	3	7	13	s	-0.87234	-0.0812374	-0.114253	0	812	-	-	1288315	0.536946	4	FALSE	A0A0H3C7A3	NA	NA	Exo-alpha-sialidase	270	NA	NA	NA	NA
AAAAACAAGGGGGGGGAGGG	CCNA_01169	NC_011916.1	16	2	M2G	1	7	13	8	-0.884832	0.123677	0.120658	0	812	-	-	1288315	0.536946	4	FALSE	A0A0H3C7A3	NA	NA	Exo-alpha-sialidase	270	NA	NA	NA	NA
AAAAACAAGGGGGGGGAGGG	CCNA_01169	NC_011916.1	16	5	M2G	4	11	13	8	-0.305144	-0.0497975	-0.0485815	0	812	-	-	1288315	0.536946	4	FALSE	A0A0H3C7A3	NA	NA	Exo-alpha-sialidase	270	NA	NA	NA	NA
AAAAACGCGAAGGCAGAGAC	CCNA_03722	NC_011916.1	16	5	M2G	4	14	33	18	-1.3053	-2.02755	-1.25461	0	4526	+	+	3887297	0.113345	2	FALSE	A0A0H3CDU5	gltB	NA	Glutamate synthase (NADPH) large chain GltB (EC 1.4.1.13)	1508	NA	3 iron, 4 sulfur cluster binding [GO:0051538]; glutamate synthase (NADPH) activity [GO:0004355]; metal ion binding [GO:0046872]	glutamate biosynthetic process [GO:0006537]; glutamine metabolic process [GO:0006541]	NA
AAAAACGCGAAGGCAGAGAC	CCNA_03722	NC_011916.1	24	11	N-starvation	2	20	33	18	-0.781606	-0.823443	-0.509531	0	4526	+	+	3887297	0.113345	2	FALSE	A0A0H3CDU5	gltB	NA	Glutamate synthase (NADPH) large chain GltB (EC 1.4.1.13)	1508	NA	3 iron, 4 sulfur cluster binding [GO:0051538]; glutamate synthase (NADPH) activity [GO:0004355]; metal ion binding [GO:0046872]	glutamate biosynthetic process [GO:0006537]; glutamine metabolic process [GO:0006541]	NA
AAAAACGCGAAGGCAGAGAC	CCNA_03722	NC_011916.1	16	3	M2G	2	13	33	18	-1.40921	-2.32622	-1.43942	0	4526	+	+	3887297	0.113345	2	FALSE	A0A0H3CDU5	gltB	NA	Glutamate synthase (NADPH) large chain GltB (EC 1.4.1.13)	1508	NA	3 iron, 4 sulfur cluster binding [GO:0051538]; glutamate synthase (NADPH) activity [GO:0004355]; metal ion binding [GO:0046872]	glutamate biosynthetic process [GO:0006537]; glutamine metabolic process [GO:0006541]	NA
AAAAACGCGAAGGCAGAGAC	CCNA_03722	NC_011916.1	41	21	C-recovery	4	15	33	18	-1.20838	-2.28026	-1.41098	0	4526	+	+	3887297	0.113345	2	FALSE	A0A0H3CDU5	gltB	NA	Glutamate synthase (NADPH) large chain GltB (EC 1.4.1.13)	1508	NA	3 iron, 4 sulfur cluster binding [GO:0051538]; glutamate synthase (NADPH) activity [GO:0004355]; metal ion binding [GO:0046872]	glutamate biosynthetic process [GO:0006537]; glutamine metabolic process [GO:0006541]	NA
AAAAACGCGAAGGCAGAGAC	CCNA_03722	NC_011916.1	41	19	C-recovery	2	20	33	18	-0.802511	-2.38884	-1.47817	0	4526	+	+	3887297	0.113345	2	FALSE	A0A0H3CDU5	gltB	NA	Glutamate synthase (NADPH) large chain GltB (EC 1.4.1.13)	1508	NA	3 iron, 4 sulfur cluster binding [GO:0051538]; glutamate synthase (NADPH) activity [GO:0004355]; metal ion binding [GO:0046872]	glutamate biosynthetic process [GO:0006537]; glutamine metabolic process [GO:0006541]	NA
AAAAACGCGAAGGCAGAGAC	CCNA_03722	NC_011916.1	16	4	M2G	3	8	33	18	-2.08362	-2.24708	-1.39045	0	4526	+	+	3887297	0.113345	2	FALSE	A0A0H3CDU5	gltB	NA	Glutamate synthase (NADPH) large chain GltB (EC 1.4.1.13)	1508	NA	3 iron, 4 sulfur cluster binding [GO:0051538]; glutamate synthase (NADPH) activity [GO:0004355]; metal ion binding [GO:0046872]	glutamate biosynthetic process [GO:0006537]; glutamine metabolic process [GO:0006541]	NA
AAAAACGCGAAGGCAGAGAC	CCNA_03722	NC_011916.1	16	2	M2G	1	18	33	18	-0.95145	-2.11825	-1.31073	0	4526	+	+	3887297	0.113345	2	FALSE	A0A0H3CDU5	gltB	NA	Glutamate synthase (NADPH) large chain GltB (EC 1.4.1.13)	1508	NA	3 iron, 4 sulfur cluster binding [GO:0051538]; glutamate synthase (NADPH) activity [GO:0004355]; metal ion binding [GO:0046872]	glutamate biosynthetic process [GO:0006537]; glutamine metabolic process [GO:0006541]	NA
AAAAACGCGAAGGCAGAGAC	CCNA_03722	NC_011916.1	24	8	C-starvation	3	16	33	18	-1.1001	-1.57596	-0.975177	0	4526	+	+	3887297	0.113345	2	FALSE	A0A0H3CDU5	gltB	NA	Glutamate synthase (NADPH) large chain GltB (EC 1.4.1.13)	1508	NA	3 iron, 4 sulfur cluster binding [GO:0051538]; glutamate synthase (NADPH) activity [GO:0004355]; metal ion binding [GO:0046872]	glutamate biosynthetic process [GO:0006537]; glutamine metabolic process [GO:0006541]	NA
AAAAACGCGAAGGCAGAGAC	CCNA_03722	NC_011916.1	24	9	C-starvation	4	17	33	18	-1.00782	-1.3298	-0.822855	0	4526	+	+	3887297	0.113345	2	FALSE	A0A0H3CDU5	gltB	NA	Glutamate synthase (NADPH) large chain GltB (EC 1.4.1.13)	1508	NA	3 iron, 4 sulfur cluster binding [GO:0051538]; glutamate synthase (NADPH) activity [GO:0004355]; metal ion binding [GO:0046872]	glutamate biosynthetic process [GO:0006537]; glutamine metabolic process [GO:0006541]	NA
AAAAACGCGAAGGCAGAGAC	CCNA_03722	NC_011916.1	41	25	N-recovery	4	10	33	18	-1.77517	-2.81501	-1.74188	0	4526	+	+	3887297	0.113345	2	FALSE	A0A0H3CDU5	gltB	NA	Glutamate synthase (NADPH) large chain GltB (EC 1.4.1.13)	1508	NA	3 iron, 4 sulfur cluster binding [GO:0051538]; glutamate synthase (NADPH) activity [GO:0004355]; metal ion binding [GO:0046872]	glutamate biosynthetic process [GO:0006537]; glutamine metabolic process [GO:0006541]	NA
AAAAACGCGAAGGCAGAGAC	CCNA_03722	NC_011916.1	24	7	C-starvation	2	22	33	18	-0.651338	-1.40944	-0.872138	0	4526	+	+	3887297	0.113345	2	FALSE	A0A0H3CDU5	gltB	NA	Glutamate synthase (NADPH) large chain GltB (EC 1.4.1.13)	1508	NA	3 iron, 4 sulfur cluster binding [GO:0051538]; glutamate synthase (NADPH) activity [GO:0004355]; metal ion binding [GO:0046872]	glutamate biosynthetic process [GO:0006537]; glutamine metabolic process [GO:0006541]	NA
AAAAACGCGAAGGCAGAGAC	CCNA_03722	NC_011916.1	41	28	P-recovery	3	27	33	18	-0.376726	-1.91969	-1.18787	0	4526	+	+	3887297	0.113345	2	FALSE	A0A0H3CDU5	gltB	NA	Glutamate synthase (NADPH) large chain GltB (EC 1.4.1.13)	1508	NA	3 iron, 4 sulfur cluster binding [GO:0051538]; glutamate synthase (NADPH) activity [GO:0004355]; metal ion binding [GO:0046872]	glutamate biosynthetic process [GO:0006537]; glutamine metabolic process [GO:0006541]	NA
AAAAACGCGAAGGCAGAGAC	CCNA_03722	NC_011916.1	24	17	P-starvation	4	13	33	18	-1.34599	0.100812	0.0623805	0	4526	+	+	3887297	0.113345	2	FALSE	A0A0H3CDU5	gltB	NA	Glutamate synthase (NADPH) large chain GltB (EC 1.4.1.13)	1508	NA	3 iron, 4 sulfur cluster binding [GO:0051538]; glutamate synthase (NADPH) activity [GO:0004355]; metal ion binding [GO:0046872]	glutamate biosynthetic process [GO:0006537]; glutamine metabolic process [GO:0006541]	NA
AAAAACGCGAAGGCAGAGAC	CCNA_03722	NC_011916.1	24	6	C-starvation	1	13	33	18	-1.3907	-1.32451	-0.819582	0	4526	+	+	3887297	0.113345	2	FALSE	A0A0H3CDU5	gltB	NA	Glutamate synthase (NADPH) large chain GltB (EC 1.4.1.13)	1508	NA	3 iron, 4 sulfur cluster binding [GO:0051538]; glutamate synthase (NADPH) activity [GO:0004355]; metal ion binding [GO:0046872]	glutamate biosynthetic process [GO:0006537]; glutamine metabolic process [GO:0006541]	NA
AAAAACGCGAAGGCAGAGAC	CCNA_03722	NC_011916.1	24	16	P-starvation	3	18	33	18	-0.880194	0.286723	0.181063	0	4526	+	+	3887297	0.113345	2	FALSE	A0A0H3CDU5	gltB	NA	Glutamate synthase (NADPH) large chain GltB (EC 1.4.1.13)	1508	NA	3 iron, 4 sulfur cluster binding [GO:0051538]; glutamate synthase (NADPH) activity [GO:0004355]; metal ion binding [GO:0046872]	glutamate biosynthetic process [GO:0006537]; glutamine metabolic process [GO:0006541]	NA
AAAAACGCGAAGGCAGAGAC	CCNA_03722	NC_011916.1	24	14	P-starvation	1	15	33	18	-1.15079	-0.25716	-0.159126	0	4526	+	+	3887297	0.113345	2	FALSE	A0A0H3CDU5	gltB	NA	Glutamate synthase (NADPH) large chain GltB (EC 1.4.1.13)	1508	NA	3 iron, 4 sulfur cluster binding [GO:0051538]; glutamate synthase (NADPH) activity [GO:0004355]; metal ion binding [GO:0046872]	glutamate biosynthetic process [GO:0006537]; glutamine metabolic process [GO:0006541]	NA
AAAAACGCGAAGGCAGAGAC	CCNA_03722	NC_011916.1	24	13	N-starvation	4	11	33	18	-1.6266	-1.61604	-0.999973	0	4526	+	+	3887297	0.113345	2	FALSE	A0A0H3CDU5	gltB	NA	Glutamate synthase (NADPH) large chain GltB (EC 1.4.1.13)	1508	NA	3 iron, 4 sulfur cluster binding [GO:0051538]; glutamate synthase (NADPH) activity [GO:0004355]; metal ion binding [GO:0046872]	glutamate biosynthetic process [GO:0006537]; glutamine metabolic process [GO:0006541]	NA
AAAAACGCGAAGGCAGAGAC	CCNA_03722	NC_011916.1	24	12	N-starvation	3	13	33	18	-1.39434	-0.962029	-0.607513	0	4526	+	+	3887297	0.113345	2	FALSE	A0A0H3CDU5	gltB	NA	Glutamate synthase (NADPH) large chain GltB (EC 1.4.1.13)	1508	NA	3 iron, 4 sulfur cluster binding [GO:0051538]; glutamate synthase (NADPH) activity [GO:0004355]; metal ion binding [GO:0046872]	glutamate biosynthetic process [GO:0006537]; glutamine metabolic process [GO:0006541]	NA
AAAAACGCGAAGGCAGAGAC	CCNA_03722	NC_011916.1	41	24	N-recovery	3	16	33	18	-1.11755	-2.07574	-1.28443	0	4526	+	+	3887297	0.113345	2	FALSE	A0A0H3CDU5	gltB	NA	Glutamate synthase (NADPH) large chain GltB (EC 1.4.1.13)	1508	NA	3 iron, 4 sulfur cluster binding [GO:0051538]; glutamate synthase (NADPH) activity [GO:0004355]; metal ion binding [GO:0046872]	glutamate biosynthetic process [GO:0006537]; glutamine metabolic process [GO:0006541]	NA
AAAAACGCGAAGGCAGAGAC	CCNA_03722	NC_011916.1	41	23	N-recovery	2	21	33	18	-0.733437	-1.77852	-1.10052	0	4526	+	+	3887297	0.113345	2	FALSE	A0A0H3CDU5	gltB	NA	Glutamate synthase (NADPH) large chain GltB (EC 1.4.1.13)	1508	NA	3 iron, 4 sulfur cluster binding [GO:0051538]; glutamate synthase (NADPH) activity [GO:0004355]; metal ion binding [GO:0046872]	glutamate biosynthetic process [GO:0006537]; glutamine metabolic process [GO:0006541]	NA
AAAAACGCGAAGGCAGAGAC	CCNA_03722	NC_011916.1	41	22	N-recovery	1	13	33	18	-1.40362	-2.16358	-1.33878	0	4526	+	+	3887297	0.113345	2	FALSE	A0A0H3CDU5	gltB	NA	Glutamate synthase (NADPH) large chain GltB (EC 1.4.1.13)	1508	NA	3 iron, 4 sulfur cluster binding [GO:0051538]; glutamate synthase (NADPH) activity [GO:0004355]; metal ion binding [GO:0046872]	glutamate biosynthetic process [GO:0006537]; glutamine metabolic process [GO:0006541]	NA
AAAAACGCGAAGGCAGAGAC	CCNA_03722	NC_011916.1	24	15	P-starvation	2	11	33	18	-1.57965	0.0509232	0.0321576	0	4526	+	+	3887297	0.113345	2	FALSE	A0A0H3CDU5	gltB	NA	Glutamate synthase (NADPH) large chain GltB (EC 1.4.1.13)	1508	NA	3 iron, 4 sulfur cluster binding [GO:0051538]; glutamate synthase (NADPH) activity [GO:0004355]; metal ion binding [GO:0046872]	glutamate biosynthetic process [GO:0006537]; glutamine metabolic process [GO:0006541]	NA
AAAAACGCGAAGGCAGAGAC	CCNA_03722	NC_011916.1	41	20	C-recovery	3	16	33	18	-1.11755	-1.65961	-1.02694	0	4526	+	+	3887297	0.113345	2	FALSE	A0A0H3CDU5	gltB	NA	Glutamate synthase (NADPH) large chain GltB (EC 1.4.1.13)	1508	NA	3 iron, 4 sulfur cluster binding [GO:0051538]; glutamate synthase (NADPH) activity [GO:0004355]; metal ion binding [GO:0046872]	glutamate biosynthetic process [GO:0006537]; glutamine metabolic process [GO:0006541]	NA
AAAAACGCGAAGGCAGAGAC	CCNA_03722	NC_011916.1	41	29	P-recovery	4	21	33	18	-0.733437	-2.28522	-1.41405	0	4526	+	+	3887297	0.113345	2	FALSE	A0A0H3CDU5	gltB	NA	Glutamate synthase (NADPH) large chain GltB (EC 1.4.1.13)	1508	NA	3 iron, 4 sulfur cluster binding [GO:0051538]; glutamate synthase (NADPH) activity [GO:0004355]; metal ion binding [GO:0046872]	glutamate biosynthetic process [GO:0006537]; glutamine metabolic process [GO:0006541]	NA
AAAAACGCGAAGGCAGAGAC	CCNA_03722	NC_011916.1	24	10	N-starvation	1	23	33	18	-0.58845	-1.1254	-0.696376	0	4526	+	+	3887297	0.113345	2	FALSE	A0A0H3CDU5	gltB	NA	Glutamate synthase (NADPH) large chain GltB (EC 1.4.1.13)	1508	NA	3 iron, 4 sulfur cluster binding [GO:0051538]; glutamate synthase (NADPH) activity [GO:0004355]; metal ion binding [GO:0046872]	glutamate biosynthetic process [GO:0006537]; glutamine metabolic process [GO:0006541]	NA
AAAAACGCGAAGGCAGAGAC	CCNA_03722	NC_011916.1	41	27	P-recovery	2	8	33	18	-2.08362	-2.64026	-1.63374	0	4526	+	+	3887297	0.113345	2	FALSE	A0A0H3CDU5	gltB	NA	Glutamate synthase (NADPH) large chain GltB (EC 1.4.1.13)	1508	NA	3 iron, 4 sulfur cluster binding [GO:0051538]; glutamate synthase (NADPH) activity [GO:0004355]; metal ion binding [GO:0046872]	glutamate biosynthetic process [GO:0006537]; glutamine metabolic process [GO:0006541]	NA
AAAAACGCGAAGGCAGAGAC	CCNA_03722	NC_011916.1	41	26	P-recovery	1	18	33	18	-0.95145	-2.03982	-1.26221	0	4526	+	+	3887297	0.113345	2	FALSE	A0A0H3CDU5	gltB	NA	Glutamate synthase (NADPH) large chain GltB (EC 1.4.1.13)	1508	NA	3 iron, 4 sulfur cluster binding [GO:0051538]; glutamate synthase (NADPH) activity [GO:0004355]; metal ion binding [GO:0046872]	glutamate biosynthetic process [GO:0006537]; glutamine metabolic process [GO:0006541]	NA
AAAAACGCGAAGGCAGAGAC	CCNA_03722	NC_011916.1	41	18	C-recovery	1	12	33	18	-1.51547	-2.21302	-1.36938	0	4526	+	+	3887297	0.113345	2	FALSE	A0A0H3CDU5	gltB	NA	Glutamate synthase (NADPH) large chain GltB (EC 1.4.1.13)	1508	NA	3 iron, 4 sulfur cluster binding [GO:0051538]; glutamate synthase (NADPH) activity [GO:0004355]; metal ion binding [GO:0046872]	glutamate biosynthetic process [GO:0006537]; glutamine metabolic process [GO:0006541]	NA
AAAAACGCGTTAGGGGGGAT	CCNA_03319	NC_011916.1	24	11	N-starvation	2	20	48	4	-1.26191	-0.0984573	-0.107263	0	800	-	+	3498101	0.21125	3	FALSE	B8H429	imuA	NA	Protein ImuA	244	FUNCTION: Along with DnaE2 and ImuB is required for the error-prone processing of DNA lesions. {ECO:0000269|PubMed:15886391}.	NA	DNA repair [GO:0006281]	NA
AAAAACGCGTTAGGGGGGAT	CCNA_03319	NC_011916.1	24	13	N-starvation	4	24	48	4	-1.0014	-0.076863	-0.0485383	0	800	-	+	3498101	0.21125	3	FALSE	B8H429	imuA	NA	Protein ImuA	244	FUNCTION: Along with DnaE2 and ImuB is required for the error-prone processing of DNA lesions. {ECO:0000269|PubMed:15886391}.	NA	DNA repair [GO:0006281]	NA
AAAAACGCGTTAGGGGGGAT	CCNA_03319	NC_011916.1	24	9	C-starvation	4	30	48	4	-0.66963	0.259074	0.282245	0	800	-	+	3498101	0.21125	3	FALSE	B8H429	imuA	NA	Protein ImuA	244	FUNCTION: Along with DnaE2 and ImuB is required for the error-prone processing of DNA lesions. {ECO:0000269|PubMed:15886391}.	NA	DNA repair [GO:0006281]	NA
AAAAACGCGTTAGGGGGGAT	CCNA_03319	NC_011916.1	41	22	N-recovery	1	35	48	4	-0.461525	0.336504	0.3666	0	800	-	+	3498101	0.21125	3	FALSE	B8H429	imuA	NA	Protein ImuA	244	FUNCTION: Along with DnaE2 and ImuB is required for the error-prone processing of DNA lesions. {ECO:0000269|PubMed:15886391}.	NA	DNA repair [GO:0006281]	NA
AAAAACGCGTTAGGGGGGAT	CCNA_03319	NC_011916.1	24	12	N-starvation	3	19	48	4	-1.32551	0.146725	0.150806	0	800	-	+	3498101	0.21125	3	FALSE	B8H429	imuA	NA	Protein ImuA	244	FUNCTION: Along with DnaE2 and ImuB is required for the error-prone processing of DNA lesions. {ECO:0000269|PubMed:15886391}.	NA	DNA repair [GO:0006281]	NA
AAAAACGCGTTAGGGGGGAT	CCNA_03319	NC_011916.1	24	17	P-starvation	4	9	48	4	-2.39819	-0.338788	-0.311778	0	800	-	+	3498101	0.21125	3	FALSE	B8H429	imuA	NA	Protein ImuA	244	FUNCTION: Along with DnaE2 and ImuB is required for the error-prone processing of DNA lesions. {ECO:0000269|PubMed:15886391}.	NA	DNA repair [GO:0006281]	NA
AAAAACGCGTTAGGGGGGAT	CCNA_03319	NC_011916.1	24	14	P-starvation	1	19	48	4	-1.33023	0.0828515	0.0973974	0	800	-	+	3498101	0.21125	3	FALSE	B8H429	imuA	NA	Protein ImuA	244	FUNCTION: Along with DnaE2 and ImuB is required for the error-prone processing of DNA lesions. {ECO:0000269|PubMed:15886391}.	NA	DNA repair [GO:0006281]	NA
AAAAACGCGTTAGGGGGGAT	CCNA_03319	NC_011916.1	24	16	P-starvation	3	16	48	4	-1.58626	-0.273702	-0.183953	0	800	-	+	3498101	0.21125	3	FALSE	B8H429	imuA	NA	Protein ImuA	244	FUNCTION: Along with DnaE2 and ImuB is required for the error-prone processing of DNA lesions. {ECO:0000269|PubMed:15886391}.	NA	DNA repair [GO:0006281]	NA
AAAAACGCGTTAGGGGGGAT	CCNA_03319	NC_011916.1	41	19	C-recovery	2	29	48	4	-0.724315	-0.027034	-0.0294518	0	800	-	+	3498101	0.21125	3	FALSE	B8H429	imuA	NA	Protein ImuA	244	FUNCTION: Along with DnaE2 and ImuB is required for the error-prone processing of DNA lesions. {ECO:0000269|PubMed:15886391}.	NA	DNA repair [GO:0006281]	NA
AAAAACGCGTTAGGGGGGAT	CCNA_03319	NC_011916.1	16	4	M2G	3	18	48	4	-1.38803	0.793754	0.922996	0	800	-	+	3498101	0.21125	3	FALSE	B8H429	imuA	NA	Protein ImuA	244	FUNCTION: Along with DnaE2 and ImuB is required for the error-prone processing of DNA lesions. {ECO:0000269|PubMed:15886391}.	NA	DNA repair [GO:0006281]	NA
AAAAACGCGTTAGGGGGGAT	CCNA_03319	NC_011916.1	16	3	M2G	2	32	48	4	-0.58941	-0.000394553	-0.000429841	0	800	-	+	3498101	0.21125	3	FALSE	B8H429	imuA	NA	Protein ImuA	244	FUNCTION: Along with DnaE2 and ImuB is required for the error-prone processing of DNA lesions. {ECO:0000269|PubMed:15886391}.	NA	DNA repair [GO:0006281]	NA
AAAAACGCGTTAGGGGGGAT	CCNA_03319	NC_011916.1	16	5	M2G	4	23	48	4	-1.05813	0.324919	0.369521	0	800	-	+	3498101	0.21125	3	FALSE	B8H429	imuA	NA	Protein ImuA	244	FUNCTION: Along with DnaE2 and ImuB is required for the error-prone processing of DNA lesions. {ECO:0000269|PubMed:15886391}.	NA	DNA repair [GO:0006281]	NA
AAAAACGCGTTAGGGGGGAT	CCNA_03319	NC_011916.1	41	24	N-recovery	3	39	48	4	-0.308857	0.338142	0.368385	0	800	-	+	3498101	0.21125	3	FALSE	B8H429	imuA	NA	Protein ImuA	244	FUNCTION: Along with DnaE2 and ImuB is required for the error-prone processing of DNA lesions. {ECO:0000269|PubMed:15886391}.	NA	DNA repair [GO:0006281]	NA
AAAAACGCGTTAGGGGGGAT	CCNA_03319	NC_011916.1	41	25	N-recovery	4	42	48	4	-0.207421	0.271325	0.297125	0	800	-	+	3498101	0.21125	3	FALSE	B8H429	imuA	NA	Protein ImuA	244	FUNCTION: Along with DnaE2 and ImuB is required for the error-prone processing of DNA lesions. {ECO:0000269|PubMed:15886391}.	NA	DNA repair [GO:0006281]	NA
AAAAACGCGTTAGGGGGGAT	CCNA_03319	NC_011916.1	16	2	M2G	1	28	48	4	-0.78509	0.0540217	0.0446025	0	800	-	+	3498101	0.21125	3	FALSE	B8H429	imuA	NA	Protein ImuA	244	FUNCTION: Along with DnaE2 and ImuB is required for the error-prone processing of DNA lesions. {ECO:0000269|PubMed:15886391}.	NA	DNA repair [GO:0006281]	NA
AAAAACGCGTTAGGGGGGAT	CCNA_03319	NC_011916.1	41	20	C-recovery	3	25	48	4	-0.956216	-0.288709	-0.266557	0	800	-	+	3498101	0.21125	3	FALSE	B8H429	imuA	NA	Protein ImuA	244	FUNCTION: Along with DnaE2 and ImuB is required for the error-prone processing of DNA lesions. {ECO:0000269|PubMed:15886391}.	NA	DNA repair [GO:0006281]	NA
AAAAACGCGTTAGGGGGGAT	CCNA_03319	NC_011916.1	41	18	C-recovery	1	25	48	4	-0.942108	-0.0544648	-0.059336	0	800	-	+	3498101	0.21125	3	FALSE	B8H429	imuA	NA	Protein ImuA	244	FUNCTION: Along with DnaE2 and ImuB is required for the error-prone processing of DNA lesions. {ECO:0000269|PubMed:15886391}.	NA	DNA repair [GO:0006281]	NA
AAAAACGCGTTAGGGGGGAT	CCNA_03319	NC_011916.1	24	15	P-starvation	2	15	48	4	-1.685	-0.193591	-0.211999	0	800	-	+	3498101	0.21125	3	FALSE	B8H429	imuA	NA	Protein ImuA	244	FUNCTION: Along with DnaE2 and ImuB is required for the error-prone processing of DNA lesions. {ECO:0000269|PubMed:15886391}.	NA	DNA repair [GO:0006281]	NA
AAAAACGCGTTAGGGGGGAT	CCNA_03319	NC_011916.1	41	27	P-recovery	2	25	48	4	-0.938818	0.272922	0.297332	0	800	-	+	3498101	0.21125	3	FALSE	B8H429	imuA	NA	Protein ImuA	244	FUNCTION: Along with DnaE2 and ImuB is required for the error-prone processing of DNA lesions. {ECO:0000269|PubMed:15886391}.	NA	DNA repair [GO:0006281]	NA
AAAAACGCGTTAGGGGGGAT	CCNA_03319	NC_011916.1	24	7	C-starvation	2	31	48	4	-0.639725	-0.167271	-0.158051	0	800	-	+	3498101	0.21125	3	FALSE	B8H429	imuA	NA	Protein ImuA	244	FUNCTION: Along with DnaE2 and ImuB is required for the error-prone processing of DNA lesions. {ECO:0000269|PubMed:15886391}.	NA	DNA repair [GO:0006281]	NA
AAAAACGCGTTAGGGGGGAT	CCNA_03319	NC_011916.1	24	10	N-starvation	1	20	48	4	-1.24688	0.255115	0.290134	0	800	-	+	3498101	0.21125	3	FALSE	B8H429	imuA	NA	Protein ImuA	244	FUNCTION: Along with DnaE2 and ImuB is required for the error-prone processing of DNA lesions. {ECO:0000269|PubMed:15886391}.	NA	DNA repair [GO:0006281]	NA
AAAAACGCGTTAGGGGGGAT	CCNA_03319	NC_011916.1	24	8	C-starvation	3	23	48	4	-1.06062	-0.228134	-0.275351	0	800	-	+	3498101	0.21125	3	FALSE	B8H429	imuA	NA	Protein ImuA	244	FUNCTION: Along with DnaE2 and ImuB is required for the error-prone processing of DNA lesions. {ECO:0000269|PubMed:15886391}.	NA	DNA repair [GO:0006281]	NA
AAAAACGCGTTAGGGGGGAT	CCNA_03319	NC_011916.1	41	29	P-recovery	4	47	48	4	-0.0374661	0.317645	0.410173	0	800	-	+	3498101	0.21125	3	FALSE	B8H429	imuA	NA	Protein ImuA	244	FUNCTION: Along with DnaE2 and ImuB is required for the error-prone processing of DNA lesions. {ECO:0000269|PubMed:15886391}.	NA	DNA repair [GO:0006281]	NA
AAAAACGCGTTAGGGGGGAT	CCNA_03319	NC_011916.1	24	6	C-starvation	1	15	48	4	-1.67124	-0.442023	-0.364952	0	800	-	+	3498101	0.21125	3	FALSE	B8H429	imuA	NA	Protein ImuA	244	FUNCTION: Along with DnaE2 and ImuB is required for the error-prone processing of DNA lesions. {ECO:0000269|PubMed:15886391}.	NA	DNA repair [GO:0006281]	NA
AAAAACGCGTTAGGGGGGAT	CCNA_03319	NC_011916.1	41	28	P-recovery	3	35	48	4	-0.46048	0.326892	0.394549	0	800	-	+	3498101	0.21125	3	FALSE	B8H429	imuA	NA	Protein ImuA	244	FUNCTION: Along with DnaE2 and ImuB is required for the error-prone processing of DNA lesions. {ECO:0000269|PubMed:15886391}.	NA	DNA repair [GO:0006281]	NA
AAAAACGCGTTAGGGGGGAT	CCNA_03319	NC_011916.1	41	26	P-recovery	1	32	48	4	-0.583156	0.513826	0.584358	0	800	-	+	3498101	0.21125	3	FALSE	B8H429	imuA	NA	Protein ImuA	244	FUNCTION: Along with DnaE2 and ImuB is required for the error-prone processing of DNA lesions. {ECO:0000269|PubMed:15886391}.	NA	DNA repair [GO:0006281]	NA
AAAAACGCGTTAGGGGGGAT	CCNA_03319	NC_011916.1	41	21	C-recovery	4	36	48	4	-0.415385	0.37881	0.41269	0	800	-	+	3498101	0.21125	3	FALSE	B8H429	imuA	NA	Protein ImuA	244	FUNCTION: Along with DnaE2 and ImuB is required for the error-prone processing of DNA lesions. {ECO:0000269|PubMed:15886391}.	NA	DNA repair [GO:0006281]	NA
AAAAACGCGTTAGGGGGGAT	CCNA_03319	NC_011916.1	41	23	N-recovery	2	20	48	4	-1.26393	-0.171155	-0.141312	0	800	-	+	3498101	0.21125	3	FALSE	B8H429	imuA	NA	Protein ImuA	244	FUNCTION: Along with DnaE2 and ImuB is required for the error-prone processing of DNA lesions. {ECO:0000269|PubMed:15886391}.	NA	DNA repair [GO:0006281]	NA
AAAAACTGCTCGGTGGGTGC	CCNA_02673	NC_011916.1	24	16	P-starvation	3	13	31	11	-1.25793	-0.0266679	-0.0220181	0	2906	+	-	2825927	0.194425	2	FALSE	A0A0H3CB72	uvrA	NA	UvrABC system protein A (UvrA protein) (Excinuclease ABC subunit A)	968	FUNCTION: The UvrABC repair system catalyzes the recognition and processing of DNA lesions. UvrA is an ATPase and a DNA-binding protein. A damage recognition complex composed of 2 UvrA and 2 UvrB subunits scans DNA for abnormalities. When the presence of a lesion has been verified by UvrB, the UvrA molecules dissociate. {ECO:0000256|HAMAP-Rule:MF_00205}.	ATP binding [GO:0005524]; ATP hydrolysis activity [GO:0016887]; DNA binding [GO:0003677]; excinuclease ABC activity [GO:0009381]; zinc ion binding [GO:0008270]	nucleotide-excision repair [GO:0006289]; SOS response [GO:0009432]	cytoplasm [GO:0005737]; excinuclease repair complex [GO:0009380]
AAAAACTGCTCGGTGGGTGC	CCNA_02673	NC_011916.1	16	3	M2G	2	6	31	11	-2.26387	-0.125066	-0.0789779	0	2906	+	-	2825927	0.194425	2	FALSE	A0A0H3CB72	uvrA	NA	UvrABC system protein A (UvrA protein) (Excinuclease ABC subunit A)	968	FUNCTION: The UvrABC repair system catalyzes the recognition and processing of DNA lesions. UvrA is an ATPase and a DNA-binding protein. A damage recognition complex composed of 2 UvrA and 2 UvrB subunits scans DNA for abnormalities. When the presence of a lesion has been verified by UvrB, the UvrA molecules dissociate. {ECO:0000256|HAMAP-Rule:MF_00205}.	ATP binding [GO:0005524]; ATP hydrolysis activity [GO:0016887]; DNA binding [GO:0003677]; excinuclease ABC activity [GO:0009381]; zinc ion binding [GO:0008270]	nucleotide-excision repair [GO:0006289]; SOS response [GO:0009432]	cytoplasm [GO:0005737]; excinuclease repair complex [GO:0009380]
AAAAACTGCTCGGTGGGTGC	CCNA_02673	NC_011916.1	24	7	C-starvation	2	5	31	11	-2.51277	-0.224251	-0.185151	0	2906	+	-	2825927	0.194425	2	FALSE	A0A0H3CB72	uvrA	NA	UvrABC system protein A (UvrA protein) (Excinuclease ABC subunit A)	968	FUNCTION: The UvrABC repair system catalyzes the recognition and processing of DNA lesions. UvrA is an ATPase and a DNA-binding protein. A damage recognition complex composed of 2 UvrA and 2 UvrB subunits scans DNA for abnormalities. When the presence of a lesion has been verified by UvrB, the UvrA molecules dissociate. {ECO:0000256|HAMAP-Rule:MF_00205}.	ATP binding [GO:0005524]; ATP hydrolysis activity [GO:0016887]; DNA binding [GO:0003677]; excinuclease ABC activity [GO:0009381]; zinc ion binding [GO:0008270]	nucleotide-excision repair [GO:0006289]; SOS response [GO:0009432]	cytoplasm [GO:0005737]; excinuclease repair complex [GO:0009380]
AAAAACTGCTCGGTGGGTGC	CCNA_02673	NC_011916.1	41	23	N-recovery	2	5	31	11	-2.5157	-0.0555267	-0.0350646	0	2906	+	-	2825927	0.194425	2	FALSE	A0A0H3CB72	uvrA	NA	UvrABC system protein A (UvrA protein) (Excinuclease ABC subunit A)	968	FUNCTION: The UvrABC repair system catalyzes the recognition and processing of DNA lesions. UvrA is an ATPase and a DNA-binding protein. A damage recognition complex composed of 2 UvrA and 2 UvrB subunits scans DNA for abnormalities. When the presence of a lesion has been verified by UvrB, the UvrA molecules dissociate. {ECO:0000256|HAMAP-Rule:MF_00205}.	ATP binding [GO:0005524]; ATP hydrolysis activity [GO:0016887]; DNA binding [GO:0003677]; excinuclease ABC activity [GO:0009381]; zinc ion binding [GO:0008270]	nucleotide-excision repair [GO:0006289]; SOS response [GO:0009432]	cytoplasm [GO:0005737]; excinuclease repair complex [GO:0009380]
AAAAACTGCTCGGTGGGTGC	CCNA_02673	NC_011916.1	24	10	N-starvation	1	7	31	11	-2.03995	0.0728578	0.046009	0	2906	+	-	2825927	0.194425	2	FALSE	A0A0H3CB72	uvrA	NA	UvrABC system protein A (UvrA protein) (Excinuclease ABC subunit A)	968	FUNCTION: The UvrABC repair system catalyzes the recognition and processing of DNA lesions. UvrA is an ATPase and a DNA-binding protein. A damage recognition complex composed of 2 UvrA and 2 UvrB subunits scans DNA for abnormalities. When the presence of a lesion has been verified by UvrB, the UvrA molecules dissociate. {ECO:0000256|HAMAP-Rule:MF_00205}.	ATP binding [GO:0005524]; ATP hydrolysis activity [GO:0016887]; DNA binding [GO:0003677]; excinuclease ABC activity [GO:0009381]; zinc ion binding [GO:0008270]	nucleotide-excision repair [GO:0006289]; SOS response [GO:0009432]	cytoplasm [GO:0005737]; excinuclease repair complex [GO:0009380]
AAAAACTGCTCGGTGGGTGC	CCNA_02673	NC_011916.1	41	19	C-recovery	2	16	31	11	-0.942512	-0.0714136	-0.058962	0	2906	+	-	2825927	0.194425	2	FALSE	A0A0H3CB72	uvrA	NA	UvrABC system protein A (UvrA protein) (Excinuclease ABC subunit A)	968	FUNCTION: The UvrABC repair system catalyzes the recognition and processing of DNA lesions. UvrA is an ATPase and a DNA-binding protein. A damage recognition complex composed of 2 UvrA and 2 UvrB subunits scans DNA for abnormalities. When the presence of a lesion has been verified by UvrB, the UvrA molecules dissociate. {ECO:0000256|HAMAP-Rule:MF_00205}.	ATP binding [GO:0005524]; ATP hydrolysis activity [GO:0016887]; DNA binding [GO:0003677]; excinuclease ABC activity [GO:0009381]; zinc ion binding [GO:0008270]	nucleotide-excision repair [GO:0006289]; SOS response [GO:0009432]	cytoplasm [GO:0005737]; excinuclease repair complex [GO:0009380]
AAAAACTGCTCGGTGGGTGC	CCNA_02673	NC_011916.1	16	4	M2G	3	4	31	11	-2.81601	-0.211356	-0.196219	0	2906	+	-	2825927	0.194425	2	FALSE	A0A0H3CB72	uvrA	NA	UvrABC system protein A (UvrA protein) (Excinuclease ABC subunit A)	968	FUNCTION: The UvrABC repair system catalyzes the recognition and processing of DNA lesions. UvrA is an ATPase and a DNA-binding protein. A damage recognition complex composed of 2 UvrA and 2 UvrB subunits scans DNA for abnormalities. When the presence of a lesion has been verified by UvrB, the UvrA molecules dissociate. {ECO:0000256|HAMAP-Rule:MF_00205}.	ATP binding [GO:0005524]; ATP hydrolysis activity [GO:0016887]; DNA binding [GO:0003677]; excinuclease ABC activity [GO:0009381]; zinc ion binding [GO:0008270]	nucleotide-excision repair [GO:0006289]; SOS response [GO:0009432]	cytoplasm [GO:0005737]; excinuclease repair complex [GO:0009380]
AAAAACTGCTCGGTGGGTGC	CCNA_02673	NC_011916.1	41	26	P-recovery	1	1	31	11	-4.33842	-0.170158	-0.107453	0	2906	+	-	2825927	0.194425	2	FALSE	A0A0H3CB72	uvrA	NA	UvrABC system protein A (UvrA protein) (Excinuclease ABC subunit A)	968	FUNCTION: The UvrABC repair system catalyzes the recognition and processing of DNA lesions. UvrA is an ATPase and a DNA-binding protein. A damage recognition complex composed of 2 UvrA and 2 UvrB subunits scans DNA for abnormalities. When the presence of a lesion has been verified by UvrB, the UvrA molecules dissociate. {ECO:0000256|HAMAP-Rule:MF_00205}.	ATP binding [GO:0005524]; ATP hydrolysis activity [GO:0016887]; DNA binding [GO:0003677]; excinuclease ABC activity [GO:0009381]; zinc ion binding [GO:0008270]	nucleotide-excision repair [GO:0006289]; SOS response [GO:0009432]	cytoplasm [GO:0005737]; excinuclease repair complex [GO:0009380]
AAAAACTGCTCGGTGGGTGC	CCNA_02673	NC_011916.1	41	21	C-recovery	4	11	31	11	-1.47026	-0.00684356	-0.00565032	0	2906	+	-	2825927	0.194425	2	FALSE	A0A0H3CB72	uvrA	NA	UvrABC system protein A (UvrA protein) (Excinuclease ABC subunit A)	968	FUNCTION: The UvrABC repair system catalyzes the recognition and processing of DNA lesions. UvrA is an ATPase and a DNA-binding protein. A damage recognition complex composed of 2 UvrA and 2 UvrB subunits scans DNA for abnormalities. When the presence of a lesion has been verified by UvrB, the UvrA molecules dissociate. {ECO:0000256|HAMAP-Rule:MF_00205}.	ATP binding [GO:0005524]; ATP hydrolysis activity [GO:0016887]; DNA binding [GO:0003677]; excinuclease ABC activity [GO:0009381]; zinc ion binding [GO:0008270]	nucleotide-excision repair [GO:0006289]; SOS response [GO:0009432]	cytoplasm [GO:0005737]; excinuclease repair complex [GO:0009380]
AAAAACTGCTCGGTGGGTGC	CCNA_02673	NC_011916.1	16	2	M2G	1	8	31	11	-1.88188	0.210214	0.132748	0	2906	+	-	2825927	0.194425	2	FALSE	A0A0H3CB72	uvrA	NA	UvrABC system protein A (UvrA protein) (Excinuclease ABC subunit A)	968	FUNCTION: The UvrABC repair system catalyzes the recognition and processing of DNA lesions. UvrA is an ATPase and a DNA-binding protein. A damage recognition complex composed of 2 UvrA and 2 UvrB subunits scans DNA for abnormalities. When the presence of a lesion has been verified by UvrB, the UvrA molecules dissociate. {ECO:0000256|HAMAP-Rule:MF_00205}.	ATP binding [GO:0005524]; ATP hydrolysis activity [GO:0016887]; DNA binding [GO:0003677]; excinuclease ABC activity [GO:0009381]; zinc ion binding [GO:0008270]	nucleotide-excision repair [GO:0006289]; SOS response [GO:0009432]	cytoplasm [GO:0005737]; excinuclease repair complex [GO:0009380]
AAAAACTGCTCGGTGGGTGC	CCNA_02673	NC_011916.1	41	24	N-recovery	3	2	31	11	-3.6294	-0.354794	-0.292932	0	2906	+	-	2825927	0.194425	2	FALSE	A0A0H3CB72	uvrA	NA	UvrABC system protein A (UvrA protein) (Excinuclease ABC subunit A)	968	FUNCTION: The UvrABC repair system catalyzes the recognition and processing of DNA lesions. UvrA is an ATPase and a DNA-binding protein. A damage recognition complex composed of 2 UvrA and 2 UvrB subunits scans DNA for abnormalities. When the presence of a lesion has been verified by UvrB, the UvrA molecules dissociate. {ECO:0000256|HAMAP-Rule:MF_00205}.	ATP binding [GO:0005524]; ATP hydrolysis activity [GO:0016887]; DNA binding [GO:0003677]; excinuclease ABC activity [GO:0009381]; zinc ion binding [GO:0008270]	nucleotide-excision repair [GO:0006289]; SOS response [GO:0009432]	cytoplasm [GO:0005737]; excinuclease repair complex [GO:0009380]
AAAAACTGCTCGGTGGGTGC	CCNA_02673	NC_011916.1	24	11	N-starvation	2	8	31	11	-1.90196	0.0114508	0.0072311	0	2906	+	-	2825927	0.194425	2	FALSE	A0A0H3CB72	uvrA	NA	UvrABC system protein A (UvrA protein) (Excinuclease ABC subunit A)	968	FUNCTION: The UvrABC repair system catalyzes the recognition and processing of DNA lesions. UvrA is an ATPase and a DNA-binding protein. A damage recognition complex composed of 2 UvrA and 2 UvrB subunits scans DNA for abnormalities. When the presence of a lesion has been verified by UvrB, the UvrA molecules dissociate. {ECO:0000256|HAMAP-Rule:MF_00205}.	ATP binding [GO:0005524]; ATP hydrolysis activity [GO:0016887]; DNA binding [GO:0003677]; excinuclease ABC activity [GO:0009381]; zinc ion binding [GO:0008270]	nucleotide-excision repair [GO:0006289]; SOS response [GO:0009432]	cytoplasm [GO:0005737]; excinuclease repair complex [GO:0009380]
AAAAACTGCTCGGTGGGTGC	CCNA_02673	NC_011916.1	24	6	C-starvation	1	6	31	11	-2.29521	-0.115979	-0.0732399	0	2906	+	-	2825927	0.194425	2	FALSE	A0A0H3CB72	uvrA	NA	UvrABC system protein A (UvrA protein) (Excinuclease ABC subunit A)	968	FUNCTION: The UvrABC repair system catalyzes the recognition and processing of DNA lesions. UvrA is an ATPase and a DNA-binding protein. A damage recognition complex composed of 2 UvrA and 2 UvrB subunits scans DNA for abnormalities. When the presence of a lesion has been verified by UvrB, the UvrA molecules dissociate. {ECO:0000256|HAMAP-Rule:MF_00205}.	ATP binding [GO:0005524]; ATP hydrolysis activity [GO:0016887]; DNA binding [GO:0003677]; excinuclease ABC activity [GO:0009381]; zinc ion binding [GO:0008270]	nucleotide-excision repair [GO:0006289]; SOS response [GO:0009432]	cytoplasm [GO:0005737]; excinuclease repair complex [GO:0009380]
AAAAACTGCTCGGTGGGTGC	CCNA_02673	NC_011916.1	41	27	P-recovery	2	10	31	11	-1.598	0.0766882	0.0484279	0	2906	+	-	2825927	0.194425	2	FALSE	A0A0H3CB72	uvrA	NA	UvrABC system protein A (UvrA protein) (Excinuclease ABC subunit A)	968	FUNCTION: The UvrABC repair system catalyzes the recognition and processing of DNA lesions. UvrA is an ATPase and a DNA-binding protein. A damage recognition complex composed of 2 UvrA and 2 UvrB subunits scans DNA for abnormalities. When the presence of a lesion has been verified by UvrB, the UvrA molecules dissociate. {ECO:0000256|HAMAP-Rule:MF_00205}.	ATP binding [GO:0005524]; ATP hydrolysis activity [GO:0016887]; DNA binding [GO:0003677]; excinuclease ABC activity [GO:0009381]; zinc ion binding [GO:0008270]	nucleotide-excision repair [GO:0006289]; SOS response [GO:0009432]	cytoplasm [GO:0005737]; excinuclease repair complex [GO:0009380]
AAAAACTGCTCGGTGGGTGC	CCNA_02673	NC_011916.1	24	13	N-starvation	4	13	31	11	-1.25711	-0.358842	-0.226605	0	2906	+	-	2825927	0.194425	2	FALSE	A0A0H3CB72	uvrA	NA	UvrABC system protein A (UvrA protein) (Excinuclease ABC subunit A)	968	FUNCTION: The UvrABC repair system catalyzes the recognition and processing of DNA lesions. UvrA is an ATPase and a DNA-binding protein. A damage recognition complex composed of 2 UvrA and 2 UvrB subunits scans DNA for abnormalities. When the presence of a lesion has been verified by UvrB, the UvrA molecules dissociate. {ECO:0000256|HAMAP-Rule:MF_00205}.	ATP binding [GO:0005524]; ATP hydrolysis activity [GO:0016887]; DNA binding [GO:0003677]; excinuclease ABC activity [GO:0009381]; zinc ion binding [GO:0008270]	nucleotide-excision repair [GO:0006289]; SOS response [GO:0009432]	cytoplasm [GO:0005737]; excinuclease repair complex [GO:0009380]
AAAAACTGCTCGGTGGGTGC	CCNA_02673	NC_011916.1	41	22	N-recovery	1	8	31	11	-1.86827	0.250437	0.272835	0	2906	+	-	2825927	0.194425	2	FALSE	A0A0H3CB72	uvrA	NA	UvrABC system protein A (UvrA protein) (Excinuclease ABC subunit A)	968	FUNCTION: The UvrABC repair system catalyzes the recognition and processing of DNA lesions. UvrA is an ATPase and a DNA-binding protein. A damage recognition complex composed of 2 UvrA and 2 UvrB subunits scans DNA for abnormalities. When the presence of a lesion has been verified by UvrB, the UvrA molecules dissociate. {ECO:0000256|HAMAP-Rule:MF_00205}.	ATP binding [GO:0005524]; ATP hydrolysis activity [GO:0016887]; DNA binding [GO:0003677]; excinuclease ABC activity [GO:0009381]; zinc ion binding [GO:0008270]	nucleotide-excision repair [GO:0006289]; SOS response [GO:0009432]	cytoplasm [GO:0005737]; excinuclease repair complex [GO:0009380]
AAAAACTGCTCGGTGGGTGC	CCNA_02673	NC_011916.1	41	20	C-recovery	3	6	31	11	-2.29661	-0.388441	-0.399244	0	2906	+	-	2825927	0.194425	2	FALSE	A0A0H3CB72	uvrA	NA	UvrABC system protein A (UvrA protein) (Excinuclease ABC subunit A)	968	FUNCTION: The UvrABC repair system catalyzes the recognition and processing of DNA lesions. UvrA is an ATPase and a DNA-binding protein. A damage recognition complex composed of 2 UvrA and 2 UvrB subunits scans DNA for abnormalities. When the presence of a lesion has been verified by UvrB, the UvrA molecules dissociate. {ECO:0000256|HAMAP-Rule:MF_00205}.	ATP binding [GO:0005524]; ATP hydrolysis activity [GO:0016887]; DNA binding [GO:0003677]; excinuclease ABC activity [GO:0009381]; zinc ion binding [GO:0008270]	nucleotide-excision repair [GO:0006289]; SOS response [GO:0009432]	cytoplasm [GO:0005737]; excinuclease repair complex [GO:0009380]
AAAAACTGCTCGGTGGGTGC	CCNA_02673	NC_011916.1	41	25	N-recovery	4	9	31	11	-1.72228	-0.188257	-0.188151	0	2906	+	-	2825927	0.194425	2	FALSE	A0A0H3CB72	uvrA	NA	UvrABC system protein A (UvrA protein) (Excinuclease ABC subunit A)	968	FUNCTION: The UvrABC repair system catalyzes the recognition and processing of DNA lesions. UvrA is an ATPase and a DNA-binding protein. A damage recognition complex composed of 2 UvrA and 2 UvrB subunits scans DNA for abnormalities. When the presence of a lesion has been verified by UvrB, the UvrA molecules dissociate. {ECO:0000256|HAMAP-Rule:MF_00205}.	ATP binding [GO:0005524]; ATP hydrolysis activity [GO:0016887]; DNA binding [GO:0003677]; excinuclease ABC activity [GO:0009381]; zinc ion binding [GO:0008270]	nucleotide-excision repair [GO:0006289]; SOS response [GO:0009432]	cytoplasm [GO:0005737]; excinuclease repair complex [GO:0009380]
AAAAACTGCTCGGTGGGTGC	CCNA_02673	NC_011916.1	24	8	C-starvation	3	10	31	11	-1.55808	0.130056	0.082129	0	2906	+	-	2825927	0.194425	2	FALSE	A0A0H3CB72	uvrA	NA	UvrABC system protein A (UvrA protein) (Excinuclease ABC subunit A)	968	FUNCTION: The UvrABC repair system catalyzes the recognition and processing of DNA lesions. UvrA is an ATPase and a DNA-binding protein. A damage recognition complex composed of 2 UvrA and 2 UvrB subunits scans DNA for abnormalities. When the presence of a lesion has been verified by UvrB, the UvrA molecules dissociate. {ECO:0000256|HAMAP-Rule:MF_00205}.	ATP binding [GO:0005524]; ATP hydrolysis activity [GO:0016887]; DNA binding [GO:0003677]; excinuclease ABC activity [GO:0009381]; zinc ion binding [GO:0008270]	nucleotide-excision repair [GO:0006289]; SOS response [GO:0009432]	cytoplasm [GO:0005737]; excinuclease repair complex [GO:0009380]
AAAAACTGCTCGGTGGGTGC	CCNA_02673	NC_011916.1	16	5	M2G	4	5	31	11	-2.55459	0.0549375	0.0346925	0	2906	+	-	2825927	0.194425	2	FALSE	A0A0H3CB72	uvrA	NA	UvrABC system protein A (UvrA protein) (Excinuclease ABC subunit A)	968	FUNCTION: The UvrABC repair system catalyzes the recognition and processing of DNA lesions. UvrA is an ATPase and a DNA-binding protein. A damage recognition complex composed of 2 UvrA and 2 UvrB subunits scans DNA for abnormalities. When the presence of a lesion has been verified by UvrB, the UvrA molecules dissociate. {ECO:0000256|HAMAP-Rule:MF_00205}.	ATP binding [GO:0005524]; ATP hydrolysis activity [GO:0016887]; DNA binding [GO:0003677]; excinuclease ABC activity [GO:0009381]; zinc ion binding [GO:0008270]	nucleotide-excision repair [GO:0006289]; SOS response [GO:0009432]	cytoplasm [GO:0005737]; excinuclease repair complex [GO:0009380]
AAAAACTGCTCGGTGGGTGC	CCNA_02673	NC_011916.1	24	9	C-starvation	4	12	31	11	-1.33609	0.0499941	0.0412772	0	2906	+	-	2825927	0.194425	2	FALSE	A0A0H3CB72	uvrA	NA	UvrABC system protein A (UvrA protein) (Excinuclease ABC subunit A)	968	FUNCTION: The UvrABC repair system catalyzes the recognition and processing of DNA lesions. UvrA is an ATPase and a DNA-binding protein. A damage recognition complex composed of 2 UvrA and 2 UvrB subunits scans DNA for abnormalities. When the presence of a lesion has been verified by UvrB, the UvrA molecules dissociate. {ECO:0000256|HAMAP-Rule:MF_00205}.	ATP binding [GO:0005524]; ATP hydrolysis activity [GO:0016887]; DNA binding [GO:0003677]; excinuclease ABC activity [GO:0009381]; zinc ion binding [GO:0008270]	nucleotide-excision repair [GO:0006289]; SOS response [GO:0009432]	cytoplasm [GO:0005737]; excinuclease repair complex [GO:0009380]
AAAAACTGCTCGGTGGGTGC	CCNA_02673	NC_011916.1	24	15	P-starvation	2	10	31	11	-1.59507	0.235691	0.148836	0	2906	+	-	2825927	0.194425	2	FALSE	A0A0H3CB72	uvrA	NA	UvrABC system protein A (UvrA protein) (Excinuclease ABC subunit A)	968	FUNCTION: The UvrABC repair system catalyzes the recognition and processing of DNA lesions. UvrA is an ATPase and a DNA-binding protein. A damage recognition complex composed of 2 UvrA and 2 UvrB subunits scans DNA for abnormalities. When the presence of a lesion has been verified by UvrB, the UvrA molecules dissociate. {ECO:0000256|HAMAP-Rule:MF_00205}.	ATP binding [GO:0005524]; ATP hydrolysis activity [GO:0016887]; DNA binding [GO:0003677]; excinuclease ABC activity [GO:0009381]; zinc ion binding [GO:0008270]	nucleotide-excision repair [GO:0006289]; SOS response [GO:0009432]	cytoplasm [GO:0005737]; excinuclease repair complex [GO:0009380]
AAAAACTGCTCGGTGGGTGC	CCNA_02673	NC_011916.1	24	14	P-starvation	1	9	31	11	-1.74735	-1.34044e-05	-8.46475e-06	0	2906	+	-	2825927	0.194425	2	FALSE	A0A0H3CB72	uvrA	NA	UvrABC system protein A (UvrA protein) (Excinuclease ABC subunit A)	968	FUNCTION: The UvrABC repair system catalyzes the recognition and processing of DNA lesions. UvrA is an ATPase and a DNA-binding protein. A damage recognition complex composed of 2 UvrA and 2 UvrB subunits scans DNA for abnormalities. When the presence of a lesion has been verified by UvrB, the UvrA molecules dissociate. {ECO:0000256|HAMAP-Rule:MF_00205}.	ATP binding [GO:0005524]; ATP hydrolysis activity [GO:0016887]; DNA binding [GO:0003677]; excinuclease ABC activity [GO:0009381]; zinc ion binding [GO:0008270]	nucleotide-excision repair [GO:0006289]; SOS response [GO:0009432]	cytoplasm [GO:0005737]; excinuclease repair complex [GO:0009380]
AAAAACTGCTCGGTGGGTGC	CCNA_02673	NC_011916.1	24	17	P-starvation	4	10	31	11	-1.61662	0.226037	0.14274	0	2906	+	-	2825927	0.194425	2	FALSE	A0A0H3CB72	uvrA	NA	UvrABC system protein A (UvrA protein) (Excinuclease ABC subunit A)	968	FUNCTION: The UvrABC repair system catalyzes the recognition and processing of DNA lesions. UvrA is an ATPase and a DNA-binding protein. A damage recognition complex composed of 2 UvrA and 2 UvrB subunits scans DNA for abnormalities. When the presence of a lesion has been verified by UvrB, the UvrA molecules dissociate. {ECO:0000256|HAMAP-Rule:MF_00205}.	ATP binding [GO:0005524]; ATP hydrolysis activity [GO:0016887]; DNA binding [GO:0003677]; excinuclease ABC activity [GO:0009381]; zinc ion binding [GO:0008270]	nucleotide-excision repair [GO:0006289]; SOS response [GO:0009432]	cytoplasm [GO:0005737]; excinuclease repair complex [GO:0009380]
AAAAACTGCTCGGTGGGTGC	CCNA_02673	NC_011916.1	41	28	P-recovery	3	24	31	11	-0.386298	0.0136673	0.0112843	0	2906	+	-	2825927	0.194425	2	FALSE	A0A0H3CB72	uvrA	NA	UvrABC system protein A (UvrA protein) (Excinuclease ABC subunit A)	968	FUNCTION: The UvrABC repair system catalyzes the recognition and processing of DNA lesions. UvrA is an ATPase and a DNA-binding protein. A damage recognition complex composed of 2 UvrA and 2 UvrB subunits scans DNA for abnormalities. When the presence of a lesion has been verified by UvrB, the UvrA molecules dissociate. {ECO:0000256|HAMAP-Rule:MF_00205}.	ATP binding [GO:0005524]; ATP hydrolysis activity [GO:0016887]; DNA binding [GO:0003677]; excinuclease ABC activity [GO:0009381]; zinc ion binding [GO:0008270]	nucleotide-excision repair [GO:0006289]; SOS response [GO:0009432]	cytoplasm [GO:0005737]; excinuclease repair complex [GO:0009380]
AAAAACTGCTCGGTGGGTGC	CCNA_02673	NC_011916.1	24	12	N-starvation	3	7	31	11	-2.09971	-0.19182	-0.158374	0	2906	+	-	2825927	0.194425	2	FALSE	A0A0H3CB72	uvrA	NA	UvrABC system protein A (UvrA protein) (Excinuclease ABC subunit A)	968	FUNCTION: The UvrABC repair system catalyzes the recognition and processing of DNA lesions. UvrA is an ATPase and a DNA-binding protein. A damage recognition complex composed of 2 UvrA and 2 UvrB subunits scans DNA for abnormalities. When the presence of a lesion has been verified by UvrB, the UvrA molecules dissociate. {ECO:0000256|HAMAP-Rule:MF_00205}.	ATP binding [GO:0005524]; ATP hydrolysis activity [GO:0016887]; DNA binding [GO:0003677]; excinuclease ABC activity [GO:0009381]; zinc ion binding [GO:0008270]	nucleotide-excision repair [GO:0006289]; SOS response [GO:0009432]	cytoplasm [GO:0005737]; excinuclease repair complex [GO:0009380]
AAAAACTGCTCGGTGGGTGC	CCNA_02673	NC_011916.1	41	29	P-recovery	4	20	31	11	-0.621028	0.286402	0.294367	0	2906	+	-	2825927	0.194425	2	FALSE	A0A0H3CB72	uvrA	NA	UvrABC system protein A (UvrA protein) (Excinuclease ABC subunit A)	968	FUNCTION: The UvrABC repair system catalyzes the recognition and processing of DNA lesions. UvrA is an ATPase and a DNA-binding protein. A damage recognition complex composed of 2 UvrA and 2 UvrB subunits scans DNA for abnormalities. When the presence of a lesion has been verified by UvrB, the UvrA molecules dissociate. {ECO:0000256|HAMAP-Rule:MF_00205}.	ATP binding [GO:0005524]; ATP hydrolysis activity [GO:0016887]; DNA binding [GO:0003677]; excinuclease ABC activity [GO:0009381]; zinc ion binding [GO:0008270]	nucleotide-excision repair [GO:0006289]; SOS response [GO:0009432]	cytoplasm [GO:0005737]; excinuclease repair complex [GO:0009380]
AAAAACTGCTCGGTGGGTGC	CCNA_02673	NC_011916.1	41	18	C-recovery	1	14	31	11	-1.14528	-0.110155	-0.0695622	0	2906	+	-	2825927	0.194425	2	FALSE	A0A0H3CB72	uvrA	NA	UvrABC system protein A (UvrA protein) (Excinuclease ABC subunit A)	968	FUNCTION: The UvrABC repair system catalyzes the recognition and processing of DNA lesions. UvrA is an ATPase and a DNA-binding protein. A damage recognition complex composed of 2 UvrA and 2 UvrB subunits scans DNA for abnormalities. When the presence of a lesion has been verified by UvrB, the UvrA molecules dissociate. {ECO:0000256|HAMAP-Rule:MF_00205}.	ATP binding [GO:0005524]; ATP hydrolysis activity [GO:0016887]; DNA binding [GO:0003677]; excinuclease ABC activity [GO:0009381]; zinc ion binding [GO:0008270]	nucleotide-excision repair [GO:0006289]; SOS response [GO:0009432]	cytoplasm [GO:0005737]; excinuclease repair complex [GO:0009380]
AAAAACTGGTGGGGTGCTTA	CCNA_00910	NC_011916.1	41	23	N-recovery	2	6	11	11	-0.883355	0.123773	0.0987495	0	1190	-	-	990681	0.508403	2	FALSE	A0A0H3C6M4	NA	NA	Erythromycin esterase family protein	396	NA	NA	response to antibiotic [GO:0046677]	NA
AAAAACTGGTGGGGTGCTTA	CCNA_00910	NC_011916.1	24	15	P-starvation	2	7	11	11	-0.707293	-0.114578	-0.0755583	0	1190	-	-	990681	0.508403	2	FALSE	A0A0H3C6M4	NA	NA	Erythromycin esterase family protein	396	NA	NA	response to antibiotic [GO:0046677]	NA
AAAAACTGGTGGGGTGCTTA	CCNA_00910	NC_011916.1	16	5	M2G	4	11	11	11	-0.0863242	-0.0111084	-0.00728891	0	1190	-	-	990681	0.508403	2	FALSE	A0A0H3C6M4	NA	NA	Erythromycin esterase family protein	396	NA	NA	response to antibiotic [GO:0046677]	NA
AAAAACTGGTGGGGTGCTTA	CCNA_00910	NC_011916.1	24	10	N-starvation	1	10	11	11	-0.241608	0.0856606	0.0530052	0	1190	-	-	990681	0.508403	2	FALSE	A0A0H3C6M4	NA	NA	Erythromycin esterase family protein	396	NA	NA	response to antibiotic [GO:0046677]	NA
AAAAACTGGTGGGGTGCTTA	CCNA_00910	NC_011916.1	41	24	N-recovery	3	8	11	11	-0.530317	-0.116056	-0.0718134	0	1190	-	-	990681	0.508403	2	FALSE	A0A0H3C6M4	NA	NA	Erythromycin esterase family protein	396	NA	NA	response to antibiotic [GO:0046677]	NA
AAAAACTGGTGGGGTGCTTA	CCNA_00910	NC_011916.1	41	28	P-recovery	3	10	11	11	-0.171302	0.195928	0.185129	0	1190	-	-	990681	0.508403	2	FALSE	A0A0H3C6M4	NA	NA	Erythromycin esterase family protein	396	NA	NA	response to antibiotic [GO:0046677]	NA
AAAAACTGGTGGGGTGCTTA	CCNA_00910	NC_011916.1	41	29	P-recovery	4	8	11	11	-0.45705	0.2513	0.227132	0	1190	-	-	990681	0.508403	2	FALSE	A0A0H3C6M4	NA	NA	Erythromycin esterase family protein	396	NA	NA	response to antibiotic [GO:0046677]	NA
AAAAACTGGTGGGGTGCTTA	CCNA_00910	NC_011916.1	41	25	N-recovery	4	20	11	11	0.77634	0.21707	0.134319	0	1190	-	-	990681	0.508403	2	FALSE	A0A0H3C6M4	NA	NA	Erythromycin esterase family protein	396	NA	NA	response to antibiotic [GO:0046677]	NA
AAAAACTGGTGGGGTGCTTA	CCNA_00910	NC_011916.1	24	13	N-starvation	4	13	11	11	0.141302	0.0308634	0.0202513	0	1190	-	-	990681	0.508403	2	FALSE	A0A0H3C6M4	NA	NA	Erythromycin esterase family protein	396	NA	NA	response to antibiotic [GO:0046677]	NA
AAAAACTGGTGGGGTGCTTA	CCNA_00910	NC_011916.1	24	16	P-starvation	3	11	11	11	-0.11196	0.327038	0.202365	0	1190	-	-	990681	0.508403	2	FALSE	A0A0H3C6M4	NA	NA	Erythromycin esterase family protein	396	NA	NA	response to antibiotic [GO:0046677]	NA
AAAAACTGGTGGGGTGCTTA	CCNA_00910	NC_011916.1	24	14	P-starvation	1	13	11	11	0.114088	0.154116	0.0953639	0	1190	-	-	990681	0.508403	2	FALSE	A0A0H3C6M4	NA	NA	Erythromycin esterase family protein	396	NA	NA	response to antibiotic [GO:0046677]	NA
AAAAACTGGTGGGGTGCTTA	CCNA_00910	NC_011916.1	41	18	C-recovery	1	15	11	11	0.33786	0.249341	0.154288	0	1190	-	-	990681	0.508403	2	FALSE	A0A0H3C6M4	NA	NA	Erythromycin esterase family protein	396	NA	NA	response to antibiotic [GO:0046677]	NA
AAAAACTGGTGGGGTGCTTA	CCNA_00910	NC_011916.1	16	2	M2G	1	12	11	11	0.0319734	0.044931	0.0380065	0	1190	-	-	990681	0.508403	2	FALSE	A0A0H3C6M4	NA	NA	Erythromycin esterase family protein	396	NA	NA	response to antibiotic [GO:0046677]	NA
AAAAACTGGTGGGGTGCTTA	CCNA_00910	NC_011916.1	24	17	P-starvation	4	7	11	11	-0.750788	0.350856	0.221563	0	1190	-	-	990681	0.508403	2	FALSE	A0A0H3C6M4	NA	NA	Erythromycin esterase family protein	396	NA	NA	response to antibiotic [GO:0046677]	NA
AAAAACTGGTGGGGTGCTTA	CCNA_00910	NC_011916.1	24	7	C-starvation	2	11	11	11	-0.0636051	0.03396	0.0270942	0	1190	-	-	990681	0.508403	2	FALSE	A0A0H3C6M4	NA	NA	Erythromycin esterase family protein	396	NA	NA	response to antibiotic [GO:0046677]	NA
AAAAACTGGTGGGGTGCTTA	CCNA_00910	NC_011916.1	41	26	P-recovery	1	10	11	11	-0.191709	0.125674	0.082462	0	1190	-	-	990681	0.508403	2	FALSE	A0A0H3C6M4	NA	NA	Erythromycin esterase family protein	396	NA	NA	response to antibiotic [GO:0046677]	NA
AAAAACTGGTGGGGTGCTTA	CCNA_00910	NC_011916.1	41	20	C-recovery	3	6	11	11	-0.909055	-0.118443	-0.0732901	0	1190	-	-	990681	0.508403	2	FALSE	A0A0H3C6M4	NA	NA	Erythromycin esterase family protein	396	NA	NA	response to antibiotic [GO:0046677]	NA
AAAAACTGGTGGGGTGCTTA	CCNA_00910	NC_011916.1	16	4	M2G	3	6	11	11	-0.881346	0.146048	0.0903719	0	1190	-	-	990681	0.508403	2	FALSE	A0A0H3C6M4	NA	NA	Erythromycin esterase family protein	396	NA	NA	response to antibiotic [GO:0046677]	NA
AAAAACTGGTGGGGTGCTTA	CCNA_00910	NC_011916.1	41	21	C-recovery	4	8	11	11	-0.45705	0.129541	0.117083	0	1190	-	-	990681	0.508403	2	FALSE	A0A0H3C6M4	NA	NA	Erythromycin esterase family protein	396	NA	NA	response to antibiotic [GO:0046677]	NA
AAAAACTGGTGGGGTGCTTA	CCNA_00910	NC_011916.1	24	9	C-starvation	4	13	11	11	0.17502	0.211041	0.168374	0	1190	-	-	990681	0.508403	2	FALSE	A0A0H3C6M4	NA	NA	Erythromycin esterase family protein	396	NA	NA	response to antibiotic [GO:0046677]	NA
AAAAACTGGTGGGGTGCTTA	CCNA_00910	NC_011916.1	41	22	N-recovery	1	16	11	11	0.438718	0.348763	0.215808	0	1190	-	-	990681	0.508403	2	FALSE	A0A0H3C6M4	NA	NA	Erythromycin esterase family protein	396	NA	NA	response to antibiotic [GO:0046677]	NA
AAAAACTGGTGGGGTGCTTA	CCNA_00910	NC_011916.1	41	19	C-recovery	2	7	11	11	-0.647223	-0.0669709	-0.0422915	0	1190	-	-	990681	0.508403	2	FALSE	A0A0H3C6M4	NA	NA	Erythromycin esterase family protein	396	NA	NA	response to antibiotic [GO:0046677]	NA
AAAAACTGGTGGGGTGCTTA	CCNA_00910	NC_011916.1	24	8	C-starvation	3	11	11	11	-0.0207823	0.114997	0.102495	0	1190	-	-	990681	0.508403	2	FALSE	A0A0H3C6M4	NA	NA	Erythromycin esterase family protein	396	NA	NA	response to antibiotic [GO:0046677]	NA
AAAAACTGGTGGGGTGCTTA	CCNA_00910	NC_011916.1	24	12	N-starvation	3	8	11	11	-0.530317	-0.0523669	-0.0330692	0	1190	-	-	990681	0.508403	2	FALSE	A0A0H3C6M4	NA	NA	Erythromycin esterase family protein	396	NA	NA	response to antibiotic [GO:0046677]	NA
AAAAACTGGTGGGGTGCTTA	CCNA_00910	NC_011916.1	41	27	P-recovery	2	4	11	11	-1.42545	-0.0718664	-0.0471559	0	1190	-	-	990681	0.508403	2	FALSE	A0A0H3C6M4	NA	NA	Erythromycin esterase family protein	396	NA	NA	response to antibiotic [GO:0046677]	NA
AAAAACTGGTGGGGTGCTTA	CCNA_00910	NC_011916.1	24	11	N-starvation	2	10	11	11	-0.227656	-0.165168	-0.102203	0	1190	-	-	990681	0.508403	2	FALSE	A0A0H3C6M4	NA	NA	Erythromycin esterase family protein	396	NA	NA	response to antibiotic [GO:0046677]	NA
AAAAACTGGTGGGGTGCTTA	CCNA_00910	NC_011916.1	24	6	C-starvation	1	12	11	11	0.0319734	0.0321776	0.0203199	0	1190	-	-	990681	0.508403	2	FALSE	A0A0H3C6M4	NA	NA	Erythromycin esterase family protein	396	NA	NA	response to antibiotic [GO:0046677]	NA
AAAAACTGGTGGGGTGCTTA	CCNA_00910	NC_011916.1	16	3	M2G	2	19	11	11	0.695505	0.385807	0.238731	0	1190	-	-	990681	0.508403	2	FALSE	A0A0H3C6M4	NA	NA	Erythromycin esterase family protein	396	NA	NA	response to antibiotic [GO:0046677]	NA
AAAAAGCGGTCGGACACTCT	CCNA_00214	NC_011916.1	41	20	C-recovery	3	2	3	8	-1.06899	-0.828595	-0.536118	0	2045	+	-	231244	0.480196	9	FALSE	A0A0H3C421	NA	NA	TonB-dependent receptor	681	NA	NA	NA	cell outer membrane [GO:0009279]
AAAAAGCGGTCGGACACTCT	CCNA_00214	NC_011916.1	24	13	N-starvation	4	1	3	8	-1.43334	-0.0758276	-0.0604972	0	2045	+	-	231244	0.480196	9	FALSE	A0A0H3C421	NA	NA	TonB-dependent receptor	681	NA	NA	NA	cell outer membrane [GO:0009279]
AAAAAGCGGTCGGACACTCT	CCNA_00214	NC_011916.1	41	21	C-recovery	4	3	3	8	-0.46232	-0.702902	-0.605405	0	2045	+	-	231244	0.480196	9	FALSE	A0A0H3C421	NA	NA	TonB-dependent receptor	681	NA	NA	NA	cell outer membrane [GO:0009279]
AAAAAGCGGTCGGACACTCT	CCNA_00214	NC_011916.1	41	19	C-recovery	2	0	3	8	-3.29465	-0.742276	-0.459307	0	2045	+	-	231244	0.480196	9	FALSE	A0A0H3C421	NA	NA	TonB-dependent receptor	681	NA	NA	NA	cell outer membrane [GO:0009279]
AAAAAGCGGTCGGACACTCT	CCNA_00214	NC_011916.1	24	10	N-starvation	1	2	3	8	-0.695834	0.0759606	0.0686554	0	2045	+	-	231244	0.480196	9	FALSE	A0A0H3C421	NA	NA	TonB-dependent receptor	681	NA	NA	NA	cell outer membrane [GO:0009279]
AAAAAGCGGTCGGACACTCT	CCNA_00214	NC_011916.1	16	5	M2G	4	0	3	8	-3.24763	-0.448678	-0.277634	0	2045	+	-	231244	0.480196	9	FALSE	A0A0H3C421	NA	NA	TonB-dependent receptor	681	NA	NA	NA	cell outer membrane [GO:0009279]
AAAAAGCGGTCGGACACTCT	CCNA_00214	NC_011916.1	24	16	P-starvation	3	0	3	8	-3.16587	-0.196637	-0.121676	0	2045	+	-	231244	0.480196	9	FALSE	A0A0H3C421	NA	NA	TonB-dependent receptor	681	NA	NA	NA	cell outer membrane [GO:0009279]
AAAAAGCGGTCGGACACTCT	CCNA_00214	NC_011916.1	16	3	M2G	2	0	3	8	-3.24933	-0.734816	-0.454691	0	2045	+	-	231244	0.480196	9	FALSE	A0A0H3C421	NA	NA	TonB-dependent receptor	681	NA	NA	NA	cell outer membrane [GO:0009279]
AAAAAGCGGTCGGACACTCT	CCNA_00214	NC_011916.1	41	27	P-recovery	2	5	3	8	0.0832649	-0.73515	-0.475658	0	2045	+	-	231244	0.480196	9	FALSE	A0A0H3C421	NA	NA	TonB-dependent receptor	681	NA	NA	NA	cell outer membrane [GO:0009279]
AAAAAGCGGTCGGACACTCT	CCNA_00214	NC_011916.1	24	11	N-starvation	2	7	3	8	0.807257	0.181244	0.121366	0	2045	+	-	231244	0.480196	9	FALSE	A0A0H3C421	NA	NA	TonB-dependent receptor	681	NA	NA	NA	cell outer membrane [GO:0009279]
AAAAAGCGGTCGGACACTCT	CCNA_00214	NC_011916.1	24	14	P-starvation	1	0	3	8	-2.91021	0.00220438	0.00136403	0	2045	+	-	231244	0.480196	9	FALSE	A0A0H3C421	NA	NA	TonB-dependent receptor	681	NA	NA	NA	cell outer membrane [GO:0009279]
AAAAAGCGGTCGGACACTCT	CCNA_00214	NC_011916.1	16	4	M2G	3	1	3	8	-1.87094	-0.626885	-0.419781	0	2045	+	-	231244	0.480196	9	FALSE	A0A0H3C421	NA	NA	TonB-dependent receptor	681	NA	NA	NA	cell outer membrane [GO:0009279]
AAAAAGCGGTCGGACACTCT	CCNA_00214	NC_011916.1	41	28	P-recovery	3	0	3	8	-3.36212	-0.898	-0.555666	0	2045	+	-	231244	0.480196	9	FALSE	A0A0H3C421	NA	NA	TonB-dependent receptor	681	NA	NA	NA	cell outer membrane [GO:0009279]
AAAAAGCGGTCGGACACTCT	CCNA_00214	NC_011916.1	24	15	P-starvation	2	1	3	8	-1.42588	-0.0317852	-0.0212843	0	2045	+	-	231244	0.480196	9	FALSE	A0A0H3C421	NA	NA	TonB-dependent receptor	681	NA	NA	NA	cell outer membrane [GO:0009279]
AAAAAGCGGTCGGACACTCT	CCNA_00214	NC_011916.1	24	6	C-starvation	1	4	3	8	0.0710795	0.0239336	0.0206139	0	2045	+	-	231244	0.480196	9	FALSE	A0A0H3C421	NA	NA	TonB-dependent receptor	681	NA	NA	NA	cell outer membrane [GO:0009279]
AAAAAGCGGTCGGACACTCT	CCNA_00214	NC_011916.1	41	26	P-recovery	1	3	3	8	-0.455548	-0.365863	-0.236721	0	2045	+	-	231244	0.480196	9	FALSE	A0A0H3C421	NA	NA	TonB-dependent receptor	681	NA	NA	NA	cell outer membrane [GO:0009279]
AAAAAGCGGTCGGACACTCT	CCNA_00214	NC_011916.1	41	22	N-recovery	1	3	3	8	-0.50378	-0.466444	-0.301799	0	2045	+	-	231244	0.480196	9	FALSE	A0A0H3C421	NA	NA	TonB-dependent receptor	681	NA	NA	NA	cell outer membrane [GO:0009279]
AAAAAGCGGTCGGACACTCT	CCNA_00214	NC_011916.1	24	17	P-starvation	4	8	3	8	0.786059	0.0147086	0.00984934	0	2045	+	-	231244	0.480196	9	FALSE	A0A0H3C421	NA	NA	TonB-dependent receptor	681	NA	NA	NA	cell outer membrane [GO:0009279]
AAAAAGCGGTCGGACACTCT	CCNA_00214	NC_011916.1	41	23	N-recovery	2	2	3	8	-0.932836	-0.251324	-0.162612	0	2045	+	-	231244	0.480196	9	FALSE	A0A0H3C421	NA	NA	TonB-dependent receptor	681	NA	NA	NA	cell outer membrane [GO:0009279]
AAAAAGCGGTCGGACACTCT	CCNA_00214	NC_011916.1	41	25	N-recovery	4	3	3	8	-0.367982	-0.755296	-0.650532	0	2045	+	-	231244	0.480196	9	FALSE	A0A0H3C421	NA	NA	TonB-dependent receptor	681	NA	NA	NA	cell outer membrane [GO:0009279]
AAAAAGCGGTCGGACACTCT	CCNA_00214	NC_011916.1	41	29	P-recovery	4	4	3	8	-0.154754	-0.851949	-0.551229	0	2045	+	-	231244	0.480196	9	FALSE	A0A0H3C421	NA	NA	TonB-dependent receptor	681	NA	NA	NA	cell outer membrane [GO:0009279]
AAAAAGCGGTCGGACACTCT	CCNA_00214	NC_011916.1	41	24	N-recovery	3	6	3	8	0.454596	-0.27591	-0.184758	0	2045	+	-	231244	0.480196	9	FALSE	A0A0H3C421	NA	NA	TonB-dependent receptor	681	NA	NA	NA	cell outer membrane [GO:0009279]
AAAAAGCGGTCGGACACTCT	CCNA_00214	NC_011916.1	24	7	C-starvation	2	6	3	8	0.672625	0.168922	0.154887	0	2045	+	-	231244	0.480196	9	FALSE	A0A0H3C421	NA	NA	TonB-dependent receptor	681	NA	NA	NA	cell outer membrane [GO:0009279]
AAAAAGCGGTCGGACACTCT	CCNA_00214	NC_011916.1	41	18	C-recovery	1	0	3	8	-2.86339	-0.324091	-0.200542	0	2045	+	-	231244	0.480196	9	FALSE	A0A0H3C421	NA	NA	TonB-dependent receptor	681	NA	NA	NA	cell outer membrane [GO:0009279]
AAAAAGCGGTCGGACACTCT	CCNA_00214	NC_011916.1	24	12	N-starvation	3	0	3	8	-2.87301	-0.205131	-0.126931	0	2045	+	-	231244	0.480196	9	FALSE	A0A0H3C421	NA	NA	TonB-dependent receptor	681	NA	NA	NA	cell outer membrane [GO:0009279]
AAAAAGCGGTCGGACACTCT	CCNA_00214	NC_011916.1	16	2	M2G	1	1	3	8	-1.488	-0.204674	-0.163295	0	2045	+	-	231244	0.480196	9	FALSE	A0A0H3C421	NA	NA	TonB-dependent receptor	681	NA	NA	NA	cell outer membrane [GO:0009279]
AAAAAGCGGTCGGACACTCT	CCNA_00214	NC_011916.1	24	8	C-starvation	3	3	3	8	-0.196431	-0.11217	-0.109431	0	2045	+	-	231244	0.480196	9	FALSE	A0A0H3C421	NA	NA	TonB-dependent receptor	681	NA	NA	NA	cell outer membrane [GO:0009279]
AAAAAGCGGTCGGACACTCT	CCNA_00214	NC_011916.1	24	9	C-starvation	4	6	3	8	0.65311	0.0656962	0.0715719	0	2045	+	-	231244	0.480196	9	FALSE	A0A0H3C421	NA	NA	TonB-dependent receptor	681	NA	NA	NA	cell outer membrane [GO:0009279]
AAAAAGGCCAGAACTCCCCT	CCNA_00575	NC_011916.1	41	19	C-recovery	2	5	20	5	-1.92198	-0.0517446	-0.0616799	0	1118	+	-	599437	0.347048	2	FALSE	A0A0H3C5T0	NA	NA	HGSNAT_cat domain-containing protein	372	NA	NA	NA	membrane [GO:0016020]
AAAAAGGCCAGAACTCCCCT	CCNA_00575	NC_011916.1	24	7	C-starvation	2	2	20	5	-2.98696	-0.396231	-0.442198	0	1118	+	-	599437	0.347048	2	FALSE	A0A0H3C5T0	NA	NA	HGSNAT_cat domain-containing protein	372	NA	NA	NA	membrane [GO:0016020]
AAAAAGGCCAGAACTCCCCT	CCNA_00575	NC_011916.1	24	12	N-starvation	3	3	20	5	-2.60523	-0.247055	-0.294491	0	1118	+	-	599437	0.347048	2	FALSE	A0A0H3C5T0	NA	NA	HGSNAT_cat domain-containing protein	372	NA	NA	NA	membrane [GO:0016020]
AAAAAGGCCAGAACTCCCCT	CCNA_00575	NC_011916.1	24	16	P-starvation	3	6	20	5	-1.78154	-0.860218	-0.781761	0	1118	+	-	599437	0.347048	2	FALSE	A0A0H3C5T0	NA	NA	HGSNAT_cat domain-containing protein	372	NA	NA	NA	membrane [GO:0016020]
AAAAAGGCCAGAACTCCCCT	CCNA_00575	NC_011916.1	16	2	M2G	1	3	20	5	-2.61459	-0.64327	-0.686807	0	1118	+	-	599437	0.347048	2	FALSE	A0A0H3C5T0	NA	NA	HGSNAT_cat domain-containing protein	372	NA	NA	NA	membrane [GO:0016020]
AAAAAGGCCAGAACTCCCCT	CCNA_00575	NC_011916.1	41	21	C-recovery	4	6	20	5	-1.69885	-0.071781	-0.0926903	0	1118	+	-	599437	0.347048	2	FALSE	A0A0H3C5T0	NA	NA	HGSNAT_cat domain-containing protein	372	NA	NA	NA	membrane [GO:0016020]
AAAAAGGCCAGAACTCCCCT	CCNA_00575	NC_011916.1	16	4	M2G	3	1	20	5	-3.78863	-0.526534	-0.491039	0	1118	+	-	599437	0.347048	2	FALSE	A0A0H3C5T0	NA	NA	HGSNAT_cat domain-containing protein	372	NA	NA	NA	membrane [GO:0016020]
AAAAAGGCCAGAACTCCCCT	CCNA_00575	NC_011916.1	41	20	C-recovery	3	7	20	5	-1.5306	-0.82725	-0.986087	0	1118	+	-	599437	0.347048	2	FALSE	A0A0H3C5T0	NA	NA	HGSNAT_cat domain-containing protein	372	NA	NA	NA	membrane [GO:0016020]
AAAAAGGCCAGAACTCCCCT	CCNA_00575	NC_011916.1	41	27	P-recovery	2	5	20	5	-1.93289	-0.176477	-0.212385	0	1118	+	-	599437	0.347048	2	FALSE	A0A0H3C5T0	NA	NA	HGSNAT_cat domain-containing protein	372	NA	NA	NA	membrane [GO:0016020]
AAAAAGGCCAGAACTCCCCT	CCNA_00575	NC_011916.1	41	29	P-recovery	4	11	20	5	-0.8482	0.115648	0.137854	0	1118	+	-	599437	0.347048	2	FALSE	A0A0H3C5T0	NA	NA	HGSNAT_cat domain-containing protein	372	NA	NA	NA	membrane [GO:0016020]
AAAAAGGCCAGAACTCCCCT	CCNA_00575	NC_011916.1	41	25	N-recovery	4	0	20	5	-5.07162	-0.0608871	-0.0411392	0	1118	+	-	599437	0.347048	2	FALSE	A0A0H3C5T0	NA	NA	HGSNAT_cat domain-containing protein	372	NA	NA	NA	membrane [GO:0016020]
AAAAAGGCCAGAACTCCCCT	CCNA_00575	NC_011916.1	41	23	N-recovery	2	4	20	5	-2.23435	-0.262001	-0.281886	0	1118	+	-	599437	0.347048	2	FALSE	A0A0H3C5T0	NA	NA	HGSNAT_cat domain-containing protein	372	NA	NA	NA	membrane [GO:0016020]
AAAAAGGCCAGAACTCCCCT	CCNA_00575	NC_011916.1	24	9	C-starvation	4	6	20	5	-1.72589	-0.786421	-0.71079	0	1118	+	-	599437	0.347048	2	FALSE	A0A0H3C5T0	NA	NA	HGSNAT_cat domain-containing protein	372	NA	NA	NA	membrane [GO:0016020]
AAAAAGGCCAGAACTCCCCT	CCNA_00575	NC_011916.1	24	6	C-starvation	1	4	20	5	-2.26109	-1.06193	-1.26583	0	1118	+	-	599437	0.347048	2	FALSE	A0A0H3C5T0	NA	NA	HGSNAT_cat domain-containing protein	372	NA	NA	NA	membrane [GO:0016020]
AAAAAGGCCAGAACTCCCCT	CCNA_00575	NC_011916.1	24	13	N-starvation	4	10	20	5	-1.0013	-0.245694	-0.307145	0	1118	+	-	599437	0.347048	2	FALSE	A0A0H3C5T0	NA	NA	HGSNAT_cat domain-containing protein	372	NA	NA	NA	membrane [GO:0016020]
AAAAAGGCCAGAACTCCCCT	CCNA_00575	NC_011916.1	16	5	M2G	4	5	20	5	-1.95835	-0.316754	-0.395977	0	1118	+	-	599437	0.347048	2	FALSE	A0A0H3C5T0	NA	NA	HGSNAT_cat domain-containing protein	372	NA	NA	NA	membrane [GO:0016020]
AAAAAGGCCAGAACTCCCCT	CCNA_00575	NC_011916.1	41	22	N-recovery	1	3	20	5	-2.58774	-0.440148	-0.554774	0	1118	+	-	599437	0.347048	2	FALSE	A0A0H3C5T0	NA	NA	HGSNAT_cat domain-containing protein	372	NA	NA	NA	membrane [GO:0016020]
AAAAAGGCCAGAACTCCCCT	CCNA_00575	NC_011916.1	41	26	P-recovery	1	5	20	5	-1.95072	-0.38551	-0.459531	0	1118	+	-	599437	0.347048	2	FALSE	A0A0H3C5T0	NA	NA	HGSNAT_cat domain-containing protein	372	NA	NA	NA	membrane [GO:0016020]
AAAAAGGCCAGAACTCCCCT	CCNA_00575	NC_011916.1	41	18	C-recovery	1	6	20	5	-1.68315	-0.0832533	-0.120068	0	1118	+	-	599437	0.347048	2	FALSE	A0A0H3C5T0	NA	NA	HGSNAT_cat domain-containing protein	372	NA	NA	NA	membrane [GO:0016020]
AAAAAGGCCAGAACTCCCCT	CCNA_00575	NC_011916.1	24	11	N-starvation	2	7	20	5	-1.47586	-0.0261871	-0.0359592	0	1118	+	-	599437	0.347048	2	FALSE	A0A0H3C5T0	NA	NA	HGSNAT_cat domain-containing protein	372	NA	NA	NA	membrane [GO:0016020]
AAAAAGGCCAGAACTCCCCT	CCNA_00575	NC_011916.1	41	28	P-recovery	3	6	20	5	-1.65825	-0.136145	-0.213548	0	1118	+	-	599437	0.347048	2	FALSE	A0A0H3C5T0	NA	NA	HGSNAT_cat domain-containing protein	372	NA	NA	NA	membrane [GO:0016020]
AAAAAGGCCAGAACTCCCCT	CCNA_00575	NC_011916.1	24	17	P-starvation	4	3	20	5	-2.7148	-0.672752	-0.448354	0	1118	+	-	599437	0.347048	2	FALSE	A0A0H3C5T0	NA	NA	HGSNAT_cat domain-containing protein	372	NA	NA	NA	membrane [GO:0016020]
AAAAAGGCCAGAACTCCCCT	CCNA_00575	NC_011916.1	16	3	M2G	2	5	20	5	-1.8927	-0.110518	-0.15176	0	1118	+	-	599437	0.347048	2	FALSE	A0A0H3C5T0	NA	NA	HGSNAT_cat domain-containing protein	372	NA	NA	NA	membrane [GO:0016020]
AAAAAGGCCAGAACTCCCCT	CCNA_00575	NC_011916.1	41	24	N-recovery	3	4	20	5	-2.2279	-0.346416	-0.3131	0	1118	+	-	599437	0.347048	2	FALSE	A0A0H3C5T0	NA	NA	HGSNAT_cat domain-containing protein	372	NA	NA	NA	membrane [GO:0016020]
AAAAAGGCCAGAACTCCCCT	CCNA_00575	NC_011916.1	24	8	C-starvation	3	3	20	5	-2.60523	-0.770545	-0.829025	0	1118	+	-	599437	0.347048	2	FALSE	A0A0H3C5T0	NA	NA	HGSNAT_cat domain-containing protein	372	NA	NA	NA	membrane [GO:0016020]
AAAAAGGCCAGAACTCCCCT	CCNA_00575	NC_011916.1	24	14	P-starvation	1	5	20	5	-1.92857	-0.332839	-0.457041	0	1118	+	-	599437	0.347048	2	FALSE	A0A0H3C5T0	NA	NA	HGSNAT_cat domain-containing protein	372	NA	NA	NA	membrane [GO:0016020]
AAAAAGGCCAGAACTCCCCT	CCNA_00575	NC_011916.1	24	15	P-starvation	2	8	20	5	-1.31905	-0.318145	-0.410818	0	1118	+	-	599437	0.347048	2	FALSE	A0A0H3C5T0	NA	NA	HGSNAT_cat domain-containing protein	372	NA	NA	NA	membrane [GO:0016020]
AAAAAGGCCAGAACTCCCCT	CCNA_00575	NC_011916.1	24	10	N-starvation	1	5	20	5	-1.94269	-0.256985	-0.306327	0	1118	+	-	599437	0.347048	2	FALSE	A0A0H3C5T0	NA	NA	HGSNAT_cat domain-containing protein	372	NA	NA	NA	membrane [GO:0016020]
AAAAAGGGCCCGGCCGTTGT	CCNA_00649	NC_011916.1	41	18	C-recovery	1	8	19	4	-1.19236	0.512501	0.463213	0	1094	+	-	699954	0.691042	3	FALSE	A0A0H3C595	NA	NA	ABC family transporter protein	364	NA	NA	NA	NA
AAAAAGGGCCCGGCCGTTGT	CCNA_00649	NC_011916.1	24	12	N-starvation	3	14	19	4	-0.451753	0.292409	0.285269	0	1094	+	-	699954	0.691042	3	FALSE	A0A0H3C595	NA	NA	ABC family transporter protein	364	NA	NA	NA	NA
AAAAAGGGCCCGGCCGTTGT	CCNA_00649	NC_011916.1	41	23	N-recovery	2	15	19	4	-0.350685	0.337511	0.305052	0	1094	+	-	699954	0.691042	3	FALSE	A0A0H3C595	NA	NA	ABC family transporter protein	364	NA	NA	NA	NA
AAAAAGGGCCCGGCCGTTGT	CCNA_00649	NC_011916.1	16	4	M2G	3	13	19	4	-0.580989	0.440852	0.351723	0	1094	+	-	699954	0.691042	3	FALSE	A0A0H3C595	NA	NA	ABC family transporter protein	364	NA	NA	NA	NA
AAAAAGGGCCCGGCCGTTGT	CCNA_00649	NC_011916.1	16	2	M2G	1	10	19	4	-0.934831	-0.0767218	-0.047474	0	1094	+	-	699954	0.691042	3	FALSE	A0A0H3C595	NA	NA	ABC family transporter protein	364	NA	NA	NA	NA
AAAAAGGGCCCGGCCGTTGT	CCNA_00649	NC_011916.1	41	27	P-recovery	2	4	19	4	-2.11912	0.22915	0.262575	0	1094	+	-	699954	0.691042	3	FALSE	A0A0H3C595	NA	NA	ABC family transporter protein	364	NA	NA	NA	NA
AAAAAGGGCCCGGCCGTTGT	CCNA_00649	NC_011916.1	16	5	M2G	4	14	19	4	-0.458733	0.282686	0.275784	0	1094	+	-	699954	0.691042	3	FALSE	A0A0H3C595	NA	NA	ABC family transporter protein	364	NA	NA	NA	NA
AAAAAGGGCCCGGCCGTTGT	CCNA_00649	NC_011916.1	41	24	N-recovery	3	16	19	4	-0.260017	0.39242	0.441363	0	1094	+	-	699954	0.691042	3	FALSE	A0A0H3C595	NA	NA	ABC family transporter protein	364	NA	NA	NA	NA
AAAAAGGGCCCGGCCGTTGT	CCNA_00649	NC_011916.1	24	11	N-starvation	2	14	19	4	-0.455632	0.160596	0.165062	0	1094	+	-	699954	0.691042	3	FALSE	A0A0H3C595	NA	NA	ABC family transporter protein	364	NA	NA	NA	NA
AAAAAGGGCCCGGCCGTTGT	CCNA_00649	NC_011916.1	24	10	N-starvation	1	11	19	4	-0.776126	0.424355	0.413993	0	1094	+	-	699954	0.691042	3	FALSE	A0A0H3C595	NA	NA	ABC family transporter protein	364	NA	NA	NA	NA
AAAAAGGGCCCGGCCGTTGT	CCNA_00649	NC_011916.1	41	28	P-recovery	3	17	19	4	-0.179704	0.305498	0.326175	0	1094	+	-	699954	0.691042	3	FALSE	A0A0H3C595	NA	NA	ABC family transporter protein	364	NA	NA	NA	NA
AAAAAGGGCCCGGCCGTTGT	CCNA_00649	NC_011916.1	41	25	N-recovery	4	16	19	4	-0.257439	0.192774	0.198136	0	1094	+	-	699954	0.691042	3	FALSE	A0A0H3C595	NA	NA	ABC family transporter protein	364	NA	NA	NA	NA
AAAAAGGGCCCGGCCGTTGT	CCNA_00649	NC_011916.1	24	13	N-starvation	4	9	19	4	-1.05999	-0.0286779	-0.0306189	0	1094	+	-	699954	0.691042	3	FALSE	A0A0H3C595	NA	NA	ABC family transporter protein	364	NA	NA	NA	NA
AAAAAGGGCCCGGCCGTTGT	CCNA_00649	NC_011916.1	41	22	N-recovery	1	15	19	4	-0.35483	0.321481	0.353365	0	1094	+	-	699954	0.691042	3	FALSE	A0A0H3C595	NA	NA	ABC family transporter protein	364	NA	NA	NA	NA
AAAAAGGGCCCGGCCGTTGT	CCNA_00649	NC_011916.1	41	20	C-recovery	3	16	19	4	-0.297133	0.138647	0.0857922	0	1094	+	-	699954	0.691042	3	FALSE	A0A0H3C595	NA	NA	ABC family transporter protein	364	NA	NA	NA	NA
AAAAAGGGCCCGGCCGTTGT	CCNA_00649	NC_011916.1	24	16	P-starvation	3	14	19	4	-0.450055	0.361417	0.326659	0	1094	+	-	699954	0.691042	3	FALSE	A0A0H3C595	NA	NA	ABC family transporter protein	364	NA	NA	NA	NA
AAAAAGGGCCCGGCCGTTGT	CCNA_00649	NC_011916.1	24	6	C-starvation	1	10	19	4	-0.948356	-0.117082	-0.0724481	0	1094	+	-	699954	0.691042	3	FALSE	A0A0H3C595	NA	NA	ABC family transporter protein	364	NA	NA	NA	NA
AAAAAGGGCCCGGCCGTTGT	CCNA_00649	NC_011916.1	41	26	P-recovery	1	14	19	4	-0.447526	0.304594	0.313065	0	1094	+	-	699954	0.691042	3	FALSE	A0A0H3C595	NA	NA	ABC family transporter protein	364	NA	NA	NA	NA
AAAAAGGGCCCGGCCGTTGT	CCNA_00649	NC_011916.1	24	14	P-starvation	1	15	19	4	-0.393848	-0.0442606	-0.0273876	0	1094	+	-	699954	0.691042	3	FALSE	A0A0H3C595	NA	NA	ABC family transporter protein	364	NA	NA	NA	NA
AAAAAGGGCCCGGCCGTTGT	CCNA_00649	NC_011916.1	24	15	P-starvation	2	15	19	4	-0.397189	0.143457	0.0887687	0	1094	+	-	699954	0.691042	3	FALSE	A0A0H3C595	NA	NA	ABC family transporter protein	364	NA	NA	NA	NA
AAAAAGGGCCCGGCCGTTGT	CCNA_00649	NC_011916.1	24	8	C-starvation	3	15	19	4	-0.341418	0.138201	0.142044	0	1094	+	-	699954	0.691042	3	FALSE	A0A0H3C595	NA	NA	ABC family transporter protein	364	NA	NA	NA	NA
AAAAAGGGCCCGGCCGTTGT	CCNA_00649	NC_011916.1	24	7	C-starvation	2	16	19	4	-0.305359	-0.209113	-0.129396	0	1094	+	-	699954	0.691042	3	FALSE	A0A0H3C595	NA	NA	ABC family transporter protein	364	NA	NA	NA	NA
AAAAAGGGCCCGGCCGTTGT	CCNA_00649	NC_011916.1	41	29	P-recovery	4	31	19	4	0.666244	0.315783	0.308072	0	1094	+	-	699954	0.691042	3	FALSE	A0A0H3C595	NA	NA	ABC family transporter protein	364	NA	NA	NA	NA
AAAAAGGGCCCGGCCGTTGT	CCNA_00649	NC_011916.1	41	21	C-recovery	4	13	19	4	-0.543718	0.447509	0.404471	0	1094	+	-	699954	0.691042	3	FALSE	A0A0H3C595	NA	NA	ABC family transporter protein	364	NA	NA	NA	NA
AAAAAGGGCCCGGCCGTTGT	CCNA_00649	NC_011916.1	24	17	P-starvation	4	5	19	4	-1.8783	0.0523477	0.0417644	0	1094	+	-	699954	0.691042	3	FALSE	A0A0H3C595	NA	NA	ABC family transporter protein	364	NA	NA	NA	NA
AAAAAGGGCCCGGCCGTTGT	CCNA_00649	NC_011916.1	41	19	C-recovery	2	17	19	4	-0.156399	0.514626	0.598856	0	1094	+	-	699954	0.691042	3	FALSE	A0A0H3C595	NA	NA	ABC family transporter protein	364	NA	NA	NA	NA
AAAAAGGGCCCGGCCGTTGT	CCNA_00649	NC_011916.1	24	9	C-starvation	4	20	19	4	0.0486241	0.0796241	0.0776799	0	1094	+	-	699954	0.691042	3	FALSE	A0A0H3C595	NA	NA	ABC family transporter protein	364	NA	NA	NA	NA
AAAAAGGGCCCGGCCGTTGT	CCNA_00649	NC_011916.1	16	3	M2G	2	16	19	4	-0.25548	0.292474	0.300608	0	1094	+	-	699954	0.691042	3	FALSE	A0A0H3C595	NA	NA	ABC family transporter protein	364	NA	NA	NA	NA
AAAAATAACTTCGGGGCCTG	CCNA_00288	NC_011916.1	24	8	C-starvation	3	0	4	9	-3.81497	-1.8838	-1.1896	0	1049	-	+	300210	0.691134	2	FALSE	A0A0H3C475	NA	NA	ABC-type sulfate transport system, periplasmic component (EC 3.6.3.25)	349	NA	hydrolase activity [GO:0016787]	sulfate transmembrane transport [GO:1902358]	periplasmic space [GO:0042597]
AAAAATAACTTCGGGGCCTG	CCNA_00288	NC_011916.1	41	26	P-recovery	1	0	4	9	-5.0806	-4.6241	-2.92008	0	1049	-	+	300210	0.691134	2	FALSE	A0A0H3C475	NA	NA	ABC-type sulfate transport system, periplasmic component (EC 3.6.3.25)	349	NA	hydrolase activity [GO:0016787]	sulfate transmembrane transport [GO:1902358]	periplasmic space [GO:0042597]
AAAAATAACTTCGGGGCCTG	CCNA_00288	NC_011916.1	41	29	P-recovery	4	1	4	9	-2.71566	-5.09142	-3.21519	0	1049	-	+	300210	0.691134	2	FALSE	A0A0H3C475	NA	NA	ABC-type sulfate transport system, periplasmic component (EC 3.6.3.25)	349	NA	hydrolase activity [GO:0016787]	sulfate transmembrane transport [GO:1902358]	periplasmic space [GO:0042597]
AAAAATAACTTCGGGGCCTG	CCNA_00288	NC_011916.1	16	5	M2G	4	0	4	9	-4.79178	-3.71276	-2.34457	0	1049	-	+	300210	0.691134	2	FALSE	A0A0H3C475	NA	NA	ABC-type sulfate transport system, periplasmic component (EC 3.6.3.25)	349	NA	hydrolase activity [GO:0016787]	sulfate transmembrane transport [GO:1902358]	periplasmic space [GO:0042597]
AAAAATAACTTCGGGGCCTG	CCNA_00288	NC_011916.1	24	17	P-starvation	4	0	4	9	-2.94916	0.786609	0.496736	0	1049	-	+	300210	0.691134	2	FALSE	A0A0H3C475	NA	NA	ABC-type sulfate transport system, periplasmic component (EC 3.6.3.25)	349	NA	hydrolase activity [GO:0016787]	sulfate transmembrane transport [GO:1902358]	periplasmic space [GO:0042597]
AAAAATAACTTCGGGGCCTG	CCNA_00288	NC_011916.1	24	6	C-starvation	1	0	4	9	-3.89073	-1.70453	-1.0764	0	1049	-	+	300210	0.691134	2	FALSE	A0A0H3C475	NA	NA	ABC-type sulfate transport system, periplasmic component (EC 3.6.3.25)	349	NA	hydrolase activity [GO:0016787]	sulfate transmembrane transport [GO:1902358]	periplasmic space [GO:0042597]
AAAAATAACTTCGGGGCCTG	CCNA_00288	NC_011916.1	24	16	P-starvation	3	1	4	9	-1.70133	0.467866	0.386289	0	1049	-	+	300210	0.691134	2	FALSE	A0A0H3C475	NA	NA	ABC-type sulfate transport system, periplasmic component (EC 3.6.3.25)	349	NA	hydrolase activity [GO:0016787]	sulfate transmembrane transport [GO:1902358]	periplasmic space [GO:0042597]
AAAAATAACTTCGGGGCCTG	CCNA_00288	NC_011916.1	24	11	N-starvation	2	1	4	9	-1.93241	-1.34033	-0.893259	0	1049	-	+	300210	0.691134	2	FALSE	A0A0H3C475	NA	NA	ABC-type sulfate transport system, periplasmic component (EC 3.6.3.25)	349	NA	hydrolase activity [GO:0016787]	sulfate transmembrane transport [GO:1902358]	periplasmic space [GO:0042597]
AAAAATAACTTCGGGGCCTG	CCNA_00288	NC_011916.1	41	20	C-recovery	3	0	4	9	-5.0806	-5.04835	-3.18799	0	1049	-	+	300210	0.691134	2	FALSE	A0A0H3C475	NA	NA	ABC-type sulfate transport system, periplasmic component (EC 3.6.3.25)	349	NA	hydrolase activity [GO:0016787]	sulfate transmembrane transport [GO:1902358]	periplasmic space [GO:0042597]
AAAAATAACTTCGGGGCCTG	CCNA_00288	NC_011916.1	24	15	P-starvation	2	1	4	9	-1.64398	0.358452	0.295953	0	1049	-	+	300210	0.691134	2	FALSE	A0A0H3C475	NA	NA	ABC-type sulfate transport system, periplasmic component (EC 3.6.3.25)	349	NA	hydrolase activity [GO:0016787]	sulfate transmembrane transport [GO:1902358]	periplasmic space [GO:0042597]
AAAAATAACTTCGGGGCCTG	CCNA_00288	NC_011916.1	41	21	C-recovery	4	0	4	9	-4.79178	-4.32001	-2.72804	0	1049	-	+	300210	0.691134	2	FALSE	A0A0H3C475	NA	NA	ABC-type sulfate transport system, periplasmic component (EC 3.6.3.25)	349	NA	hydrolase activity [GO:0016787]	sulfate transmembrane transport [GO:1902358]	periplasmic space [GO:0042597]
AAAAATAACTTCGGGGCCTG	CCNA_00288	NC_011916.1	24	9	C-starvation	4	1	4	9	-2.04505	-1.72599	-1.08995	0	1049	-	+	300210	0.691134	2	FALSE	A0A0H3C475	NA	NA	ABC-type sulfate transport system, periplasmic component (EC 3.6.3.25)	349	NA	hydrolase activity [GO:0016787]	sulfate transmembrane transport [GO:1902358]	periplasmic space [GO:0042597]
AAAAATAACTTCGGGGCCTG	CCNA_00288	NC_011916.1	41	27	P-recovery	2	0	4	9	-4.79178	-4.30637	-2.71944	0	1049	-	+	300210	0.691134	2	FALSE	A0A0H3C475	NA	NA	ABC-type sulfate transport system, periplasmic component (EC 3.6.3.25)	349	NA	hydrolase activity [GO:0016787]	sulfate transmembrane transport [GO:1902358]	periplasmic space [GO:0042597]
AAAAATAACTTCGGGGCCTG	CCNA_00288	NC_011916.1	41	25	N-recovery	4	0	4	9	-5.0806	-5.54093	-3.49905	0	1049	-	+	300210	0.691134	2	FALSE	A0A0H3C475	NA	NA	ABC-type sulfate transport system, periplasmic component (EC 3.6.3.25)	349	NA	hydrolase activity [GO:0016787]	sulfate transmembrane transport [GO:1902358]	periplasmic space [GO:0042597]
AAAAATAACTTCGGGGCCTG	CCNA_00288	NC_011916.1	41	18	C-recovery	1	0	4	9	-5.0806	-5.16026	-3.25866	0	1049	-	+	300210	0.691134	2	FALSE	A0A0H3C475	NA	NA	ABC-type sulfate transport system, periplasmic component (EC 3.6.3.25)	349	NA	hydrolase activity [GO:0016787]	sulfate transmembrane transport [GO:1902358]	periplasmic space [GO:0042597]
AAAAATAACTTCGGGGCCTG	CCNA_00288	NC_011916.1	24	14	P-starvation	1	1	4	9	-1.58883	0.634674	0.524013	0	1049	-	+	300210	0.691134	2	FALSE	A0A0H3C475	NA	NA	ABC-type sulfate transport system, periplasmic component (EC 3.6.3.25)	349	NA	hydrolase activity [GO:0016787]	sulfate transmembrane transport [GO:1902358]	periplasmic space [GO:0042597]
AAAAATAACTTCGGGGCCTG	CCNA_00288	NC_011916.1	41	28	P-recovery	3	0	4	9	-4.79178	-4.65373	-2.93879	0	1049	-	+	300210	0.691134	2	FALSE	A0A0H3C475	NA	NA	ABC-type sulfate transport system, periplasmic component (EC 3.6.3.25)	349	NA	hydrolase activity [GO:0016787]	sulfate transmembrane transport [GO:1902358]	periplasmic space [GO:0042597]
AAAAATAACTTCGGGGCCTG	CCNA_00288	NC_011916.1	16	4	M2G	3	0	4	9	-5.0806	-4.70288	-2.96982	0	1049	-	+	300210	0.691134	2	FALSE	A0A0H3C475	NA	NA	ABC-type sulfate transport system, periplasmic component (EC 3.6.3.25)	349	NA	hydrolase activity [GO:0016787]	sulfate transmembrane transport [GO:1902358]	periplasmic space [GO:0042597]
AAAAATAACTTCGGGGCCTG	CCNA_00288	NC_011916.1	24	10	N-starvation	1	0	4	9	-3.65661	-0.919183	-0.580456	0	1049	-	+	300210	0.691134	2	FALSE	A0A0H3C475	NA	NA	ABC-type sulfate transport system, periplasmic component (EC 3.6.3.25)	349	NA	hydrolase activity [GO:0016787]	sulfate transmembrane transport [GO:1902358]	periplasmic space [GO:0042597]
AAAAATAACTTCGGGGCCTG	CCNA_00288	NC_011916.1	41	19	C-recovery	2	0	4	9	-5.0806	-5.5647	-3.51406	0	1049	-	+	300210	0.691134	2	FALSE	A0A0H3C475	NA	NA	ABC-type sulfate transport system, periplasmic component (EC 3.6.3.25)	349	NA	hydrolase activity [GO:0016787]	sulfate transmembrane transport [GO:1902358]	periplasmic space [GO:0042597]
AAAAATAACTTCGGGGCCTG	CCNA_00288	NC_011916.1	24	7	C-starvation	2	0	4	9	-3.81497	-1.4564	-0.919707	0	1049	-	+	300210	0.691134	2	FALSE	A0A0H3C475	NA	NA	ABC-type sulfate transport system, periplasmic component (EC 3.6.3.25)	349	NA	hydrolase activity [GO:0016787]	sulfate transmembrane transport [GO:1902358]	periplasmic space [GO:0042597]
AAAAATAACTTCGGGGCCTG	CCNA_00288	NC_011916.1	16	3	M2G	2	0	4	9	-5.0806	-5.42747	-3.4274	0	1049	-	+	300210	0.691134	2	FALSE	A0A0H3C475	NA	NA	ABC-type sulfate transport system, periplasmic component (EC 3.6.3.25)	349	NA	hydrolase activity [GO:0016787]	sulfate transmembrane transport [GO:1902358]	periplasmic space [GO:0042597]
AAAAATAACTTCGGGGCCTG	CCNA_00288	NC_011916.1	24	13	N-starvation	4	0	4	9	-4.1132	-2.41026	-1.52206	0	1049	-	+	300210	0.691134	2	FALSE	A0A0H3C475	NA	NA	ABC-type sulfate transport system, periplasmic component (EC 3.6.3.25)	349	NA	hydrolase activity [GO:0016787]	sulfate transmembrane transport [GO:1902358]	periplasmic space [GO:0042597]
AAAAATAACTTCGGGGCCTG	CCNA_00288	NC_011916.1	41	22	N-recovery	1	0	4	9	-4.70686	-4.06385	-2.56628	0	1049	-	+	300210	0.691134	2	FALSE	A0A0H3C475	NA	NA	ABC-type sulfate transport system, periplasmic component (EC 3.6.3.25)	349	NA	hydrolase activity [GO:0016787]	sulfate transmembrane transport [GO:1902358]	periplasmic space [GO:0042597]
AAAAATAACTTCGGGGCCTG	CCNA_00288	NC_011916.1	24	12	N-starvation	3	0	4	9	-4.10071	-1.92896	-1.21812	0	1049	-	+	300210	0.691134	2	FALSE	A0A0H3C475	NA	NA	ABC-type sulfate transport system, periplasmic component (EC 3.6.3.25)	349	NA	hydrolase activity [GO:0016787]	sulfate transmembrane transport [GO:1902358]	periplasmic space [GO:0042597]
AAAAATAACTTCGGGGCCTG	CCNA_00288	NC_011916.1	41	23	N-recovery	2	0	4	9	-5.0806	-4.93871	-3.11875	0	1049	-	+	300210	0.691134	2	FALSE	A0A0H3C475	NA	NA	ABC-type sulfate transport system, periplasmic component (EC 3.6.3.25)	349	NA	hydrolase activity [GO:0016787]	sulfate transmembrane transport [GO:1902358]	periplasmic space [GO:0042597]
AAAAATAACTTCGGGGCCTG	CCNA_00288	NC_011916.1	41	24	N-recovery	3	0	4	9	-4.83202	-4.53958	-2.8667	0	1049	-	+	300210	0.691134	2	FALSE	A0A0H3C475	NA	NA	ABC-type sulfate transport system, periplasmic component (EC 3.6.3.25)	349	NA	hydrolase activity [GO:0016787]	sulfate transmembrane transport [GO:1902358]	periplasmic space [GO:0042597]
AAAAATAACTTCGGGGCCTG	CCNA_00288	NC_011916.1	16	2	M2G	1	0	4	9	-5.0806	-5.17783	-3.26975	0	1049	-	+	300210	0.691134	2	FALSE	A0A0H3C475	NA	NA	ABC-type sulfate transport system, periplasmic component (EC 3.6.3.25)	349	NA	hydrolase activity [GO:0016787]	sulfate transmembrane transport [GO:1902358]	periplasmic space [GO:0042597]
AAAAATTTCTCTCGGTGTGC	CCNA_03686	NC_011916.1	41	22	N-recovery	1	8	15	18	-0.927736	-0.0490738	-0.0314275	0	5060	-	+	3851265	0.594269	4	FALSE	A0A0H3CDR9	NA	NA	Alpha2 macroglobulin domain-containing extracellular protein	1686	NA	endopeptidase inhibitor activity [GO:0004866]	NA	NA
AAAAATTTCTCTCGGTGTGC	CCNA_03686	NC_011916.1	41	18	C-recovery	1	14	15	18	-0.159753	0.0629445	0.0685742	0	5060	-	+	3851265	0.594269	4	FALSE	A0A0H3CDR9	NA	NA	Alpha2 macroglobulin domain-containing extracellular protein	1686	NA	endopeptidase inhibitor activity [GO:0004866]	NA	NA
AAAAATTTCTCTCGGTGTGC	CCNA_03686	NC_011916.1	41	23	N-recovery	2	5	15	18	-1.56273	0.0626834	0.053023	0	5060	-	+	3851265	0.594269	4	FALSE	A0A0H3CDR9	NA	NA	Alpha2 macroglobulin domain-containing extracellular protein	1686	NA	endopeptidase inhibitor activity [GO:0004866]	NA	NA
AAAAATTTCTCTCGGTGTGC	CCNA_03686	NC_011916.1	41	29	P-recovery	4	10	15	18	-0.602218	-0.153514	-0.174587	0	5060	-	+	3851265	0.594269	4	FALSE	A0A0H3CDR9	NA	NA	Alpha2 macroglobulin domain-containing extracellular protein	1686	NA	endopeptidase inhibitor activity [GO:0004866]	NA	NA
AAAAATTTCTCTCGGTGTGC	CCNA_03686	NC_011916.1	41	21	C-recovery	4	6	15	18	-1.31039	-0.0608852	-0.0515019	0	5060	-	+	3851265	0.594269	4	FALSE	A0A0H3CDR9	NA	NA	Alpha2 macroglobulin domain-containing extracellular protein	1686	NA	endopeptidase inhibitor activity [GO:0004866]	NA	NA
AAAAATTTCTCTCGGTGTGC	CCNA_03686	NC_011916.1	41	26	P-recovery	1	4	15	18	-1.82565	-0.158536	-0.145364	0	5060	-	+	3851265	0.594269	4	FALSE	A0A0H3CDR9	NA	NA	Alpha2 macroglobulin domain-containing extracellular protein	1686	NA	endopeptidase inhibitor activity [GO:0004866]	NA	NA
AAAAATTTCTCTCGGTGTGC	CCNA_03686	NC_011916.1	16	4	M2G	3	5	15	18	-1.57514	0.0963849	0.0815306	0	5060	-	+	3851265	0.594269	4	FALSE	A0A0H3CDR9	NA	NA	Alpha2 macroglobulin domain-containing extracellular protein	1686	NA	endopeptidase inhibitor activity [GO:0004866]	NA	NA
AAAAATTTCTCTCGGTGTGC	CCNA_03686	NC_011916.1	41	27	P-recovery	2	4	15	18	-1.81635	0.0803454	0.0913743	0	5060	-	+	3851265	0.594269	4	FALSE	A0A0H3CDR9	NA	NA	Alpha2 macroglobulin domain-containing extracellular protein	1686	NA	endopeptidase inhibitor activity [GO:0004866]	NA	NA
AAAAATTTCTCTCGGTGTGC	CCNA_03686	NC_011916.1	24	7	C-starvation	2	7	15	18	-1.11058	-0.247344	-0.241304	0	5060	-	+	3851265	0.594269	4	FALSE	A0A0H3CDR9	NA	NA	Alpha2 macroglobulin domain-containing extracellular protein	1686	NA	endopeptidase inhibitor activity [GO:0004866]	NA	NA
AAAAATTTCTCTCGGTGTGC	CCNA_03686	NC_011916.1	16	5	M2G	4	4	15	18	-1.84112	0.0421056	0.0386072	0	5060	-	+	3851265	0.594269	4	FALSE	A0A0H3CDR9	NA	NA	Alpha2 macroglobulin domain-containing extracellular protein	1686	NA	endopeptidase inhibitor activity [GO:0004866]	NA	NA
AAAAATTTCTCTCGGTGTGC	CCNA_03686	NC_011916.1	41	24	N-recovery	3	5	15	18	-1.54536	-0.01048	-0.00671151	0	5060	-	+	3851265	0.594269	4	FALSE	A0A0H3CDR9	NA	NA	Alpha2 macroglobulin domain-containing extracellular protein	1686	NA	endopeptidase inhibitor activity [GO:0004866]	NA	NA
AAAAATTTCTCTCGGTGTGC	CCNA_03686	NC_011916.1	24	6	C-starvation	1	7	15	18	-1.12478	-0.22318	-0.227314	0	5060	-	+	3851265	0.594269	4	FALSE	A0A0H3CDR9	NA	NA	Alpha2 macroglobulin domain-containing extracellular protein	1686	NA	endopeptidase inhibitor activity [GO:0004866]	NA	NA
AAAAATTTCTCTCGGTGTGC	CCNA_03686	NC_011916.1	24	15	P-starvation	2	3	15	18	-2.22758	-0.289686	-0.245041	0	5060	-	+	3851265	0.594269	4	FALSE	A0A0H3CDR9	NA	NA	Alpha2 macroglobulin domain-containing extracellular protein	1686	NA	endopeptidase inhibitor activity [GO:0004866]	NA	NA
AAAAATTTCTCTCGGTGTGC	CCNA_03686	NC_011916.1	24	12	N-starvation	3	7	15	18	-1.10804	0.126008	0.115538	0	5060	-	+	3851265	0.594269	4	FALSE	A0A0H3CDR9	NA	NA	Alpha2 macroglobulin domain-containing extracellular protein	1686	NA	endopeptidase inhibitor activity [GO:0004866]	NA	NA
AAAAATTTCTCTCGGTGTGC	CCNA_03686	NC_011916.1	41	25	N-recovery	4	11	15	18	-0.467838	-0.0497781	-0.0557095	0	5060	-	+	3851265	0.594269	4	FALSE	A0A0H3CDR9	NA	NA	Alpha2 macroglobulin domain-containing extracellular protein	1686	NA	endopeptidase inhibitor activity [GO:0004866]	NA	NA
AAAAATTTCTCTCGGTGTGC	CCNA_03686	NC_011916.1	41	28	P-recovery	3	3	15	18	-2.1449	0.00796432	0.00673691	0	5060	-	+	3851265	0.594269	4	FALSE	A0A0H3CDR9	NA	NA	Alpha2 macroglobulin domain-containing extracellular protein	1686	NA	endopeptidase inhibitor activity [GO:0004866]	NA	NA
AAAAATTTCTCTCGGTGTGC	CCNA_03686	NC_011916.1	41	20	C-recovery	3	3	15	18	-2.21625	-0.181579	-0.116286	0	5060	-	+	3851265	0.594269	4	FALSE	A0A0H3CDR9	NA	NA	Alpha2 macroglobulin domain-containing extracellular protein	1686	NA	endopeptidase inhibitor activity [GO:0004866]	NA	NA
AAAAATTTCTCTCGGTGTGC	CCNA_03686	NC_011916.1	24	17	P-starvation	4	6	15	18	-1.39611	-0.165062	-0.105707	0	5060	-	+	3851265	0.594269	4	FALSE	A0A0H3CDR9	NA	NA	Alpha2 macroglobulin domain-containing extracellular protein	1686	NA	endopeptidase inhibitor activity [GO:0004866]	NA	NA
AAAAATTTCTCTCGGTGTGC	CCNA_03686	NC_011916.1	24	13	N-starvation	4	6	15	18	-1.31548	-0.216268	-0.220273	0	5060	-	+	3851265	0.594269	4	FALSE	A0A0H3CDR9	NA	NA	Alpha2 macroglobulin domain-containing extracellular protein	1686	NA	endopeptidase inhibitor activity [GO:0004866]	NA	NA
AAAAATTTCTCTCGGTGTGC	CCNA_03686	NC_011916.1	24	10	N-starvation	1	6	15	18	-1.30322	0.0740578	0.0474275	0	5060	-	+	3851265	0.594269	4	FALSE	A0A0H3CDR9	NA	NA	Alpha2 macroglobulin domain-containing extracellular protein	1686	NA	endopeptidase inhibitor activity [GO:0004866]	NA	NA
AAAAATTTCTCTCGGTGTGC	CCNA_03686	NC_011916.1	24	8	C-starvation	3	8	15	18	-0.898215	-0.0474006	-0.0400955	0	5060	-	+	3851265	0.594269	4	FALSE	A0A0H3CDR9	NA	NA	Alpha2 macroglobulin domain-containing extracellular protein	1686	NA	endopeptidase inhibitor activity [GO:0004866]	NA	NA
AAAAATTTCTCTCGGTGTGC	CCNA_03686	NC_011916.1	24	14	P-starvation	1	15	15	18	-0.0814485	-0.0701797	-0.0643487	0	5060	-	+	3851265	0.594269	4	FALSE	A0A0H3CDR9	NA	NA	Alpha2 macroglobulin domain-containing extracellular protein	1686	NA	endopeptidase inhibitor activity [GO:0004866]	NA	NA
AAAAATTTCTCTCGGTGTGC	CCNA_03686	NC_011916.1	16	2	M2G	1	5	15	18	-1.52672	-0.0865597	-0.0968737	0	5060	-	+	3851265	0.594269	4	FALSE	A0A0H3CDR9	NA	NA	Alpha2 macroglobulin domain-containing extracellular protein	1686	NA	endopeptidase inhibitor activity [GO:0004866]	NA	NA
AAAAATTTCTCTCGGTGTGC	CCNA_03686	NC_011916.1	24	9	C-starvation	4	6	15	18	-1.31719	-0.27695	-0.234268	0	5060	-	+	3851265	0.594269	4	FALSE	A0A0H3CDR9	NA	NA	Alpha2 macroglobulin domain-containing extracellular protein	1686	NA	endopeptidase inhibitor activity [GO:0004866]	NA	NA
AAAAATTTCTCTCGGTGTGC	CCNA_03686	NC_011916.1	24	16	P-starvation	3	6	15	18	-1.37832	-0.314758	-0.205259	0	5060	-	+	3851265	0.594269	4	FALSE	A0A0H3CDR9	NA	NA	Alpha2 macroglobulin domain-containing extracellular protein	1686	NA	endopeptidase inhibitor activity [GO:0004866]	NA	NA
AAAAATTTCTCTCGGTGTGC	CCNA_03686	NC_011916.1	41	19	C-recovery	2	5	15	18	-1.49942	-0.0598892	-0.0584268	0	5060	-	+	3851265	0.594269	4	FALSE	A0A0H3CDR9	NA	NA	Alpha2 macroglobulin domain-containing extracellular protein	1686	NA	endopeptidase inhibitor activity [GO:0004866]	NA	NA
AAAAATTTCTCTCGGTGTGC	CCNA_03686	NC_011916.1	16	3	M2G	2	10	15	18	-0.610742	-0.187549	-0.158645	0	5060	-	+	3851265	0.594269	4	FALSE	A0A0H3CDR9	NA	NA	Alpha2 macroglobulin domain-containing extracellular protein	1686	NA	endopeptidase inhibitor activity [GO:0004866]	NA	NA
AAAAATTTCTCTCGGTGTGC	CCNA_03686	NC_011916.1	24	11	N-starvation	2	9	15	18	-0.761948	0.201024	0.170043	0	5060	-	+	3851265	0.594269	4	FALSE	A0A0H3CDR9	NA	NA	Alpha2 macroglobulin domain-containing extracellular protein	1686	NA	endopeptidase inhibitor activity [GO:0004866]	NA	NA
AAAACAGAGCAGACTGGATA	CCNA_03088	NC_011916.1	41	18	C-recovery	1	9	16	7	-0.826623	0.324244	0.27927	0	1874	+	+	3237749	0.448773	3	FALSE	A0A0H3CAQ8	NA	NA	histidine kinase (EC 2.7.13.3)	624	NA	ATP binding [GO:0005524]; phosphorelay sensor kinase activity [GO:0000155]	regulation of intracellular signal transduction [GO:1902531]	cytoplasm [GO:0005737]
AAAACAGAGCAGACTGGATA	CCNA_03088	NC_011916.1	16	3	M2G	2	9	16	7	-0.826623	-0.0713101	-0.0478446	0	1874	+	+	3237749	0.448773	3	FALSE	A0A0H3CAQ8	NA	NA	histidine kinase (EC 2.7.13.3)	624	NA	ATP binding [GO:0005524]; phosphorelay sensor kinase activity [GO:0000155]	regulation of intracellular signal transduction [GO:1902531]	cytoplasm [GO:0005737]
AAAACAGAGCAGACTGGATA	CCNA_03088	NC_011916.1	24	12	N-starvation	3	7	16	7	-1.18997	-0.210291	-0.136063	0	1874	+	+	3237749	0.448773	3	FALSE	A0A0H3CAQ8	NA	NA	histidine kinase (EC 2.7.13.3)	624	NA	ATP binding [GO:0005524]; phosphorelay sensor kinase activity [GO:0000155]	regulation of intracellular signal transduction [GO:1902531]	cytoplasm [GO:0005737]
AAAACAGAGCAGACTGGATA	CCNA_03088	NC_011916.1	24	8	C-starvation	3	7	16	7	-1.18526	-0.0755108	-0.0769094	0	1874	+	+	3237749	0.448773	3	FALSE	A0A0H3CAQ8	NA	NA	histidine kinase (EC 2.7.13.3)	624	NA	ATP binding [GO:0005524]; phosphorelay sensor kinase activity [GO:0000155]	regulation of intracellular signal transduction [GO:1902531]	cytoplasm [GO:0005737]
AAAACAGAGCAGACTGGATA	CCNA_03088	NC_011916.1	24	14	P-starvation	1	10	16	7	-0.707875	-0.019333	-0.0177917	0	1874	+	+	3237749	0.448773	3	FALSE	A0A0H3CAQ8	NA	NA	histidine kinase (EC 2.7.13.3)	624	NA	ATP binding [GO:0005524]; phosphorelay sensor kinase activity [GO:0000155]	regulation of intracellular signal transduction [GO:1902531]	cytoplasm [GO:0005737]
AAAACAGAGCAGACTGGATA	CCNA_03088	NC_011916.1	24	11	N-starvation	2	9	16	7	-0.82984	0.138506	0.0929287	0	1874	+	+	3237749	0.448773	3	FALSE	A0A0H3CAQ8	NA	NA	histidine kinase (EC 2.7.13.3)	624	NA	ATP binding [GO:0005524]; phosphorelay sensor kinase activity [GO:0000155]	regulation of intracellular signal transduction [GO:1902531]	cytoplasm [GO:0005737]
AAAACAGAGCAGACTGGATA	CCNA_03088	NC_011916.1	16	2	M2G	1	13	16	7	-0.325446	0.251967	0.217018	0	1874	+	+	3237749	0.448773	3	FALSE	A0A0H3CAQ8	NA	NA	histidine kinase (EC 2.7.13.3)	624	NA	ATP binding [GO:0005524]; phosphorelay sensor kinase activity [GO:0000155]	regulation of intracellular signal transduction [GO:1902531]	cytoplasm [GO:0005737]
AAAACAGAGCAGACTGGATA	CCNA_03088	NC_011916.1	41	22	N-recovery	1	6	16	7	-1.41686	-0.0161181	-0.0138824	0	1874	+	+	3237749	0.448773	3	FALSE	A0A0H3CAQ8	NA	NA	histidine kinase (EC 2.7.13.3)	624	NA	ATP binding [GO:0005524]; phosphorelay sensor kinase activity [GO:0000155]	regulation of intracellular signal transduction [GO:1902531]	cytoplasm [GO:0005737]
AAAACAGAGCAGACTGGATA	CCNA_03088	NC_011916.1	41	27	P-recovery	2	10	16	7	-0.710016	0.027071	0.0233161	0	1874	+	+	3237749	0.448773	3	FALSE	A0A0H3CAQ8	NA	NA	histidine kinase (EC 2.7.13.3)	624	NA	ATP binding [GO:0005524]; phosphorelay sensor kinase activity [GO:0000155]	regulation of intracellular signal transduction [GO:1902531]	cytoplasm [GO:0005737]
AAAACAGAGCAGACTGGATA	CCNA_03088	NC_011916.1	24	6	C-starvation	1	11	16	7	-0.604045	-0.342971	-0.295398	0	1874	+	+	3237749	0.448773	3	FALSE	A0A0H3CAQ8	NA	NA	histidine kinase (EC 2.7.13.3)	624	NA	ATP binding [GO:0005524]; phosphorelay sensor kinase activity [GO:0000155]	regulation of intracellular signal transduction [GO:1902531]	cytoplasm [GO:0005737]
AAAACAGAGCAGACTGGATA	CCNA_03088	NC_011916.1	41	26	P-recovery	1	21	16	7	0.321742	0.414761	0.422443	0	1874	+	+	3237749	0.448773	3	FALSE	A0A0H3CAQ8	NA	NA	histidine kinase (EC 2.7.13.3)	624	NA	ATP binding [GO:0005524]; phosphorelay sensor kinase activity [GO:0000155]	regulation of intracellular signal transduction [GO:1902531]	cytoplasm [GO:0005737]
AAAACAGAGCAGACTGGATA	CCNA_03088	NC_011916.1	41	20	C-recovery	3	14	16	7	-0.232639	0.0951752	0.104615	0	1874	+	+	3237749	0.448773	3	FALSE	A0A0H3CAQ8	NA	NA	histidine kinase (EC 2.7.13.3)	624	NA	ATP binding [GO:0005524]; phosphorelay sensor kinase activity [GO:0000155]	regulation of intracellular signal transduction [GO:1902531]	cytoplasm [GO:0005737]
AAAACAGAGCAGACTGGATA	CCNA_03088	NC_011916.1	41	24	N-recovery	3	15	16	7	-0.139423	0.169756	0.156222	0	1874	+	+	3237749	0.448773	3	FALSE	A0A0H3CAQ8	NA	NA	histidine kinase (EC 2.7.13.3)	624	NA	ATP binding [GO:0005524]; phosphorelay sensor kinase activity [GO:0000155]	regulation of intracellular signal transduction [GO:1902531]	cytoplasm [GO:0005737]
AAAACAGAGCAGACTGGATA	CCNA_03088	NC_011916.1	41	28	P-recovery	3	11	16	7	-0.539279	0.290976	0.290812	0	1874	+	+	3237749	0.448773	3	FALSE	A0A0H3CAQ8	NA	NA	histidine kinase (EC 2.7.13.3)	624	NA	ATP binding [GO:0005524]; phosphorelay sensor kinase activity [GO:0000155]	regulation of intracellular signal transduction [GO:1902531]	cytoplasm [GO:0005737]
AAAACAGAGCAGACTGGATA	CCNA_03088	NC_011916.1	24	16	P-starvation	3	4	16	7	-2.00219	-0.440679	-0.295668	0	1874	+	+	3237749	0.448773	3	FALSE	A0A0H3CAQ8	NA	NA	histidine kinase (EC 2.7.13.3)	624	NA	ATP binding [GO:0005524]; phosphorelay sensor kinase activity [GO:0000155]	regulation of intracellular signal transduction [GO:1902531]	cytoplasm [GO:0005737]
AAAACAGAGCAGACTGGATA	CCNA_03088	NC_011916.1	24	7	C-starvation	2	14	16	7	-0.19574	0.179559	0.22095	0	1874	+	+	3237749	0.448773	3	FALSE	A0A0H3CAQ8	NA	NA	histidine kinase (EC 2.7.13.3)	624	NA	ATP binding [GO:0005524]; phosphorelay sensor kinase activity [GO:0000155]	regulation of intracellular signal transduction [GO:1902531]	cytoplasm [GO:0005737]
AAAACAGAGCAGACTGGATA	CCNA_03088	NC_011916.1	16	5	M2G	4	7	16	7	-1.18526	-0.0166757	-0.0153462	0	1874	+	+	3237749	0.448773	3	FALSE	A0A0H3CAQ8	NA	NA	histidine kinase (EC 2.7.13.3)	624	NA	ATP binding [GO:0005524]; phosphorelay sensor kinase activity [GO:0000155]	regulation of intracellular signal transduction [GO:1902531]	cytoplasm [GO:0005737]
AAAACAGAGCAGACTGGATA	CCNA_03088	NC_011916.1	41	19	C-recovery	2	8	16	7	-0.9949	-0.142727	-0.142646	0	1874	+	+	3237749	0.448773	3	FALSE	A0A0H3CAQ8	NA	NA	histidine kinase (EC 2.7.13.3)	624	NA	ATP binding [GO:0005524]; phosphorelay sensor kinase activity [GO:0000155]	regulation of intracellular signal transduction [GO:1902531]	cytoplasm [GO:0005737]
AAAACAGAGCAGACTGGATA	CCNA_03088	NC_011916.1	16	4	M2G	3	12	16	7	-0.514316	-0.118846	-0.102362	0	1874	+	+	3237749	0.448773	3	FALSE	A0A0H3CAQ8	NA	NA	histidine kinase (EC 2.7.13.3)	624	NA	ATP binding [GO:0005524]; phosphorelay sensor kinase activity [GO:0000155]	regulation of intracellular signal transduction [GO:1902531]	cytoplasm [GO:0005737]
AAAACAGAGCAGACTGGATA	CCNA_03088	NC_011916.1	41	21	C-recovery	4	8	16	7	-1.0016	-0.268518	-0.173737	0	1874	+	+	3237749	0.448773	3	FALSE	A0A0H3CAQ8	NA	NA	histidine kinase (EC 2.7.13.3)	624	NA	ATP binding [GO:0005524]; phosphorelay sensor kinase activity [GO:0000155]	regulation of intracellular signal transduction [GO:1902531]	cytoplasm [GO:0005737]
AAAACAGAGCAGACTGGATA	CCNA_03088	NC_011916.1	41	23	N-recovery	2	8	16	7	-0.9949	0.0700601	0.0603423	0	1874	+	+	3237749	0.448773	3	FALSE	A0A0H3CAQ8	NA	NA	histidine kinase (EC 2.7.13.3)	624	NA	ATP binding [GO:0005524]; phosphorelay sensor kinase activity [GO:0000155]	regulation of intracellular signal transduction [GO:1902531]	cytoplasm [GO:0005737]
AAAACAGAGCAGACTGGATA	CCNA_03088	NC_011916.1	24	13	N-starvation	4	11	16	7	-0.554267	-0.0141904	-0.0159602	0	1874	+	+	3237749	0.448773	3	FALSE	A0A0H3CAQ8	NA	NA	histidine kinase (EC 2.7.13.3)	624	NA	ATP binding [GO:0005524]; phosphorelay sensor kinase activity [GO:0000155]	regulation of intracellular signal transduction [GO:1902531]	cytoplasm [GO:0005737]
AAAACAGAGCAGACTGGATA	CCNA_03088	NC_011916.1	24	10	N-starvation	1	17	16	7	0.0110518	0.171456	0.110936	0	1874	+	+	3237749	0.448773	3	FALSE	A0A0H3CAQ8	NA	NA	histidine kinase (EC 2.7.13.3)	624	NA	ATP binding [GO:0005524]; phosphorelay sensor kinase activity [GO:0000155]	regulation of intracellular signal transduction [GO:1902531]	cytoplasm [GO:0005737]
AAAACAGAGCAGACTGGATA	CCNA_03088	NC_011916.1	41	25	N-recovery	4	18	16	7	0.139404	0.205448	0.225824	0	1874	+	+	3237749	0.448773	3	FALSE	A0A0H3CAQ8	NA	NA	histidine kinase (EC 2.7.13.3)	624	NA	ATP binding [GO:0005524]; phosphorelay sensor kinase activity [GO:0000155]	regulation of intracellular signal transduction [GO:1902531]	cytoplasm [GO:0005737]
AAAACAGAGCAGACTGGATA	CCNA_03088	NC_011916.1	41	29	P-recovery	4	11	16	7	-0.539279	0.125157	0.117699	0	1874	+	+	3237749	0.448773	3	FALSE	A0A0H3CAQ8	NA	NA	histidine kinase (EC 2.7.13.3)	624	NA	ATP binding [GO:0005524]; phosphorelay sensor kinase activity [GO:0000155]	regulation of intracellular signal transduction [GO:1902531]	cytoplasm [GO:0005737]
AAAACAGAGCAGACTGGATA	CCNA_03088	NC_011916.1	24	15	P-starvation	2	7	16	7	-1.21356	-0.181162	-0.117216	0	1874	+	+	3237749	0.448773	3	FALSE	A0A0H3CAQ8	NA	NA	histidine kinase (EC 2.7.13.3)	624	NA	ATP binding [GO:0005524]; phosphorelay sensor kinase activity [GO:0000155]	regulation of intracellular signal transduction [GO:1902531]	cytoplasm [GO:0005737]
AAAACAGAGCAGACTGGATA	CCNA_03088	NC_011916.1	24	17	P-starvation	4	7	16	7	-1.20358	0.0634669	0.0584069	0	1874	+	+	3237749	0.448773	3	FALSE	A0A0H3CAQ8	NA	NA	histidine kinase (EC 2.7.13.3)	624	NA	ATP binding [GO:0005524]; phosphorelay sensor kinase activity [GO:0000155]	regulation of intracellular signal transduction [GO:1902531]	cytoplasm [GO:0005737]
AAAACAGAGCAGACTGGATA	CCNA_03088	NC_011916.1	24	9	C-starvation	4	10	16	7	-0.675847	-0.158855	-0.136821	0	1874	+	+	3237749	0.448773	3	FALSE	A0A0H3CAQ8	NA	NA	histidine kinase (EC 2.7.13.3)	624	NA	ATP binding [GO:0005524]; phosphorelay sensor kinase activity [GO:0000155]	regulation of intracellular signal transduction [GO:1902531]	cytoplasm [GO:0005737]
AAAACCGAGTGGTCCTTTGT	CCNA_00443	NC_011916.1	41	29	P-recovery	4	4	4	2	-0.20596	0.399705	0.435454	0	467	+	+	450605	0.162741	3	FALSE	A0A0H3C5X0	NA	NA	Chemotaxis protein cheW	155	NA	NA	chemotaxis [GO:0006935]; signal transduction [GO:0007165]	NA
AAAACCGAGTGGTCCTTTGT	CCNA_00443	NC_011916.1	16	5	M2G	4	4	4	2	-0.20596	1.03796	1.13079	0	467	+	+	450605	0.162741	3	FALSE	A0A0H3C5X0	NA	NA	Chemotaxis protein cheW	155	NA	NA	chemotaxis [GO:0006935]; signal transduction [GO:0007165]	NA
AAAACCGAGTGGTCCTTTGT	CCNA_00443	NC_011916.1	24	13	N-starvation	4	2	4	2	-1.00514	0.366233	0.346048	0	467	+	+	450605	0.162741	3	FALSE	A0A0H3C5X0	NA	NA	Chemotaxis protein cheW	155	NA	NA	chemotaxis [GO:0006935]; signal transduction [GO:0007165]	NA
AAAACCGAGTGGTCCTTTGT	CCNA_00443	NC_011916.1	24	16	P-starvation	3	2	4	2	-1.00514	0.54056	0.510766	0	467	+	+	450605	0.162741	3	FALSE	A0A0H3C5X0	NA	NA	Chemotaxis protein cheW	155	NA	NA	chemotaxis [GO:0006935]; signal transduction [GO:0007165]	NA
AAAACCGAGTGGTCCTTTGT	CCNA_00443	NC_011916.1	41	19	C-recovery	2	5	4	2	0.0722175	0.841887	0.957451	0	467	+	+	450605	0.162741	3	FALSE	A0A0H3C5X0	NA	NA	Chemotaxis protein cheW	155	NA	NA	chemotaxis [GO:0006935]; signal transduction [GO:0007165]	NA
AAAACCGAGTGGTCCTTTGT	CCNA_00443	NC_011916.1	24	14	P-starvation	1	2	4	2	-1.00514	0.0312727	0.0295491	0	467	+	+	450605	0.162741	3	FALSE	A0A0H3C5X0	NA	NA	Chemotaxis protein cheW	155	NA	NA	chemotaxis [GO:0006935]; signal transduction [GO:0007165]	NA
AAAACCGAGTGGTCCTTTGT	CCNA_00443	NC_011916.1	41	25	N-recovery	4	5	4	2	0.0722175	-0.0453999	-0.0516319	0	467	+	+	450605	0.162741	3	FALSE	A0A0H3C5X0	NA	NA	Chemotaxis protein cheW	155	NA	NA	chemotaxis [GO:0006935]; signal transduction [GO:0007165]	NA
AAAACCGAGTGGTCCTTTGT	CCNA_00443	NC_011916.1	24	9	C-starvation	4	1	4	2	-1.67184	0.176054	0.145357	0	467	+	+	450605	0.162741	3	FALSE	A0A0H3C5X0	NA	NA	Chemotaxis protein cheW	155	NA	NA	chemotaxis [GO:0006935]; signal transduction [GO:0007165]	NA
AAAACCGAGTGGTCCTTTGT	CCNA_00443	NC_011916.1	41	27	P-recovery	2	0	4	2	-2.94916	0.140907	0.0889812	0	467	+	+	450605	0.162741	3	FALSE	A0A0H3C5X0	NA	NA	Chemotaxis protein cheW	155	NA	NA	chemotaxis [GO:0006935]; signal transduction [GO:0007165]	NA
AAAACCGAGTGGTCCTTTGT	CCNA_00443	NC_011916.1	41	28	P-recovery	3	5	4	2	0.0722175	0.776395	0.882969	0	467	+	+	450605	0.162741	3	FALSE	A0A0H3C5X0	NA	NA	Chemotaxis protein cheW	155	NA	NA	chemotaxis [GO:0006935]; signal transduction [GO:0007165]	NA
AAAACCGAGTGGTCCTTTGT	CCNA_00443	NC_011916.1	41	24	N-recovery	3	0	4	2	-2.94916	0.460706	0.290932	0	467	+	+	450605	0.162741	3	FALSE	A0A0H3C5X0	NA	NA	Chemotaxis protein cheW	155	NA	NA	chemotaxis [GO:0006935]; signal transduction [GO:0007165]	NA
AAAACCGAGTGGTCCTTTGT	CCNA_00443	NC_011916.1	24	11	N-starvation	2	0	4	2	-2.94916	0.505578	0.319268	0	467	+	+	450605	0.162741	3	FALSE	A0A0H3C5X0	NA	NA	Chemotaxis protein cheW	155	NA	NA	chemotaxis [GO:0006935]; signal transduction [GO:0007165]	NA
AAAACCGAGTGGTCCTTTGT	CCNA_00443	NC_011916.1	24	7	C-starvation	2	1	4	2	-1.67184	0.163057	0.134627	0	467	+	+	450605	0.162741	3	FALSE	A0A0H3C5X0	NA	NA	Chemotaxis protein cheW	155	NA	NA	chemotaxis [GO:0006935]; signal transduction [GO:0007165]	NA
AAAACCGAGTGGTCCTTTGT	CCNA_00443	NC_011916.1	41	20	C-recovery	3	1	4	2	-1.67184	0.620767	0.51253	0	467	+	+	450605	0.162741	3	FALSE	A0A0H3C5X0	NA	NA	Chemotaxis protein cheW	155	NA	NA	chemotaxis [GO:0006935]; signal transduction [GO:0007165]	NA
AAAACCGAGTGGTCCTTTGT	CCNA_00443	NC_011916.1	24	8	C-starvation	3	0	4	2	-2.94916	0.145116	0.0916393	0	467	+	+	450605	0.162741	3	FALSE	A0A0H3C5X0	NA	NA	Chemotaxis protein cheW	155	NA	NA	chemotaxis [GO:0006935]; signal transduction [GO:0007165]	NA
AAAACCGAGTGGTCCTTTGT	CCNA_00443	NC_011916.1	24	15	P-starvation	2	2	4	2	-1.00514	-0.0500124	-0.0472559	0	467	+	+	450605	0.162741	3	FALSE	A0A0H3C5X0	NA	NA	Chemotaxis protein cheW	155	NA	NA	chemotaxis [GO:0006935]; signal transduction [GO:0007165]	NA
AAAACCGAGTGGTCCTTTGT	CCNA_00443	NC_011916.1	16	4	M2G	3	2	4	2	-1.00514	0.411777	0.366309	0	467	+	+	450605	0.162741	3	FALSE	A0A0H3C5X0	NA	NA	Chemotaxis protein cheW	155	NA	NA	chemotaxis [GO:0006935]; signal transduction [GO:0007165]	NA
AAAACCGAGTGGTCCTTTGT	CCNA_00443	NC_011916.1	41	23	N-recovery	2	0	4	2	-2.94916	0.392631	0.247943	0	467	+	+	450605	0.162741	3	FALSE	A0A0H3C5X0	NA	NA	Chemotaxis protein cheW	155	NA	NA	chemotaxis [GO:0006935]; signal transduction [GO:0007165]	NA
AAAACCGAGTGGTCCTTTGT	CCNA_00443	NC_011916.1	16	2	M2G	1	0	4	2	-2.94916	0.236119	0.149107	0	467	+	+	450605	0.162741	3	FALSE	A0A0H3C5X0	NA	NA	Chemotaxis protein cheW	155	NA	NA	chemotaxis [GO:0006935]; signal transduction [GO:0007165]	NA
AAAACCGAGTGGTCCTTTGT	CCNA_00443	NC_011916.1	16	3	M2G	2	0	4	2	-2.94916	-0.0459128	-0.0289935	0	467	+	+	450605	0.162741	3	FALSE	A0A0H3C5X0	NA	NA	Chemotaxis protein cheW	155	NA	NA	chemotaxis [GO:0006935]; signal transduction [GO:0007165]	NA
AAAACCGAGTGGTCCTTTGT	CCNA_00443	NC_011916.1	41	18	C-recovery	1	1	4	2	-1.67184	0.650503	0.537082	0	467	+	+	450605	0.162741	3	FALSE	A0A0H3C5X0	NA	NA	Chemotaxis protein cheW	155	NA	NA	chemotaxis [GO:0006935]; signal transduction [GO:0007165]	NA
AAAACCGAGTGGTCCTTTGT	CCNA_00443	NC_011916.1	24	12	N-starvation	3	0	4	2	-2.94916	0.258479	0.163227	0	467	+	+	450605	0.162741	3	FALSE	A0A0H3C5X0	NA	NA	Chemotaxis protein cheW	155	NA	NA	chemotaxis [GO:0006935]; signal transduction [GO:0007165]	NA
AAAACCGAGTGGTCCTTTGT	CCNA_00443	NC_011916.1	24	17	P-starvation	4	0	4	2	-2.94916	-0.316685	-0.199984	0	467	+	+	450605	0.162741	3	FALSE	A0A0H3C5X0	NA	NA	Chemotaxis protein cheW	155	NA	NA	chemotaxis [GO:0006935]; signal transduction [GO:0007165]	NA
AAAACCGAGTGGTCCTTTGT	CCNA_00443	NC_011916.1	24	6	C-starvation	1	2	4	2	-1.00514	0.225564	0.213132	0	467	+	+	450605	0.162741	3	FALSE	A0A0H3C5X0	NA	NA	Chemotaxis protein cheW	155	NA	NA	chemotaxis [GO:0006935]; signal transduction [GO:0007165]	NA
AAAACCGAGTGGTCCTTTGT	CCNA_00443	NC_011916.1	41	26	P-recovery	1	2	4	2	-1.00514	0.571979	0.540454	0	467	+	+	450605	0.162741	3	FALSE	A0A0H3C5X0	NA	NA	Chemotaxis protein cheW	155	NA	NA	chemotaxis [GO:0006935]; signal transduction [GO:0007165]	NA
AAAACCGAGTGGTCCTTTGT	CCNA_00443	NC_011916.1	41	22	N-recovery	1	2	4	2	-1.00514	0.63494	0.599945	0	467	+	+	450605	0.162741	3	FALSE	A0A0H3C5X0	NA	NA	Chemotaxis protein cheW	155	NA	NA	chemotaxis [GO:0006935]; signal transduction [GO:0007165]	NA
AAAACCGAGTGGTCCTTTGT	CCNA_00443	NC_011916.1	41	21	C-recovery	4	0	4	2	-2.94916	0.258996	0.163554	0	467	+	+	450605	0.162741	3	FALSE	A0A0H3C5X0	NA	NA	Chemotaxis protein cheW	155	NA	NA	chemotaxis [GO:0006935]; signal transduction [GO:0007165]	NA
AAAACCGAGTGGTCCTTTGT	CCNA_00443	NC_011916.1	24	10	N-starvation	1	2	4	2	-1.00514	0.667048	0.630283	0	467	+	+	450605	0.162741	3	FALSE	A0A0H3C5X0	NA	NA	Chemotaxis protein cheW	155	NA	NA	chemotaxis [GO:0006935]; signal transduction [GO:0007165]	NA
AAAACCGGTAGAACACTTGG	CCNA_02129	NC_011916.1	24	10	N-starvation	1	2	8	5	-1.86324	-0.119364	-0.100968	0	1133	+	+	2282926	0.172109	2	FALSE	A0A0H3C889	NA	NA	Acyl-CoA dehydrogenase, short-chain specific (EC 1.3.8.1)	377	NA	butyryl-CoA dehydrogenase activity [GO:0004085]; flavin adenine dinucleotide binding [GO:0050660]	NA	NA
AAAACCGGTAGAACACTTGG	CCNA_02129	NC_011916.1	41	28	P-recovery	3	5	8	5	-0.668045	0.209967	0.134466	0	1133	+	+	2282926	0.172109	2	FALSE	A0A0H3C889	NA	NA	Acyl-CoA dehydrogenase, short-chain specific (EC 1.3.8.1)	377	NA	butyryl-CoA dehydrogenase activity [GO:0004085]; flavin adenine dinucleotide binding [GO:0050660]	NA	NA
AAAACCGGTAGAACACTTGG	CCNA_02129	NC_011916.1	41	27	P-recovery	2	0	8	5	-3.74616	0.0249346	0.0163611	0	1133	+	+	2282926	0.172109	2	FALSE	A0A0H3C889	NA	NA	Acyl-CoA dehydrogenase, short-chain specific (EC 1.3.8.1)	377	NA	butyryl-CoA dehydrogenase activity [GO:0004085]; flavin adenine dinucleotide binding [GO:0050660]	NA	NA
AAAACCGGTAGAACACTTGG	CCNA_02129	NC_011916.1	24	17	P-starvation	4	3	8	5	-1.3768	-0.496184	-0.419715	0	1133	+	+	2282926	0.172109	2	FALSE	A0A0H3C889	NA	NA	Acyl-CoA dehydrogenase, short-chain specific (EC 1.3.8.1)	377	NA	butyryl-CoA dehydrogenase activity [GO:0004085]; flavin adenine dinucleotide binding [GO:0050660]	NA	NA
AAAACCGGTAGAACACTTGG	CCNA_02129	NC_011916.1	41	26	P-recovery	1	1	8	5	-2.46883	-0.0526538	-0.0465045	0	1133	+	+	2282926	0.172109	2	FALSE	A0A0H3C889	NA	NA	Acyl-CoA dehydrogenase, short-chain specific (EC 1.3.8.1)	377	NA	butyryl-CoA dehydrogenase activity [GO:0004085]; flavin adenine dinucleotide binding [GO:0050660]	NA	NA
AAAACCGGTAGAACACTTGG	CCNA_02129	NC_011916.1	16	5	M2G	4	2	8	5	-1.92081	-0.168604	-0.14262	0	1133	+	+	2282926	0.172109	2	FALSE	A0A0H3C889	NA	NA	Acyl-CoA dehydrogenase, short-chain specific (EC 1.3.8.1)	377	NA	butyryl-CoA dehydrogenase activity [GO:0004085]; flavin adenine dinucleotide binding [GO:0050660]	NA	NA
AAAACCGGTAGAACACTTGG	CCNA_02129	NC_011916.1	16	4	M2G	3	6	8	5	-0.669748	-0.657637	-0.415292	0	1133	+	+	2282926	0.172109	2	FALSE	A0A0H3C889	NA	NA	Acyl-CoA dehydrogenase, short-chain specific (EC 1.3.8.1)	377	NA	butyryl-CoA dehydrogenase activity [GO:0004085]; flavin adenine dinucleotide binding [GO:0050660]	NA	NA
AAAACCGGTAGAACACTTGG	CCNA_02129	NC_011916.1	16	3	M2G	2	1	8	5	-2.46883	-0.440417	-0.388982	0	1133	+	+	2282926	0.172109	2	FALSE	A0A0H3C889	NA	NA	Acyl-CoA dehydrogenase, short-chain specific (EC 1.3.8.1)	377	NA	butyryl-CoA dehydrogenase activity [GO:0004085]; flavin adenine dinucleotide binding [GO:0050660]	NA	NA
AAAACCGGTAGAACACTTGG	CCNA_02129	NC_011916.1	24	7	C-starvation	2	6	8	5	-0.438963	-0.192078	-0.187388	0	1133	+	+	2282926	0.172109	2	FALSE	A0A0H3C889	NA	NA	Acyl-CoA dehydrogenase, short-chain specific (EC 1.3.8.1)	377	NA	butyryl-CoA dehydrogenase activity [GO:0004085]; flavin adenine dinucleotide binding [GO:0050660]	NA	NA
AAAACCGGTAGAACACTTGG	CCNA_02129	NC_011916.1	24	9	C-starvation	4	8	8	5	-0.114925	-0.523128	-0.510354	0	1133	+	+	2282926	0.172109	2	FALSE	A0A0H3C889	NA	NA	Acyl-CoA dehydrogenase, short-chain specific (EC 1.3.8.1)	377	NA	butyryl-CoA dehydrogenase activity [GO:0004085]; flavin adenine dinucleotide binding [GO:0050660]	NA	NA
AAAACCGGTAGAACACTTGG	CCNA_02129	NC_011916.1	24	13	N-starvation	4	3	8	5	-1.37206	-0.56189	-0.475295	0	1133	+	+	2282926	0.172109	2	FALSE	A0A0H3C889	NA	NA	Acyl-CoA dehydrogenase, short-chain specific (EC 1.3.8.1)	377	NA	butyryl-CoA dehydrogenase activity [GO:0004085]; flavin adenine dinucleotide binding [GO:0050660]	NA	NA
AAAACCGGTAGAACACTTGG	CCNA_02129	NC_011916.1	41	19	C-recovery	2	1	8	5	-2.30928	0.206955	0.182786	0	1133	+	+	2282926	0.172109	2	FALSE	A0A0H3C889	NA	NA	Acyl-CoA dehydrogenase, short-chain specific (EC 1.3.8.1)	377	NA	butyryl-CoA dehydrogenase activity [GO:0004085]; flavin adenine dinucleotide binding [GO:0050660]	NA	NA
AAAACCGGTAGAACACTTGG	CCNA_02129	NC_011916.1	41	23	N-recovery	2	3	8	5	-1.2806	0.451866	0.289381	0	1133	+	+	2282926	0.172109	2	FALSE	A0A0H3C889	NA	NA	Acyl-CoA dehydrogenase, short-chain specific (EC 1.3.8.1)	377	NA	butyryl-CoA dehydrogenase activity [GO:0004085]; flavin adenine dinucleotide binding [GO:0050660]	NA	NA
AAAACCGGTAGAACACTTGG	CCNA_02129	NC_011916.1	41	22	N-recovery	1	3	8	5	-1.61982	-1.62557	-1.04103	0	1133	+	+	2282926	0.172109	2	FALSE	A0A0H3C889	NA	NA	Acyl-CoA dehydrogenase, short-chain specific (EC 1.3.8.1)	377	NA	butyryl-CoA dehydrogenase activity [GO:0004085]; flavin adenine dinucleotide binding [GO:0050660]	NA	NA
AAAACCGGTAGAACACTTGG	CCNA_02129	NC_011916.1	24	14	P-starvation	1	7	8	5	-0.192286	0.27987	0.179232	0	1133	+	+	2282926	0.172109	2	FALSE	A0A0H3C889	NA	NA	Acyl-CoA dehydrogenase, short-chain specific (EC 1.3.8.1)	377	NA	butyryl-CoA dehydrogenase activity [GO:0004085]; flavin adenine dinucleotide binding [GO:0050660]	NA	NA
AAAACCGGTAGAACACTTGG	CCNA_02129	NC_011916.1	24	16	P-starvation	3	3	8	5	-1.3768	-0.0466465	-0.0394576	0	1133	+	+	2282926	0.172109	2	FALSE	A0A0H3C889	NA	NA	Acyl-CoA dehydrogenase, short-chain specific (EC 1.3.8.1)	377	NA	butyryl-CoA dehydrogenase activity [GO:0004085]; flavin adenine dinucleotide binding [GO:0050660]	NA	NA
AAAACCGGTAGAACACTTGG	CCNA_02129	NC_011916.1	24	8	C-starvation	3	6	8	5	-0.410901	-0.031195	-0.0263874	0	1133	+	+	2282926	0.172109	2	FALSE	A0A0H3C889	NA	NA	Acyl-CoA dehydrogenase, short-chain specific (EC 1.3.8.1)	377	NA	butyryl-CoA dehydrogenase activity [GO:0004085]; flavin adenine dinucleotide binding [GO:0050660]	NA	NA
AAAACCGGTAGAACACTTGG	CCNA_02129	NC_011916.1	24	11	N-starvation	2	2	8	5	-1.92081	-0.35582	-0.300983	0	1133	+	+	2282926	0.172109	2	FALSE	A0A0H3C889	NA	NA	Acyl-CoA dehydrogenase, short-chain specific (EC 1.3.8.1)	377	NA	butyryl-CoA dehydrogenase activity [GO:0004085]; flavin adenine dinucleotide binding [GO:0050660]	NA	NA
AAAACCGGTAGAACACTTGG	CCNA_02129	NC_011916.1	24	15	P-starvation	2	0	8	5	-3.50913	0.10249	0.06725	0	1133	+	+	2282926	0.172109	2	FALSE	A0A0H3C889	NA	NA	Acyl-CoA dehydrogenase, short-chain specific (EC 1.3.8.1)	377	NA	butyryl-CoA dehydrogenase activity [GO:0004085]; flavin adenine dinucleotide binding [GO:0050660]	NA	NA
AAAACCGGTAGAACACTTGG	CCNA_02129	NC_011916.1	41	18	C-recovery	1	4	8	5	-1.00295	-0.0515087	-0.0435705	0	1133	+	+	2282926	0.172109	2	FALSE	A0A0H3C889	NA	NA	Acyl-CoA dehydrogenase, short-chain specific (EC 1.3.8.1)	377	NA	butyryl-CoA dehydrogenase activity [GO:0004085]; flavin adenine dinucleotide binding [GO:0050660]	NA	NA
AAAACCGGTAGAACACTTGG	CCNA_02129	NC_011916.1	41	24	N-recovery	3	4	8	5	-1.00295	-0.0624324	-0.0528107	0	1133	+	+	2282926	0.172109	2	FALSE	A0A0H3C889	NA	NA	Acyl-CoA dehydrogenase, short-chain specific (EC 1.3.8.1)	377	NA	butyryl-CoA dehydrogenase activity [GO:0004085]; flavin adenine dinucleotide binding [GO:0050660]	NA	NA
AAAACCGGTAGAACACTTGG	CCNA_02129	NC_011916.1	41	29	P-recovery	4	9	8	5	0.165962	0.447992	0.509487	0	1133	+	+	2282926	0.172109	2	FALSE	A0A0H3C889	NA	NA	Acyl-CoA dehydrogenase, short-chain specific (EC 1.3.8.1)	377	NA	butyryl-CoA dehydrogenase activity [GO:0004085]; flavin adenine dinucleotide binding [GO:0050660]	NA	NA
AAAACCGGTAGAACACTTGG	CCNA_02129	NC_011916.1	41	21	C-recovery	4	1	8	5	-2.52277	-0.373067	-0.238917	0	1133	+	+	2282926	0.172109	2	FALSE	A0A0H3C889	NA	NA	Acyl-CoA dehydrogenase, short-chain specific (EC 1.3.8.1)	377	NA	butyryl-CoA dehydrogenase activity [GO:0004085]; flavin adenine dinucleotide binding [GO:0050660]	NA	NA
AAAACCGGTAGAACACTTGG	CCNA_02129	NC_011916.1	16	2	M2G	1	2	8	5	-1.71576	-0.111936	-0.115049	0	1133	+	+	2282926	0.172109	2	FALSE	A0A0H3C889	NA	NA	Acyl-CoA dehydrogenase, short-chain specific (EC 1.3.8.1)	377	NA	butyryl-CoA dehydrogenase activity [GO:0004085]; flavin adenine dinucleotide binding [GO:0050660]	NA	NA
AAAACCGGTAGAACACTTGG	CCNA_02129	NC_011916.1	24	12	N-starvation	3	3	8	5	-1.3768	-0.551631	-0.466617	0	1133	+	+	2282926	0.172109	2	FALSE	A0A0H3C889	NA	NA	Acyl-CoA dehydrogenase, short-chain specific (EC 1.3.8.1)	377	NA	butyryl-CoA dehydrogenase activity [GO:0004085]; flavin adenine dinucleotide binding [GO:0050660]	NA	NA
AAAACCGGTAGAACACTTGG	CCNA_02129	NC_011916.1	41	20	C-recovery	3	1	8	5	-2.46883	-0.219562	-0.19392	0	1133	+	+	2282926	0.172109	2	FALSE	A0A0H3C889	NA	NA	Acyl-CoA dehydrogenase, short-chain specific (EC 1.3.8.1)	377	NA	butyryl-CoA dehydrogenase activity [GO:0004085]; flavin adenine dinucleotide binding [GO:0050660]	NA	NA
AAAACCGGTAGAACACTTGG	CCNA_02129	NC_011916.1	41	25	N-recovery	4	5	8	5	-0.751272	-0.31173	-0.199636	0	1133	+	+	2282926	0.172109	2	FALSE	A0A0H3C889	NA	NA	Acyl-CoA dehydrogenase, short-chain specific (EC 1.3.8.1)	377	NA	butyryl-CoA dehydrogenase activity [GO:0004085]; flavin adenine dinucleotide binding [GO:0050660]	NA	NA
AAAACCGGTAGAACACTTGG	CCNA_02129	NC_011916.1	24	6	C-starvation	1	5	8	5	-0.668045	0.148232	0.0949299	0	1133	+	+	2282926	0.172109	2	FALSE	A0A0H3C889	NA	NA	Acyl-CoA dehydrogenase, short-chain specific (EC 1.3.8.1)	377	NA	butyryl-CoA dehydrogenase activity [GO:0004085]; flavin adenine dinucleotide binding [GO:0050660]	NA	NA
AAAACGGGCTTTAAAACCGT	CCNA_01162	NC_011916.1	24	14	P-starvation	1	2	6	4	-1.51925	-0.42668	-0.42644	0	2303	+	+	1270309	0.161094	3	FALSE	A0A0H3C5R6	NA	NA	Beta-D-glucoside glucohydrolase (EC 3.2.1.21)	767	NA	beta-glucosidase activity [GO:0008422]; scopolin beta-glucosidase activity [GO:0102483]	carbohydrate metabolic process [GO:0005975]	NA
AAAACGGGCTTTAAAACCGT	CCNA_01162	NC_011916.1	24	17	P-starvation	4	3	6	4	-1.13724	-0.356539	-0.386163	0	2303	+	+	1270309	0.161094	3	FALSE	A0A0H3C5R6	NA	NA	Beta-D-glucoside glucohydrolase (EC 3.2.1.21)	767	NA	beta-glucosidase activity [GO:0008422]; scopolin beta-glucosidase activity [GO:0102483]	carbohydrate metabolic process [GO:0005975]	NA
AAAACGGGCTTTAAAACCGT	CCNA_01162	NC_011916.1	24	8	C-starvation	3	4	6	4	-0.57986	-0.198858	-0.233771	0	2303	+	+	1270309	0.161094	3	FALSE	A0A0H3C5R6	NA	NA	Beta-D-glucoside glucohydrolase (EC 3.2.1.21)	767	NA	beta-glucosidase activity [GO:0008422]; scopolin beta-glucosidase activity [GO:0102483]	carbohydrate metabolic process [GO:0005975]	NA
AAAACGGGCTTTAAAACCGT	CCNA_01162	NC_011916.1	24	9	C-starvation	4	2	6	4	-1.46593	-0.37733	-0.344546	0	2303	+	+	1270309	0.161094	3	FALSE	A0A0H3C5R6	NA	NA	Beta-D-glucoside glucohydrolase (EC 3.2.1.21)	767	NA	beta-glucosidase activity [GO:0008422]; scopolin beta-glucosidase activity [GO:0102483]	carbohydrate metabolic process [GO:0005975]	NA
AAAACGGGCTTTAAAACCGT	CCNA_01162	NC_011916.1	41	29	P-recovery	4	2	6	4	-1.45206	-0.300666	-0.300496	0	2303	+	+	1270309	0.161094	3	FALSE	A0A0H3C5R6	NA	NA	Beta-D-glucoside glucohydrolase (EC 3.2.1.21)	767	NA	beta-glucosidase activity [GO:0008422]; scopolin beta-glucosidase activity [GO:0102483]	carbohydrate metabolic process [GO:0005975]	NA
AAAACGGGCTTTAAAACCGT	CCNA_01162	NC_011916.1	41	27	P-recovery	2	0	6	4	-3.67507	-0.318065	-0.205795	0	2303	+	+	1270309	0.161094	3	FALSE	A0A0H3C5R6	NA	NA	Beta-D-glucoside glucohydrolase (EC 3.2.1.21)	767	NA	beta-glucosidase activity [GO:0008422]; scopolin beta-glucosidase activity [GO:0102483]	carbohydrate metabolic process [GO:0005975]	NA
AAAACGGGCTTTAAAACCGT	CCNA_01162	NC_011916.1	24	12	N-starvation	3	2	6	4	-1.58482	-0.740844	-0.654322	0	2303	+	+	1270309	0.161094	3	FALSE	A0A0H3C5R6	NA	NA	Beta-D-glucoside glucohydrolase (EC 3.2.1.21)	767	NA	beta-glucosidase activity [GO:0008422]; scopolin beta-glucosidase activity [GO:0102483]	carbohydrate metabolic process [GO:0005975]	NA
AAAACGGGCTTTAAAACCGT	CCNA_01162	NC_011916.1	24	11	N-starvation	2	4	6	4	-0.615049	0.0475495	0.0558976	0	2303	+	+	1270309	0.161094	3	FALSE	A0A0H3C5R6	NA	NA	Beta-D-glucoside glucohydrolase (EC 3.2.1.21)	767	NA	beta-glucosidase activity [GO:0008422]; scopolin beta-glucosidase activity [GO:0102483]	carbohydrate metabolic process [GO:0005975]	NA
AAAACGGGCTTTAAAACCGT	CCNA_01162	NC_011916.1	16	4	M2G	3	2	6	4	-1.4408	0.50069	0.500408	0	2303	+	+	1270309	0.161094	3	FALSE	A0A0H3C5R6	NA	NA	Beta-D-glucoside glucohydrolase (EC 3.2.1.21)	767	NA	beta-glucosidase activity [GO:0008422]; scopolin beta-glucosidase activity [GO:0102483]	carbohydrate metabolic process [GO:0005975]	NA
AAAACGGGCTTTAAAACCGT	CCNA_01162	NC_011916.1	41	26	P-recovery	1	0	6	4	-4.23785	-1.63021	-1.05478	0	2303	+	+	1270309	0.161094	3	FALSE	A0A0H3C5R6	NA	NA	Beta-D-glucoside glucohydrolase (EC 3.2.1.21)	767	NA	beta-glucosidase activity [GO:0008422]; scopolin beta-glucosidase activity [GO:0102483]	carbohydrate metabolic process [GO:0005975]	NA
AAAACGGGCTTTAAAACCGT	CCNA_01162	NC_011916.1	16	3	M2G	2	2	6	4	-1.43025	0.150749	0.150664	0	2303	+	+	1270309	0.161094	3	FALSE	A0A0H3C5R6	NA	NA	Beta-D-glucoside glucohydrolase (EC 3.2.1.21)	767	NA	beta-glucosidase activity [GO:0008422]; scopolin beta-glucosidase activity [GO:0102483]	carbohydrate metabolic process [GO:0005975]	NA
AAAACGGGCTTTAAAACCGT	CCNA_01162	NC_011916.1	24	13	N-starvation	4	1	6	4	-2.22294	-0.514364	-0.443019	0	2303	+	+	1270309	0.161094	3	FALSE	A0A0H3C5R6	NA	NA	Beta-D-glucoside glucohydrolase (EC 3.2.1.21)	767	NA	beta-glucosidase activity [GO:0008422]; scopolin beta-glucosidase activity [GO:0102483]	carbohydrate metabolic process [GO:0005975]	NA
AAAACGGGCTTTAAAACCGT	CCNA_01162	NC_011916.1	24	7	C-starvation	2	3	6	4	-0.945752	-0.0309444	-0.0203045	0	2303	+	+	1270309	0.161094	3	FALSE	A0A0H3C5R6	NA	NA	Beta-D-glucoside glucohydrolase (EC 3.2.1.21)	767	NA	beta-glucosidase activity [GO:0008422]; scopolin beta-glucosidase activity [GO:0102483]	carbohydrate metabolic process [GO:0005975]	NA
AAAACGGGCTTTAAAACCGT	CCNA_01162	NC_011916.1	24	15	P-starvation	2	7	6	4	0.0301716	0.191556	0.198097	0	2303	+	+	1270309	0.161094	3	FALSE	A0A0H3C5R6	NA	NA	Beta-D-glucoside glucohydrolase (EC 3.2.1.21)	767	NA	beta-glucosidase activity [GO:0008422]; scopolin beta-glucosidase activity [GO:0102483]	carbohydrate metabolic process [GO:0005975]	NA
AAAACGGGCTTTAAAACCGT	CCNA_01162	NC_011916.1	41	18	C-recovery	1	1	6	4	-2.41746	-0.720819	-0.620837	0	2303	+	+	1270309	0.161094	3	FALSE	A0A0H3C5R6	NA	NA	Beta-D-glucoside glucohydrolase (EC 3.2.1.21)	767	NA	beta-glucosidase activity [GO:0008422]; scopolin beta-glucosidase activity [GO:0102483]	carbohydrate metabolic process [GO:0005975]	NA
AAAACGGGCTTTAAAACCGT	CCNA_01162	NC_011916.1	41	24	N-recovery	3	0	6	4	-3.69651	-0.65026	-0.420732	0	2303	+	+	1270309	0.161094	3	FALSE	A0A0H3C5R6	NA	NA	Beta-D-glucoside glucohydrolase (EC 3.2.1.21)	767	NA	beta-glucosidase activity [GO:0008422]; scopolin beta-glucosidase activity [GO:0102483]	carbohydrate metabolic process [GO:0005975]	NA
AAAACGGGCTTTAAAACCGT	CCNA_01162	NC_011916.1	41	19	C-recovery	2	1	6	4	-2.18368	-0.417297	-0.359415	0	2303	+	+	1270309	0.161094	3	FALSE	A0A0H3C5R6	NA	NA	Beta-D-glucoside glucohydrolase (EC 3.2.1.21)	767	NA	beta-glucosidase activity [GO:0008422]; scopolin beta-glucosidase activity [GO:0102483]	carbohydrate metabolic process [GO:0005975]	NA
AAAACGGGCTTTAAAACCGT	CCNA_01162	NC_011916.1	41	21	C-recovery	4	1	6	4	-2.26029	-0.326285	-0.281027	0	2303	+	+	1270309	0.161094	3	FALSE	A0A0H3C5R6	NA	NA	Beta-D-glucoside glucohydrolase (EC 3.2.1.21)	767	NA	beta-glucosidase activity [GO:0008422]; scopolin beta-glucosidase activity [GO:0102483]	carbohydrate metabolic process [GO:0005975]	NA
AAAACGGGCTTTAAAACCGT	CCNA_01162	NC_011916.1	16	2	M2G	1	1	6	4	-2.31724	-0.430449	-0.370743	0	2303	+	+	1270309	0.161094	3	FALSE	A0A0H3C5R6	NA	NA	Beta-D-glucoside glucohydrolase (EC 3.2.1.21)	767	NA	beta-glucosidase activity [GO:0008422]; scopolin beta-glucosidase activity [GO:0102483]	carbohydrate metabolic process [GO:0005975]	NA
AAAACGGGCTTTAAAACCGT	CCNA_01162	NC_011916.1	41	20	C-recovery	3	2	6	4	-1.50218	-0.294311	-0.294145	0	2303	+	+	1270309	0.161094	3	FALSE	A0A0H3C5R6	NA	NA	Beta-D-glucoside glucohydrolase (EC 3.2.1.21)	767	NA	beta-glucosidase activity [GO:0008422]; scopolin beta-glucosidase activity [GO:0102483]	carbohydrate metabolic process [GO:0005975]	NA
AAAACGGGCTTTAAAACCGT	CCNA_01162	NC_011916.1	24	10	N-starvation	1	3	6	4	-0.976495	0.0170148	0.0175958	0	2303	+	+	1270309	0.161094	3	FALSE	A0A0H3C5R6	NA	NA	Beta-D-glucoside glucohydrolase (EC 3.2.1.21)	767	NA	beta-glucosidase activity [GO:0008422]; scopolin beta-glucosidase activity [GO:0102483]	carbohydrate metabolic process [GO:0005975]	NA
AAAACGGGCTTTAAAACCGT	CCNA_01162	NC_011916.1	24	6	C-starvation	1	1	6	4	-2.22294	-0.360894	-0.310836	0	2303	+	+	1270309	0.161094	3	FALSE	A0A0H3C5R6	NA	NA	Beta-D-glucoside glucohydrolase (EC 3.2.1.21)	767	NA	beta-glucosidase activity [GO:0008422]; scopolin beta-glucosidase activity [GO:0102483]	carbohydrate metabolic process [GO:0005975]	NA
AAAACGGGCTTTAAAACCGT	CCNA_01162	NC_011916.1	24	16	P-starvation	3	3	6	4	-1.04119	0.0946822	0.0979152	0	2303	+	+	1270309	0.161094	3	FALSE	A0A0H3C5R6	NA	NA	Beta-D-glucoside glucohydrolase (EC 3.2.1.21)	767	NA	beta-glucosidase activity [GO:0008422]; scopolin beta-glucosidase activity [GO:0102483]	carbohydrate metabolic process [GO:0005975]	NA
AAAACGGGCTTTAAAACCGT	CCNA_01162	NC_011916.1	16	5	M2G	4	0	6	4	-3.69651	-0.437833	-0.283287	0	2303	+	+	1270309	0.161094	3	FALSE	A0A0H3C5R6	NA	NA	Beta-D-glucoside glucohydrolase (EC 3.2.1.21)	767	NA	beta-glucosidase activity [GO:0008422]; scopolin beta-glucosidase activity [GO:0102483]	carbohydrate metabolic process [GO:0005975]	NA
AAAACGGGCTTTAAAACCGT	CCNA_01162	NC_011916.1	41	23	N-recovery	2	2	6	4	-1.53759	-0.406973	-0.406743	0	2303	+	+	1270309	0.161094	3	FALSE	A0A0H3C5R6	NA	NA	Beta-D-glucoside glucohydrolase (EC 3.2.1.21)	767	NA	beta-glucosidase activity [GO:0008422]; scopolin beta-glucosidase activity [GO:0102483]	carbohydrate metabolic process [GO:0005975]	NA
AAAACGGGCTTTAAAACCGT	CCNA_01162	NC_011916.1	41	22	N-recovery	1	1	6	4	-2.2317	-0.171341	-0.147575	0	2303	+	+	1270309	0.161094	3	FALSE	A0A0H3C5R6	NA	NA	Beta-D-glucoside glucohydrolase (EC 3.2.1.21)	767	NA	beta-glucosidase activity [GO:0008422]; scopolin beta-glucosidase activity [GO:0102483]	carbohydrate metabolic process [GO:0005975]	NA
AAAACGGGCTTTAAAACCGT	CCNA_01162	NC_011916.1	41	25	N-recovery	4	3	6	4	-0.945752	0.192022	0.211066	0	2303	+	+	1270309	0.161094	3	FALSE	A0A0H3C5R6	NA	NA	Beta-D-glucoside glucohydrolase (EC 3.2.1.21)	767	NA	beta-glucosidase activity [GO:0008422]; scopolin beta-glucosidase activity [GO:0102483]	carbohydrate metabolic process [GO:0005975]	NA
AAAACGGGCTTTAAAACCGT	CCNA_01162	NC_011916.1	41	28	P-recovery	3	6	6	4	-0.028722	0.461557	0.593559	0	2303	+	+	1270309	0.161094	3	FALSE	A0A0H3C5R6	NA	NA	Beta-D-glucoside glucohydrolase (EC 3.2.1.21)	767	NA	beta-glucosidase activity [GO:0008422]; scopolin beta-glucosidase activity [GO:0102483]	carbohydrate metabolic process [GO:0005975]	NA
AAAACTGTTCATACTCTGAT	CCNA_02779	NC_011916.1	41	24	N-recovery	3	5	7	6	-0.57232	-0.0932042	-0.0814063	0	1364	+	+	2937760	0.725073	2	FALSE	A0A0H3C9Z0	NA	NA	LysM family peptidoglycan binding protein	454	NA	NA	NA	NA
AAAACTGTTCATACTCTGAT	CCNA_02779	NC_011916.1	16	3	M2G	2	9	7	6	0.226603	0.0879758	0.0790078	0	1364	+	+	2937760	0.725073	2	FALSE	A0A0H3C9Z0	NA	NA	LysM family peptidoglycan binding protein	454	NA	NA	NA	NA
AAAACTGTTCATACTCTGAT	CCNA_02779	NC_011916.1	24	11	N-starvation	2	10	7	6	0.322488	-0.242557	-0.158175	0	1364	+	+	2937760	0.725073	2	FALSE	A0A0H3C9Z0	NA	NA	LysM family peptidoglycan binding protein	454	NA	NA	NA	NA
AAAACTGTTCATACTCTGAT	CCNA_02779	NC_011916.1	24	10	N-starvation	1	4	7	6	-0.831131	-0.0956478	-0.0623733	0	1364	+	+	2937760	0.725073	2	FALSE	A0A0H3C9Z0	NA	NA	LysM family peptidoglycan binding protein	454	NA	NA	NA	NA
AAAACTGTTCATACTCTGAT	CCNA_02779	NC_011916.1	41	26	P-recovery	1	13	7	6	0.64336	-0.440071	-0.465688	0	1364	+	+	2937760	0.725073	2	FALSE	A0A0H3C9Z0	NA	NA	LysM family peptidoglycan binding protein	454	NA	NA	NA	NA
AAAACTGTTCATACTCTGAT	CCNA_02779	NC_011916.1	24	14	P-starvation	1	4	7	6	-0.885974	-0.351831	-0.315966	0	1364	+	+	2937760	0.725073	2	FALSE	A0A0H3C9Z0	NA	NA	LysM family peptidoglycan binding protein	454	NA	NA	NA	NA
AAAACTGTTCATACTCTGAT	CCNA_02779	NC_011916.1	41	18	C-recovery	1	2	7	6	-1.69486	-0.384722	-0.391847	0	1364	+	+	2937760	0.725073	2	FALSE	A0A0H3C9Z0	NA	NA	LysM family peptidoglycan binding protein	454	NA	NA	NA	NA
AAAACTGTTCATACTCTGAT	CCNA_02779	NC_011916.1	24	15	P-starvation	2	6	7	6	-0.367996	-0.476705	-0.485535	0	1364	+	+	2937760	0.725073	2	FALSE	A0A0H3C9Z0	NA	NA	LysM family peptidoglycan binding protein	454	NA	NA	NA	NA
AAAACTGTTCATACTCTGAT	CCNA_02779	NC_011916.1	41	29	P-recovery	4	5	7	6	-0.477485	0.0802266	0.0848969	0	1364	+	+	2937760	0.725073	2	FALSE	A0A0H3C9Z0	NA	NA	LysM family peptidoglycan binding protein	454	NA	NA	NA	NA
AAAACTGTTCATACTCTGAT	CCNA_02779	NC_011916.1	41	22	N-recovery	1	3	7	6	-1.21625	-0.214942	-0.227454	0	1364	+	+	2937760	0.725073	2	FALSE	A0A0H3C9Z0	NA	NA	LysM family peptidoglycan binding protein	454	NA	NA	NA	NA
AAAACTGTTCATACTCTGAT	CCNA_02779	NC_011916.1	24	17	P-starvation	4	2	7	6	-1.83407	-0.640518	-0.424139	0	1364	+	+	2937760	0.725073	2	FALSE	A0A0H3C9Z0	NA	NA	LysM family peptidoglycan binding protein	454	NA	NA	NA	NA
AAAACTGTTCATACTCTGAT	CCNA_02779	NC_011916.1	41	19	C-recovery	2	8	7	6	0.0760484	-0.128368	-0.144379	0	1364	+	+	2937760	0.725073	2	FALSE	A0A0H3C9Z0	NA	NA	LysM family peptidoglycan binding protein	454	NA	NA	NA	NA
AAAACTGTTCATACTCTGAT	CCNA_02779	NC_011916.1	41	25	N-recovery	4	12	7	6	0.591657	-0.152802	-0.137226	0	1364	+	+	2937760	0.725073	2	FALSE	A0A0H3C9Z0	NA	NA	LysM family peptidoglycan binding protein	454	NA	NA	NA	NA
AAAACTGTTCATACTCTGAT	CCNA_02779	NC_011916.1	24	12	N-starvation	3	6	7	6	-0.371096	-0.573164	-0.373768	0	1364	+	+	2937760	0.725073	2	FALSE	A0A0H3C9Z0	NA	NA	LysM family peptidoglycan binding protein	454	NA	NA	NA	NA
AAAACTGTTCATACTCTGAT	CCNA_02779	NC_011916.1	16	5	M2G	4	1	7	6	-2.35425	-0.174921	-0.152779	0	1364	+	+	2937760	0.725073	2	FALSE	A0A0H3C9Z0	NA	NA	LysM family peptidoglycan binding protein	454	NA	NA	NA	NA
AAAACTGTTCATACTCTGAT	CCNA_02779	NC_011916.1	24	13	N-starvation	4	2	7	6	-1.73137	-0.786307	-0.512762	0	1364	+	+	2937760	0.725073	2	FALSE	A0A0H3C9Z0	NA	NA	LysM family peptidoglycan binding protein	454	NA	NA	NA	NA
AAAACTGTTCATACTCTGAT	CCNA_02779	NC_011916.1	41	23	N-recovery	2	5	7	6	-0.583088	-0.159344	-0.139174	0	1364	+	+	2937760	0.725073	2	FALSE	A0A0H3C9Z0	NA	NA	LysM family peptidoglycan binding protein	454	NA	NA	NA	NA
AAAACTGTTCATACTCTGAT	CCNA_02779	NC_011916.1	41	28	P-recovery	3	6	7	6	-0.301291	-0.0590925	-0.0530688	0	1364	+	+	2937760	0.725073	2	FALSE	A0A0H3C9Z0	NA	NA	LysM family peptidoglycan binding protein	454	NA	NA	NA	NA
AAAACTGTTCATACTCTGAT	CCNA_02779	NC_011916.1	16	2	M2G	1	6	7	6	-0.324481	0.0630784	0.0566483	0	1364	+	+	2937760	0.725073	2	FALSE	A0A0H3C9Z0	NA	NA	LysM family peptidoglycan binding protein	454	NA	NA	NA	NA
AAAACTGTTCATACTCTGAT	CCNA_02779	NC_011916.1	24	8	C-starvation	3	9	7	6	0.189265	-0.458387	-0.303536	0	1364	+	+	2937760	0.725073	2	FALSE	A0A0H3C9Z0	NA	NA	LysM family peptidoglycan binding protein	454	NA	NA	NA	NA
AAAACTGTTCATACTCTGAT	CCNA_02779	NC_011916.1	24	7	C-starvation	2	8	7	6	0.0382987	-0.217766	-0.244927	0	1364	+	+	2937760	0.725073	2	FALSE	A0A0H3C9Z0	NA	NA	LysM family peptidoglycan binding protein	454	NA	NA	NA	NA
AAAACTGTTCATACTCTGAT	CCNA_02779	NC_011916.1	24	9	C-starvation	4	3	7	6	-1.18606	-0.402742	-0.426186	0	1364	+	+	2937760	0.725073	2	FALSE	A0A0H3C9Z0	NA	NA	LysM family peptidoglycan binding protein	454	NA	NA	NA	NA
AAAACTGTTCATACTCTGAT	CCNA_02779	NC_011916.1	24	6	C-starvation	1	5	7	6	-0.650761	-0.383717	-0.250227	0	1364	+	+	2937760	0.725073	2	FALSE	A0A0H3C9Z0	NA	NA	LysM family peptidoglycan binding protein	454	NA	NA	NA	NA
AAAACTGTTCATACTCTGAT	CCNA_02779	NC_011916.1	41	21	C-recovery	4	3	7	6	-1.19794	-0.220673	-0.19274	0	1364	+	+	2937760	0.725073	2	FALSE	A0A0H3C9Z0	NA	NA	LysM family peptidoglycan binding protein	454	NA	NA	NA	NA
AAAACTGTTCATACTCTGAT	CCNA_02779	NC_011916.1	41	27	P-recovery	2	3	7	6	-1.31707	-0.374384	-0.244141	0	1364	+	+	2937760	0.725073	2	FALSE	A0A0H3C9Z0	NA	NA	LysM family peptidoglycan binding protein	454	NA	NA	NA	NA
AAAACTGTTCATACTCTGAT	CCNA_02779	NC_011916.1	16	4	M2G	3	2	7	6	-1.87835	-0.532403	-0.352547	0	1364	+	+	2937760	0.725073	2	FALSE	A0A0H3C9Z0	NA	NA	LysM family peptidoglycan binding protein	454	NA	NA	NA	NA
AAAACTGTTCATACTCTGAT	CCNA_02779	NC_011916.1	41	20	C-recovery	3	4	7	6	-0.871854	-0.224118	-0.228269	0	1364	+	+	2937760	0.725073	2	FALSE	A0A0H3C9Z0	NA	NA	LysM family peptidoglycan binding protein	454	NA	NA	NA	NA
AAAACTGTTCATACTCTGAT	CCNA_02779	NC_011916.1	24	16	P-starvation	3	3	7	6	-1.2807	-0.254662	-0.166069	0	1364	+	+	2937760	0.725073	2	FALSE	A0A0H3C9Z0	NA	NA	LysM family peptidoglycan binding protein	454	NA	NA	NA	NA
AAAAGAACCGCCGGATGAGA	CCNA_00859	NC_011916.1	41	18	C-recovery	1	6	12	5	-0.990801	0.125807	0.100372	0	887	-	+	938402	0.818489	2	FALSE	A0A0H3C7Z7	NA	NA	Acetyltransferase, GNAT family	295	NA	acetyltransferase activity [GO:0016407]	NA	NA
AAAAGAACCGCCGGATGAGA	CCNA_00859	NC_011916.1	24	14	P-starvation	1	4	12	5	-1.53499	-0.456377	-0.36411	0	887	-	+	938402	0.818489	2	FALSE	A0A0H3C7Z7	NA	NA	Acetyltransferase, GNAT family	295	NA	acetyltransferase activity [GO:0016407]	NA	NA
AAAAGAACCGCCGGATGAGA	CCNA_00859	NC_011916.1	41	25	N-recovery	4	5	12	5	-1.1951	0.00646823	0.00631029	0	887	-	+	938402	0.818489	2	FALSE	A0A0H3C7Z7	NA	NA	Acetyltransferase, GNAT family	295	NA	acetyltransferase activity [GO:0016407]	NA	NA
AAAAGAACCGCCGGATGAGA	CCNA_00859	NC_011916.1	16	5	M2G	4	3	12	5	-1.86486	0.33214	0.26499	0	887	-	+	938402	0.818489	2	FALSE	A0A0H3C7Z7	NA	NA	Acetyltransferase, GNAT family	295	NA	acetyltransferase activity [GO:0016407]	NA	NA
AAAAGAACCGCCGGATGAGA	CCNA_00859	NC_011916.1	24	13	N-starvation	4	6	12	5	-0.990801	0.262294	0.162303	0	887	-	+	938402	0.818489	2	FALSE	A0A0H3C7Z7	NA	NA	Acetyltransferase, GNAT family	295	NA	acetyltransferase activity [GO:0016407]	NA	NA
AAAAGAACCGCCGGATGAGA	CCNA_00859	NC_011916.1	16	3	M2G	2	0	12	5	-4.32054	-0.654102	-0.435925	0	887	-	+	938402	0.818489	2	FALSE	A0A0H3C7Z7	NA	NA	Acetyltransferase, GNAT family	295	NA	acetyltransferase activity [GO:0016407]	NA	NA
AAAAGAACCGCCGGATGAGA	CCNA_00859	NC_011916.1	24	6	C-starvation	1	3	12	5	-1.90864	-0.351136	-0.317367	0	887	-	+	938402	0.818489	2	FALSE	A0A0H3C7Z7	NA	NA	Acetyltransferase, GNAT family	295	NA	acetyltransferase activity [GO:0016407]	NA	NA
AAAAGAACCGCCGGATGAGA	CCNA_00859	NC_011916.1	24	9	C-starvation	4	3	12	5	-1.85831	-0.236655	-0.18881	0	887	-	+	938402	0.818489	2	FALSE	A0A0H3C7Z7	NA	NA	Acetyltransferase, GNAT family	295	NA	acetyltransferase activity [GO:0016407]	NA	NA
AAAAGAACCGCCGGATGAGA	CCNA_00859	NC_011916.1	41	24	N-recovery	3	7	12	5	-0.781398	0.0472322	0.0485457	0	887	-	+	938402	0.818489	2	FALSE	A0A0H3C7Z7	NA	NA	Acetyltransferase, GNAT family	295	NA	acetyltransferase activity [GO:0016407]	NA	NA
AAAAGAACCGCCGGATGAGA	CCNA_00859	NC_011916.1	24	7	C-starvation	2	4	12	5	-1.51336	-0.177598	-0.141692	0	887	-	+	938402	0.818489	2	FALSE	A0A0H3C7Z7	NA	NA	Acetyltransferase, GNAT family	295	NA	acetyltransferase activity [GO:0016407]	NA	NA
AAAAGAACCGCCGGATGAGA	CCNA_00859	NC_011916.1	24	8	C-starvation	3	2	12	5	-2.24779	-0.0828184	-0.0884237	0	887	-	+	938402	0.818489	2	FALSE	A0A0H3C7Z7	NA	NA	Acetyltransferase, GNAT family	295	NA	acetyltransferase activity [GO:0016407]	NA	NA
AAAAGAACCGCCGGATGAGA	CCNA_00859	NC_011916.1	41	21	C-recovery	4	7	12	5	-0.771951	0.0431816	0.0421272	0	887	-	+	938402	0.818489	2	FALSE	A0A0H3C7Z7	NA	NA	Acetyltransferase, GNAT family	295	NA	acetyltransferase activity [GO:0016407]	NA	NA
AAAAGAACCGCCGGATGAGA	CCNA_00859	NC_011916.1	41	22	N-recovery	1	4	12	5	-1.56139	-0.438415	-0.427709	0	887	-	+	938402	0.818489	2	FALSE	A0A0H3C7Z7	NA	NA	Acetyltransferase, GNAT family	295	NA	acetyltransferase activity [GO:0016407]	NA	NA
AAAAGAACCGCCGGATGAGA	CCNA_00859	NC_011916.1	24	16	P-starvation	3	1	12	5	-2.88743	0.500179	0.45456	0	887	-	+	938402	0.818489	2	FALSE	A0A0H3C7Z7	NA	NA	Acetyltransferase, GNAT family	295	NA	acetyltransferase activity [GO:0016407]	NA	NA
AAAAGAACCGCCGGATGAGA	CCNA_00859	NC_011916.1	41	19	C-recovery	2	6	12	5	-0.988838	-0.155262	-0.15958	0	887	-	+	938402	0.818489	2	FALSE	A0A0H3C7Z7	NA	NA	Acetyltransferase, GNAT family	295	NA	acetyltransferase activity [GO:0016407]	NA	NA
AAAAGAACCGCCGGATGAGA	CCNA_00859	NC_011916.1	24	12	N-starvation	3	5	12	5	-1.23519	0.100931	0.0805251	0	887	-	+	938402	0.818489	2	FALSE	A0A0H3C7Z7	NA	NA	Acetyltransferase, GNAT family	295	NA	acetyltransferase activity [GO:0016407]	NA	NA
AAAAGAACCGCCGGATGAGA	CCNA_00859	NC_011916.1	41	28	P-recovery	3	3	12	5	-1.74176	0.383743	0.394415	0	887	-	+	938402	0.818489	2	FALSE	A0A0H3C7Z7	NA	NA	Acetyltransferase, GNAT family	295	NA	acetyltransferase activity [GO:0016407]	NA	NA
AAAAGAACCGCCGGATGAGA	CCNA_00859	NC_011916.1	24	10	N-starvation	1	6	12	5	-1.03327	-0.266299	-0.164781	0	887	-	+	938402	0.818489	2	FALSE	A0A0H3C7Z7	NA	NA	Acetyltransferase, GNAT family	295	NA	acetyltransferase activity [GO:0016407]	NA	NA
AAAAGAACCGCCGGATGAGA	CCNA_00859	NC_011916.1	24	15	P-starvation	2	0	12	5	-4.38813	-0.236616	-0.157693	0	887	-	+	938402	0.818489	2	FALSE	A0A0H3C7Z7	NA	NA	Acetyltransferase, GNAT family	295	NA	acetyltransferase activity [GO:0016407]	NA	NA
AAAAGAACCGCCGGATGAGA	CCNA_00859	NC_011916.1	41	29	P-recovery	4	6	12	5	-0.972789	-0.221586	-0.236583	0	887	-	+	938402	0.818489	2	FALSE	A0A0H3C7Z7	NA	NA	Acetyltransferase, GNAT family	295	NA	acetyltransferase activity [GO:0016407]	NA	NA
AAAAGAACCGCCGGATGAGA	CCNA_00859	NC_011916.1	24	17	P-starvation	4	1	12	5	-3.22707	-0.170959	-0.105786	0	887	-	+	938402	0.818489	2	FALSE	A0A0H3C7Z7	NA	NA	Acetyltransferase, GNAT family	295	NA	acetyltransferase activity [GO:0016407]	NA	NA
AAAAGAACCGCCGGATGAGA	CCNA_00859	NC_011916.1	41	20	C-recovery	3	13	12	5	0.0875309	0.243697	0.237746	0	887	-	+	938402	0.818489	2	FALSE	A0A0H3C7Z7	NA	NA	Acetyltransferase, GNAT family	295	NA	acetyltransferase activity [GO:0016407]	NA	NA
AAAAGAACCGCCGGATGAGA	CCNA_00859	NC_011916.1	41	23	N-recovery	2	6	12	5	-0.970459	0.185776	0.190942	0	887	-	+	938402	0.818489	2	FALSE	A0A0H3C7Z7	NA	NA	Acetyltransferase, GNAT family	295	NA	acetyltransferase activity [GO:0016407]	NA	NA
AAAAGAACCGCCGGATGAGA	CCNA_00859	NC_011916.1	41	26	P-recovery	1	6	12	5	-1.00675	-0.18571	-0.114914	0	887	-	+	938402	0.818489	2	FALSE	A0A0H3C7Z7	NA	NA	Acetyltransferase, GNAT family	295	NA	acetyltransferase activity [GO:0016407]	NA	NA
AAAAGAACCGCCGGATGAGA	CCNA_00859	NC_011916.1	16	2	M2G	1	5	12	5	-1.18731	0.106272	0.0960519	0	887	-	+	938402	0.818489	2	FALSE	A0A0H3C7Z7	NA	NA	Acetyltransferase, GNAT family	295	NA	acetyltransferase activity [GO:0016407]	NA	NA
AAAAGAACCGCCGGATGAGA	CCNA_00859	NC_011916.1	24	11	N-starvation	2	3	12	5	-1.82798	-0.0379989	-0.037071	0	887	-	+	938402	0.818489	2	FALSE	A0A0H3C7Z7	NA	NA	Acetyltransferase, GNAT family	295	NA	acetyltransferase activity [GO:0016407]	NA	NA
AAAAGAACCGCCGGATGAGA	CCNA_00859	NC_011916.1	16	4	M2G	3	5	12	5	-1.35022	-0.619478	-0.383322	0	887	-	+	938402	0.818489	2	FALSE	A0A0H3C7Z7	NA	NA	Acetyltransferase, GNAT family	295	NA	acetyltransferase activity [GO:0016407]	NA	NA
AAAAGAACCGCCGGATGAGA	CCNA_00859	NC_011916.1	41	27	P-recovery	2	9	12	5	-0.457238	0.212447	0.131458	0	887	-	+	938402	0.818489	2	FALSE	A0A0H3C7Z7	NA	NA	Acetyltransferase, GNAT family	295	NA	acetyltransferase activity [GO:0016407]	NA	NA
AAAAGCACAGGGGGTATGCG	CCNA_01755	NC_011916.1	41	18	C-recovery	1	4	19	6	-2.13851	-0.310217	-0.337962	0	1652	-	-	1882592	0.488499	2	FALSE	A0A0H3CA83	NA	NA	Two component sensor histidine kinase (EC 2.7.13.3)	550	NA	protein histidine kinase activity [GO:0004673]	signal transduction [GO:0007165]	membrane [GO:0016020]
AAAAGCACAGGGGGTATGCG	CCNA_01755	NC_011916.1	24	9	C-starvation	4	8	19	6	-1.24785	-0.844836	-0.798272	0	1652	-	-	1882592	0.488499	2	FALSE	A0A0H3CA83	NA	NA	Two component sensor histidine kinase (EC 2.7.13.3)	550	NA	protein histidine kinase activity [GO:0004673]	signal transduction [GO:0007165]	membrane [GO:0016020]
AAAAGCACAGGGGGTATGCG	CCNA_01755	NC_011916.1	41	25	N-recovery	4	7	19	6	-1.42144	-0.621677	-0.638967	0	1652	-	-	1882592	0.488499	2	FALSE	A0A0H3CA83	NA	NA	Two component sensor histidine kinase (EC 2.7.13.3)	550	NA	protein histidine kinase activity [GO:0004673]	signal transduction [GO:0007165]	membrane [GO:0016020]
AAAAGCACAGGGGGTATGCG	CCNA_01755	NC_011916.1	41	20	C-recovery	3	5	19	6	-1.84461	-0.212513	-0.241684	0	1652	-	-	1882592	0.488499	2	FALSE	A0A0H3CA83	NA	NA	Two component sensor histidine kinase (EC 2.7.13.3)	550	NA	protein histidine kinase activity [GO:0004673]	signal transduction [GO:0007165]	membrane [GO:0016020]
AAAAGCACAGGGGGTATGCG	CCNA_01755	NC_011916.1	41	22	N-recovery	1	3	19	6	-2.55686	-0.484251	-0.399817	0	1652	-	-	1882592	0.488499	2	FALSE	A0A0H3CA83	NA	NA	Two component sensor histidine kinase (EC 2.7.13.3)	550	NA	protein histidine kinase activity [GO:0004673]	signal transduction [GO:0007165]	membrane [GO:0016020]
AAAAGCACAGGGGGTATGCG	CCNA_01755	NC_011916.1	24	8	C-starvation	3	7	19	6	-1.43874	-0.844194	-0.77689	0	1652	-	-	1882592	0.488499	2	FALSE	A0A0H3CA83	NA	NA	Two component sensor histidine kinase (EC 2.7.13.3)	550	NA	protein histidine kinase activity [GO:0004673]	signal transduction [GO:0007165]	membrane [GO:0016020]
AAAAGCACAGGGGGTATGCG	CCNA_01755	NC_011916.1	24	7	C-starvation	2	7	19	6	-1.40279	-0.284878	-0.251608	0	1652	-	-	1882592	0.488499	2	FALSE	A0A0H3CA83	NA	NA	Two component sensor histidine kinase (EC 2.7.13.3)	550	NA	protein histidine kinase activity [GO:0004673]	signal transduction [GO:0007165]	membrane [GO:0016020]
AAAAGCACAGGGGGTATGCG	CCNA_01755	NC_011916.1	41	19	C-recovery	2	9	19	6	-1.0907	-0.679585	-0.600218	0	1652	-	-	1882592	0.488499	2	FALSE	A0A0H3CA83	NA	NA	Two component sensor histidine kinase (EC 2.7.13.3)	550	NA	protein histidine kinase activity [GO:0004673]	signal transduction [GO:0007165]	membrane [GO:0016020]
AAAAGCACAGGGGGTATGCG	CCNA_01755	NC_011916.1	16	3	M2G	2	5	19	6	-1.84881	-0.36682	-0.417173	0	1652	-	-	1882592	0.488499	2	FALSE	A0A0H3CA83	NA	NA	Two component sensor histidine kinase (EC 2.7.13.3)	550	NA	protein histidine kinase activity [GO:0004673]	signal transduction [GO:0007165]	membrane [GO:0016020]
AAAAGCACAGGGGGTATGCG	CCNA_01755	NC_011916.1	16	2	M2G	1	8	19	6	-1.2365	-0.11787	-0.121148	0	1652	-	-	1882592	0.488499	2	FALSE	A0A0H3CA83	NA	NA	Two component sensor histidine kinase (EC 2.7.13.3)	550	NA	protein histidine kinase activity [GO:0004673]	signal transduction [GO:0007165]	membrane [GO:0016020]
AAAAGCACAGGGGGTATGCG	CCNA_01755	NC_011916.1	16	5	M2G	4	6	19	6	-1.66725	-0.332808	-0.210165	0	1652	-	-	1882592	0.488499	2	FALSE	A0A0H3CA83	NA	NA	Two component sensor histidine kinase (EC 2.7.13.3)	550	NA	protein histidine kinase activity [GO:0004673]	signal transduction [GO:0007165]	membrane [GO:0016020]
AAAAGCACAGGGGGTATGCG	CCNA_01755	NC_011916.1	24	15	P-starvation	2	5	19	6	-1.84501	-0.202789	-0.220926	0	1652	-	-	1882592	0.488499	2	FALSE	A0A0H3CA83	NA	NA	Two component sensor histidine kinase (EC 2.7.13.3)	550	NA	protein histidine kinase activity [GO:0004673]	signal transduction [GO:0007165]	membrane [GO:0016020]
AAAAGCACAGGGGGTATGCG	CCNA_01755	NC_011916.1	41	21	C-recovery	4	6	19	6	-1.61492	0.000919627	0.000759282	0	1652	-	-	1882592	0.488499	2	FALSE	A0A0H3CA83	NA	NA	Two component sensor histidine kinase (EC 2.7.13.3)	550	NA	protein histidine kinase activity [GO:0004673]	signal transduction [GO:0007165]	membrane [GO:0016020]
AAAAGCACAGGGGGTATGCG	CCNA_01755	NC_011916.1	24	17	P-starvation	4	1	19	6	-3.83588	-0.716582	-0.632894	0	1652	-	-	1882592	0.488499	2	FALSE	A0A0H3CA83	NA	NA	Two component sensor histidine kinase (EC 2.7.13.3)	550	NA	protein histidine kinase activity [GO:0004673]	signal transduction [GO:0007165]	membrane [GO:0016020]
AAAAGCACAGGGGGTATGCG	CCNA_01755	NC_011916.1	41	28	P-recovery	3	6	19	6	-1.62833	-0.168581	-0.174337	0	1652	-	-	1882592	0.488499	2	FALSE	A0A0H3CA83	NA	NA	Two component sensor histidine kinase (EC 2.7.13.3)	550	NA	protein histidine kinase activity [GO:0004673]	signal transduction [GO:0007165]	membrane [GO:0016020]
AAAAGCACAGGGGGTATGCG	CCNA_01755	NC_011916.1	41	23	N-recovery	2	3	19	6	-2.51859	-0.317785	-0.328637	0	1652	-	-	1882592	0.488499	2	FALSE	A0A0H3CA83	NA	NA	Two component sensor histidine kinase (EC 2.7.13.3)	550	NA	protein histidine kinase activity [GO:0004673]	signal transduction [GO:0007165]	membrane [GO:0016020]
AAAAGCACAGGGGGTATGCG	CCNA_01755	NC_011916.1	24	14	P-starvation	1	7	19	6	-1.43781	-0.475616	-0.420069	0	1652	-	-	1882592	0.488499	2	FALSE	A0A0H3CA83	NA	NA	Two component sensor histidine kinase (EC 2.7.13.3)	550	NA	protein histidine kinase activity [GO:0004673]	signal transduction [GO:0007165]	membrane [GO:0016020]
AAAAGCACAGGGGGTATGCG	CCNA_01755	NC_011916.1	24	10	N-starvation	1	9	19	6	-1.08737	-0.351012	-0.362998	0	1652	-	-	1882592	0.488499	2	FALSE	A0A0H3CA83	NA	NA	Two component sensor histidine kinase (EC 2.7.13.3)	550	NA	protein histidine kinase activity [GO:0004673]	signal transduction [GO:0007165]	membrane [GO:0016020]
AAAAGCACAGGGGGTATGCG	CCNA_01755	NC_011916.1	41	27	P-recovery	2	4	19	6	-2.20116	-0.377915	-0.247973	0	1652	-	-	1882592	0.488499	2	FALSE	A0A0H3CA83	NA	NA	Two component sensor histidine kinase (EC 2.7.13.3)	550	NA	protein histidine kinase activity [GO:0004673]	signal transduction [GO:0007165]	membrane [GO:0016020]
AAAAGCACAGGGGGTATGCG	CCNA_01755	NC_011916.1	16	4	M2G	3	3	19	6	-2.61639	-0.91745	-0.810303	0	1652	-	-	1882592	0.488499	2	FALSE	A0A0H3CA83	NA	NA	Two component sensor histidine kinase (EC 2.7.13.3)	550	NA	protein histidine kinase activity [GO:0004673]	signal transduction [GO:0007165]	membrane [GO:0016020]
AAAAGCACAGGGGGTATGCG	CCNA_01755	NC_011916.1	24	13	N-starvation	4	5	19	6	-1.84236	-0.357791	-0.420606	0	1652	-	-	1882592	0.488499	2	FALSE	A0A0H3CA83	NA	NA	Two component sensor histidine kinase (EC 2.7.13.3)	550	NA	protein histidine kinase activity [GO:0004673]	signal transduction [GO:0007165]	membrane [GO:0016020]
AAAAGCACAGGGGGTATGCG	CCNA_01755	NC_011916.1	41	29	P-recovery	4	16	19	6	-0.295977	-0.40219	-0.332065	0	1652	-	-	1882592	0.488499	2	FALSE	A0A0H3CA83	NA	NA	Two component sensor histidine kinase (EC 2.7.13.3)	550	NA	protein histidine kinase activity [GO:0004673]	signal transduction [GO:0007165]	membrane [GO:0016020]
AAAAGCACAGGGGGTATGCG	CCNA_01755	NC_011916.1	24	6	C-starvation	1	7	19	6	-1.43874	-0.462345	-0.408349	0	1652	-	-	1882592	0.488499	2	FALSE	A0A0H3CA83	NA	NA	Two component sensor histidine kinase (EC 2.7.13.3)	550	NA	protein histidine kinase activity [GO:0004673]	signal transduction [GO:0007165]	membrane [GO:0016020]
AAAAGCACAGGGGGTATGCG	CCNA_01755	NC_011916.1	24	16	P-starvation	3	2	19	6	-3.00058	-0.443025	-0.391285	0	1652	-	-	1882592	0.488499	2	FALSE	A0A0H3CA83	NA	NA	Two component sensor histidine kinase (EC 2.7.13.3)	550	NA	protein histidine kinase activity [GO:0004673]	signal transduction [GO:0007165]	membrane [GO:0016020]
AAAAGCACAGGGGGTATGCG	CCNA_01755	NC_011916.1	24	11	N-starvation	2	3	19	6	-2.52114	-0.779736	-0.73676	0	1652	-	-	1882592	0.488499	2	FALSE	A0A0H3CA83	NA	NA	Two component sensor histidine kinase (EC 2.7.13.3)	550	NA	protein histidine kinase activity [GO:0004673]	signal transduction [GO:0007165]	membrane [GO:0016020]
AAAAGCACAGGGGGTATGCG	CCNA_01755	NC_011916.1	41	24	N-recovery	3	2	19	6	-2.97175	-0.453833	-0.428819	0	1652	-	-	1882592	0.488499	2	FALSE	A0A0H3CA83	NA	NA	Two component sensor histidine kinase (EC 2.7.13.3)	550	NA	protein histidine kinase activity [GO:0004673]	signal transduction [GO:0007165]	membrane [GO:0016020]
AAAAGCACAGGGGGTATGCG	CCNA_01755	NC_011916.1	24	12	N-starvation	3	7	19	6	-1.40926	-0.0397036	-0.0375153	0	1652	-	-	1882592	0.488499	2	FALSE	A0A0H3CA83	NA	NA	Two component sensor histidine kinase (EC 2.7.13.3)	550	NA	protein histidine kinase activity [GO:0004673]	signal transduction [GO:0007165]	membrane [GO:0016020]
AAAAGCACAGGGGGTATGCG	CCNA_01755	NC_011916.1	41	26	P-recovery	1	5	19	6	-1.89688	-0.686227	-0.648406	0	1652	-	-	1882592	0.488499	2	FALSE	A0A0H3CA83	NA	NA	Two component sensor histidine kinase (EC 2.7.13.3)	550	NA	protein histidine kinase activity [GO:0004673]	signal transduction [GO:0007165]	membrane [GO:0016020]
AAAAGCAGTTCCAAACCGGA	CCNA_02057	NC_011916.1	16	4	M2G	3	6	3	7	0.544491	0.307004	0.201444	0	1448	+	-	2206631	0.323204	6	FALSE	A0A0H3C8V3	NA	NA	DUF1800 domain-containing protein	482	NA	NA	NA	NA
AAAAGCAGTTCCAAACCGGA	CCNA_02057	NC_011916.1	16	2	M2G	1	5	3	7	0.527646	0.258033	0.237462	0	1448	+	-	2206631	0.323204	6	FALSE	A0A0H3C8V3	NA	NA	DUF1800 domain-containing protein	482	NA	NA	NA	NA
AAAAGCAGTTCCAAACCGGA	CCNA_02057	NC_011916.1	41	24	N-recovery	3	5	3	7	0.322998	0.251606	0.161132	0	1448	+	-	2206631	0.323204	6	FALSE	A0A0H3C8V3	NA	NA	DUF1800 domain-containing protein	482	NA	NA	NA	NA
AAAAGCAGTTCCAAACCGGA	CCNA_02057	NC_011916.1	41	29	P-recovery	4	4	3	7	0.235471	0.283502	0.190212	0	1448	+	-	2206631	0.323204	6	FALSE	A0A0H3C8V3	NA	NA	DUF1800 domain-containing protein	482	NA	NA	NA	NA
AAAAGCAGTTCCAAACCGGA	CCNA_02057	NC_011916.1	41	26	P-recovery	1	4	3	7	0.0477808	-0.193545	-0.129857	0	1448	+	-	2206631	0.323204	6	FALSE	A0A0H3C8V3	NA	NA	DUF1800 domain-containing protein	482	NA	NA	NA	NA
AAAAGCAGTTCCAAACCGGA	CCNA_02057	NC_011916.1	41	18	C-recovery	1	11	3	7	1.40341	0.29742	0.290158	0	1448	+	-	2206631	0.323204	6	FALSE	A0A0H3C8V3	NA	NA	DUF1800 domain-containing protein	482	NA	NA	NA	NA
AAAAGCAGTTCCAAACCGGA	CCNA_02057	NC_011916.1	24	8	C-starvation	3	9	3	7	1.31848	0.275782	0.32092	0	1448	+	-	2206631	0.323204	6	FALSE	A0A0H3C8V3	NA	NA	DUF1800 domain-containing protein	482	NA	NA	NA	NA
AAAAGCAGTTCCAAACCGGA	CCNA_02057	NC_011916.1	24	17	P-starvation	4	2	3	7	-0.855794	0.125244	0.110617	0	1448	+	-	2206631	0.323204	6	FALSE	A0A0H3C8V3	NA	NA	DUF1800 domain-containing protein	482	NA	NA	NA	NA
AAAAGCAGTTCCAAACCGGA	CCNA_02057	NC_011916.1	24	11	N-starvation	2	5	3	7	0.462548	0.241278	0.158317	0	1448	+	-	2206631	0.323204	6	FALSE	A0A0H3C8V3	NA	NA	DUF1800 domain-containing protein	482	NA	NA	NA	NA
AAAAGCAGTTCCAAACCGGA	CCNA_02057	NC_011916.1	41	25	N-recovery	4	9	3	7	1.28843	0.368129	0.403134	0	1448	+	-	2206631	0.323204	6	FALSE	A0A0H3C8V3	NA	NA	DUF1800 domain-containing protein	482	NA	NA	NA	NA
AAAAGCAGTTCCAAACCGGA	CCNA_02057	NC_011916.1	16	5	M2G	4	5	3	7	0.427843	0.74993	0.731619	0	1448	+	-	2206631	0.323204	6	FALSE	A0A0H3C8V3	NA	NA	DUF1800 domain-containing protein	482	NA	NA	NA	NA
AAAAGCAGTTCCAAACCGGA	CCNA_02057	NC_011916.1	24	10	N-starvation	1	5	3	7	0.525687	0.702656	0.750213	0	1448	+	-	2206631	0.323204	6	FALSE	A0A0H3C8V3	NA	NA	DUF1800 domain-containing protein	482	NA	NA	NA	NA
AAAAGCAGTTCCAAACCGGA	CCNA_02057	NC_011916.1	41	28	P-recovery	3	5	3	7	0.399837	0.0443983	0.0297884	0	1448	+	-	2206631	0.323204	6	FALSE	A0A0H3C8V3	NA	NA	DUF1800 domain-containing protein	482	NA	NA	NA	NA
AAAAGCAGTTCCAAACCGGA	CCNA_02057	NC_011916.1	41	20	C-recovery	3	6	3	7	0.717596	0.340131	0.373865	0	1448	+	-	2206631	0.323204	6	FALSE	A0A0H3C8V3	NA	NA	DUF1800 domain-containing protein	482	NA	NA	NA	NA
AAAAGCAGTTCCAAACCGGA	CCNA_02057	NC_011916.1	24	16	P-starvation	3	5	3	7	0.328136	0.253289	0.270432	0	1448	+	-	2206631	0.323204	6	FALSE	A0A0H3C8V3	NA	NA	DUF1800 domain-containing protein	482	NA	NA	NA	NA
AAAAGCAGTTCCAAACCGGA	CCNA_02057	NC_011916.1	41	22	N-recovery	1	5	3	7	0.445728	0.36069	0.385101	0	1448	+	-	2206631	0.323204	6	FALSE	A0A0H3C8V3	NA	NA	DUF1800 domain-containing protein	482	NA	NA	NA	NA
AAAAGCAGTTCCAAACCGGA	CCNA_02057	NC_011916.1	24	14	P-starvation	1	7	3	7	0.777759	0.0909097	0.0940139	0	1448	+	-	2206631	0.323204	6	FALSE	A0A0H3C8V3	NA	NA	DUF1800 domain-containing protein	482	NA	NA	NA	NA
AAAAGCAGTTCCAAACCGGA	CCNA_02057	NC_011916.1	24	7	C-starvation	2	10	3	7	1.41048	0.453417	0.515656	0	1448	+	-	2206631	0.323204	6	FALSE	A0A0H3C8V3	NA	NA	DUF1800 domain-containing protein	482	NA	NA	NA	NA
AAAAGCAGTTCCAAACCGGA	CCNA_02057	NC_011916.1	24	6	C-starvation	1	6	3	7	0.635288	0.310714	0.341531	0	1448	+	-	2206631	0.323204	6	FALSE	A0A0H3C8V3	NA	NA	DUF1800 domain-containing protein	482	NA	NA	NA	NA
AAAAGCAGTTCCAAACCGGA	CCNA_02057	NC_011916.1	41	27	P-recovery	2	10	3	7	1.37081	0.644273	0.4126	0	1448	+	-	2206631	0.323204	6	FALSE	A0A0H3C8V3	NA	NA	DUF1800 domain-containing protein	482	NA	NA	NA	NA
AAAAGCAGTTCCAAACCGGA	CCNA_02057	NC_011916.1	24	13	N-starvation	4	15	3	7	2.02048	0.584487	0.719221	0	1448	+	-	2206631	0.323204	6	FALSE	A0A0H3C8V3	NA	NA	DUF1800 domain-containing protein	482	NA	NA	NA	NA
AAAAGCAGTTCCAAACCGGA	CCNA_02057	NC_011916.1	24	12	N-starvation	3	6	3	7	0.769898	0.597698	0.656977	0	1448	+	-	2206631	0.323204	6	FALSE	A0A0H3C8V3	NA	NA	DUF1800 domain-containing protein	482	NA	NA	NA	NA
AAAAGCAGTTCCAAACCGGA	CCNA_02057	NC_011916.1	24	9	C-starvation	4	16	3	7	2.04939	0.457271	0.565968	0	1448	+	-	2206631	0.323204	6	FALSE	A0A0H3C8V3	NA	NA	DUF1800 domain-containing protein	482	NA	NA	NA	NA
AAAAGCAGTTCCAAACCGGA	CCNA_02057	NC_011916.1	41	21	C-recovery	4	7	3	7	0.759744	0.100404	0.0849304	0	1448	+	-	2206631	0.323204	6	FALSE	A0A0H3C8V3	NA	NA	DUF1800 domain-containing protein	482	NA	NA	NA	NA
AAAAGCAGTTCCAAACCGGA	CCNA_02057	NC_011916.1	41	23	N-recovery	2	7	3	7	0.820417	0.155659	0.151858	0	1448	+	-	2206631	0.323204	6	FALSE	A0A0H3C8V3	NA	NA	DUF1800 domain-containing protein	482	NA	NA	NA	NA
AAAAGCAGTTCCAAACCGGA	CCNA_02057	NC_011916.1	41	19	C-recovery	2	8	3	7	1.09969	0.448259	0.513646	0	1448	+	-	2206631	0.323204	6	FALSE	A0A0H3C8V3	NA	NA	DUF1800 domain-containing protein	482	NA	NA	NA	NA
AAAAGCAGTTCCAAACCGGA	CCNA_02057	NC_011916.1	16	3	M2G	2	7	3	7	1.01319	0.675349	0.75958	0	1448	+	-	2206631	0.323204	6	FALSE	A0A0H3C8V3	NA	NA	DUF1800 domain-containing protein	482	NA	NA	NA	NA
AAAAGCAGTTCCAAACCGGA	CCNA_02057	NC_011916.1	24	15	P-starvation	2	4	3	7	0.258086	0.77302	0.794518	0	1448	+	-	2206631	0.323204	6	FALSE	A0A0H3C8V3	NA	NA	DUF1800 domain-containing protein	482	NA	NA	NA	NA
AAAAGCATAGTTGGGTTATT	CCNA_01755	NC_011916.1	24	12	N-starvation	3	5	15	6	-1.52927	-0.0397036	-0.0375153	0	1652	-	-	1882592	0.488499	3	FALSE	A0A0H3CA83	NA	NA	Two component sensor histidine kinase (EC 2.7.13.3)	550	NA	protein histidine kinase activity [GO:0004673]	signal transduction [GO:0007165]	membrane [GO:0016020]
AAAAGCATAGTTGGGTTATT	CCNA_01755	NC_011916.1	41	29	P-recovery	4	7	15	6	-1.10157	-0.40219	-0.332065	0	1652	-	-	1882592	0.488499	3	FALSE	A0A0H3CA83	NA	NA	Two component sensor histidine kinase (EC 2.7.13.3)	550	NA	protein histidine kinase activity [GO:0004673]	signal transduction [GO:0007165]	membrane [GO:0016020]
AAAAGCATAGTTGGGTTATT	CCNA_01755	NC_011916.1	24	7	C-starvation	2	13	15	6	-0.25787	-0.284878	-0.251608	0	1652	-	-	1882592	0.488499	3	FALSE	A0A0H3CA83	NA	NA	Two component sensor histidine kinase (EC 2.7.13.3)	550	NA	protein histidine kinase activity [GO:0004673]	signal transduction [GO:0007165]	membrane [GO:0016020]
AAAAGCATAGTTGGGTTATT	CCNA_01755	NC_011916.1	24	9	C-starvation	4	4	15	6	-1.83098	-0.844836	-0.798272	0	1652	-	-	1882592	0.488499	3	FALSE	A0A0H3CA83	NA	NA	Two component sensor histidine kinase (EC 2.7.13.3)	550	NA	protein histidine kinase activity [GO:0004673]	signal transduction [GO:0007165]	membrane [GO:0016020]
AAAAGCATAGTTGGGTTATT	CCNA_01755	NC_011916.1	24	16	P-starvation	3	4	15	6	-1.86457	-0.443025	-0.391285	0	1652	-	-	1882592	0.488499	3	FALSE	A0A0H3CA83	NA	NA	Two component sensor histidine kinase (EC 2.7.13.3)	550	NA	protein histidine kinase activity [GO:0004673]	signal transduction [GO:0007165]	membrane [GO:0016020]
AAAAGCATAGTTGGGTTATT	CCNA_01755	NC_011916.1	24	11	N-starvation	2	7	15	6	-1.13282	-0.779736	-0.73676	0	1652	-	-	1882592	0.488499	3	FALSE	A0A0H3CA83	NA	NA	Two component sensor histidine kinase (EC 2.7.13.3)	550	NA	protein histidine kinase activity [GO:0004673]	signal transduction [GO:0007165]	membrane [GO:0016020]
AAAAGCATAGTTGGGTTATT	CCNA_01755	NC_011916.1	41	22	N-recovery	1	2	15	6	-2.72802	-0.484251	-0.399817	0	1652	-	-	1882592	0.488499	3	FALSE	A0A0H3CA83	NA	NA	Two component sensor histidine kinase (EC 2.7.13.3)	550	NA	protein histidine kinase activity [GO:0004673]	signal transduction [GO:0007165]	membrane [GO:0016020]
AAAAGCATAGTTGGGTTATT	CCNA_01755	NC_011916.1	41	21	C-recovery	4	11	15	6	-0.495251	0.000919627	0.000759282	0	1652	-	-	1882592	0.488499	3	FALSE	A0A0H3CA83	NA	NA	Two component sensor histidine kinase (EC 2.7.13.3)	550	NA	protein histidine kinase activity [GO:0004673]	signal transduction [GO:0007165]	membrane [GO:0016020]
AAAAGCATAGTTGGGTTATT	CCNA_01755	NC_011916.1	41	19	C-recovery	2	4	15	6	-1.83211	-0.679585	-0.600218	0	1652	-	-	1882592	0.488499	3	FALSE	A0A0H3CA83	NA	NA	Two component sensor histidine kinase (EC 2.7.13.3)	550	NA	protein histidine kinase activity [GO:0004673]	signal transduction [GO:0007165]	membrane [GO:0016020]
AAAAGCATAGTTGGGTTATT	CCNA_01755	NC_011916.1	16	3	M2G	2	7	15	6	-1.09999	-0.36682	-0.417173	0	1652	-	-	1882592	0.488499	3	FALSE	A0A0H3CA83	NA	NA	Two component sensor histidine kinase (EC 2.7.13.3)	550	NA	protein histidine kinase activity [GO:0004673]	signal transduction [GO:0007165]	membrane [GO:0016020]
AAAAGCATAGTTGGGTTATT	CCNA_01755	NC_011916.1	24	10	N-starvation	1	6	15	6	-1.31123	-0.351012	-0.362998	0	1652	-	-	1882592	0.488499	3	FALSE	A0A0H3CA83	NA	NA	Two component sensor histidine kinase (EC 2.7.13.3)	550	NA	protein histidine kinase activity [GO:0004673]	signal transduction [GO:0007165]	membrane [GO:0016020]
AAAAGCATAGTTGGGTTATT	CCNA_01755	NC_011916.1	41	24	N-recovery	3	6	15	6	-1.32489	-0.453833	-0.428819	0	1652	-	-	1882592	0.488499	3	FALSE	A0A0H3CA83	NA	NA	Two component sensor histidine kinase (EC 2.7.13.3)	550	NA	protein histidine kinase activity [GO:0004673]	signal transduction [GO:0007165]	membrane [GO:0016020]
AAAAGCATAGTTGGGTTATT	CCNA_01755	NC_011916.1	16	4	M2G	3	3	15	6	-2.31462	-0.91745	-0.810303	0	1652	-	-	1882592	0.488499	3	FALSE	A0A0H3CA83	NA	NA	Two component sensor histidine kinase (EC 2.7.13.3)	550	NA	protein histidine kinase activity [GO:0004673]	signal transduction [GO:0007165]	membrane [GO:0016020]
AAAAGCATAGTTGGGTTATT	CCNA_01755	NC_011916.1	41	27	P-recovery	2	7	15	6	-1.1618	-0.377915	-0.247973	0	1652	-	-	1882592	0.488499	3	FALSE	A0A0H3CA83	NA	NA	Two component sensor histidine kinase (EC 2.7.13.3)	550	NA	protein histidine kinase activity [GO:0004673]	signal transduction [GO:0007165]	membrane [GO:0016020]
AAAAGCATAGTTGGGTTATT	CCNA_01755	NC_011916.1	24	8	C-starvation	3	1	15	6	-3.3674	-0.844194	-0.77689	0	1652	-	-	1882592	0.488499	3	FALSE	A0A0H3CA83	NA	NA	Two component sensor histidine kinase (EC 2.7.13.3)	550	NA	protein histidine kinase activity [GO:0004673]	signal transduction [GO:0007165]	membrane [GO:0016020]
AAAAGCATAGTTGGGTTATT	CCNA_01755	NC_011916.1	16	2	M2G	1	7	15	6	-1.09919	-0.11787	-0.121148	0	1652	-	-	1882592	0.488499	3	FALSE	A0A0H3CA83	NA	NA	Two component sensor histidine kinase (EC 2.7.13.3)	550	NA	protein histidine kinase activity [GO:0004673]	signal transduction [GO:0007165]	membrane [GO:0016020]
AAAAGCATAGTTGGGTTATT	CCNA_01755	NC_011916.1	41	18	C-recovery	1	6	15	6	-1.31039	-0.310217	-0.337962	0	1652	-	-	1882592	0.488499	3	FALSE	A0A0H3CA83	NA	NA	Two component sensor histidine kinase (EC 2.7.13.3)	550	NA	protein histidine kinase activity [GO:0004673]	signal transduction [GO:0007165]	membrane [GO:0016020]
AAAAGCATAGTTGGGTTATT	CCNA_01755	NC_011916.1	24	17	P-starvation	4	1	15	6	-3.53255	-0.716582	-0.632894	0	1652	-	-	1882592	0.488499	3	FALSE	A0A0H3CA83	NA	NA	Two component sensor histidine kinase (EC 2.7.13.3)	550	NA	protein histidine kinase activity [GO:0004673]	signal transduction [GO:0007165]	membrane [GO:0016020]
AAAAGCATAGTTGGGTTATT	CCNA_01755	NC_011916.1	24	14	P-starvation	1	4	15	6	-1.84942	-0.475616	-0.420069	0	1652	-	-	1882592	0.488499	3	FALSE	A0A0H3CA83	NA	NA	Two component sensor histidine kinase (EC 2.7.13.3)	550	NA	protein histidine kinase activity [GO:0004673]	signal transduction [GO:0007165]	membrane [GO:0016020]
AAAAGCATAGTTGGGTTATT	CCNA_01755	NC_011916.1	41	25	N-recovery	4	6	15	6	-1.31039	-0.621677	-0.638967	0	1652	-	-	1882592	0.488499	3	FALSE	A0A0H3CA83	NA	NA	Two component sensor histidine kinase (EC 2.7.13.3)	550	NA	protein histidine kinase activity [GO:0004673]	signal transduction [GO:0007165]	membrane [GO:0016020]
AAAAGCATAGTTGGGTTATT	CCNA_01755	NC_011916.1	41	26	P-recovery	1	3	15	6	-2.22943	-0.686227	-0.648406	0	1652	-	-	1882592	0.488499	3	FALSE	A0A0H3CA83	NA	NA	Two component sensor histidine kinase (EC 2.7.13.3)	550	NA	protein histidine kinase activity [GO:0004673]	signal transduction [GO:0007165]	membrane [GO:0016020]
AAAAGCATAGTTGGGTTATT	CCNA_01755	NC_011916.1	24	6	C-starvation	1	4	15	6	-1.85076	-0.462345	-0.408349	0	1652	-	-	1882592	0.488499	3	FALSE	A0A0H3CA83	NA	NA	Two component sensor histidine kinase (EC 2.7.13.3)	550	NA	protein histidine kinase activity [GO:0004673]	signal transduction [GO:0007165]	membrane [GO:0016020]
AAAAGCATAGTTGGGTTATT	CCNA_01755	NC_011916.1	24	13	N-starvation	4	9	15	6	-0.760814	-0.357791	-0.420606	0	1652	-	-	1882592	0.488499	3	FALSE	A0A0H3CA83	NA	NA	Two component sensor histidine kinase (EC 2.7.13.3)	550	NA	protein histidine kinase activity [GO:0004673]	signal transduction [GO:0007165]	membrane [GO:0016020]
AAAAGCATAGTTGGGTTATT	CCNA_01755	NC_011916.1	16	5	M2G	4	9	15	6	-0.815458	-0.332808	-0.210165	0	1652	-	-	1882592	0.488499	3	FALSE	A0A0H3CA83	NA	NA	Two component sensor histidine kinase (EC 2.7.13.3)	550	NA	protein histidine kinase activity [GO:0004673]	signal transduction [GO:0007165]	membrane [GO:0016020]
AAAAGCATAGTTGGGTTATT	CCNA_01755	NC_011916.1	41	23	N-recovery	2	5	15	6	-1.57125	-0.317785	-0.328637	0	1652	-	-	1882592	0.488499	3	FALSE	A0A0H3CA83	NA	NA	Two component sensor histidine kinase (EC 2.7.13.3)	550	NA	protein histidine kinase activity [GO:0004673]	signal transduction [GO:0007165]	membrane [GO:0016020]
AAAAGCATAGTTGGGTTATT	CCNA_01755	NC_011916.1	41	28	P-recovery	3	4	15	6	-1.83245	-0.168581	-0.174337	0	1652	-	-	1882592	0.488499	3	FALSE	A0A0H3CA83	NA	NA	Two component sensor histidine kinase (EC 2.7.13.3)	550	NA	protein histidine kinase activity [GO:0004673]	signal transduction [GO:0007165]	membrane [GO:0016020]
AAAAGCATAGTTGGGTTATT	CCNA_01755	NC_011916.1	24	15	P-starvation	2	6	15	6	-1.29741	-0.202789	-0.220926	0	1652	-	-	1882592	0.488499	3	FALSE	A0A0H3CA83	NA	NA	Two component sensor histidine kinase (EC 2.7.13.3)	550	NA	protein histidine kinase activity [GO:0004673]	signal transduction [GO:0007165]	membrane [GO:0016020]
AAAAGCATAGTTGGGTTATT	CCNA_01755	NC_011916.1	41	20	C-recovery	3	6	15	6	-1.29702	-0.212513	-0.241684	0	1652	-	-	1882592	0.488499	3	FALSE	A0A0H3CA83	NA	NA	Two component sensor histidine kinase (EC 2.7.13.3)	550	NA	protein histidine kinase activity [GO:0004673]	signal transduction [GO:0007165]	membrane [GO:0016020]
AAAAGCTGTGTTGGCGGGGC	CCNA_01001	NC_011916.1	16	2	M2G	1	2	4	5	-0.936406	-0.294115	-0.277904	0	911	-	-	1083749	0.79034	2	FALSE	A0A0H3C8D6	rbsK	NA	Ribokinase (RK) (EC 2.7.1.15)	303	FUNCTION: Catalyzes the phosphorylation of ribose at O-5 in a reaction requiring ATP and magnesium. The resulting D-ribose-5-phosphate can then be used either for sythesis of nucleotides, histidine, and tryptophan, or as a component of the pentose phosphate pathway. {ECO:0000256|HAMAP-Rule:MF_01987}.	ATP binding [GO:0005524]; metal ion binding [GO:0046872]; ribokinase activity [GO:0004747]	D-ribose catabolic process [GO:0019303]	cytoplasm [GO:0005737]
AAAAGCTGTGTTGGCGGGGC	CCNA_01001	NC_011916.1	41	23	N-recovery	2	0	4	5	-3.09039	-0.184266	-0.116363	0	911	-	-	1083749	0.79034	2	FALSE	A0A0H3C8D6	rbsK	NA	Ribokinase (RK) (EC 2.7.1.15)	303	FUNCTION: Catalyzes the phosphorylation of ribose at O-5 in a reaction requiring ATP and magnesium. The resulting D-ribose-5-phosphate can then be used either for sythesis of nucleotides, histidine, and tryptophan, or as a component of the pentose phosphate pathway. {ECO:0000256|HAMAP-Rule:MF_01987}.	ATP binding [GO:0005524]; metal ion binding [GO:0046872]; ribokinase activity [GO:0004747]	D-ribose catabolic process [GO:0019303]	cytoplasm [GO:0005737]
AAAAGCTGTGTTGGCGGGGC	CCNA_01001	NC_011916.1	41	29	P-recovery	4	1	4	5	-1.58274	0.0202753	0.0167401	0	911	-	-	1083749	0.79034	2	FALSE	A0A0H3C8D6	rbsK	NA	Ribokinase (RK) (EC 2.7.1.15)	303	FUNCTION: Catalyzes the phosphorylation of ribose at O-5 in a reaction requiring ATP and magnesium. The resulting D-ribose-5-phosphate can then be used either for sythesis of nucleotides, histidine, and tryptophan, or as a component of the pentose phosphate pathway. {ECO:0000256|HAMAP-Rule:MF_01987}.	ATP binding [GO:0005524]; metal ion binding [GO:0046872]; ribokinase activity [GO:0004747]	D-ribose catabolic process [GO:0019303]	cytoplasm [GO:0005737]
AAAAGCTGTGTTGGCGGGGC	CCNA_01001	NC_011916.1	24	12	N-starvation	3	0	4	5	-3.81497	-0.382764	-0.241712	0	911	-	-	1083749	0.79034	2	FALSE	A0A0H3C8D6	rbsK	NA	Ribokinase (RK) (EC 2.7.1.15)	303	FUNCTION: Catalyzes the phosphorylation of ribose at O-5 in a reaction requiring ATP and magnesium. The resulting D-ribose-5-phosphate can then be used either for sythesis of nucleotides, histidine, and tryptophan, or as a component of the pentose phosphate pathway. {ECO:0000256|HAMAP-Rule:MF_01987}.	ATP binding [GO:0005524]; metal ion binding [GO:0046872]; ribokinase activity [GO:0004747]	D-ribose catabolic process [GO:0019303]	cytoplasm [GO:0005737]
AAAAGCTGTGTTGGCGGGGC	CCNA_01001	NC_011916.1	41	22	N-recovery	1	1	4	5	-1.74671	0.246039	0.203139	0	911	-	-	1083749	0.79034	2	FALSE	A0A0H3C8D6	rbsK	NA	Ribokinase (RK) (EC 2.7.1.15)	303	FUNCTION: Catalyzes the phosphorylation of ribose at O-5 in a reaction requiring ATP and magnesium. The resulting D-ribose-5-phosphate can then be used either for sythesis of nucleotides, histidine, and tryptophan, or as a component of the pentose phosphate pathway. {ECO:0000256|HAMAP-Rule:MF_01987}.	ATP binding [GO:0005524]; metal ion binding [GO:0046872]; ribokinase activity [GO:0004747]	D-ribose catabolic process [GO:0019303]	cytoplasm [GO:0005737]
AAAAGCTGTGTTGGCGGGGC	CCNA_01001	NC_011916.1	41	20	C-recovery	3	1	4	5	-1.91886	-0.700543	-0.578397	0	911	-	-	1083749	0.79034	2	FALSE	A0A0H3C8D6	rbsK	NA	Ribokinase (RK) (EC 2.7.1.15)	303	FUNCTION: Catalyzes the phosphorylation of ribose at O-5 in a reaction requiring ATP and magnesium. The resulting D-ribose-5-phosphate can then be used either for sythesis of nucleotides, histidine, and tryptophan, or as a component of the pentose phosphate pathway. {ECO:0000256|HAMAP-Rule:MF_01987}.	ATP binding [GO:0005524]; metal ion binding [GO:0046872]; ribokinase activity [GO:0004747]	D-ribose catabolic process [GO:0019303]	cytoplasm [GO:0005737]
AAAAGCTGTGTTGGCGGGGC	CCNA_01001	NC_011916.1	16	4	M2G	3	0	4	5	-3.08021	0.419768	0.26508	0	911	-	-	1083749	0.79034	2	FALSE	A0A0H3C8D6	rbsK	NA	Ribokinase (RK) (EC 2.7.1.15)	303	FUNCTION: Catalyzes the phosphorylation of ribose at O-5 in a reaction requiring ATP and magnesium. The resulting D-ribose-5-phosphate can then be used either for sythesis of nucleotides, histidine, and tryptophan, or as a component of the pentose phosphate pathway. {ECO:0000256|HAMAP-Rule:MF_01987}.	ATP binding [GO:0005524]; metal ion binding [GO:0046872]; ribokinase activity [GO:0004747]	D-ribose catabolic process [GO:0019303]	cytoplasm [GO:0005737]
AAAAGCTGTGTTGGCGGGGC	CCNA_01001	NC_011916.1	24	7	C-starvation	2	2	4	5	-0.947033	-0.0673872	-0.0436009	0	911	-	-	1083749	0.79034	2	FALSE	A0A0H3C8D6	rbsK	NA	Ribokinase (RK) (EC 2.7.1.15)	303	FUNCTION: Catalyzes the phosphorylation of ribose at O-5 in a reaction requiring ATP and magnesium. The resulting D-ribose-5-phosphate can then be used either for sythesis of nucleotides, histidine, and tryptophan, or as a component of the pentose phosphate pathway. {ECO:0000256|HAMAP-Rule:MF_01987}.	ATP binding [GO:0005524]; metal ion binding [GO:0046872]; ribokinase activity [GO:0004747]	D-ribose catabolic process [GO:0019303]	cytoplasm [GO:0005737]
AAAAGCTGTGTTGGCGGGGC	CCNA_01001	NC_011916.1	41	18	C-recovery	1	0	4	5	-3.42385	0.0309265	0.0195298	0	911	-	-	1083749	0.79034	2	FALSE	A0A0H3C8D6	rbsK	NA	Ribokinase (RK) (EC 2.7.1.15)	303	FUNCTION: Catalyzes the phosphorylation of ribose at O-5 in a reaction requiring ATP and magnesium. The resulting D-ribose-5-phosphate can then be used either for sythesis of nucleotides, histidine, and tryptophan, or as a component of the pentose phosphate pathway. {ECO:0000256|HAMAP-Rule:MF_01987}.	ATP binding [GO:0005524]; metal ion binding [GO:0046872]; ribokinase activity [GO:0004747]	D-ribose catabolic process [GO:0019303]	cytoplasm [GO:0005737]
AAAAGCTGTGTTGGCGGGGC	CCNA_01001	NC_011916.1	16	3	M2G	2	1	4	5	-1.67184	0.152946	0.0989593	0	911	-	-	1083749	0.79034	2	FALSE	A0A0H3C8D6	rbsK	NA	Ribokinase (RK) (EC 2.7.1.15)	303	FUNCTION: Catalyzes the phosphorylation of ribose at O-5 in a reaction requiring ATP and magnesium. The resulting D-ribose-5-phosphate can then be used either for sythesis of nucleotides, histidine, and tryptophan, or as a component of the pentose phosphate pathway. {ECO:0000256|HAMAP-Rule:MF_01987}.	ATP binding [GO:0005524]; metal ion binding [GO:0046872]; ribokinase activity [GO:0004747]	D-ribose catabolic process [GO:0019303]	cytoplasm [GO:0005737]
AAAAGCTGTGTTGGCGGGGC	CCNA_01001	NC_011916.1	41	27	P-recovery	2	1	4	5	-1.8446	-0.171536	-0.113119	0	911	-	-	1083749	0.79034	2	FALSE	A0A0H3C8D6	rbsK	NA	Ribokinase (RK) (EC 2.7.1.15)	303	FUNCTION: Catalyzes the phosphorylation of ribose at O-5 in a reaction requiring ATP and magnesium. The resulting D-ribose-5-phosphate can then be used either for sythesis of nucleotides, histidine, and tryptophan, or as a component of the pentose phosphate pathway. {ECO:0000256|HAMAP-Rule:MF_01987}.	ATP binding [GO:0005524]; metal ion binding [GO:0046872]; ribokinase activity [GO:0004747]	D-ribose catabolic process [GO:0019303]	cytoplasm [GO:0005737]
AAAAGCTGTGTTGGCGGGGC	CCNA_01001	NC_011916.1	24	15	P-starvation	2	0	4	5	-3.04551	0.187758	0.118568	0	911	-	-	1083749	0.79034	2	FALSE	A0A0H3C8D6	rbsK	NA	Ribokinase (RK) (EC 2.7.1.15)	303	FUNCTION: Catalyzes the phosphorylation of ribose at O-5 in a reaction requiring ATP and magnesium. The resulting D-ribose-5-phosphate can then be used either for sythesis of nucleotides, histidine, and tryptophan, or as a component of the pentose phosphate pathway. {ECO:0000256|HAMAP-Rule:MF_01987}.	ATP binding [GO:0005524]; metal ion binding [GO:0046872]; ribokinase activity [GO:0004747]	D-ribose catabolic process [GO:0019303]	cytoplasm [GO:0005737]
AAAAGCTGTGTTGGCGGGGC	CCNA_01001	NC_011916.1	24	17	P-starvation	4	6	4	5	0.267031	0.646461	0.426309	0	911	-	-	1083749	0.79034	2	FALSE	A0A0H3C8D6	rbsK	NA	Ribokinase (RK) (EC 2.7.1.15)	303	FUNCTION: Catalyzes the phosphorylation of ribose at O-5 in a reaction requiring ATP and magnesium. The resulting D-ribose-5-phosphate can then be used either for sythesis of nucleotides, histidine, and tryptophan, or as a component of the pentose phosphate pathway. {ECO:0000256|HAMAP-Rule:MF_01987}.	ATP binding [GO:0005524]; metal ion binding [GO:0046872]; ribokinase activity [GO:0004747]	D-ribose catabolic process [GO:0019303]	cytoplasm [GO:0005737]
AAAAGCTGTGTTGGCGGGGC	CCNA_01001	NC_011916.1	41	24	N-recovery	3	3	4	5	-0.441744	0.128782	0.132363	0	911	-	-	1083749	0.79034	2	FALSE	A0A0H3C8D6	rbsK	NA	Ribokinase (RK) (EC 2.7.1.15)	303	FUNCTION: Catalyzes the phosphorylation of ribose at O-5 in a reaction requiring ATP and magnesium. The resulting D-ribose-5-phosphate can then be used either for sythesis of nucleotides, histidine, and tryptophan, or as a component of the pentose phosphate pathway. {ECO:0000256|HAMAP-Rule:MF_01987}.	ATP binding [GO:0005524]; metal ion binding [GO:0046872]; ribokinase activity [GO:0004747]	D-ribose catabolic process [GO:0019303]	cytoplasm [GO:0005737]
AAAAGCTGTGTTGGCGGGGC	CCNA_01001	NC_011916.1	24	6	C-starvation	1	0	4	5	-3.42385	-0.409079	-0.25833	0	911	-	-	1083749	0.79034	2	FALSE	A0A0H3C8D6	rbsK	NA	Ribokinase (RK) (EC 2.7.1.15)	303	FUNCTION: Catalyzes the phosphorylation of ribose at O-5 in a reaction requiring ATP and magnesium. The resulting D-ribose-5-phosphate can then be used either for sythesis of nucleotides, histidine, and tryptophan, or as a component of the pentose phosphate pathway. {ECO:0000256|HAMAP-Rule:MF_01987}.	ATP binding [GO:0005524]; metal ion binding [GO:0046872]; ribokinase activity [GO:0004747]	D-ribose catabolic process [GO:0019303]	cytoplasm [GO:0005737]
AAAAGCTGTGTTGGCGGGGC	CCNA_01001	NC_011916.1	24	8	C-starvation	3	2	4	5	-0.936406	0.117872	0.101523	0	911	-	-	1083749	0.79034	2	FALSE	A0A0H3C8D6	rbsK	NA	Ribokinase (RK) (EC 2.7.1.15)	303	FUNCTION: Catalyzes the phosphorylation of ribose at O-5 in a reaction requiring ATP and magnesium. The resulting D-ribose-5-phosphate can then be used either for sythesis of nucleotides, histidine, and tryptophan, or as a component of the pentose phosphate pathway. {ECO:0000256|HAMAP-Rule:MF_01987}.	ATP binding [GO:0005524]; metal ion binding [GO:0046872]; ribokinase activity [GO:0004747]	D-ribose catabolic process [GO:0019303]	cytoplasm [GO:0005737]
AAAAGCTGTGTTGGCGGGGC	CCNA_01001	NC_011916.1	41	21	C-recovery	4	1	4	5	-1.49685	0.131499	0.108571	0	911	-	-	1083749	0.79034	2	FALSE	A0A0H3C8D6	rbsK	NA	Ribokinase (RK) (EC 2.7.1.15)	303	FUNCTION: Catalyzes the phosphorylation of ribose at O-5 in a reaction requiring ATP and magnesium. The resulting D-ribose-5-phosphate can then be used either for sythesis of nucleotides, histidine, and tryptophan, or as a component of the pentose phosphate pathway. {ECO:0000256|HAMAP-Rule:MF_01987}.	ATP binding [GO:0005524]; metal ion binding [GO:0046872]; ribokinase activity [GO:0004747]	D-ribose catabolic process [GO:0019303]	cytoplasm [GO:0005737]
AAAAGCTGTGTTGGCGGGGC	CCNA_01001	NC_011916.1	16	5	M2G	4	0	4	5	-3.23507	-0.0101076	-0.00638287	0	911	-	-	1083749	0.79034	2	FALSE	A0A0H3C8D6	rbsK	NA	Ribokinase (RK) (EC 2.7.1.15)	303	FUNCTION: Catalyzes the phosphorylation of ribose at O-5 in a reaction requiring ATP and magnesium. The resulting D-ribose-5-phosphate can then be used either for sythesis of nucleotides, histidine, and tryptophan, or as a component of the pentose phosphate pathway. {ECO:0000256|HAMAP-Rule:MF_01987}.	ATP binding [GO:0005524]; metal ion binding [GO:0046872]; ribokinase activity [GO:0004747]	D-ribose catabolic process [GO:0019303]	cytoplasm [GO:0005737]
AAAAGCTGTGTTGGCGGGGC	CCNA_01001	NC_011916.1	24	11	N-starvation	2	0	4	5	-2.78426	0.251937	0.159096	0	911	-	-	1083749	0.79034	2	FALSE	A0A0H3C8D6	rbsK	NA	Ribokinase (RK) (EC 2.7.1.15)	303	FUNCTION: Catalyzes the phosphorylation of ribose at O-5 in a reaction requiring ATP and magnesium. The resulting D-ribose-5-phosphate can then be used either for sythesis of nucleotides, histidine, and tryptophan, or as a component of the pentose phosphate pathway. {ECO:0000256|HAMAP-Rule:MF_01987}.	ATP binding [GO:0005524]; metal ion binding [GO:0046872]; ribokinase activity [GO:0004747]	D-ribose catabolic process [GO:0019303]	cytoplasm [GO:0005737]
AAAAGCTGTGTTGGCGGGGC	CCNA_01001	NC_011916.1	41	19	C-recovery	2	0	4	5	-2.83572	-0.0246172	-0.0155455	0	911	-	-	1083749	0.79034	2	FALSE	A0A0H3C8D6	rbsK	NA	Ribokinase (RK) (EC 2.7.1.15)	303	FUNCTION: Catalyzes the phosphorylation of ribose at O-5 in a reaction requiring ATP and magnesium. The resulting D-ribose-5-phosphate can then be used either for sythesis of nucleotides, histidine, and tryptophan, or as a component of the pentose phosphate pathway. {ECO:0000256|HAMAP-Rule:MF_01987}.	ATP binding [GO:0005524]; metal ion binding [GO:0046872]; ribokinase activity [GO:0004747]	D-ribose catabolic process [GO:0019303]	cytoplasm [GO:0005737]
AAAAGCTGTGTTGGCGGGGC	CCNA_01001	NC_011916.1	41	25	N-recovery	4	0	4	5	-2.42535	0.371284	0.234463	0	911	-	-	1083749	0.79034	2	FALSE	A0A0H3C8D6	rbsK	NA	Ribokinase (RK) (EC 2.7.1.15)	303	FUNCTION: Catalyzes the phosphorylation of ribose at O-5 in a reaction requiring ATP and magnesium. The resulting D-ribose-5-phosphate can then be used either for sythesis of nucleotides, histidine, and tryptophan, or as a component of the pentose phosphate pathway. {ECO:0000256|HAMAP-Rule:MF_01987}.	ATP binding [GO:0005524]; metal ion binding [GO:0046872]; ribokinase activity [GO:0004747]	D-ribose catabolic process [GO:0019303]	cytoplasm [GO:0005737]
AAAAGCTGTGTTGGCGGGGC	CCNA_01001	NC_011916.1	41	28	P-recovery	3	0	4	5	-3.42385	-0.153844	-0.0971511	0	911	-	-	1083749	0.79034	2	FALSE	A0A0H3C8D6	rbsK	NA	Ribokinase (RK) (EC 2.7.1.15)	303	FUNCTION: Catalyzes the phosphorylation of ribose at O-5 in a reaction requiring ATP and magnesium. The resulting D-ribose-5-phosphate can then be used either for sythesis of nucleotides, histidine, and tryptophan, or as a component of the pentose phosphate pathway. {ECO:0000256|HAMAP-Rule:MF_01987}.	ATP binding [GO:0005524]; metal ion binding [GO:0046872]; ribokinase activity [GO:0004747]	D-ribose catabolic process [GO:0019303]	cytoplasm [GO:0005737]
AAAAGCTGTGTTGGCGGGGC	CCNA_01001	NC_011916.1	41	26	P-recovery	1	0	4	5	-2.94916	0.0181816	0.0114815	0	911	-	-	1083749	0.79034	2	FALSE	A0A0H3C8D6	rbsK	NA	Ribokinase (RK) (EC 2.7.1.15)	303	FUNCTION: Catalyzes the phosphorylation of ribose at O-5 in a reaction requiring ATP and magnesium. The resulting D-ribose-5-phosphate can then be used either for sythesis of nucleotides, histidine, and tryptophan, or as a component of the pentose phosphate pathway. {ECO:0000256|HAMAP-Rule:MF_01987}.	ATP binding [GO:0005524]; metal ion binding [GO:0046872]; ribokinase activity [GO:0004747]	D-ribose catabolic process [GO:0019303]	cytoplasm [GO:0005737]
AAAAGCTGTGTTGGCGGGGC	CCNA_01001	NC_011916.1	24	16	P-starvation	3	2	4	5	-1.15834	0.00645538	0.00555998	0	911	-	-	1083749	0.79034	2	FALSE	A0A0H3C8D6	rbsK	NA	Ribokinase (RK) (EC 2.7.1.15)	303	FUNCTION: Catalyzes the phosphorylation of ribose at O-5 in a reaction requiring ATP and magnesium. The resulting D-ribose-5-phosphate can then be used either for sythesis of nucleotides, histidine, and tryptophan, or as a component of the pentose phosphate pathway. {ECO:0000256|HAMAP-Rule:MF_01987}.	ATP binding [GO:0005524]; metal ion binding [GO:0046872]; ribokinase activity [GO:0004747]	D-ribose catabolic process [GO:0019303]	cytoplasm [GO:0005737]
AAAAGCTGTGTTGGCGGGGC	CCNA_01001	NC_011916.1	24	9	C-starvation	4	2	4	5	-0.980817	-0.468389	-0.308879	0	911	-	-	1083749	0.79034	2	FALSE	A0A0H3C8D6	rbsK	NA	Ribokinase (RK) (EC 2.7.1.15)	303	FUNCTION: Catalyzes the phosphorylation of ribose at O-5 in a reaction requiring ATP and magnesium. The resulting D-ribose-5-phosphate can then be used either for sythesis of nucleotides, histidine, and tryptophan, or as a component of the pentose phosphate pathway. {ECO:0000256|HAMAP-Rule:MF_01987}.	ATP binding [GO:0005524]; metal ion binding [GO:0046872]; ribokinase activity [GO:0004747]	D-ribose catabolic process [GO:0019303]	cytoplasm [GO:0005737]
AAAAGCTGTGTTGGCGGGGC	CCNA_01001	NC_011916.1	24	14	P-starvation	1	1	4	5	-1.60665	0.271838	0.22444	0	911	-	-	1083749	0.79034	2	FALSE	A0A0H3C8D6	rbsK	NA	Ribokinase (RK) (EC 2.7.1.15)	303	FUNCTION: Catalyzes the phosphorylation of ribose at O-5 in a reaction requiring ATP and magnesium. The resulting D-ribose-5-phosphate can then be used either for sythesis of nucleotides, histidine, and tryptophan, or as a component of the pentose phosphate pathway. {ECO:0000256|HAMAP-Rule:MF_01987}.	ATP binding [GO:0005524]; metal ion binding [GO:0046872]; ribokinase activity [GO:0004747]	D-ribose catabolic process [GO:0019303]	cytoplasm [GO:0005737]
AAAAGCTGTGTTGGCGGGGC	CCNA_01001	NC_011916.1	24	10	N-starvation	1	1	4	5	-1.74671	0.165548	0.136684	0	911	-	-	1083749	0.79034	2	FALSE	A0A0H3C8D6	rbsK	NA	Ribokinase (RK) (EC 2.7.1.15)	303	FUNCTION: Catalyzes the phosphorylation of ribose at O-5 in a reaction requiring ATP and magnesium. The resulting D-ribose-5-phosphate can then be used either for sythesis of nucleotides, histidine, and tryptophan, or as a component of the pentose phosphate pathway. {ECO:0000256|HAMAP-Rule:MF_01987}.	ATP binding [GO:0005524]; metal ion binding [GO:0046872]; ribokinase activity [GO:0004747]	D-ribose catabolic process [GO:0019303]	cytoplasm [GO:0005737]
AAAAGCTGTGTTGGCGGGGC	CCNA_01001	NC_011916.1	24	13	N-starvation	4	0	4	5	-2.94916	0.0510206	0.032219	0	911	-	-	1083749	0.79034	2	FALSE	A0A0H3C8D6	rbsK	NA	Ribokinase (RK) (EC 2.7.1.15)	303	FUNCTION: Catalyzes the phosphorylation of ribose at O-5 in a reaction requiring ATP and magnesium. The resulting D-ribose-5-phosphate can then be used either for sythesis of nucleotides, histidine, and tryptophan, or as a component of the pentose phosphate pathway. {ECO:0000256|HAMAP-Rule:MF_01987}.	ATP binding [GO:0005524]; metal ion binding [GO:0046872]; ribokinase activity [GO:0004747]	D-ribose catabolic process [GO:0019303]	cytoplasm [GO:0005737]
AAAAGCTTAACTAGGTAAAA	CCNA_00208	NC_011916.1	24	15	P-starvation	2	11	19	6	-0.819853	-0.0260157	-0.017287	0	989	-	-	222753	0.475228	4	FALSE	A0A0H3C312	NA	NA	Type 1 glutamine amidotransferase (GATase1)-like domain protein	329	NA	NA	glutamine metabolic process [GO:0006541]	NA
AAAAGCTTAACTAGGTAAAA	CCNA_00208	NC_011916.1	41	22	N-recovery	1	14	19	6	-0.470829	0.0923285	0.133156	0	989	-	-	222753	0.475228	4	FALSE	A0A0H3C312	NA	NA	Type 1 glutamine amidotransferase (GATase1)-like domain protein	329	NA	NA	glutamine metabolic process [GO:0006541]	NA
AAAAGCTTAACTAGGTAAAA	CCNA_00208	NC_011916.1	24	11	N-starvation	2	10	19	6	-0.950069	-0.31447	-0.284227	0	989	-	-	222753	0.475228	4	FALSE	A0A0H3C312	NA	NA	Type 1 glutamine amidotransferase (GATase1)-like domain protein	329	NA	NA	glutamine metabolic process [GO:0006541]	NA
AAAAGCTTAACTAGGTAAAA	CCNA_00208	NC_011916.1	24	17	P-starvation	4	6	19	6	-1.70888	-0.357961	-0.323536	0	989	-	-	222753	0.475228	4	FALSE	A0A0H3C312	NA	NA	Type 1 glutamine amidotransferase (GATase1)-like domain protein	329	NA	NA	glutamine metabolic process [GO:0006541]	NA
AAAAGCTTAACTAGGTAAAA	CCNA_00208	NC_011916.1	41	24	N-recovery	3	10	19	6	-0.951167	-0.181086	-0.215856	0	989	-	-	222753	0.475228	4	FALSE	A0A0H3C312	NA	NA	Type 1 glutamine amidotransferase (GATase1)-like domain protein	329	NA	NA	glutamine metabolic process [GO:0006541]	NA
AAAAGCTTAACTAGGTAAAA	CCNA_00208	NC_011916.1	41	19	C-recovery	2	13	19	6	-0.5531	-0.0794667	-0.0528042	0	989	-	-	222753	0.475228	4	FALSE	A0A0H3C312	NA	NA	Type 1 glutamine amidotransferase (GATase1)-like domain protein	329	NA	NA	glutamine metabolic process [GO:0006541]	NA
AAAAGCTTAACTAGGTAAAA	CCNA_00208	NC_011916.1	24	14	P-starvation	1	14	19	6	-0.485765	0.0241296	0.0311584	0	989	-	-	222753	0.475228	4	FALSE	A0A0H3C312	NA	NA	Type 1 glutamine amidotransferase (GATase1)-like domain protein	329	NA	NA	glutamine metabolic process [GO:0006541]	NA
AAAAGCTTAACTAGGTAAAA	CCNA_00208	NC_011916.1	16	2	M2G	1	8	19	6	-1.22723	-0.0581285	-0.0692895	0	989	-	-	222753	0.475228	4	FALSE	A0A0H3C312	NA	NA	Type 1 glutamine amidotransferase (GATase1)-like domain protein	329	NA	NA	glutamine metabolic process [GO:0006541]	NA
AAAAGCTTAACTAGGTAAAA	CCNA_00208	NC_011916.1	41	27	P-recovery	2	11	19	6	-0.787749	0.372524	0.537252	0	989	-	-	222753	0.475228	4	FALSE	A0A0H3C312	NA	NA	Type 1 glutamine amidotransferase (GATase1)-like domain protein	329	NA	NA	glutamine metabolic process [GO:0006541]	NA
AAAAGCTTAACTAGGTAAAA	CCNA_00208	NC_011916.1	41	28	P-recovery	3	11	19	6	-0.810979	-0.307859	-0.422741	0	989	-	-	222753	0.475228	4	FALSE	A0A0H3C312	NA	NA	Type 1 glutamine amidotransferase (GATase1)-like domain protein	329	NA	NA	glutamine metabolic process [GO:0006541]	NA
AAAAGCTTAACTAGGTAAAA	CCNA_00208	NC_011916.1	24	13	N-starvation	4	11	19	6	-0.822276	-0.262936	-0.313422	0	989	-	-	222753	0.475228	4	FALSE	A0A0H3C312	NA	NA	Type 1 glutamine amidotransferase (GATase1)-like domain protein	329	NA	NA	glutamine metabolic process [GO:0006541]	NA
AAAAGCTTAACTAGGTAAAA	CCNA_00208	NC_011916.1	24	12	N-starvation	3	6	19	6	-1.65161	-0.221218	-0.263693	0	989	-	-	222753	0.475228	4	FALSE	A0A0H3C312	NA	NA	Type 1 glutamine amidotransferase (GATase1)-like domain protein	329	NA	NA	glutamine metabolic process [GO:0006541]	NA
AAAAGCTTAACTAGGTAAAA	CCNA_00208	NC_011916.1	41	23	N-recovery	2	5	19	6	-1.86939	-0.0301387	-0.0321785	0	989	-	-	222753	0.475228	4	FALSE	A0A0H3C312	NA	NA	Type 1 glutamine amidotransferase (GATase1)-like domain protein	329	NA	NA	glutamine metabolic process [GO:0006541]	NA
AAAAGCTTAACTAGGTAAAA	CCNA_00208	NC_011916.1	24	7	C-starvation	2	18	19	6	-0.124509	-0.0554165	-0.0799214	0	989	-	-	222753	0.475228	4	FALSE	A0A0H3C312	NA	NA	Type 1 glutamine amidotransferase (GATase1)-like domain protein	329	NA	NA	glutamine metabolic process [GO:0006541]	NA
AAAAGCTTAACTAGGTAAAA	CCNA_00208	NC_011916.1	41	20	C-recovery	3	17	19	6	-0.212885	0.164443	0.212344	0	989	-	-	222753	0.475228	4	FALSE	A0A0H3C312	NA	NA	Type 1 glutamine amidotransferase (GATase1)-like domain protein	329	NA	NA	glutamine metabolic process [GO:0006541]	NA
AAAAGCTTAACTAGGTAAAA	CCNA_00208	NC_011916.1	16	4	M2G	3	10	19	6	-0.96221	0.119645	0.108139	0	989	-	-	222753	0.475228	4	FALSE	A0A0H3C312	NA	NA	Type 1 glutamine amidotransferase (GATase1)-like domain protein	329	NA	NA	glutamine metabolic process [GO:0006541]	NA
AAAAGCTTAACTAGGTAAAA	CCNA_00208	NC_011916.1	41	21	C-recovery	4	10	19	6	-0.921169	-0.192793	-0.278045	0	989	-	-	222753	0.475228	4	FALSE	A0A0H3C312	NA	NA	Type 1 glutamine amidotransferase (GATase1)-like domain protein	329	NA	NA	glutamine metabolic process [GO:0006541]	NA
AAAAGCTTAACTAGGTAAAA	CCNA_00208	NC_011916.1	16	5	M2G	4	17	19	6	-0.21622	0.227289	0.27093	0	989	-	-	222753	0.475228	4	FALSE	A0A0H3C312	NA	NA	Type 1 glutamine amidotransferase (GATase1)-like domain protein	329	NA	NA	glutamine metabolic process [GO:0006541]	NA
AAAAGCTTAACTAGGTAAAA	CCNA_00208	NC_011916.1	16	3	M2G	2	16	19	6	-0.26161	0.156688	0.200553	0	989	-	-	222753	0.475228	4	FALSE	A0A0H3C312	NA	NA	Type 1 glutamine amidotransferase (GATase1)-like domain protein	329	NA	NA	glutamine metabolic process [GO:0006541]	NA
AAAAGCTTAACTAGGTAAAA	CCNA_00208	NC_011916.1	24	9	C-starvation	4	15	19	6	-0.37344	-0.0568193	-0.0377554	0	989	-	-	222753	0.475228	4	FALSE	A0A0H3C312	NA	NA	Type 1 glutamine amidotransferase (GATase1)-like domain protein	329	NA	NA	glutamine metabolic process [GO:0006541]	NA
AAAAGCTTAACTAGGTAAAA	CCNA_00208	NC_011916.1	41	26	P-recovery	1	11	19	6	-0.805722	-0.0648527	-0.0973696	0	989	-	-	222753	0.475228	4	FALSE	A0A0H3C312	NA	NA	Type 1 glutamine amidotransferase (GATase1)-like domain protein	329	NA	NA	glutamine metabolic process [GO:0006541]	NA
AAAAGCTTAACTAGGTAAAA	CCNA_00208	NC_011916.1	41	18	C-recovery	1	10	19	6	-0.942884	-0.202717	-0.183222	0	989	-	-	222753	0.475228	4	FALSE	A0A0H3C312	NA	NA	Type 1 glutamine amidotransferase (GATase1)-like domain protein	329	NA	NA	glutamine metabolic process [GO:0006541]	NA
AAAAGCTTAACTAGGTAAAA	CCNA_00208	NC_011916.1	41	29	P-recovery	4	25	19	6	0.350114	-0.0529655	-0.0795221	0	989	-	-	222753	0.475228	4	FALSE	A0A0H3C312	NA	NA	Type 1 glutamine amidotransferase (GATase1)-like domain protein	329	NA	NA	glutamine metabolic process [GO:0006541]	NA
AAAAGCTTAACTAGGTAAAA	CCNA_00208	NC_011916.1	41	25	N-recovery	4	29	19	6	0.555085	0.0893769	0.122729	0	989	-	-	222753	0.475228	4	FALSE	A0A0H3C312	NA	NA	Type 1 glutamine amidotransferase (GATase1)-like domain protein	329	NA	NA	glutamine metabolic process [GO:0006541]	NA
AAAAGCTTAACTAGGTAAAA	CCNA_00208	NC_011916.1	24	16	P-starvation	3	13	19	6	-0.627591	-0.287945	-0.343232	0	989	-	-	222753	0.475228	4	FALSE	A0A0H3C312	NA	NA	Type 1 glutamine amidotransferase (GATase1)-like domain protein	329	NA	NA	glutamine metabolic process [GO:0006541]	NA
AAAAGCTTAACTAGGTAAAA	CCNA_00208	NC_011916.1	24	10	N-starvation	1	6	19	6	-1.62631	-0.0956394	-0.143593	0	989	-	-	222753	0.475228	4	FALSE	A0A0H3C312	NA	NA	Type 1 glutamine amidotransferase (GATase1)-like domain protein	329	NA	NA	glutamine metabolic process [GO:0006541]	NA
AAAAGCTTAACTAGGTAAAA	CCNA_00208	NC_011916.1	24	8	C-starvation	3	20	19	6	0.0353941	0.00134405	0.00173557	0	989	-	-	222753	0.475228	4	FALSE	A0A0H3C312	NA	NA	Type 1 glutamine amidotransferase (GATase1)-like domain protein	329	NA	NA	glutamine metabolic process [GO:0006541]	NA
AAAAGCTTAACTAGGTAAAA	CCNA_00208	NC_011916.1	24	6	C-starvation	1	6	19	6	-1.62661	-0.139715	-0.178829	0	989	-	-	222753	0.475228	4	FALSE	A0A0H3C312	NA	NA	Type 1 glutamine amidotransferase (GATase1)-like domain protein	329	NA	NA	glutamine metabolic process [GO:0006541]	NA
AAAAGGGGTCGCGGCCGGCG	CCNA_00653	NC_011916.1	24	14	P-starvation	1	16	38	8	-1.23802	0.0560962	0.0704285	0	2678	+	-	706847	0.844287	5	FALSE	A0A0H3C498	nasC	NA	Assimilatory nitrate reductase catalytic subunit (EC 1.7.1.2)	892	NA	iron-sulfur cluster binding [GO:0051536]; metal ion binding [GO:0046872]; molybdopterin cofactor binding [GO:0043546]; nitrate reductase [NAD(P)H] activity [GO:0050463]	nitrate assimilation [GO:0042128]	NA
AAAAGGGGTCGCGGCCGGCG	CCNA_00653	NC_011916.1	24	7	C-starvation	2	13	38	8	-1.52159	-0.360742	-0.370774	0	2678	+	-	706847	0.844287	5	FALSE	A0A0H3C498	nasC	NA	Assimilatory nitrate reductase catalytic subunit (EC 1.7.1.2)	892	NA	iron-sulfur cluster binding [GO:0051536]; metal ion binding [GO:0046872]; molybdopterin cofactor binding [GO:0043546]; nitrate reductase [NAD(P)H] activity [GO:0050463]	nitrate assimilation [GO:0042128]	NA
AAAAGGGGTCGCGGCCGGCG	CCNA_00653	NC_011916.1	41	23	N-recovery	2	7	38	8	-2.35918	0.00904547	0.0115298	0	2678	+	-	706847	0.844287	5	FALSE	A0A0H3C498	nasC	NA	Assimilatory nitrate reductase catalytic subunit (EC 1.7.1.2)	892	NA	iron-sulfur cluster binding [GO:0051536]; metal ion binding [GO:0046872]; molybdopterin cofactor binding [GO:0043546]; nitrate reductase [NAD(P)H] activity [GO:0050463]	nitrate assimilation [GO:0042128]	NA
AAAAGGGGTCGCGGCCGGCG	CCNA_00653	NC_011916.1	41	24	N-recovery	3	13	38	8	-1.5365	-0.214318	-0.243737	0	2678	+	-	706847	0.844287	5	FALSE	A0A0H3C498	nasC	NA	Assimilatory nitrate reductase catalytic subunit (EC 1.7.1.2)	892	NA	iron-sulfur cluster binding [GO:0051536]; metal ion binding [GO:0046872]; molybdopterin cofactor binding [GO:0043546]; nitrate reductase [NAD(P)H] activity [GO:0050463]	nitrate assimilation [GO:0042128]	NA
AAAAGGGGTCGCGGCCGGCG	CCNA_00653	NC_011916.1	24	16	P-starvation	3	20	38	8	-0.943532	0.0107409	0.0126621	0	2678	+	-	706847	0.844287	5	FALSE	A0A0H3C498	nasC	NA	Assimilatory nitrate reductase catalytic subunit (EC 1.7.1.2)	892	NA	iron-sulfur cluster binding [GO:0051536]; metal ion binding [GO:0046872]; molybdopterin cofactor binding [GO:0043546]; nitrate reductase [NAD(P)H] activity [GO:0050463]	nitrate assimilation [GO:0042128]	NA
AAAAGGGGTCGCGGCCGGCG	CCNA_00653	NC_011916.1	16	4	M2G	3	9	38	8	-2.04444	0.0445992	0.0507213	0	2678	+	-	706847	0.844287	5	FALSE	A0A0H3C498	nasC	NA	Assimilatory nitrate reductase catalytic subunit (EC 1.7.1.2)	892	NA	iron-sulfur cluster binding [GO:0051536]; metal ion binding [GO:0046872]; molybdopterin cofactor binding [GO:0043546]; nitrate reductase [NAD(P)H] activity [GO:0050463]	nitrate assimilation [GO:0042128]	NA
AAAAGGGGTCGCGGCCGGCG	CCNA_00653	NC_011916.1	24	6	C-starvation	1	19	38	8	-0.996769	-0.0629967	-0.0742651	0	2678	+	-	706847	0.844287	5	FALSE	A0A0H3C498	nasC	NA	Assimilatory nitrate reductase catalytic subunit (EC 1.7.1.2)	892	NA	iron-sulfur cluster binding [GO:0051536]; metal ion binding [GO:0046872]; molybdopterin cofactor binding [GO:0043546]; nitrate reductase [NAD(P)H] activity [GO:0050463]	nitrate assimilation [GO:0042128]	NA
AAAAGGGGTCGCGGCCGGCG	CCNA_00653	NC_011916.1	16	3	M2G	2	20	38	8	-0.922977	0.0435491	0.0525626	0	2678	+	-	706847	0.844287	5	FALSE	A0A0H3C498	nasC	NA	Assimilatory nitrate reductase catalytic subunit (EC 1.7.1.2)	892	NA	iron-sulfur cluster binding [GO:0051536]; metal ion binding [GO:0046872]; molybdopterin cofactor binding [GO:0043546]; nitrate reductase [NAD(P)H] activity [GO:0050463]	nitrate assimilation [GO:0042128]	NA
AAAAGGGGTCGCGGCCGGCG	CCNA_00653	NC_011916.1	41	25	N-recovery	4	29	38	8	-0.394063	-0.0608807	-0.0715693	0	2678	+	-	706847	0.844287	5	FALSE	A0A0H3C498	nasC	NA	Assimilatory nitrate reductase catalytic subunit (EC 1.7.1.2)	892	NA	iron-sulfur cluster binding [GO:0051536]; metal ion binding [GO:0046872]; molybdopterin cofactor binding [GO:0043546]; nitrate reductase [NAD(P)H] activity [GO:0050463]	nitrate assimilation [GO:0042128]	NA
AAAAGGGGTCGCGGCCGGCG	CCNA_00653	NC_011916.1	24	12	N-starvation	3	15	38	8	-1.33948	-0.152503	-0.144098	0	2678	+	-	706847	0.844287	5	FALSE	A0A0H3C498	nasC	NA	Assimilatory nitrate reductase catalytic subunit (EC 1.7.1.2)	892	NA	iron-sulfur cluster binding [GO:0051536]; metal ion binding [GO:0046872]; molybdopterin cofactor binding [GO:0043546]; nitrate reductase [NAD(P)H] activity [GO:0050463]	nitrate assimilation [GO:0042128]	NA
AAAAGGGGTCGCGGCCGGCG	CCNA_00653	NC_011916.1	16	2	M2G	1	21	38	8	-0.854694	0.176429	0.192208	0	2678	+	-	706847	0.844287	5	FALSE	A0A0H3C498	nasC	NA	Assimilatory nitrate reductase catalytic subunit (EC 1.7.1.2)	892	NA	iron-sulfur cluster binding [GO:0051536]; metal ion binding [GO:0046872]; molybdopterin cofactor binding [GO:0043546]; nitrate reductase [NAD(P)H] activity [GO:0050463]	nitrate assimilation [GO:0042128]	NA
AAAAGGGGTCGCGGCCGGCG	CCNA_00653	NC_011916.1	24	15	P-starvation	2	15	38	8	-1.33921	0.0716013	0.0844089	0	2678	+	-	706847	0.844287	5	FALSE	A0A0H3C498	nasC	NA	Assimilatory nitrate reductase catalytic subunit (EC 1.7.1.2)	892	NA	iron-sulfur cluster binding [GO:0051536]; metal ion binding [GO:0046872]; molybdopterin cofactor binding [GO:0043546]; nitrate reductase [NAD(P)H] activity [GO:0050463]	nitrate assimilation [GO:0042128]	NA
AAAAGGGGTCGCGGCCGGCG	CCNA_00653	NC_011916.1	41	28	P-recovery	3	19	38	8	-0.988388	0.226897	0.284867	0	2678	+	-	706847	0.844287	5	FALSE	A0A0H3C498	nasC	NA	Assimilatory nitrate reductase catalytic subunit (EC 1.7.1.2)	892	NA	iron-sulfur cluster binding [GO:0051536]; metal ion binding [GO:0046872]; molybdopterin cofactor binding [GO:0043546]; nitrate reductase [NAD(P)H] activity [GO:0050463]	nitrate assimilation [GO:0042128]	NA
AAAAGGGGTCGCGGCCGGCG	CCNA_00653	NC_011916.1	24	11	N-starvation	2	20	38	8	-0.930278	0.0110518	0.00912478	0	2678	+	-	706847	0.844287	5	FALSE	A0A0H3C498	nasC	NA	Assimilatory nitrate reductase catalytic subunit (EC 1.7.1.2)	892	NA	iron-sulfur cluster binding [GO:0051536]; metal ion binding [GO:0046872]; molybdopterin cofactor binding [GO:0043546]; nitrate reductase [NAD(P)H] activity [GO:0050463]	nitrate assimilation [GO:0042128]	NA
AAAAGGGGTCGCGGCCGGCG	CCNA_00653	NC_011916.1	41	26	P-recovery	1	14	38	8	-1.42853	-0.0785776	-0.0648769	0	2678	+	-	706847	0.844287	5	FALSE	A0A0H3C498	nasC	NA	Assimilatory nitrate reductase catalytic subunit (EC 1.7.1.2)	892	NA	iron-sulfur cluster binding [GO:0051536]; metal ion binding [GO:0046872]; molybdopterin cofactor binding [GO:0043546]; nitrate reductase [NAD(P)H] activity [GO:0050463]	nitrate assimilation [GO:0042128]	NA
AAAAGGGGTCGCGGCCGGCG	CCNA_00653	NC_011916.1	24	17	P-starvation	4	6	38	8	-2.61392	-0.260404	-0.267646	0	2678	+	-	706847	0.844287	5	FALSE	A0A0H3C498	nasC	NA	Assimilatory nitrate reductase catalytic subunit (EC 1.7.1.2)	892	NA	iron-sulfur cluster binding [GO:0051536]; metal ion binding [GO:0046872]; molybdopterin cofactor binding [GO:0043546]; nitrate reductase [NAD(P)H] activity [GO:0050463]	nitrate assimilation [GO:0042128]	NA
AAAAGGGGTCGCGGCCGGCG	CCNA_00653	NC_011916.1	41	21	C-recovery	4	25	38	8	-0.60673	0.271847	0.369286	0	2678	+	-	706847	0.844287	5	FALSE	A0A0H3C498	nasC	NA	Assimilatory nitrate reductase catalytic subunit (EC 1.7.1.2)	892	NA	iron-sulfur cluster binding [GO:0051536]; metal ion binding [GO:0046872]; molybdopterin cofactor binding [GO:0043546]; nitrate reductase [NAD(P)H] activity [GO:0050463]	nitrate assimilation [GO:0042128]	NA
AAAAGGGGTCGCGGCCGGCG	CCNA_00653	NC_011916.1	41	27	P-recovery	2	14	38	8	-1.43067	-0.0947002	-0.0894807	0	2678	+	-	706847	0.844287	5	FALSE	A0A0H3C498	nasC	NA	Assimilatory nitrate reductase catalytic subunit (EC 1.7.1.2)	892	NA	iron-sulfur cluster binding [GO:0051536]; metal ion binding [GO:0046872]; molybdopterin cofactor binding [GO:0043546]; nitrate reductase [NAD(P)H] activity [GO:0050463]	nitrate assimilation [GO:0042128]	NA
AAAAGGGGTCGCGGCCGGCG	CCNA_00653	NC_011916.1	41	22	N-recovery	1	9	38	8	-2.02096	0.0601314	0.0766463	0	2678	+	-	706847	0.844287	5	FALSE	A0A0H3C498	nasC	NA	Assimilatory nitrate reductase catalytic subunit (EC 1.7.1.2)	892	NA	iron-sulfur cluster binding [GO:0051536]; metal ion binding [GO:0046872]; molybdopterin cofactor binding [GO:0043546]; nitrate reductase [NAD(P)H] activity [GO:0050463]	nitrate assimilation [GO:0042128]	NA
AAAAGGGGTCGCGGCCGGCG	CCNA_00653	NC_011916.1	24	10	N-starvation	1	14	38	8	-1.43437	-0.199579	-0.257716	0	2678	+	-	706847	0.844287	5	FALSE	A0A0H3C498	nasC	NA	Assimilatory nitrate reductase catalytic subunit (EC 1.7.1.2)	892	NA	iron-sulfur cluster binding [GO:0051536]; metal ion binding [GO:0046872]; molybdopterin cofactor binding [GO:0043546]; nitrate reductase [NAD(P)H] activity [GO:0050463]	nitrate assimilation [GO:0042128]	NA
AAAAGGGGTCGCGGCCGGCG	CCNA_00653	NC_011916.1	24	13	N-starvation	4	25	38	8	-0.613805	-0.0116005	-0.0109611	0	2678	+	-	706847	0.844287	5	FALSE	A0A0H3C498	nasC	NA	Assimilatory nitrate reductase catalytic subunit (EC 1.7.1.2)	892	NA	iron-sulfur cluster binding [GO:0051536]; metal ion binding [GO:0046872]; molybdopterin cofactor binding [GO:0043546]; nitrate reductase [NAD(P)H] activity [GO:0050463]	nitrate assimilation [GO:0042128]	NA
AAAAGGGGTCGCGGCCGGCG	CCNA_00653	NC_011916.1	24	9	C-starvation	4	18	38	8	-1.06325	0.0404948	0.0522908	0	2678	+	-	706847	0.844287	5	FALSE	A0A0H3C498	nasC	NA	Assimilatory nitrate reductase catalytic subunit (EC 1.7.1.2)	892	NA	iron-sulfur cluster binding [GO:0051536]; metal ion binding [GO:0046872]; molybdopterin cofactor binding [GO:0043546]; nitrate reductase [NAD(P)H] activity [GO:0050463]	nitrate assimilation [GO:0042128]	NA
AAAAGGGGTCGCGGCCGGCG	CCNA_00653	NC_011916.1	41	20	C-recovery	3	11	38	8	-1.74687	0.0300466	0.034171	0	2678	+	-	706847	0.844287	5	FALSE	A0A0H3C498	nasC	NA	Assimilatory nitrate reductase catalytic subunit (EC 1.7.1.2)	892	NA	iron-sulfur cluster binding [GO:0051536]; metal ion binding [GO:0046872]; molybdopterin cofactor binding [GO:0043546]; nitrate reductase [NAD(P)H] activity [GO:0050463]	nitrate assimilation [GO:0042128]	NA
AAAAGGGGTCGCGGCCGGCG	CCNA_00653	NC_011916.1	16	5	M2G	4	15	38	8	-1.33948	-0.0150306	-0.0134984	0	2678	+	-	706847	0.844287	5	FALSE	A0A0H3C498	nasC	NA	Assimilatory nitrate reductase catalytic subunit (EC 1.7.1.2)	892	NA	iron-sulfur cluster binding [GO:0051536]; metal ion binding [GO:0046872]; molybdopterin cofactor binding [GO:0043546]; nitrate reductase [NAD(P)H] activity [GO:0050463]	nitrate assimilation [GO:0042128]	NA
AAAAGGGGTCGCGGCCGGCG	CCNA_00653	NC_011916.1	41	19	C-recovery	2	16	38	8	-1.21525	0.176982	0.225589	0	2678	+	-	706847	0.844287	5	FALSE	A0A0H3C498	nasC	NA	Assimilatory nitrate reductase catalytic subunit (EC 1.7.1.2)	892	NA	iron-sulfur cluster binding [GO:0051536]; metal ion binding [GO:0046872]; molybdopterin cofactor binding [GO:0043546]; nitrate reductase [NAD(P)H] activity [GO:0050463]	nitrate assimilation [GO:0042128]	NA
AAAAGGGGTCGCGGCCGGCG	CCNA_00653	NC_011916.1	24	8	C-starvation	3	23	38	8	-0.716753	0.132043	0.168308	0	2678	+	-	706847	0.844287	5	FALSE	A0A0H3C498	nasC	NA	Assimilatory nitrate reductase catalytic subunit (EC 1.7.1.2)	892	NA	iron-sulfur cluster binding [GO:0051536]; metal ion binding [GO:0046872]; molybdopterin cofactor binding [GO:0043546]; nitrate reductase [NAD(P)H] activity [GO:0050463]	nitrate assimilation [GO:0042128]	NA
AAAAGGGGTCGCGGCCGGCG	CCNA_00653	NC_011916.1	41	18	C-recovery	1	15	38	8	-1.33605	-0.112461	-0.138689	0	2678	+	-	706847	0.844287	5	FALSE	A0A0H3C498	nasC	NA	Assimilatory nitrate reductase catalytic subunit (EC 1.7.1.2)	892	NA	iron-sulfur cluster binding [GO:0051536]; metal ion binding [GO:0046872]; molybdopterin cofactor binding [GO:0043546]; nitrate reductase [NAD(P)H] activity [GO:0050463]	nitrate assimilation [GO:0042128]	NA
AAAAGGGGTCGCGGCCGGCG	CCNA_00653	NC_011916.1	41	29	P-recovery	4	11	38	8	-1.72844	0.014602	0.0188554	0	2678	+	-	706847	0.844287	5	FALSE	A0A0H3C498	nasC	NA	Assimilatory nitrate reductase catalytic subunit (EC 1.7.1.2)	892	NA	iron-sulfur cluster binding [GO:0051536]; metal ion binding [GO:0046872]; molybdopterin cofactor binding [GO:0043546]; nitrate reductase [NAD(P)H] activity [GO:0050463]	nitrate assimilation [GO:0042128]	NA
AAAAGTGAGTGGAAGAGTAT	CCNA_00435	NC_011916.1	24	16	P-starvation	3	1	4	10	-1.74368	0.232904	0.192295	0	1451	+	-	441228	0.738801	2	FALSE	A0A0H3C3Q5	NA	NA	Amino acid transporter	483	NA	transmembrane transporter activity [GO:0022857]	NA	membrane [GO:0016020]
AAAAGTGAGTGGAAGAGTAT	CCNA_00435	NC_011916.1	24	10	N-starvation	1	0	4	10	-2.71243	0.529291	0.334243	0	1451	+	-	441228	0.738801	2	FALSE	A0A0H3C3Q5	NA	NA	Amino acid transporter	483	NA	transmembrane transporter activity [GO:0022857]	NA	membrane [GO:0016020]
AAAAGTGAGTGGAAGAGTAT	CCNA_00435	NC_011916.1	41	27	P-recovery	2	1	4	10	-1.66465	0.224347	0.145157	0	1451	+	-	441228	0.738801	2	FALSE	A0A0H3C3Q5	NA	NA	Amino acid transporter	483	NA	transmembrane transporter activity [GO:0022857]	NA	membrane [GO:0016020]
AAAAGTGAGTGGAAGAGTAT	CCNA_00435	NC_011916.1	24	15	P-starvation	2	1	4	10	-1.70695	0.170587	0.110373	0	1451	+	-	441228	0.738801	2	FALSE	A0A0H3C3Q5	NA	NA	Amino acid transporter	483	NA	transmembrane transporter activity [GO:0022857]	NA	membrane [GO:0016020]
AAAAGTGAGTGGAAGAGTAT	CCNA_00435	NC_011916.1	24	17	P-starvation	4	2	4	10	-1.10605	0.135061	0.0873874	0	1451	+	-	441228	0.738801	2	FALSE	A0A0H3C3Q5	NA	NA	Amino acid transporter	483	NA	transmembrane transporter activity [GO:0022857]	NA	membrane [GO:0016020]
AAAAGTGAGTGGAAGAGTAT	CCNA_00435	NC_011916.1	16	2	M2G	1	2	4	10	-0.924421	0.295098	0.254166	0	1451	+	-	441228	0.738801	2	FALSE	A0A0H3C3Q5	NA	NA	Amino acid transporter	483	NA	transmembrane transporter activity [GO:0022857]	NA	membrane [GO:0016020]
AAAAGTGAGTGGAAGAGTAT	CCNA_00435	NC_011916.1	16	4	M2G	3	0	4	10	-3.57761	0.214381	0.135379	0	1451	+	-	441228	0.738801	2	FALSE	A0A0H3C3Q5	NA	NA	Amino acid transporter	483	NA	transmembrane transporter activity [GO:0022857]	NA	membrane [GO:0016020]
AAAAGTGAGTGGAAGAGTAT	CCNA_00435	NC_011916.1	41	18	C-recovery	1	1	4	10	-1.65459	0.188008	0.155227	0	1451	+	-	441228	0.738801	2	FALSE	A0A0H3C3Q5	NA	NA	Amino acid transporter	483	NA	transmembrane transporter activity [GO:0022857]	NA	membrane [GO:0016020]
AAAAGTGAGTGGAAGAGTAT	CCNA_00435	NC_011916.1	41	22	N-recovery	1	0	4	10	-3.05881	-0.0480255	-0.0303277	0	1451	+	-	441228	0.738801	2	FALSE	A0A0H3C3Q5	NA	NA	Amino acid transporter	483	NA	transmembrane transporter activity [GO:0022857]	NA	membrane [GO:0016020]
AAAAGTGAGTGGAAGAGTAT	CCNA_00435	NC_011916.1	41	25	N-recovery	4	1	4	10	-1.50631	0.0799726	0.0660286	0	1451	+	-	441228	0.738801	2	FALSE	A0A0H3C3Q5	NA	NA	Amino acid transporter	483	NA	transmembrane transporter activity [GO:0022857]	NA	membrane [GO:0016020]
AAAAGTGAGTGGAAGAGTAT	CCNA_00435	NC_011916.1	24	6	C-starvation	1	1	4	10	-1.7731	-0.132876	-0.109708	0	1451	+	-	441228	0.738801	2	FALSE	A0A0H3C3Q5	NA	NA	Amino acid transporter	483	NA	transmembrane transporter activity [GO:0022857]	NA	membrane [GO:0016020]
AAAAGTGAGTGGAAGAGTAT	CCNA_00435	NC_011916.1	41	23	N-recovery	2	1	4	10	-1.61726	0.204097	0.126292	0	1451	+	-	441228	0.738801	2	FALSE	A0A0H3C3Q5	NA	NA	Amino acid transporter	483	NA	transmembrane transporter activity [GO:0022857]	NA	membrane [GO:0016020]
AAAAGTGAGTGGAAGAGTAT	CCNA_00435	NC_011916.1	41	21	C-recovery	4	2	4	10	-0.959666	0.0685711	0.0647918	0	1451	+	-	441228	0.738801	2	FALSE	A0A0H3C3Q5	NA	NA	Amino acid transporter	483	NA	transmembrane transporter activity [GO:0022857]	NA	membrane [GO:0016020]
AAAAGTGAGTGGAAGAGTAT	CCNA_00435	NC_011916.1	24	14	P-starvation	1	0	4	10	-2.9877	0.0705364	0.0445431	0	1451	+	-	441228	0.738801	2	FALSE	A0A0H3C3Q5	NA	NA	Amino acid transporter	483	NA	transmembrane transporter activity [GO:0022857]	NA	membrane [GO:0016020]
AAAAGTGAGTGGAAGAGTAT	CCNA_00435	NC_011916.1	24	11	N-starvation	2	0	4	10	-3.07553	-0.090101	-0.056898	0	1451	+	-	441228	0.738801	2	FALSE	A0A0H3C3Q5	NA	NA	Amino acid transporter	483	NA	transmembrane transporter activity [GO:0022857]	NA	membrane [GO:0016020]
AAAAGTGAGTGGAAGAGTAT	CCNA_00435	NC_011916.1	41	28	P-recovery	3	2	4	10	-0.965047	-0.0757213	-0.0489933	0	1451	+	-	441228	0.738801	2	FALSE	A0A0H3C3Q5	NA	NA	Amino acid transporter	483	NA	transmembrane transporter activity [GO:0022857]	NA	membrane [GO:0016020]
AAAAGTGAGTGGAAGAGTAT	CCNA_00435	NC_011916.1	24	8	C-starvation	3	1	4	10	-1.52451	0.0868294	0.0716899	0	1451	+	-	441228	0.738801	2	FALSE	A0A0H3C3Q5	NA	NA	Amino acid transporter	483	NA	transmembrane transporter activity [GO:0022857]	NA	membrane [GO:0016020]
AAAAGTGAGTGGAAGAGTAT	CCNA_00435	NC_011916.1	41	19	C-recovery	2	3	4	10	-0.433593	0.158323	0.136363	0	1451	+	-	441228	0.738801	2	FALSE	A0A0H3C3Q5	NA	NA	Amino acid transporter	483	NA	transmembrane transporter activity [GO:0022857]	NA	membrane [GO:0016020]
AAAAGTGAGTGGAAGAGTAT	CCNA_00435	NC_011916.1	24	12	N-starvation	3	1	4	10	-1.7731	0.069086	0.0570402	0	1451	+	-	441228	0.738801	2	FALSE	A0A0H3C3Q5	NA	NA	Amino acid transporter	483	NA	transmembrane transporter activity [GO:0022857]	NA	membrane [GO:0016020]
AAAAGTGAGTGGAAGAGTAT	CCNA_00435	NC_011916.1	24	9	C-starvation	4	0	4	10	-2.88347	0.00281695	0.00177888	0	1451	+	-	441228	0.738801	2	FALSE	A0A0H3C3Q5	NA	NA	Amino acid transporter	483	NA	transmembrane transporter activity [GO:0022857]	NA	membrane [GO:0016020]
AAAAGTGAGTGGAAGAGTAT	CCNA_00435	NC_011916.1	24	7	C-starvation	2	5	4	10	0.131383	0.155208	0.133679	0	1451	+	-	441228	0.738801	2	FALSE	A0A0H3C3Q5	NA	NA	Amino acid transporter	483	NA	transmembrane transporter activity [GO:0022857]	NA	membrane [GO:0016020]
AAAAGTGAGTGGAAGAGTAT	CCNA_00435	NC_011916.1	41	29	P-recovery	4	2	4	10	-0.872112	0.417878	0.270376	0	1451	+	-	441228	0.738801	2	FALSE	A0A0H3C3Q5	NA	NA	Amino acid transporter	483	NA	transmembrane transporter activity [GO:0022857]	NA	membrane [GO:0016020]
AAAAGTGAGTGGAAGAGTAT	CCNA_00435	NC_011916.1	41	20	C-recovery	3	2	4	10	-0.995945	0.0607311	0.0392943	0	1451	+	-	441228	0.738801	2	FALSE	A0A0H3C3Q5	NA	NA	Amino acid transporter	483	NA	transmembrane transporter activity [GO:0022857]	NA	membrane [GO:0016020]
AAAAGTGAGTGGAAGAGTAT	CCNA_00435	NC_011916.1	41	26	P-recovery	1	3	4	10	-0.518885	0.157647	0.125775	0	1451	+	-	441228	0.738801	2	FALSE	A0A0H3C3Q5	NA	NA	Amino acid transporter	483	NA	transmembrane transporter activity [GO:0022857]	NA	membrane [GO:0016020]
AAAAGTGAGTGGAAGAGTAT	CCNA_00435	NC_011916.1	24	13	N-starvation	4	1	4	10	-1.60832	0.20337	0.16791	0	1451	+	-	441228	0.738801	2	FALSE	A0A0H3C3Q5	NA	NA	Amino acid transporter	483	NA	transmembrane transporter activity [GO:0022857]	NA	membrane [GO:0016020]
AAAAGTGAGTGGAAGAGTAT	CCNA_00435	NC_011916.1	16	3	M2G	2	2	4	10	-0.962761	0.0358247	0.0308556	0	1451	+	-	441228	0.738801	2	FALSE	A0A0H3C3Q5	NA	NA	Amino acid transporter	483	NA	transmembrane transporter activity [GO:0022857]	NA	membrane [GO:0016020]
AAAAGTGAGTGGAAGAGTAT	CCNA_00435	NC_011916.1	41	24	N-recovery	3	1	4	10	-1.65152	0.101674	0.065785	0	1451	+	-	441228	0.738801	2	FALSE	A0A0H3C3Q5	NA	NA	Amino acid transporter	483	NA	transmembrane transporter activity [GO:0022857]	NA	membrane [GO:0016020]
AAAAGTGAGTGGAAGAGTAT	CCNA_00435	NC_011916.1	16	5	M2G	4	1	4	10	-1.72607	0.0883376	0.0571563	0	1451	+	-	441228	0.738801	2	FALSE	A0A0H3C3Q5	NA	NA	Amino acid transporter	483	NA	transmembrane transporter activity [GO:0022857]	NA	membrane [GO:0016020]
AAAATCCGGGTTGCGGGTGC	CCNA_03468	NC_011916.1	41	22	N-recovery	1	19	41	5	-1.1444	-0.689397	-0.441498	0	1793	+	+	3634255	0.621305	3	FALSE	A0A0H3CBN8	NA	NA	Methyl-accepting chemotaxis protein	597	NA	NA	signal transduction [GO:0007165]	membrane [GO:0016020]
AAAATCCGGGTTGCGGGTGC	CCNA_03468	NC_011916.1	41	28	P-recovery	3	9	41	5	-2.15131	-0.544484	-0.363796	0	1793	+	+	3634255	0.621305	3	FALSE	A0A0H3CBN8	NA	NA	Methyl-accepting chemotaxis protein	597	NA	NA	signal transduction [GO:0007165]	membrane [GO:0016020]
AAAATCCGGGTTGCGGGTGC	CCNA_03468	NC_011916.1	41	18	C-recovery	1	23	41	5	-0.83985	-0.079252	-0.052952	0	1793	+	+	3634255	0.621305	3	FALSE	A0A0H3CBN8	NA	NA	Methyl-accepting chemotaxis protein	597	NA	NA	signal transduction [GO:0007165]	membrane [GO:0016020]
AAAATCCGGGTTGCGGGTGC	CCNA_03468	NC_011916.1	24	15	P-starvation	2	11	41	5	-1.89492	-0.420033	-0.3553	0	1793	+	+	3634255	0.621305	3	FALSE	A0A0H3CBN8	NA	NA	Methyl-accepting chemotaxis protein	597	NA	NA	signal transduction [GO:0007165]	membrane [GO:0016020]
AAAATCCGGGTTGCGGGTGC	CCNA_03468	NC_011916.1	24	16	P-starvation	3	7	41	5	-2.54518	-1.01463	-0.677924	0	1793	+	+	3634255	0.621305	3	FALSE	A0A0H3CBN8	NA	NA	Methyl-accepting chemotaxis protein	597	NA	NA	signal transduction [GO:0007165]	membrane [GO:0016020]
AAAATCCGGGTTGCGGGTGC	CCNA_03468	NC_011916.1	41	19	C-recovery	2	33	41	5	-0.320884	-0.0718666	-0.0480175	0	1793	+	+	3634255	0.621305	3	FALSE	A0A0H3CBN8	NA	NA	Methyl-accepting chemotaxis protein	597	NA	NA	signal transduction [GO:0007165]	membrane [GO:0016020]
AAAATCCGGGTTGCGGGTGC	CCNA_03468	NC_011916.1	16	3	M2G	2	24	41	5	-0.780231	-0.343441	-0.219944	0	1793	+	+	3634255	0.621305	3	FALSE	A0A0H3CBN8	NA	NA	Methyl-accepting chemotaxis protein	597	NA	NA	signal transduction [GO:0007165]	membrane [GO:0016020]
AAAATCCGGGTTGCGGGTGC	CCNA_03468	NC_011916.1	41	23	N-recovery	2	19	41	5	-1.10895	0.0892799	0.081523	0	1793	+	+	3634255	0.621305	3	FALSE	A0A0H3CBN8	NA	NA	Methyl-accepting chemotaxis protein	597	NA	NA	signal transduction [GO:0007165]	membrane [GO:0016020]
AAAATCCGGGTTGCGGGTGC	CCNA_03468	NC_011916.1	24	6	C-starvation	1	22	41	5	-0.897808	-0.207181	-0.138427	0	1793	+	+	3634255	0.621305	3	FALSE	A0A0H3CBN8	NA	NA	Methyl-accepting chemotaxis protein	597	NA	NA	signal transduction [GO:0007165]	membrane [GO:0016020]
AAAATCCGGGTTGCGGGTGC	CCNA_03468	NC_011916.1	41	26	P-recovery	1	22	41	5	-0.902038	-0.164791	-0.203736	0	1793	+	+	3634255	0.621305	3	FALSE	A0A0H3CBN8	NA	NA	Methyl-accepting chemotaxis protein	597	NA	NA	signal transduction [GO:0007165]	membrane [GO:0016020]
AAAATCCGGGTTGCGGGTGC	CCNA_03468	NC_011916.1	24	8	C-starvation	3	25	41	5	-0.722979	-0.501844	-0.48959	0	1793	+	+	3634255	0.621305	3	FALSE	A0A0H3CBN8	NA	NA	Methyl-accepting chemotaxis protein	597	NA	NA	signal transduction [GO:0007165]	membrane [GO:0016020]
AAAATCCGGGTTGCGGGTGC	CCNA_03468	NC_011916.1	16	2	M2G	1	18	41	5	-1.191	-0.510449	-0.341055	0	1793	+	+	3634255	0.621305	3	FALSE	A0A0H3CBN8	NA	NA	Methyl-accepting chemotaxis protein	597	NA	NA	signal transduction [GO:0007165]	membrane [GO:0016020]
AAAATCCGGGTTGCGGGTGC	CCNA_03468	NC_011916.1	16	4	M2G	3	13	41	5	-1.6722	-0.517761	-0.331581	0	1793	+	+	3634255	0.621305	3	FALSE	A0A0H3CBN8	NA	NA	Methyl-accepting chemotaxis protein	597	NA	NA	signal transduction [GO:0007165]	membrane [GO:0016020]
AAAATCCGGGTTGCGGGTGC	CCNA_03468	NC_011916.1	41	29	P-recovery	4	32	41	5	-0.382801	-0.380773	-0.347691	0	1793	+	+	3634255	0.621305	3	FALSE	A0A0H3CBN8	NA	NA	Methyl-accepting chemotaxis protein	597	NA	NA	signal transduction [GO:0007165]	membrane [GO:0016020]
AAAATCCGGGTTGCGGGTGC	CCNA_03468	NC_011916.1	24	7	C-starvation	2	10	41	5	-2.01528	-0.300985	-0.201102	0	1793	+	+	3634255	0.621305	3	FALSE	A0A0H3CBN8	NA	NA	Methyl-accepting chemotaxis protein	597	NA	NA	signal transduction [GO:0007165]	membrane [GO:0016020]
AAAATCCGGGTTGCGGGTGC	CCNA_03468	NC_011916.1	41	24	N-recovery	3	16	41	5	-1.35088	-0.0531752	-0.0485552	0	1793	+	+	3634255	0.621305	3	FALSE	A0A0H3CBN8	NA	NA	Methyl-accepting chemotaxis protein	597	NA	NA	signal transduction [GO:0007165]	membrane [GO:0016020]
AAAATCCGGGTTGCGGGTGC	CCNA_03468	NC_011916.1	41	20	C-recovery	3	12	41	5	-1.8025	-1.18362	-0.786492	0	1793	+	+	3634255	0.621305	3	FALSE	A0A0H3CBN8	NA	NA	Methyl-accepting chemotaxis protein	597	NA	NA	signal transduction [GO:0007165]	membrane [GO:0016020]
AAAATCCGGGTTGCGGGTGC	CCNA_03468	NC_011916.1	16	5	M2G	4	13	41	5	-1.65493	-0.561194	-0.474706	0	1793	+	+	3634255	0.621305	3	FALSE	A0A0H3CBN8	NA	NA	Methyl-accepting chemotaxis protein	597	NA	NA	signal transduction [GO:0007165]	membrane [GO:0016020]
AAAATCCGGGTTGCGGGTGC	CCNA_03468	NC_011916.1	24	10	N-starvation	1	14	41	5	-1.5426	-0.176371	-0.117842	0	1793	+	+	3634255	0.621305	3	FALSE	A0A0H3CBN8	NA	NA	Methyl-accepting chemotaxis protein	597	NA	NA	signal transduction [GO:0007165]	membrane [GO:0016020]
AAAATCCGGGTTGCGGGTGC	CCNA_03468	NC_011916.1	24	14	P-starvation	1	16	41	5	-1.35631	-0.252724	-0.168857	0	1793	+	+	3634255	0.621305	3	FALSE	A0A0H3CBN8	NA	NA	Methyl-accepting chemotaxis protein	597	NA	NA	signal transduction [GO:0007165]	membrane [GO:0016020]
AAAATCCGGGTTGCGGGTGC	CCNA_03468	NC_011916.1	41	21	C-recovery	4	29	41	5	-0.504734	0.135247	0.123496	0	1793	+	+	3634255	0.621305	3	FALSE	A0A0H3CBN8	NA	NA	Methyl-accepting chemotaxis protein	597	NA	NA	signal transduction [GO:0007165]	membrane [GO:0016020]
AAAATCCGGGTTGCGGGTGC	CCNA_03468	NC_011916.1	24	13	N-starvation	4	21	41	5	-0.967029	-0.378144	-0.252656	0	1793	+	+	3634255	0.621305	3	FALSE	A0A0H3CBN8	NA	NA	Methyl-accepting chemotaxis protein	597	NA	NA	signal transduction [GO:0007165]	membrane [GO:0016020]
AAAATCCGGGTTGCGGGTGC	CCNA_03468	NC_011916.1	24	17	P-starvation	4	8	41	5	-2.31777	-0.259318	-0.173263	0	1793	+	+	3634255	0.621305	3	FALSE	A0A0H3CBN8	NA	NA	Methyl-accepting chemotaxis protein	597	NA	NA	signal transduction [GO:0007165]	membrane [GO:0016020]
AAAATCCGGGTTGCGGGTGC	CCNA_03468	NC_011916.1	24	9	C-starvation	4	16	41	5	-1.35631	-0.609586	-0.407293	0	1793	+	+	3634255	0.621305	3	FALSE	A0A0H3CBN8	NA	NA	Methyl-accepting chemotaxis protein	597	NA	NA	signal transduction [GO:0007165]	membrane [GO:0016020]
AAAATCCGGGTTGCGGGTGC	CCNA_03468	NC_011916.1	24	11	N-starvation	2	23	41	5	-0.853881	-0.138385	-0.147751	0	1793	+	+	3634255	0.621305	3	FALSE	A0A0H3CBN8	NA	NA	Methyl-accepting chemotaxis protein	597	NA	NA	signal transduction [GO:0007165]	membrane [GO:0016020]
AAAATCCGGGTTGCGGGTGC	CCNA_03468	NC_011916.1	24	12	N-starvation	3	3	41	5	-3.54704	-0.551732	-0.368638	0	1793	+	+	3634255	0.621305	3	FALSE	A0A0H3CBN8	NA	NA	Methyl-accepting chemotaxis protein	597	NA	NA	signal transduction [GO:0007165]	membrane [GO:0016020]
AAAATCCGGGTTGCGGGTGC	CCNA_03468	NC_011916.1	41	25	N-recovery	4	23	41	5	-0.83377	-0.243037	-0.162384	0	1793	+	+	3634255	0.621305	3	FALSE	A0A0H3CBN8	NA	NA	Methyl-accepting chemotaxis protein	597	NA	NA	signal transduction [GO:0007165]	membrane [GO:0016020]
AAAATCCGGGTTGCGGGTGC	CCNA_03468	NC_011916.1	41	27	P-recovery	2	16	41	5	-1.35631	-0.437293	-0.3993	0	1793	+	+	3634255	0.621305	3	FALSE	A0A0H3CBN8	NA	NA	Methyl-accepting chemotaxis protein	597	NA	NA	signal transduction [GO:0007165]	membrane [GO:0016020]
AAAATGCCTATAAACATATC	CCNA_03013	NC_011916.1	16	4	M2G	3	2	4	7	-1.10539	-0.0794426	-0.0750641	0	1583	+	+	3166293	0.207833	2	FALSE	A0A0H3CAI8	NA	NA	Alkyl hydroperoxide reductase subunit F (EC 1.8.1.-)	527	NA	alkyl hydroperoxide reductase activity [GO:0008785]; flavin adenine dinucleotide binding [GO:0050660]; NAD binding [GO:0051287]	response to reactive oxygen species [GO:0000302]	NA
AAAATGCCTATAAACATATC	CCNA_03013	NC_011916.1	41	21	C-recovery	4	3	4	7	-0.491635	-0.167326	-0.158104	0	1583	+	+	3166293	0.207833	2	FALSE	A0A0H3CAI8	NA	NA	Alkyl hydroperoxide reductase subunit F (EC 1.8.1.-)	527	NA	alkyl hydroperoxide reductase activity [GO:0008785]; flavin adenine dinucleotide binding [GO:0050660]; NAD binding [GO:0051287]	response to reactive oxygen species [GO:0000302]	NA
AAAATGCCTATAAACATATC	CCNA_03013	NC_011916.1	41	29	P-recovery	4	4	4	7	-0.101267	0.0728011	0.0687887	0	1583	+	+	3166293	0.207833	2	FALSE	A0A0H3CAI8	NA	NA	Alkyl hydroperoxide reductase subunit F (EC 1.8.1.-)	527	NA	alkyl hydroperoxide reductase activity [GO:0008785]; flavin adenine dinucleotide binding [GO:0050660]; NAD binding [GO:0051287]	response to reactive oxygen species [GO:0000302]	NA
AAAATGCCTATAAACATATC	CCNA_03013	NC_011916.1	24	17	P-starvation	4	1	4	7	-1.83485	-0.0137268	-0.0113334	0	1583	+	+	3166293	0.207833	2	FALSE	A0A0H3CAI8	NA	NA	Alkyl hydroperoxide reductase subunit F (EC 1.8.1.-)	527	NA	alkyl hydroperoxide reductase activity [GO:0008785]; flavin adenine dinucleotide binding [GO:0050660]; NAD binding [GO:0051287]	response to reactive oxygen species [GO:0000302]	NA
AAAATGCCTATAAACATATC	CCNA_03013	NC_011916.1	41	18	C-recovery	1	0	4	7	-2.94916	-0.149143	-0.0941826	0	1583	+	+	3166293	0.207833	2	FALSE	A0A0H3CAI8	NA	NA	Alkyl hydroperoxide reductase subunit F (EC 1.8.1.-)	527	NA	alkyl hydroperoxide reductase activity [GO:0008785]; flavin adenine dinucleotide binding [GO:0050660]; NAD binding [GO:0051287]	response to reactive oxygen species [GO:0000302]	NA
AAAATGCCTATAAACATATC	CCNA_03013	NC_011916.1	41	26	P-recovery	1	3	4	7	-0.435213	0.0365242	0.03754	0	1583	+	+	3166293	0.207833	2	FALSE	A0A0H3CAI8	NA	NA	Alkyl hydroperoxide reductase subunit F (EC 1.8.1.-)	527	NA	alkyl hydroperoxide reductase activity [GO:0008785]; flavin adenine dinucleotide binding [GO:0050660]; NAD binding [GO:0051287]	response to reactive oxygen species [GO:0000302]	NA
AAAATGCCTATAAACATATC	CCNA_03013	NC_011916.1	24	16	P-starvation	3	1	4	7	-1.74671	0.311362	0.257073	0	1583	+	+	3166293	0.207833	2	FALSE	A0A0H3CAI8	NA	NA	Alkyl hydroperoxide reductase subunit F (EC 1.8.1.-)	527	NA	alkyl hydroperoxide reductase activity [GO:0008785]; flavin adenine dinucleotide binding [GO:0050660]; NAD binding [GO:0051287]	response to reactive oxygen species [GO:0000302]	NA
AAAATGCCTATAAACATATC	CCNA_03013	NC_011916.1	41	28	P-recovery	3	4	4	7	-0.0565842	0.147711	0.160922	0	1583	+	+	3166293	0.207833	2	FALSE	A0A0H3CAI8	NA	NA	Alkyl hydroperoxide reductase subunit F (EC 1.8.1.-)	527	NA	alkyl hydroperoxide reductase activity [GO:0008785]; flavin adenine dinucleotide binding [GO:0050660]; NAD binding [GO:0051287]	response to reactive oxygen species [GO:0000302]	NA
AAAATGCCTATAAACATATC	CCNA_03013	NC_011916.1	41	19	C-recovery	2	0	4	7	-3.09039	-0.189736	-0.119816	0	1583	+	+	3166293	0.207833	2	FALSE	A0A0H3CAI8	NA	NA	Alkyl hydroperoxide reductase subunit F (EC 1.8.1.-)	527	NA	alkyl hydroperoxide reductase activity [GO:0008785]; flavin adenine dinucleotide binding [GO:0050660]; NAD binding [GO:0051287]	response to reactive oxygen species [GO:0000302]	NA
AAAATGCCTATAAACATATC	CCNA_03013	NC_011916.1	24	13	N-starvation	4	4	4	7	-0.248737	-0.180589	-0.12066	0	1583	+	+	3166293	0.207833	2	FALSE	A0A0H3CAI8	NA	NA	Alkyl hydroperoxide reductase subunit F (EC 1.8.1.-)	527	NA	alkyl hydroperoxide reductase activity [GO:0008785]; flavin adenine dinucleotide binding [GO:0050660]; NAD binding [GO:0051287]	response to reactive oxygen species [GO:0000302]	NA
AAAATGCCTATAAACATATC	CCNA_03013	NC_011916.1	16	2	M2G	1	3	4	7	-0.491635	0.133717	0.126347	0	1583	+	+	3166293	0.207833	2	FALSE	A0A0H3CAI8	NA	NA	Alkyl hydroperoxide reductase subunit F (EC 1.8.1.-)	527	NA	alkyl hydroperoxide reductase activity [GO:0008785]; flavin adenine dinucleotide binding [GO:0050660]; NAD binding [GO:0051287]	response to reactive oxygen species [GO:0000302]	NA
AAAATGCCTATAAACATATC	CCNA_03013	NC_011916.1	41	20	C-recovery	3	1	4	7	-1.61074	0.153064	0.126376	0	1583	+	+	3166293	0.207833	2	FALSE	A0A0H3CAI8	NA	NA	Alkyl hydroperoxide reductase subunit F (EC 1.8.1.-)	527	NA	alkyl hydroperoxide reductase activity [GO:0008785]; flavin adenine dinucleotide binding [GO:0050660]; NAD binding [GO:0051287]	response to reactive oxygen species [GO:0000302]	NA
AAAATGCCTATAAACATATC	CCNA_03013	NC_011916.1	24	14	P-starvation	1	6	4	7	0.367023	0.40813	0.272691	0	1583	+	+	3166293	0.207833	2	FALSE	A0A0H3CAI8	NA	NA	Alkyl hydroperoxide reductase subunit F (EC 1.8.1.-)	527	NA	alkyl hydroperoxide reductase activity [GO:0008785]; flavin adenine dinucleotide binding [GO:0050660]; NAD binding [GO:0051287]	response to reactive oxygen species [GO:0000302]	NA
AAAATGCCTATAAACATATC	CCNA_03013	NC_011916.1	24	8	C-starvation	3	3	4	7	-0.510177	-0.372196	-0.382547	0	1583	+	+	3166293	0.207833	2	FALSE	A0A0H3CAI8	NA	NA	Alkyl hydroperoxide reductase subunit F (EC 1.8.1.-)	527	NA	alkyl hydroperoxide reductase activity [GO:0008785]; flavin adenine dinucleotide binding [GO:0050660]; NAD binding [GO:0051287]	response to reactive oxygen species [GO:0000302]	NA
AAAATGCCTATAAACATATC	CCNA_03013	NC_011916.1	24	10	N-starvation	1	0	4	7	-3.01685	0.0240292	0.0151742	0	1583	+	+	3166293	0.207833	2	FALSE	A0A0H3CAI8	NA	NA	Alkyl hydroperoxide reductase subunit F (EC 1.8.1.-)	527	NA	alkyl hydroperoxide reductase activity [GO:0008785]; flavin adenine dinucleotide binding [GO:0050660]; NAD binding [GO:0051287]	response to reactive oxygen species [GO:0000302]	NA
AAAATGCCTATAAACATATC	CCNA_03013	NC_011916.1	41	24	N-recovery	3	0	4	7	-2.98008	0.224556	0.141805	0	1583	+	+	3166293	0.207833	2	FALSE	A0A0H3CAI8	NA	NA	Alkyl hydroperoxide reductase subunit F (EC 1.8.1.-)	527	NA	alkyl hydroperoxide reductase activity [GO:0008785]; flavin adenine dinucleotide binding [GO:0050660]; NAD binding [GO:0051287]	response to reactive oxygen species [GO:0000302]	NA
AAAATGCCTATAAACATATC	CCNA_03013	NC_011916.1	41	23	N-recovery	2	1	4	7	-1.78011	0.0373963	0.0308759	0	1583	+	+	3166293	0.207833	2	FALSE	A0A0H3CAI8	NA	NA	Alkyl hydroperoxide reductase subunit F (EC 1.8.1.-)	527	NA	alkyl hydroperoxide reductase activity [GO:0008785]; flavin adenine dinucleotide binding [GO:0050660]; NAD binding [GO:0051287]	response to reactive oxygen species [GO:0000302]	NA
AAAATGCCTATAAACATATC	CCNA_03013	NC_011916.1	41	25	N-recovery	4	2	4	7	-1.01791	-0.546084	-0.515986	0	1583	+	+	3166293	0.207833	2	FALSE	A0A0H3CAI8	NA	NA	Alkyl hydroperoxide reductase subunit F (EC 1.8.1.-)	527	NA	alkyl hydroperoxide reductase activity [GO:0008785]; flavin adenine dinucleotide binding [GO:0050660]; NAD binding [GO:0051287]	response to reactive oxygen species [GO:0000302]	NA
AAAATGCCTATAAACATATC	CCNA_03013	NC_011916.1	24	7	C-starvation	2	3	4	7	-0.398586	0.183775	0.188885	0	1583	+	+	3166293	0.207833	2	FALSE	A0A0H3CAI8	NA	NA	Alkyl hydroperoxide reductase subunit F (EC 1.8.1.-)	527	NA	alkyl hydroperoxide reductase activity [GO:0008785]; flavin adenine dinucleotide binding [GO:0050660]; NAD binding [GO:0051287]	response to reactive oxygen species [GO:0000302]	NA
AAAATGCCTATAAACATATC	CCNA_03013	NC_011916.1	24	12	N-starvation	3	1	4	7	-1.78011	-0.39177	-0.323461	0	1583	+	+	3166293	0.207833	2	FALSE	A0A0H3CAI8	NA	NA	Alkyl hydroperoxide reductase subunit F (EC 1.8.1.-)	527	NA	alkyl hydroperoxide reductase activity [GO:0008785]; flavin adenine dinucleotide binding [GO:0050660]; NAD binding [GO:0051287]	response to reactive oxygen species [GO:0000302]	NA
AAAATGCCTATAAACATATC	CCNA_03013	NC_011916.1	24	6	C-starvation	1	1	4	7	-1.62534	-0.00136359	-0.00112584	0	1583	+	+	3166293	0.207833	2	FALSE	A0A0H3CAI8	NA	NA	Alkyl hydroperoxide reductase subunit F (EC 1.8.1.-)	527	NA	alkyl hydroperoxide reductase activity [GO:0008785]; flavin adenine dinucleotide binding [GO:0050660]; NAD binding [GO:0051287]	response to reactive oxygen species [GO:0000302]	NA
AAAATGCCTATAAACATATC	CCNA_03013	NC_011916.1	41	22	N-recovery	1	1	4	7	-1.64037	-0.102605	-0.0847152	0	1583	+	+	3166293	0.207833	2	FALSE	A0A0H3CAI8	NA	NA	Alkyl hydroperoxide reductase subunit F (EC 1.8.1.-)	527	NA	alkyl hydroperoxide reductase activity [GO:0008785]; flavin adenine dinucleotide binding [GO:0050660]; NAD binding [GO:0051287]	response to reactive oxygen species [GO:0000302]	NA
AAAATGCCTATAAACATATC	CCNA_03013	NC_011916.1	24	15	P-starvation	2	3	4	7	-0.66169	0.00177209	0.00182137	0	1583	+	+	3166293	0.207833	2	FALSE	A0A0H3CAI8	NA	NA	Alkyl hydroperoxide reductase subunit F (EC 1.8.1.-)	527	NA	alkyl hydroperoxide reductase activity [GO:0008785]; flavin adenine dinucleotide binding [GO:0050660]; NAD binding [GO:0051287]	response to reactive oxygen species [GO:0000302]	NA
AAAATGCCTATAAACATATC	CCNA_03013	NC_011916.1	16	5	M2G	4	1	4	7	-1.76036	-0.279913	-0.231107	0	1583	+	+	3166293	0.207833	2	FALSE	A0A0H3CAI8	NA	NA	Alkyl hydroperoxide reductase subunit F (EC 1.8.1.-)	527	NA	alkyl hydroperoxide reductase activity [GO:0008785]; flavin adenine dinucleotide binding [GO:0050660]; NAD binding [GO:0051287]	response to reactive oxygen species [GO:0000302]	NA
AAAATGCCTATAAACATATC	CCNA_03013	NC_011916.1	41	27	P-recovery	2	2	4	7	-1.13217	-0.326523	-0.218166	0	1583	+	+	3166293	0.207833	2	FALSE	A0A0H3CAI8	NA	NA	Alkyl hydroperoxide reductase subunit F (EC 1.8.1.-)	527	NA	alkyl hydroperoxide reductase activity [GO:0008785]; flavin adenine dinucleotide binding [GO:0050660]; NAD binding [GO:0051287]	response to reactive oxygen species [GO:0000302]	NA
AAAATGCCTATAAACATATC	CCNA_03013	NC_011916.1	24	11	N-starvation	2	1	4	7	-1.58274	0.315413	0.260418	0	1583	+	+	3166293	0.207833	2	FALSE	A0A0H3CAI8	NA	NA	Alkyl hydroperoxide reductase subunit F (EC 1.8.1.-)	527	NA	alkyl hydroperoxide reductase activity [GO:0008785]; flavin adenine dinucleotide binding [GO:0050660]; NAD binding [GO:0051287]	response to reactive oxygen species [GO:0000302]	NA
AAAATGCCTATAAACATATC	CCNA_03013	NC_011916.1	24	9	C-starvation	4	5	4	7	0.170621	-0.0132782	-0.0121246	0	1583	+	+	3166293	0.207833	2	FALSE	A0A0H3CAI8	NA	NA	Alkyl hydroperoxide reductase subunit F (EC 1.8.1.-)	527	NA	alkyl hydroperoxide reductase activity [GO:0008785]; flavin adenine dinucleotide binding [GO:0050660]; NAD binding [GO:0051287]	response to reactive oxygen species [GO:0000302]	NA
AAAATGCCTATAAACATATC	CCNA_03013	NC_011916.1	16	3	M2G	2	5	4	7	0.157778	-0.0352926	-0.0322263	0	1583	+	+	3166293	0.207833	2	FALSE	A0A0H3CAI8	NA	NA	Alkyl hydroperoxide reductase subunit F (EC 1.8.1.-)	527	NA	alkyl hydroperoxide reductase activity [GO:0008785]; flavin adenine dinucleotide binding [GO:0050660]; NAD binding [GO:0051287]	response to reactive oxygen species [GO:0000302]	NA
AAAATGCGAAACGTTTAATG	CCNA_02048	NC_011916.1	41	21	C-recovery	4	4	6	8	-0.64323	-0.120016	-0.117085	0	2180	+	+	2195656	0.483486	2	FALSE	A0A0H3C9P0	NA	NA	TonB-dependent receptor	726	NA	NA	NA	cell outer membrane [GO:0009279]
AAAATGCGAAACGTTTAATG	CCNA_02048	NC_011916.1	24	12	N-starvation	3	3	6	8	-0.985378	0.140207	0.111861	0	2180	+	+	2195656	0.483486	2	FALSE	A0A0H3C9P0	NA	NA	TonB-dependent receptor	726	NA	NA	NA	cell outer membrane [GO:0009279]
AAAATGCGAAACGTTTAATG	CCNA_02048	NC_011916.1	41	25	N-recovery	4	5	6	8	-0.374809	-0.260708	-0.208	0	2180	+	+	2195656	0.483486	2	FALSE	A0A0H3C9P0	NA	NA	TonB-dependent receptor	726	NA	NA	NA	cell outer membrane [GO:0009279]
AAAATGCGAAACGTTTAATG	CCNA_02048	NC_011916.1	24	6	C-starvation	1	5	6	8	-0.411759	-0.336804	-0.208408	0	2180	+	+	2195656	0.483486	2	FALSE	A0A0H3C9P0	NA	NA	TonB-dependent receptor	726	NA	NA	NA	cell outer membrane [GO:0009279]
AAAATGCGAAACGTTTAATG	CCNA_02048	NC_011916.1	24	7	C-starvation	2	7	6	8	0.143674	-0.0706252	-0.0725893	0	2180	+	+	2195656	0.483486	2	FALSE	A0A0H3C9P0	NA	NA	TonB-dependent receptor	726	NA	NA	NA	cell outer membrane [GO:0009279]
AAAATGCGAAACGTTTAATG	CCNA_02048	NC_011916.1	24	11	N-starvation	2	4	6	8	-0.621853	-0.0402713	-0.039288	0	2180	+	+	2195656	0.483486	2	FALSE	A0A0H3C9P0	NA	NA	TonB-dependent receptor	726	NA	NA	NA	cell outer membrane [GO:0009279]
AAAATGCGAAACGTTTAATG	CCNA_02048	NC_011916.1	41	29	P-recovery	4	8	6	8	0.288041	0.0431843	0.0267217	0	2180	+	+	2195656	0.483486	2	FALSE	A0A0H3C9P0	NA	NA	TonB-dependent receptor	726	NA	NA	NA	cell outer membrane [GO:0009279]
AAAATGCGAAACGTTTAATG	CCNA_02048	NC_011916.1	24	10	N-starvation	1	3	6	8	-0.964156	-0.0258648	-0.0252332	0	2180	+	+	2195656	0.483486	2	FALSE	A0A0H3C9P0	NA	NA	TonB-dependent receptor	726	NA	NA	NA	cell outer membrane [GO:0009279]
AAAATGCGAAACGTTTAATG	CCNA_02048	NC_011916.1	41	18	C-recovery	1	3	6	8	-0.945752	0.214623	0.193982	0	2180	+	+	2195656	0.483486	2	FALSE	A0A0H3C9P0	NA	NA	TonB-dependent receptor	726	NA	NA	NA	cell outer membrane [GO:0009279]
AAAATGCGAAACGTTTAATG	CCNA_02048	NC_011916.1	24	16	P-starvation	3	1	6	8	-2.23454	0.0913504	0.0786795	0	2180	+	+	2195656	0.483486	2	FALSE	A0A0H3C9P0	NA	NA	TonB-dependent receptor	726	NA	NA	NA	cell outer membrane [GO:0009279]
AAAATGCGAAACGTTTAATG	CCNA_02048	NC_011916.1	24	8	C-starvation	3	11	6	8	0.734151	-0.00610492	-0.0055178	0	2180	+	+	2195656	0.483486	2	FALSE	A0A0H3C9P0	NA	NA	TonB-dependent receptor	726	NA	NA	NA	cell outer membrane [GO:0009279]
AAAATGCGAAACGTTTAATG	CCNA_02048	NC_011916.1	41	27	P-recovery	2	3	6	8	-1.0259	-0.0399467	-0.0318705	0	2180	+	+	2195656	0.483486	2	FALSE	A0A0H3C9P0	NA	NA	TonB-dependent receptor	726	NA	NA	NA	cell outer membrane [GO:0009279]
AAAATGCGAAACGTTTAATG	CCNA_02048	NC_011916.1	24	15	P-starvation	2	2	6	8	-1.46245	0.0486564	0.0388194	0	2180	+	+	2195656	0.483486	2	FALSE	A0A0H3C9P0	NA	NA	TonB-dependent receptor	726	NA	NA	NA	cell outer membrane [GO:0009279]
AAAATGCGAAACGTTTAATG	CCNA_02048	NC_011916.1	41	23	N-recovery	2	3	6	8	-1.02555	-0.0460395	-0.0284884	0	2180	+	+	2195656	0.483486	2	FALSE	A0A0H3C9P0	NA	NA	TonB-dependent receptor	726	NA	NA	NA	cell outer membrane [GO:0009279]
AAAATGCGAAACGTTTAATG	CCNA_02048	NC_011916.1	24	17	P-starvation	4	3	6	8	-1.00987	0.174885	0.139528	0	2180	+	+	2195656	0.483486	2	FALSE	A0A0H3C9P0	NA	NA	TonB-dependent receptor	726	NA	NA	NA	cell outer membrane [GO:0009279]
AAAATGCGAAACGTTTAATG	CCNA_02048	NC_011916.1	16	2	M2G	1	6	6	8	-0.217481	-0.184899	-0.114412	0	2180	+	+	2195656	0.483486	2	FALSE	A0A0H3C9P0	NA	NA	TonB-dependent receptor	726	NA	NA	NA	cell outer membrane [GO:0009279]
AAAATGCGAAACGTTTAATG	CCNA_02048	NC_011916.1	41	20	C-recovery	3	2	6	8	-1.49384	-0.334091	-0.301961	0	2180	+	+	2195656	0.483486	2	FALSE	A0A0H3C9P0	NA	NA	TonB-dependent receptor	726	NA	NA	NA	cell outer membrane [GO:0009279]
AAAATGCGAAACGTTTAATG	CCNA_02048	NC_011916.1	41	26	P-recovery	1	2	6	8	-1.45364	0.0769436	0.0750648	0	2180	+	+	2195656	0.483486	2	FALSE	A0A0H3C9P0	NA	NA	TonB-dependent receptor	726	NA	NA	NA	cell outer membrane [GO:0009279]
AAAATGCGAAACGTTTAATG	CCNA_02048	NC_011916.1	16	3	M2G	2	0	6	8	-3.28884	-0.00721159	-0.00466605	0	2180	+	+	2195656	0.483486	2	FALSE	A0A0H3C9P0	NA	NA	TonB-dependent receptor	726	NA	NA	NA	cell outer membrane [GO:0009279]
AAAATGCGAAACGTTTAATG	CCNA_02048	NC_011916.1	24	14	P-starvation	1	3	6	8	-0.953596	0.00581495	0.00567296	0	2180	+	+	2195656	0.483486	2	FALSE	A0A0H3C9P0	NA	NA	TonB-dependent receptor	726	NA	NA	NA	cell outer membrane [GO:0009279]
AAAATGCGAAACGTTTAATG	CCNA_02048	NC_011916.1	41	28	P-recovery	3	9	6	8	0.419264	0.150334	0.135876	0	2180	+	+	2195656	0.483486	2	FALSE	A0A0H3C9P0	NA	NA	TonB-dependent receptor	726	NA	NA	NA	cell outer membrane [GO:0009279]
AAAATGCGAAACGTTTAATG	CCNA_02048	NC_011916.1	41	24	N-recovery	3	5	6	8	-0.39655	0.00695833	0.00715184	0	2180	+	+	2195656	0.483486	2	FALSE	A0A0H3C9P0	NA	NA	TonB-dependent receptor	726	NA	NA	NA	cell outer membrane [GO:0009279]
AAAATGCGAAACGTTTAATG	CCNA_02048	NC_011916.1	24	9	C-starvation	4	3	6	8	-0.95465	-0.137498	-0.109699	0	2180	+	+	2195656	0.483486	2	FALSE	A0A0H3C9P0	NA	NA	TonB-dependent receptor	726	NA	NA	NA	cell outer membrane [GO:0009279]
AAAATGCGAAACGTTTAATG	CCNA_02048	NC_011916.1	16	4	M2G	3	4	6	8	-0.684674	0.11414	0.0910639	0	2180	+	+	2195656	0.483486	2	FALSE	A0A0H3C9P0	NA	NA	TonB-dependent receptor	726	NA	NA	NA	cell outer membrane [GO:0009279]
AAAATGCGAAACGTTTAATG	CCNA_02048	NC_011916.1	41	22	N-recovery	1	5	6	8	-0.357376	0.154741	0.159044	0	2180	+	+	2195656	0.483486	2	FALSE	A0A0H3C9P0	NA	NA	TonB-dependent receptor	726	NA	NA	NA	cell outer membrane [GO:0009279]
AAAATGCGAAACGTTTAATG	CCNA_02048	NC_011916.1	41	19	C-recovery	2	8	6	8	0.309031	-0.0166461	-0.0162396	0	2180	+	+	2195656	0.483486	2	FALSE	A0A0H3C9P0	NA	NA	TonB-dependent receptor	726	NA	NA	NA	cell outer membrane [GO:0009279]
AAAATGCGAAACGTTTAATG	CCNA_02048	NC_011916.1	24	13	N-starvation	4	6	6	8	-0.110298	0.12746	0.101691	0	2180	+	+	2195656	0.483486	2	FALSE	A0A0H3C9P0	NA	NA	TonB-dependent receptor	726	NA	NA	NA	cell outer membrane [GO:0009279]
AAAATGCGAAACGTTTAATG	CCNA_02048	NC_011916.1	16	5	M2G	4	1	6	8	-2.30688	-0.239015	-0.147898	0	2180	+	+	2195656	0.483486	2	FALSE	A0A0H3C9P0	NA	NA	TonB-dependent receptor	726	NA	NA	NA	cell outer membrane [GO:0009279]
AAAATGTGTGGGAGTTCGCG	CCNA_02753	NC_011916.1	41	25	N-recovery	4	14	14	8	-0.0393493	0.112001	0.0978235	0	2459	-	+	2917024	0.818219	4	FALSE	A0A0H3C9W9	NA	NA	Aminoacyl peptidase	819	NA	serine-type peptidase activity [GO:0008236]	proteolysis [GO:0006508]	NA
AAAATGTGTGGGAGTTCGCG	CCNA_02753	NC_011916.1	24	7	C-starvation	2	18	14	8	0.303288	0.0644473	0.0562894	0	2459	-	+	2917024	0.818219	4	FALSE	A0A0H3C9W9	NA	NA	Aminoacyl peptidase	819	NA	serine-type peptidase activity [GO:0008236]	proteolysis [GO:0006508]	NA
AAAATGTGTGGGAGTTCGCG	CCNA_02753	NC_011916.1	24	6	C-starvation	1	15	14	8	0.0585788	0.37389	0.475969	0	2459	-	+	2917024	0.818219	4	FALSE	A0A0H3C9W9	NA	NA	Aminoacyl peptidase	819	NA	serine-type peptidase activity [GO:0008236]	proteolysis [GO:0006508]	NA
AAAATGTGTGGGAGTTCGCG	CCNA_02753	NC_011916.1	24	14	P-starvation	1	10	14	8	-0.523573	0.0594201	0.0605207	0	2459	-	+	2917024	0.818219	4	FALSE	A0A0H3C9W9	NA	NA	Aminoacyl peptidase	819	NA	serine-type peptidase activity [GO:0008236]	proteolysis [GO:0006508]	NA
AAAATGTGTGGGAGTTCGCG	CCNA_02753	NC_011916.1	16	3	M2G	2	11	14	8	-0.353034	0.198611	0.252836	0	2459	-	+	2917024	0.818219	4	FALSE	A0A0H3C9W9	NA	NA	Aminoacyl peptidase	819	NA	serine-type peptidase activity [GO:0008236]	proteolysis [GO:0006508]	NA
AAAATGTGTGGGAGTTCGCG	CCNA_02753	NC_011916.1	41	21	C-recovery	4	12	14	8	-0.252888	0.091709	0.0934076	0	2459	-	+	2917024	0.818219	4	FALSE	A0A0H3C9W9	NA	NA	Aminoacyl peptidase	819	NA	serine-type peptidase activity [GO:0008236]	proteolysis [GO:0006508]	NA
AAAATGTGTGGGAGTTCGCG	CCNA_02753	NC_011916.1	24	10	N-starvation	1	13	14	8	-0.138752	0.407765	0.265909	0	2459	-	+	2917024	0.818219	4	FALSE	A0A0H3C9W9	NA	NA	Aminoacyl peptidase	819	NA	serine-type peptidase activity [GO:0008236]	proteolysis [GO:0006508]	NA
AAAATGTGTGGGAGTTCGCG	CCNA_02753	NC_011916.1	41	24	N-recovery	3	12	14	8	-0.26908	0.286452	0.291758	0	2459	-	+	2917024	0.818219	4	FALSE	A0A0H3C9W9	NA	NA	Aminoacyl peptidase	819	NA	serine-type peptidase activity [GO:0008236]	proteolysis [GO:0006508]	NA
AAAATGTGTGGGAGTTCGCG	CCNA_02753	NC_011916.1	41	23	N-recovery	2	7	14	8	-0.996382	-0.0229836	-0.0200743	0	2459	-	+	2917024	0.818219	4	FALSE	A0A0H3C9W9	NA	NA	Aminoacyl peptidase	819	NA	serine-type peptidase activity [GO:0008236]	proteolysis [GO:0006508]	NA
AAAATGTGTGGGAGTTCGCG	CCNA_02753	NC_011916.1	16	4	M2G	3	16	14	8	0.0971443	0.301254	0.196452	0	2459	-	+	2917024	0.818219	4	FALSE	A0A0H3C9W9	NA	NA	Aminoacyl peptidase	819	NA	serine-type peptidase activity [GO:0008236]	proteolysis [GO:0006508]	NA
AAAATGTGTGGGAGTTCGCG	CCNA_02753	NC_011916.1	41	28	P-recovery	3	6	14	8	-1.15996	0.256902	0.288943	0	2459	-	+	2917024	0.818219	4	FALSE	A0A0H3C9W9	NA	NA	Aminoacyl peptidase	819	NA	serine-type peptidase activity [GO:0008236]	proteolysis [GO:0006508]	NA
AAAATGTGTGGGAGTTCGCG	CCNA_02753	NC_011916.1	41	27	P-recovery	2	7	14	8	-1.0209	0.0259716	0.022684	0	2459	-	+	2917024	0.818219	4	FALSE	A0A0H3C9W9	NA	NA	Aminoacyl peptidase	819	NA	serine-type peptidase activity [GO:0008236]	proteolysis [GO:0006508]	NA
AAAATGTGTGGGAGTTCGCG	CCNA_02753	NC_011916.1	41	19	C-recovery	2	7	14	8	-0.986021	-0.0645583	-0.065754	0	2459	-	+	2917024	0.818219	4	FALSE	A0A0H3C9W9	NA	NA	Aminoacyl peptidase	819	NA	serine-type peptidase activity [GO:0008236]	proteolysis [GO:0006508]	NA
AAAATGTGTGGGAGTTCGCG	CCNA_02753	NC_011916.1	41	18	C-recovery	1	8	14	8	-0.812754	0.0584862	0.074454	0	2459	-	+	2917024	0.818219	4	FALSE	A0A0H3C9W9	NA	NA	Aminoacyl peptidase	819	NA	serine-type peptidase activity [GO:0008236]	proteolysis [GO:0006508]	NA
AAAATGTGTGGGAGTTCGCG	CCNA_02753	NC_011916.1	41	22	N-recovery	1	9	14	8	-0.675205	-0.0364	-0.0317924	0	2459	-	+	2917024	0.818219	4	FALSE	A0A0H3C9W9	NA	NA	Aminoacyl peptidase	819	NA	serine-type peptidase activity [GO:0008236]	proteolysis [GO:0006508]	NA
AAAATGTGTGGGAGTTCGCG	CCNA_02753	NC_011916.1	24	8	C-starvation	3	18	14	8	0.317693	0.0411691	0.0419316	0	2459	-	+	2917024	0.818219	4	FALSE	A0A0H3C9W9	NA	NA	Aminoacyl peptidase	819	NA	serine-type peptidase activity [GO:0008236]	proteolysis [GO:0006508]	NA
AAAATGTGTGGGAGTTCGCG	CCNA_02753	NC_011916.1	41	29	P-recovery	4	19	14	8	0.387004	0.248341	0.161947	0	2459	-	+	2917024	0.818219	4	FALSE	A0A0H3C9W9	NA	NA	Aminoacyl peptidase	819	NA	serine-type peptidase activity [GO:0008236]	proteolysis [GO:0006508]	NA
AAAATGTGTGGGAGTTCGCG	CCNA_02753	NC_011916.1	41	26	P-recovery	1	12	14	8	-0.252399	0.303658	0.416972	0	2459	-	+	2917024	0.818219	4	FALSE	A0A0H3C9W9	NA	NA	Aminoacyl peptidase	819	NA	serine-type peptidase activity [GO:0008236]	proteolysis [GO:0006508]	NA
AAAATGTGTGGGAGTTCGCG	CCNA_02753	NC_011916.1	16	5	M2G	4	9	14	8	-0.704982	-0.0534624	-0.0348636	0	2459	-	+	2917024	0.818219	4	FALSE	A0A0H3C9W9	NA	NA	Aminoacyl peptidase	819	NA	serine-type peptidase activity [GO:0008236]	proteolysis [GO:0006508]	NA
AAAATGTGTGGGAGTTCGCG	CCNA_02753	NC_011916.1	24	17	P-starvation	4	6	14	8	-1.24561	-0.00131233	-0.00085579	0	2459	-	+	2917024	0.818219	4	FALSE	A0A0H3C9W9	NA	NA	Aminoacyl peptidase	819	NA	serine-type peptidase activity [GO:0008236]	proteolysis [GO:0006508]	NA
AAAATGTGTGGGAGTTCGCG	CCNA_02753	NC_011916.1	24	13	N-starvation	4	7	14	8	-0.978477	-0.0983916	-0.0859371	0	2459	-	+	2917024	0.818219	4	FALSE	A0A0H3C9W9	NA	NA	Aminoacyl peptidase	819	NA	serine-type peptidase activity [GO:0008236]	proteolysis [GO:0006508]	NA
AAAATGTGTGGGAGTTCGCG	CCNA_02753	NC_011916.1	24	12	N-starvation	3	8	14	8	-0.824326	0.145441	0.0948445	0	2459	-	+	2917024	0.818219	4	FALSE	A0A0H3C9W9	NA	NA	Aminoacyl peptidase	819	NA	serine-type peptidase activity [GO:0008236]	proteolysis [GO:0006508]	NA
AAAATGTGTGGGAGTTCGCG	CCNA_02753	NC_011916.1	24	15	P-starvation	2	5	14	8	-1.46448	-0.0558214	-0.036402	0	2459	-	+	2917024	0.818219	4	FALSE	A0A0H3C9W9	NA	NA	Aminoacyl peptidase	819	NA	serine-type peptidase activity [GO:0008236]	proteolysis [GO:0006508]	NA
AAAATGTGTGGGAGTTCGCG	CCNA_02753	NC_011916.1	41	20	C-recovery	3	16	14	8	0.118461	0.12149	0.136643	0	2459	-	+	2917024	0.818219	4	FALSE	A0A0H3C9W9	NA	NA	Aminoacyl peptidase	819	NA	serine-type peptidase activity [GO:0008236]	proteolysis [GO:0006508]	NA
AAAATGTGTGGGAGTTCGCG	CCNA_02753	NC_011916.1	24	9	C-starvation	4	14	14	8	-0.0331996	0.0730209	0.0637778	0	2459	-	+	2917024	0.818219	4	FALSE	A0A0H3C9W9	NA	NA	Aminoacyl peptidase	819	NA	serine-type peptidase activity [GO:0008236]	proteolysis [GO:0006508]	NA
AAAATGTGTGGGAGTTCGCG	CCNA_02753	NC_011916.1	16	2	M2G	1	10	14	8	-0.496421	0.281553	0.183605	0	2459	-	+	2917024	0.818219	4	FALSE	A0A0H3C9W9	NA	NA	Aminoacyl peptidase	819	NA	serine-type peptidase activity [GO:0008236]	proteolysis [GO:0006508]	NA
AAAATGTGTGGGAGTTCGCG	CCNA_02753	NC_011916.1	24	11	N-starvation	2	8	14	8	-0.8321	-0.122761	-0.107222	0	2459	-	+	2917024	0.818219	4	FALSE	A0A0H3C9W9	NA	NA	Aminoacyl peptidase	819	NA	serine-type peptidase activity [GO:0008236]	proteolysis [GO:0006508]	NA
AAAATGTGTGGGAGTTCGCG	CCNA_02753	NC_011916.1	24	16	P-starvation	3	8	14	8	-0.824397	0.0294512	0.0374919	0	2459	-	+	2917024	0.818219	4	FALSE	A0A0H3C9W9	NA	NA	Aminoacyl peptidase	819	NA	serine-type peptidase activity [GO:0008236]	proteolysis [GO:0006508]	NA
AAAATTCAATGGTGCAATAC	CCNA_00075	NC_011916.1	16	2	M2G	1	6	9	4	-0.564683	0.496242	0.691178	0	1205	-	+	79308	0.502075	3	FALSE	A0A0H3C565	NA	NA	3-ketoacyl-CoA thiolase (EC 2.3.1.9)	401	NA	acetyl-CoA C-acetyltransferase activity [GO:0003985]	NA	NA
AAAATTCAATGGTGCAATAC	CCNA_00075	NC_011916.1	41	19	C-recovery	2	7	9	4	-0.370576	-0.0117237	-0.0169517	0	1205	-	+	79308	0.502075	3	FALSE	A0A0H3C565	NA	NA	3-ketoacyl-CoA thiolase (EC 2.3.1.9)	401	NA	acetyl-CoA C-acetyltransferase activity [GO:0003985]	NA	NA
AAAATTCAATGGTGCAATAC	CCNA_00075	NC_011916.1	41	28	P-recovery	3	5	9	4	-0.795432	0.44664	0.594185	0	1205	-	+	79308	0.502075	3	FALSE	A0A0H3C565	NA	NA	3-ketoacyl-CoA thiolase (EC 2.3.1.9)	401	NA	acetyl-CoA C-acetyltransferase activity [GO:0003985]	NA	NA
AAAATTCAATGGTGCAATAC	CCNA_00075	NC_011916.1	41	27	P-recovery	2	6	9	4	-0.604419	0.395498	0.550858	0	1205	-	+	79308	0.502075	3	FALSE	A0A0H3C565	NA	NA	3-ketoacyl-CoA thiolase (EC 2.3.1.9)	401	NA	acetyl-CoA C-acetyltransferase activity [GO:0003985]	NA	NA
AAAATTCAATGGTGCAATAC	CCNA_00075	NC_011916.1	24	7	C-starvation	2	3	9	4	-1.48137	0.261054	0.303781	0	1205	-	+	79308	0.502075	3	FALSE	A0A0H3C565	NA	NA	3-ketoacyl-CoA thiolase (EC 2.3.1.9)	401	NA	acetyl-CoA C-acetyltransferase activity [GO:0003985]	NA	NA
AAAATTCAATGGTGCAATAC	CCNA_00075	NC_011916.1	24	9	C-starvation	4	4	9	4	-1.06745	0.437328	0.549063	0	1205	-	+	79308	0.502075	3	FALSE	A0A0H3C565	NA	NA	3-ketoacyl-CoA thiolase (EC 2.3.1.9)	401	NA	acetyl-CoA C-acetyltransferase activity [GO:0003985]	NA	NA
AAAATTCAATGGTGCAATAC	CCNA_00075	NC_011916.1	24	17	P-starvation	4	4	9	4	-1.25324	-0.0132503	-0.0120418	0	1205	-	+	79308	0.502075	3	FALSE	A0A0H3C565	NA	NA	3-ketoacyl-CoA thiolase (EC 2.3.1.9)	401	NA	acetyl-CoA C-acetyltransferase activity [GO:0003985]	NA	NA
AAAATTCAATGGTGCAATAC	CCNA_00075	NC_011916.1	41	18	C-recovery	1	4	9	4	-1.12465	0.2279	0.286127	0	1205	-	+	79308	0.502075	3	FALSE	A0A0H3C565	NA	NA	3-ketoacyl-CoA thiolase (EC 2.3.1.9)	401	NA	acetyl-CoA C-acetyltransferase activity [GO:0003985]	NA	NA
AAAATTCAATGGTGCAATAC	CCNA_00075	NC_011916.1	24	8	C-starvation	3	7	9	4	-0.370576	0.297044	0.429503	0	1205	-	+	79308	0.502075	3	FALSE	A0A0H3C565	NA	NA	3-ketoacyl-CoA thiolase (EC 2.3.1.9)	401	NA	acetyl-CoA C-acetyltransferase activity [GO:0003985]	NA	NA
AAAATTCAATGGTGCAATAC	CCNA_00075	NC_011916.1	24	16	P-starvation	3	10	9	4	0.0116652	0.568115	0.634306	0	1205	-	+	79308	0.502075	3	FALSE	A0A0H3C565	NA	NA	3-ketoacyl-CoA thiolase (EC 2.3.1.9)	401	NA	acetyl-CoA C-acetyltransferase activity [GO:0003985]	NA	NA
AAAATTCAATGGTGCAATAC	CCNA_00075	NC_011916.1	24	12	N-starvation	3	2	9	4	-2.01231	0.186659	0.195465	0	1205	-	+	79308	0.502075	3	FALSE	A0A0H3C565	NA	NA	3-ketoacyl-CoA thiolase (EC 2.3.1.9)	401	NA	acetyl-CoA C-acetyltransferase activity [GO:0003985]	NA	NA
AAAATTCAATGGTGCAATAC	CCNA_00075	NC_011916.1	41	21	C-recovery	4	6	9	4	-0.58203	0.400842	0.558302	0	1205	-	+	79308	0.502075	3	FALSE	A0A0H3C565	NA	NA	3-ketoacyl-CoA thiolase (EC 2.3.1.9)	401	NA	acetyl-CoA C-acetyltransferase activity [GO:0003985]	NA	NA
AAAATTCAATGGTGCAATAC	CCNA_00075	NC_011916.1	24	15	P-starvation	2	4	9	4	-1.17781	-0.1563	-0.196234	0	1205	-	+	79308	0.502075	3	FALSE	A0A0H3C565	NA	NA	3-ketoacyl-CoA thiolase (EC 2.3.1.9)	401	NA	acetyl-CoA C-acetyltransferase activity [GO:0003985]	NA	NA
AAAATTCAATGGTGCAATAC	CCNA_00075	NC_011916.1	16	3	M2G	2	8	9	4	-0.199998	0.225229	0.335975	0	1205	-	+	79308	0.502075	3	FALSE	A0A0H3C565	NA	NA	3-ketoacyl-CoA thiolase (EC 2.3.1.9)	401	NA	acetyl-CoA C-acetyltransferase activity [GO:0003985]	NA	NA
AAAATTCAATGGTGCAATAC	CCNA_00075	NC_011916.1	16	4	M2G	3	2	9	4	-1.97403	0.518009	0.542447	0	1205	-	+	79308	0.502075	3	FALSE	A0A0H3C565	NA	NA	3-ketoacyl-CoA thiolase (EC 2.3.1.9)	401	NA	acetyl-CoA C-acetyltransferase activity [GO:0003985]	NA	NA
AAAATTCAATGGTGCAATAC	CCNA_00075	NC_011916.1	41	29	P-recovery	4	9	9	4	-0.0586763	0.0991183	0.137851	0	1205	-	+	79308	0.502075	3	FALSE	A0A0H3C565	NA	NA	3-ketoacyl-CoA thiolase (EC 2.3.1.9)	401	NA	acetyl-CoA C-acetyltransferase activity [GO:0003985]	NA	NA
AAAATTCAATGGTGCAATAC	CCNA_00075	NC_011916.1	41	23	N-recovery	2	0	9	4	-4.28788	0.154871	0.10213	0	1205	-	+	79308	0.502075	3	FALSE	A0A0H3C565	NA	NA	3-ketoacyl-CoA thiolase (EC 2.3.1.9)	401	NA	acetyl-CoA C-acetyltransferase activity [GO:0003985]	NA	NA
AAAATTCAATGGTGCAATAC	CCNA_00075	NC_011916.1	41	26	P-recovery	1	5	9	4	-0.817383	0.668753	0.889671	0	1205	-	+	79308	0.502075	3	FALSE	A0A0H3C565	NA	NA	3-ketoacyl-CoA thiolase (EC 2.3.1.9)	401	NA	acetyl-CoA C-acetyltransferase activity [GO:0003985]	NA	NA
AAAATTCAATGGTGCAATAC	CCNA_00075	NC_011916.1	41	22	N-recovery	1	5	9	4	-0.848641	0.322577	0.429138	0	1205	-	+	79308	0.502075	3	FALSE	A0A0H3C565	NA	NA	3-ketoacyl-CoA thiolase (EC 2.3.1.9)	401	NA	acetyl-CoA C-acetyltransferase activity [GO:0003985]	NA	NA
AAAATTCAATGGTGCAATAC	CCNA_00075	NC_011916.1	16	5	M2G	4	7	9	4	-0.475314	-0.110732	-0.144605	0	1205	-	+	79308	0.502075	3	FALSE	A0A0H3C565	NA	NA	3-ketoacyl-CoA thiolase (EC 2.3.1.9)	401	NA	acetyl-CoA C-acetyltransferase activity [GO:0003985]	NA	NA
AAAATTCAATGGTGCAATAC	CCNA_00075	NC_011916.1	24	10	N-starvation	1	1	9	4	-2.52666	0.488967	0.43581	0	1205	-	+	79308	0.502075	3	FALSE	A0A0H3C565	NA	NA	3-ketoacyl-CoA thiolase (EC 2.3.1.9)	401	NA	acetyl-CoA C-acetyltransferase activity [GO:0003985]	NA	NA
AAAATTCAATGGTGCAATAC	CCNA_00075	NC_011916.1	24	14	P-starvation	1	2	9	4	-1.98404	0.123666	0.129501	0	1205	-	+	79308	0.502075	3	FALSE	A0A0H3C565	NA	NA	3-ketoacyl-CoA thiolase (EC 2.3.1.9)	401	NA	acetyl-CoA C-acetyltransferase activity [GO:0003985]	NA	NA
AAAATTCAATGGTGCAATAC	CCNA_00075	NC_011916.1	24	13	N-starvation	4	2	9	4	-2.00027	0.0551109	0.0577108	0	1205	-	+	79308	0.502075	3	FALSE	A0A0H3C565	NA	NA	3-ketoacyl-CoA thiolase (EC 2.3.1.9)	401	NA	acetyl-CoA C-acetyltransferase activity [GO:0003985]	NA	NA
AAAATTCAATGGTGCAATAC	CCNA_00075	NC_011916.1	24	11	N-starvation	2	2	9	4	-2.00652	-0.0314196	-0.0329018	0	1205	-	+	79308	0.502075	3	FALSE	A0A0H3C565	NA	NA	3-ketoacyl-CoA thiolase (EC 2.3.1.9)	401	NA	acetyl-CoA C-acetyltransferase activity [GO:0003985]	NA	NA
AAAATTCAATGGTGCAATAC	CCNA_00075	NC_011916.1	24	6	C-starvation	1	0	9	4	-4.08492	0.0220591	0.0145469	0	1205	-	+	79308	0.502075	3	FALSE	A0A0H3C565	NA	NA	3-ketoacyl-CoA thiolase (EC 2.3.1.9)	401	NA	acetyl-CoA C-acetyltransferase activity [GO:0003985]	NA	NA
AAAATTCAATGGTGCAATAC	CCNA_00075	NC_011916.1	41	24	N-recovery	3	7	9	4	-0.419536	0.00988143	0.0142878	0	1205	-	+	79308	0.502075	3	FALSE	A0A0H3C565	NA	NA	3-ketoacyl-CoA thiolase (EC 2.3.1.9)	401	NA	acetyl-CoA C-acetyltransferase activity [GO:0003985]	NA	NA
AAAATTCAATGGTGCAATAC	CCNA_00075	NC_011916.1	41	20	C-recovery	3	3	9	4	-1.524	-0.136478	-0.158816	0	1205	-	+	79308	0.502075	3	FALSE	A0A0H3C565	NA	NA	3-ketoacyl-CoA thiolase (EC 2.3.1.9)	401	NA	acetyl-CoA C-acetyltransferase activity [GO:0003985]	NA	NA
AAAATTCAATGGTGCAATAC	CCNA_00075	NC_011916.1	41	25	N-recovery	4	13	9	4	0.514182	0.782849	1.29259	0	1205	-	+	79308	0.502075	3	FALSE	A0A0H3C565	NA	NA	3-ketoacyl-CoA thiolase (EC 2.3.1.9)	401	NA	acetyl-CoA C-acetyltransferase activity [GO:0003985]	NA	NA
AAAATTGTCTATCTTCGAAA	CCNA_01008	NC_011916.1	24	15	P-starvation	2	1	3	7	-1.74418	-0.936449	-0.579457	0	1664	-	+	1086980	0.108173	2	FALSE	B8H2R9	hutU	NA	Urocanate hydratase (Urocanase) (EC 4.2.1.49) (Imidazolonepropionate hydrolase)	554	FUNCTION: Catalyzes the conversion of urocanate to 4-imidazolone-5-propionate. {ECO:0000255|HAMAP-Rule:MF_00577}.	urocanate hydratase activity [GO:0016153]	histidine catabolic process to glutamate and formamide [GO:0019556]; histidine catabolic process to glutamate and formate [GO:0019557]	cytoplasm [GO:0005737]
AAAATTGTCTATCTTCGAAA	CCNA_01008	NC_011916.1	16	5	M2G	4	0	3	7	-3.33571	-0.480657	-0.297422	0	1664	-	+	1086980	0.108173	2	FALSE	B8H2R9	hutU	NA	Urocanate hydratase (Urocanase) (EC 4.2.1.49) (Imidazolonepropionate hydrolase)	554	FUNCTION: Catalyzes the conversion of urocanate to 4-imidazolone-5-propionate. {ECO:0000255|HAMAP-Rule:MF_00577}.	urocanate hydratase activity [GO:0016153]	histidine catabolic process to glutamate and formamide [GO:0019556]; histidine catabolic process to glutamate and formate [GO:0019557]	cytoplasm [GO:0005737]
AAAATTGTCTATCTTCGAAA	CCNA_01008	NC_011916.1	41	21	C-recovery	4	0	3	7	-3.33571	-0.597102	-0.369476	0	1664	-	+	1086980	0.108173	2	FALSE	B8H2R9	hutU	NA	Urocanate hydratase (Urocanase) (EC 4.2.1.49) (Imidazolonepropionate hydrolase)	554	FUNCTION: Catalyzes the conversion of urocanate to 4-imidazolone-5-propionate. {ECO:0000255|HAMAP-Rule:MF_00577}.	urocanate hydratase activity [GO:0016153]	histidine catabolic process to glutamate and formamide [GO:0019556]; histidine catabolic process to glutamate and formate [GO:0019557]	cytoplasm [GO:0005737]
AAAATTGTCTATCTTCGAAA	CCNA_01008	NC_011916.1	24	12	N-starvation	3	0	3	7	-3.33571	-0.551648	-0.341349	0	1664	-	+	1086980	0.108173	2	FALSE	B8H2R9	hutU	NA	Urocanate hydratase (Urocanase) (EC 4.2.1.49) (Imidazolonepropionate hydrolase)	554	FUNCTION: Catalyzes the conversion of urocanate to 4-imidazolone-5-propionate. {ECO:0000255|HAMAP-Rule:MF_00577}.	urocanate hydratase activity [GO:0016153]	histidine catabolic process to glutamate and formamide [GO:0019556]; histidine catabolic process to glutamate and formate [GO:0019557]	cytoplasm [GO:0005737]
AAAATTGTCTATCTTCGAAA	CCNA_01008	NC_011916.1	24	14	P-starvation	1	2	3	7	-0.742252	-0.289587	-0.193487	0	1664	-	+	1086980	0.108173	2	FALSE	B8H2R9	hutU	NA	Urocanate hydratase (Urocanase) (EC 4.2.1.49) (Imidazolonepropionate hydrolase)	554	FUNCTION: Catalyzes the conversion of urocanate to 4-imidazolone-5-propionate. {ECO:0000255|HAMAP-Rule:MF_00577}.	urocanate hydratase activity [GO:0016153]	histidine catabolic process to glutamate and formamide [GO:0019556]; histidine catabolic process to glutamate and formate [GO:0019557]	cytoplasm [GO:0005737]
AAAATTGTCTATCTTCGAAA	CCNA_01008	NC_011916.1	41	27	P-recovery	2	0	3	7	-3.33571	-0.73264	-0.453344	0	1664	-	+	1086980	0.108173	2	FALSE	B8H2R9	hutU	NA	Urocanate hydratase (Urocanase) (EC 4.2.1.49) (Imidazolonepropionate hydrolase)	554	FUNCTION: Catalyzes the conversion of urocanate to 4-imidazolone-5-propionate. {ECO:0000255|HAMAP-Rule:MF_00577}.	urocanate hydratase activity [GO:0016153]	histidine catabolic process to glutamate and formamide [GO:0019556]; histidine catabolic process to glutamate and formate [GO:0019557]	cytoplasm [GO:0005737]
AAAATTGTCTATCTTCGAAA	CCNA_01008	NC_011916.1	41	20	C-recovery	3	0	3	7	-2.93277	-0.182362	-0.112842	0	1664	-	+	1086980	0.108173	2	FALSE	B8H2R9	hutU	NA	Urocanate hydratase (Urocanase) (EC 4.2.1.49) (Imidazolonepropionate hydrolase)	554	FUNCTION: Catalyzes the conversion of urocanate to 4-imidazolone-5-propionate. {ECO:0000255|HAMAP-Rule:MF_00577}.	urocanate hydratase activity [GO:0016153]	histidine catabolic process to glutamate and formamide [GO:0019556]; histidine catabolic process to glutamate and formate [GO:0019557]	cytoplasm [GO:0005737]
AAAATTGTCTATCTTCGAAA	CCNA_01008	NC_011916.1	24	16	P-starvation	3	0	3	7	-3.33571	-0.120779	-0.0747358	0	1664	-	+	1086980	0.108173	2	FALSE	B8H2R9	hutU	NA	Urocanate hydratase (Urocanase) (EC 4.2.1.49) (Imidazolonepropionate hydrolase)	554	FUNCTION: Catalyzes the conversion of urocanate to 4-imidazolone-5-propionate. {ECO:0000255|HAMAP-Rule:MF_00577}.	urocanate hydratase activity [GO:0016153]	histidine catabolic process to glutamate and formamide [GO:0019556]; histidine catabolic process to glutamate and formate [GO:0019557]	cytoplasm [GO:0005737]
AAAATTGTCTATCTTCGAAA	CCNA_01008	NC_011916.1	24	11	N-starvation	2	0	3	7	-3.20147	-0.95799	-0.592787	0	1664	-	+	1086980	0.108173	2	FALSE	B8H2R9	hutU	NA	Urocanate hydratase (Urocanase) (EC 4.2.1.49) (Imidazolonepropionate hydrolase)	554	FUNCTION: Catalyzes the conversion of urocanate to 4-imidazolone-5-propionate. {ECO:0000255|HAMAP-Rule:MF_00577}.	urocanate hydratase activity [GO:0016153]	histidine catabolic process to glutamate and formamide [GO:0019556]; histidine catabolic process to glutamate and formate [GO:0019557]	cytoplasm [GO:0005737]
AAAATTGTCTATCTTCGAAA	CCNA_01008	NC_011916.1	41	29	P-recovery	4	1	3	7	-1.37783	-0.547357	-0.338695	0	1664	-	+	1086980	0.108173	2	FALSE	B8H2R9	hutU	NA	Urocanate hydratase (Urocanase) (EC 4.2.1.49) (Imidazolonepropionate hydrolase)	554	FUNCTION: Catalyzes the conversion of urocanate to 4-imidazolone-5-propionate. {ECO:0000255|HAMAP-Rule:MF_00577}.	urocanate hydratase activity [GO:0016153]	histidine catabolic process to glutamate and formamide [GO:0019556]; histidine catabolic process to glutamate and formate [GO:0019557]	cytoplasm [GO:0005737]
AAAATTGTCTATCTTCGAAA	CCNA_01008	NC_011916.1	41	26	P-recovery	1	0	3	7	-2.50909	0.293901	0.181861	0	1664	-	+	1086980	0.108173	2	FALSE	B8H2R9	hutU	NA	Urocanate hydratase (Urocanase) (EC 4.2.1.49) (Imidazolonepropionate hydrolase)	554	FUNCTION: Catalyzes the conversion of urocanate to 4-imidazolone-5-propionate. {ECO:0000255|HAMAP-Rule:MF_00577}.	urocanate hydratase activity [GO:0016153]	histidine catabolic process to glutamate and formamide [GO:0019556]; histidine catabolic process to glutamate and formate [GO:0019557]	cytoplasm [GO:0005737]
AAAATTGTCTATCTTCGAAA	CCNA_01008	NC_011916.1	24	10	N-starvation	1	0	3	7	-2.47148	0.431392	0.266937	0	1664	-	+	1086980	0.108173	2	FALSE	B8H2R9	hutU	NA	Urocanate hydratase (Urocanase) (EC 4.2.1.49) (Imidazolonepropionate hydrolase)	554	FUNCTION: Catalyzes the conversion of urocanate to 4-imidazolone-5-propionate. {ECO:0000255|HAMAP-Rule:MF_00577}.	urocanate hydratase activity [GO:0016153]	histidine catabolic process to glutamate and formamide [GO:0019556]; histidine catabolic process to glutamate and formate [GO:0019557]	cytoplasm [GO:0005737]
AAAATTGTCTATCTTCGAAA	CCNA_01008	NC_011916.1	16	2	M2G	1	1	3	7	-1.4594	-0.262402	-0.16237	0	1664	-	+	1086980	0.108173	2	FALSE	B8H2R9	hutU	NA	Urocanate hydratase (Urocanase) (EC 4.2.1.49) (Imidazolonepropionate hydrolase)	554	FUNCTION: Catalyzes the conversion of urocanate to 4-imidazolone-5-propionate. {ECO:0000255|HAMAP-Rule:MF_00577}.	urocanate hydratase activity [GO:0016153]	histidine catabolic process to glutamate and formamide [GO:0019556]; histidine catabolic process to glutamate and formate [GO:0019557]	cytoplasm [GO:0005737]
AAAATTGTCTATCTTCGAAA	CCNA_01008	NC_011916.1	16	4	M2G	3	6	3	7	0.419327	-0.357869	-0.221443	0	1664	-	+	1086980	0.108173	2	FALSE	B8H2R9	hutU	NA	Urocanate hydratase (Urocanase) (EC 4.2.1.49) (Imidazolonepropionate hydrolase)	554	FUNCTION: Catalyzes the conversion of urocanate to 4-imidazolone-5-propionate. {ECO:0000255|HAMAP-Rule:MF_00577}.	urocanate hydratase activity [GO:0016153]	histidine catabolic process to glutamate and formamide [GO:0019556]; histidine catabolic process to glutamate and formate [GO:0019557]	cytoplasm [GO:0005737]
AAAATTGTCTATCTTCGAAA	CCNA_01008	NC_011916.1	24	7	C-starvation	2	0	3	7	-2.74639	-0.468165	-0.289692	0	1664	-	+	1086980	0.108173	2	FALSE	B8H2R9	hutU	NA	Urocanate hydratase (Urocanase) (EC 4.2.1.49) (Imidazolonepropionate hydrolase)	554	FUNCTION: Catalyzes the conversion of urocanate to 4-imidazolone-5-propionate. {ECO:0000255|HAMAP-Rule:MF_00577}.	urocanate hydratase activity [GO:0016153]	histidine catabolic process to glutamate and formamide [GO:0019556]; histidine catabolic process to glutamate and formate [GO:0019557]	cytoplasm [GO:0005737]
AAAATTGTCTATCTTCGAAA	CCNA_01008	NC_011916.1	16	3	M2G	2	4	3	7	0.0880528	-0.361803	-0.352968	0	1664	-	+	1086980	0.108173	2	FALSE	B8H2R9	hutU	NA	Urocanate hydratase (Urocanase) (EC 4.2.1.49) (Imidazolonepropionate hydrolase)	554	FUNCTION: Catalyzes the conversion of urocanate to 4-imidazolone-5-propionate. {ECO:0000255|HAMAP-Rule:MF_00577}.	urocanate hydratase activity [GO:0016153]	histidine catabolic process to glutamate and formamide [GO:0019556]; histidine catabolic process to glutamate and formate [GO:0019557]	cytoplasm [GO:0005737]
AAAATTGTCTATCTTCGAAA	CCNA_01008	NC_011916.1	41	22	N-recovery	1	1	3	7	-1.37783	-0.159526	-0.127274	0	1664	-	+	1086980	0.108173	2	FALSE	B8H2R9	hutU	NA	Urocanate hydratase (Urocanase) (EC 4.2.1.49) (Imidazolonepropionate hydrolase)	554	FUNCTION: Catalyzes the conversion of urocanate to 4-imidazolone-5-propionate. {ECO:0000255|HAMAP-Rule:MF_00577}.	urocanate hydratase activity [GO:0016153]	histidine catabolic process to glutamate and formamide [GO:0019556]; histidine catabolic process to glutamate and formate [GO:0019557]	cytoplasm [GO:0005737]
AAAATTGTCTATCTTCGAAA	CCNA_01008	NC_011916.1	41	19	C-recovery	2	0	3	7	-2.96287	-0.573219	-0.354697	0	1664	-	+	1086980	0.108173	2	FALSE	B8H2R9	hutU	NA	Urocanate hydratase (Urocanase) (EC 4.2.1.49) (Imidazolonepropionate hydrolase)	554	FUNCTION: Catalyzes the conversion of urocanate to 4-imidazolone-5-propionate. {ECO:0000255|HAMAP-Rule:MF_00577}.	urocanate hydratase activity [GO:0016153]	histidine catabolic process to glutamate and formamide [GO:0019556]; histidine catabolic process to glutamate and formate [GO:0019557]	cytoplasm [GO:0005737]
AAAATTGTCTATCTTCGAAA	CCNA_01008	NC_011916.1	24	8	C-starvation	3	0	3	7	-3.24806	-0.69425	-0.429589	0	1664	-	+	1086980	0.108173	2	FALSE	B8H2R9	hutU	NA	Urocanate hydratase (Urocanase) (EC 4.2.1.49) (Imidazolonepropionate hydrolase)	554	FUNCTION: Catalyzes the conversion of urocanate to 4-imidazolone-5-propionate. {ECO:0000255|HAMAP-Rule:MF_00577}.	urocanate hydratase activity [GO:0016153]	histidine catabolic process to glutamate and formamide [GO:0019556]; histidine catabolic process to glutamate and formate [GO:0019557]	cytoplasm [GO:0005737]
AAAATTGTCTATCTTCGAAA	CCNA_01008	NC_011916.1	24	9	C-starvation	4	0	3	7	-3.33571	-0.643941	-0.398459	0	1664	-	+	1086980	0.108173	2	FALSE	B8H2R9	hutU	NA	Urocanate hydratase (Urocanase) (EC 4.2.1.49) (Imidazolonepropionate hydrolase)	554	FUNCTION: Catalyzes the conversion of urocanate to 4-imidazolone-5-propionate. {ECO:0000255|HAMAP-Rule:MF_00577}.	urocanate hydratase activity [GO:0016153]	histidine catabolic process to glutamate and formamide [GO:0019556]; histidine catabolic process to glutamate and formate [GO:0019557]	cytoplasm [GO:0005737]
AAAATTGTCTATCTTCGAAA	CCNA_01008	NC_011916.1	41	18	C-recovery	1	0	3	7	-2.98053	-0.654653	-0.405087	0	1664	-	+	1086980	0.108173	2	FALSE	B8H2R9	hutU	NA	Urocanate hydratase (Urocanase) (EC 4.2.1.49) (Imidazolonepropionate hydrolase)	554	FUNCTION: Catalyzes the conversion of urocanate to 4-imidazolone-5-propionate. {ECO:0000255|HAMAP-Rule:MF_00577}.	urocanate hydratase activity [GO:0016153]	histidine catabolic process to glutamate and formamide [GO:0019556]; histidine catabolic process to glutamate and formate [GO:0019557]	cytoplasm [GO:0005737]
AAAATTGTCTATCTTCGAAA	CCNA_01008	NC_011916.1	41	28	P-recovery	3	0	3	7	-2.88475	-0.221704	-0.137187	0	1664	-	+	1086980	0.108173	2	FALSE	B8H2R9	hutU	NA	Urocanate hydratase (Urocanase) (EC 4.2.1.49) (Imidazolonepropionate hydrolase)	554	FUNCTION: Catalyzes the conversion of urocanate to 4-imidazolone-5-propionate. {ECO:0000255|HAMAP-Rule:MF_00577}.	urocanate hydratase activity [GO:0016153]	histidine catabolic process to glutamate and formamide [GO:0019556]; histidine catabolic process to glutamate and formate [GO:0019557]	cytoplasm [GO:0005737]
AAAATTGTCTATCTTCGAAA	CCNA_01008	NC_011916.1	41	25	N-recovery	4	0	3	7	-2.52852	-0.171363	-0.106036	0	1664	-	+	1086980	0.108173	2	FALSE	B8H2R9	hutU	NA	Urocanate hydratase (Urocanase) (EC 4.2.1.49) (Imidazolonepropionate hydrolase)	554	FUNCTION: Catalyzes the conversion of urocanate to 4-imidazolone-5-propionate. {ECO:0000255|HAMAP-Rule:MF_00577}.	urocanate hydratase activity [GO:0016153]	histidine catabolic process to glutamate and formamide [GO:0019556]; histidine catabolic process to glutamate and formate [GO:0019557]	cytoplasm [GO:0005737]
AAAATTGTCTATCTTCGAAA	CCNA_01008	NC_011916.1	24	13	N-starvation	4	0	3	7	-3.33571	-0.468501	-0.2899	0	1664	-	+	1086980	0.108173	2	FALSE	B8H2R9	hutU	NA	Urocanate hydratase (Urocanase) (EC 4.2.1.49) (Imidazolonepropionate hydrolase)	554	FUNCTION: Catalyzes the conversion of urocanate to 4-imidazolone-5-propionate. {ECO:0000255|HAMAP-Rule:MF_00577}.	urocanate hydratase activity [GO:0016153]	histidine catabolic process to glutamate and formamide [GO:0019556]; histidine catabolic process to glutamate and formate [GO:0019557]	cytoplasm [GO:0005737]
AAAATTGTCTATCTTCGAAA	CCNA_01008	NC_011916.1	41	24	N-recovery	3	0	3	7	-2.93277	-0.213767	-0.132275	0	1664	-	+	1086980	0.108173	2	FALSE	B8H2R9	hutU	NA	Urocanate hydratase (Urocanase) (EC 4.2.1.49) (Imidazolonepropionate hydrolase)	554	FUNCTION: Catalyzes the conversion of urocanate to 4-imidazolone-5-propionate. {ECO:0000255|HAMAP-Rule:MF_00577}.	urocanate hydratase activity [GO:0016153]	histidine catabolic process to glutamate and formamide [GO:0019556]; histidine catabolic process to glutamate and formate [GO:0019557]	cytoplasm [GO:0005737]
AAAATTGTCTATCTTCGAAA	CCNA_01008	NC_011916.1	41	23	N-recovery	2	1	3	7	-1.4594	-0.373349	-0.231021	0	1664	-	+	1086980	0.108173	2	FALSE	B8H2R9	hutU	NA	Urocanate hydratase (Urocanase) (EC 4.2.1.49) (Imidazolonepropionate hydrolase)	554	FUNCTION: Catalyzes the conversion of urocanate to 4-imidazolone-5-propionate. {ECO:0000255|HAMAP-Rule:MF_00577}.	urocanate hydratase activity [GO:0016153]	histidine catabolic process to glutamate and formamide [GO:0019556]; histidine catabolic process to glutamate and formate [GO:0019557]	cytoplasm [GO:0005737]
AAAATTGTCTATCTTCGAAA	CCNA_01008	NC_011916.1	24	17	P-starvation	4	0	3	7	-3.68086	-1.19662	-0.740445	0	1664	-	+	1086980	0.108173	2	FALSE	B8H2R9	hutU	NA	Urocanate hydratase (Urocanase) (EC 4.2.1.49) (Imidazolonepropionate hydrolase)	554	FUNCTION: Catalyzes the conversion of urocanate to 4-imidazolone-5-propionate. {ECO:0000255|HAMAP-Rule:MF_00577}.	urocanate hydratase activity [GO:0016153]	histidine catabolic process to glutamate and formamide [GO:0019556]; histidine catabolic process to glutamate and formate [GO:0019557]	cytoplasm [GO:0005737]
AAAATTGTCTATCTTCGAAA	CCNA_01008	NC_011916.1	24	6	C-starvation	1	0	3	7	-2.88742	-0.362218	-0.224134	0	1664	-	+	1086980	0.108173	2	FALSE	B8H2R9	hutU	NA	Urocanate hydratase (Urocanase) (EC 4.2.1.49) (Imidazolonepropionate hydrolase)	554	FUNCTION: Catalyzes the conversion of urocanate to 4-imidazolone-5-propionate. {ECO:0000255|HAMAP-Rule:MF_00577}.	urocanate hydratase activity [GO:0016153]	histidine catabolic process to glutamate and formamide [GO:0019556]; histidine catabolic process to glutamate and formate [GO:0019557]	cytoplasm [GO:0005737]
AAAATTTAGCCAAGACCTTA	CCNA_00831	NC_011916.1	16	3	M2G	2	4	12	17	-1.4848	0.112906	0.116046	0	2951	+	-	894838	0.113182	2	FALSE	A0A0H3C6E5	NA	NA	Alpha-glucosidase (EC 3.2.1.20)	983	NA	carbohydrate binding [GO:0030246]; maltose alpha-glucosidase activity [GO:0032450]	NA	NA
AAAATTTAGCCAAGACCTTA	CCNA_00831	NC_011916.1	41	26	P-recovery	1	4	12	17	-1.49887	0.059982	0.0507379	0	2951	+	-	894838	0.113182	2	FALSE	A0A0H3C6E5	NA	NA	Alpha-glucosidase (EC 3.2.1.20)	983	NA	carbohydrate binding [GO:0030246]; maltose alpha-glucosidase activity [GO:0032450]	NA	NA
AAAATTTAGCCAAGACCTTA	CCNA_00831	NC_011916.1	16	5	M2G	4	2	12	17	-2.33201	0.20074	0.165739	0	2951	+	-	894838	0.113182	2	FALSE	A0A0H3C6E5	NA	NA	Alpha-glucosidase (EC 3.2.1.20)	983	NA	carbohydrate binding [GO:0030246]; maltose alpha-glucosidase activity [GO:0032450]	NA	NA
AAAATTTAGCCAAGACCTTA	CCNA_00831	NC_011916.1	41	22	N-recovery	1	2	12	17	-2.31889	-0.0313709	-0.0296419	0	2951	+	-	894838	0.113182	2	FALSE	A0A0H3C6E5	NA	NA	Alpha-glucosidase (EC 3.2.1.20)	983	NA	carbohydrate binding [GO:0030246]; maltose alpha-glucosidase activity [GO:0032450]	NA	NA
AAAATTTAGCCAAGACCTTA	CCNA_00831	NC_011916.1	24	9	C-starvation	4	4	12	17	-1.47191	-0.100596	-0.0950516	0	2951	+	-	894838	0.113182	2	FALSE	A0A0H3C6E5	NA	NA	Alpha-glucosidase (EC 3.2.1.20)	983	NA	carbohydrate binding [GO:0030246]; maltose alpha-glucosidase activity [GO:0032450]	NA	NA
AAAATTTAGCCAAGACCTTA	CCNA_00831	NC_011916.1	41	24	N-recovery	3	4	12	17	-1.49922	0.0264211	0.0300479	0	2951	+	-	894838	0.113182	2	FALSE	A0A0H3C6E5	NA	NA	Alpha-glucosidase (EC 3.2.1.20)	983	NA	carbohydrate binding [GO:0030246]; maltose alpha-glucosidase activity [GO:0032450]	NA	NA
AAAATTTAGCCAAGACCTTA	CCNA_00831	NC_011916.1	24	10	N-starvation	1	5	12	17	-1.23519	-0.00535045	-0.00441755	0	2951	+	-	894838	0.113182	2	FALSE	A0A0H3C6E5	NA	NA	Alpha-glucosidase (EC 3.2.1.20)	983	NA	carbohydrate binding [GO:0030246]; maltose alpha-glucosidase activity [GO:0032450]	NA	NA
AAAATTTAGCCAAGACCTTA	CCNA_00831	NC_011916.1	24	6	C-starvation	1	2	12	17	-2.34673	-0.178073	-0.11404	0	2951	+	-	894838	0.113182	2	FALSE	A0A0H3C6E5	NA	NA	Alpha-glucosidase (EC 3.2.1.20)	983	NA	carbohydrate binding [GO:0030246]; maltose alpha-glucosidase activity [GO:0032450]	NA	NA
AAAATTTAGCCAAGACCTTA	CCNA_00831	NC_011916.1	24	17	P-starvation	4	0	12	17	-4.58304	-0.0101105	-0.00673815	0	2951	+	-	894838	0.113182	2	FALSE	A0A0H3C6E5	NA	NA	Alpha-glucosidase (EC 3.2.1.20)	983	NA	carbohydrate binding [GO:0030246]; maltose alpha-glucosidase activity [GO:0032450]	NA	NA
AAAATTTAGCCAAGACCTTA	CCNA_00831	NC_011916.1	24	14	P-starvation	1	4	12	17	-1.54826	-0.253795	-0.209544	0	2951	+	-	894838	0.113182	2	FALSE	A0A0H3C6E5	NA	NA	Alpha-glucosidase (EC 3.2.1.20)	983	NA	carbohydrate binding [GO:0030246]; maltose alpha-glucosidase activity [GO:0032450]	NA	NA
AAAATTTAGCCAAGACCTTA	CCNA_00831	NC_011916.1	24	11	N-starvation	2	0	12	17	-4.25657	0.031632	0.0210811	0	2951	+	-	894838	0.113182	2	FALSE	A0A0H3C6E5	NA	NA	Alpha-glucosidase (EC 3.2.1.20)	983	NA	carbohydrate binding [GO:0030246]; maltose alpha-glucosidase activity [GO:0032450]	NA	NA
AAAATTTAGCCAAGACCTTA	CCNA_00831	NC_011916.1	41	27	P-recovery	2	4	12	17	-1.5228	0.0464024	0.0452693	0	2951	+	-	894838	0.113182	2	FALSE	A0A0H3C6E5	NA	NA	Alpha-glucosidase (EC 3.2.1.20)	983	NA	carbohydrate binding [GO:0030246]; maltose alpha-glucosidase activity [GO:0032450]	NA	NA
AAAATTTAGCCAAGACCTTA	CCNA_00831	NC_011916.1	24	7	C-starvation	2	7	12	17	-0.778355	0.0138143	0.0147492	0	2951	+	-	894838	0.113182	2	FALSE	A0A0H3C6E5	NA	NA	Alpha-glucosidase (EC 3.2.1.20)	983	NA	carbohydrate binding [GO:0030246]; maltose alpha-glucosidase activity [GO:0032450]	NA	NA
AAAATTTAGCCAAGACCTTA	CCNA_00831	NC_011916.1	41	25	N-recovery	4	9	12	17	-0.441044	-0.189714	-0.206682	0	2951	+	-	894838	0.113182	2	FALSE	A0A0H3C6E5	NA	NA	Alpha-glucosidase (EC 3.2.1.20)	983	NA	carbohydrate binding [GO:0030246]; maltose alpha-glucosidase activity [GO:0032450]	NA	NA
AAAATTTAGCCAAGACCTTA	CCNA_00831	NC_011916.1	41	29	P-recovery	4	3	12	17	-1.82076	-0.0633175	-0.0617714	0	2951	+	-	894838	0.113182	2	FALSE	A0A0H3C6E5	NA	NA	Alpha-glucosidase (EC 3.2.1.20)	983	NA	carbohydrate binding [GO:0030246]; maltose alpha-glucosidase activity [GO:0032450]	NA	NA
AAAATTTAGCCAAGACCTTA	CCNA_00831	NC_011916.1	16	4	M2G	3	2	12	17	-2.38219	0.0704747	0.0445041	0	2951	+	-	894838	0.113182	2	FALSE	A0A0H3C6E5	NA	NA	Alpha-glucosidase (EC 3.2.1.20)	983	NA	carbohydrate binding [GO:0030246]; maltose alpha-glucosidase activity [GO:0032450]	NA	NA
AAAATTTAGCCAAGACCTTA	CCNA_00831	NC_011916.1	41	20	C-recovery	3	4	12	17	-1.50613	-0.0746578	-0.0728348	0	2951	+	-	894838	0.113182	2	FALSE	A0A0H3C6E5	NA	NA	Alpha-glucosidase (EC 3.2.1.20)	983	NA	carbohydrate binding [GO:0030246]; maltose alpha-glucosidase activity [GO:0032450]	NA	NA
AAAATTTAGCCAAGACCTTA	CCNA_00831	NC_011916.1	41	19	C-recovery	2	1	12	17	-2.86934	0.0271469	0.024671	0	2951	+	-	894838	0.113182	2	FALSE	A0A0H3C6E5	NA	NA	Alpha-glucosidase (EC 3.2.1.20)	983	NA	carbohydrate binding [GO:0030246]; maltose alpha-glucosidase activity [GO:0032450]	NA	NA
AAAATTTAGCCAAGACCTTA	CCNA_00831	NC_011916.1	41	21	C-recovery	4	2	12	17	-2.28838	0.0129099	0.0138897	0	2951	+	-	894838	0.113182	2	FALSE	A0A0H3C6E5	NA	NA	Alpha-glucosidase (EC 3.2.1.20)	983	NA	carbohydrate binding [GO:0030246]; maltose alpha-glucosidase activity [GO:0032450]	NA	NA
AAAATTTAGCCAAGACCTTA	CCNA_00831	NC_011916.1	24	12	N-starvation	3	13	12	17	0.00862637	-0.110545	-0.0707942	0	2951	+	-	894838	0.113182	2	FALSE	A0A0H3C6E5	NA	NA	Alpha-glucosidase (EC 3.2.1.20)	983	NA	carbohydrate binding [GO:0030246]; maltose alpha-glucosidase activity [GO:0032450]	NA	NA
AAAATTTAGCCAAGACCTTA	CCNA_00831	NC_011916.1	24	13	N-starvation	4	0	12	17	-4.16636	0.054236	0.0361455	0	2951	+	-	894838	0.113182	2	FALSE	A0A0H3C6E5	NA	NA	Alpha-glucosidase (EC 3.2.1.20)	983	NA	carbohydrate binding [GO:0030246]; maltose alpha-glucosidase activity [GO:0032450]	NA	NA
AAAATTTAGCCAAGACCTTA	CCNA_00831	NC_011916.1	41	23	N-recovery	2	1	12	17	-3.00682	0.0356427	0.0294281	0	2951	+	-	894838	0.113182	2	FALSE	A0A0H3C6E5	NA	NA	Alpha-glucosidase (EC 3.2.1.20)	983	NA	carbohydrate binding [GO:0030246]; maltose alpha-glucosidase activity [GO:0032450]	NA	NA
AAAATTTAGCCAAGACCTTA	CCNA_00831	NC_011916.1	41	28	P-recovery	3	3	12	17	-1.85831	-0.0889737	-0.0840699	0	2951	+	-	894838	0.113182	2	FALSE	A0A0H3C6E5	NA	NA	Alpha-glucosidase (EC 3.2.1.20)	983	NA	carbohydrate binding [GO:0030246]; maltose alpha-glucosidase activity [GO:0032450]	NA	NA
AAAATTTAGCCAAGACCTTA	CCNA_00831	NC_011916.1	41	18	C-recovery	1	5	12	17	-1.24841	0.00169036	0.00108253	0	2951	+	-	894838	0.113182	2	FALSE	A0A0H3C6E5	NA	NA	Alpha-glucosidase (EC 3.2.1.20)	983	NA	carbohydrate binding [GO:0030246]; maltose alpha-glucosidase activity [GO:0032450]	NA	NA
AAAATTTAGCCAAGACCTTA	CCNA_00831	NC_011916.1	24	8	C-starvation	3	7	12	17	-0.764181	-0.0471888	-0.0503826	0	2951	+	-	894838	0.113182	2	FALSE	A0A0H3C6E5	NA	NA	Alpha-glucosidase (EC 3.2.1.20)	983	NA	carbohydrate binding [GO:0030246]; maltose alpha-glucosidase activity [GO:0032450]	NA	NA
AAAATTTAGCCAAGACCTTA	CCNA_00831	NC_011916.1	24	16	P-starvation	3	0	12	17	-4.3567	0.205166	0.136732	0	2951	+	-	894838	0.113182	2	FALSE	A0A0H3C6E5	NA	NA	Alpha-glucosidase (EC 3.2.1.20)	983	NA	carbohydrate binding [GO:0030246]; maltose alpha-glucosidase activity [GO:0032450]	NA	NA
AAAATTTAGCCAAGACCTTA	CCNA_00831	NC_011916.1	16	2	M2G	1	3	12	17	-1.85399	0.11866	0.12196	0	2951	+	-	894838	0.113182	2	FALSE	A0A0H3C6E5	NA	NA	Alpha-glucosidase (EC 3.2.1.20)	983	NA	carbohydrate binding [GO:0030246]; maltose alpha-glucosidase activity [GO:0032450]	NA	NA
AAAATTTAGCCAAGACCTTA	CCNA_00831	NC_011916.1	24	15	P-starvation	2	2	12	17	-2.38715	-0.184651	-0.174474	0	2951	+	-	894838	0.113182	2	FALSE	A0A0H3C6E5	NA	NA	Alpha-glucosidase (EC 3.2.1.20)	983	NA	carbohydrate binding [GO:0030246]; maltose alpha-glucosidase activity [GO:0032450]	NA	NA
AAAATTTTGTGTCGACATAC	CCNA_02271	NC_011916.1	24	8	C-starvation	3	2	10	3	-1.98977	-0.269949	-0.285663	0	785	-	+	2424407	0.73121	6	FALSE	A0A0H3C9Z9	stpD	NA	Stalk cross-band protein StpD	261	NA	NA	NA	membrane [GO:0016020]
AAAATTTTGTGTCGACATAC	CCNA_02271	NC_011916.1	24	16	P-starvation	3	2	10	3	-2.2436	-0.647486	-0.685178	0	785	-	+	2424407	0.73121	6	FALSE	A0A0H3C9Z9	stpD	NA	Stalk cross-band protein StpD	261	NA	NA	NA	membrane [GO:0016020]
AAAATTTTGTGTCGACATAC	CCNA_02271	NC_011916.1	16	4	M2G	3	5	10	3	-1.09961	-0.239861	-0.247139	0	785	-	+	2424407	0.73121	6	FALSE	A0A0H3C9Z9	stpD	NA	Stalk cross-band protein StpD	261	NA	NA	NA	membrane [GO:0016020]
AAAATTTTGTGTCGACATAC	CCNA_02271	NC_011916.1	24	11	N-starvation	2	4	10	3	-1.23629	0.201789	0.257209	0	785	-	+	2424407	0.73121	6	FALSE	A0A0H3C9Z9	stpD	NA	Stalk cross-band protein StpD	261	NA	NA	NA	membrane [GO:0016020]
AAAATTTTGTGTCGACATAC	CCNA_02271	NC_011916.1	41	28	P-recovery	3	4	10	3	-1.32668	-0.642029	-0.81836	0	785	-	+	2424407	0.73121	6	FALSE	A0A0H3C9Z9	stpD	NA	Stalk cross-band protein StpD	261	NA	NA	NA	membrane [GO:0016020]
AAAATTTTGTGTCGACATAC	CCNA_02271	NC_011916.1	24	13	N-starvation	4	4	10	3	-1.21718	0.255032	0.325075	0	785	-	+	2424407	0.73121	6	FALSE	A0A0H3C9Z9	stpD	NA	Stalk cross-band protein StpD	261	NA	NA	NA	membrane [GO:0016020]
AAAATTTTGTGTCGACATAC	CCNA_02271	NC_011916.1	24	7	C-starvation	2	3	10	3	-1.49523	0.336263	0.396412	0	785	-	+	2424407	0.73121	6	FALSE	A0A0H3C9Z9	stpD	NA	Stalk cross-band protein StpD	261	NA	NA	NA	membrane [GO:0016020]
AAAATTTTGTGTCGACATAC	CCNA_02271	NC_011916.1	24	6	C-starvation	1	3	10	3	-1.5745	0.279955	0.330032	0	785	-	+	2424407	0.73121	6	FALSE	A0A0H3C9Z9	stpD	NA	Stalk cross-band protein StpD	261	NA	NA	NA	membrane [GO:0016020]
AAAATTTTGTGTCGACATAC	CCNA_02271	NC_011916.1	41	24	N-recovery	3	5	10	3	-0.968584	0.38455	0.52037	0	785	-	+	2424407	0.73121	6	FALSE	A0A0H3C9Z9	stpD	NA	Stalk cross-band protein StpD	261	NA	NA	NA	membrane [GO:0016020]
AAAATTTTGTGTCGACATAC	CCNA_02271	NC_011916.1	41	27	P-recovery	2	3	10	3	-1.66666	0.0850952	0.100316	0	785	-	+	2424407	0.73121	6	FALSE	A0A0H3C9Z9	stpD	NA	Stalk cross-band protein StpD	261	NA	NA	NA	membrane [GO:0016020]
AAAATTTTGTGTCGACATAC	CCNA_02271	NC_011916.1	41	26	P-recovery	1	3	10	3	-1.65571	-0.0966736	-0.113966	0	785	-	+	2424407	0.73121	6	FALSE	A0A0H3C9Z9	stpD	NA	Stalk cross-band protein StpD	261	NA	NA	NA	membrane [GO:0016020]
AAAATTTTGTGTCGACATAC	CCNA_02271	NC_011916.1	41	19	C-recovery	2	4	10	3	-1.28061	-0.340102	-0.43351	0	785	-	+	2424407	0.73121	6	FALSE	A0A0H3C9Z9	stpD	NA	Stalk cross-band protein StpD	261	NA	NA	NA	membrane [GO:0016020]
AAAATTTTGTGTCGACATAC	CCNA_02271	NC_011916.1	16	2	M2G	1	2	10	3	-2.09157	-0.206211	-0.218215	0	785	-	+	2424407	0.73121	6	FALSE	A0A0H3C9Z9	stpD	NA	Stalk cross-band protein StpD	261	NA	NA	NA	membrane [GO:0016020]
AAAATTTTGTGTCGACATAC	CCNA_02271	NC_011916.1	24	15	P-starvation	2	1	10	3	-2.85608	-0.407794	-0.366224	0	785	-	+	2424407	0.73121	6	FALSE	A0A0H3C9Z9	stpD	NA	Stalk cross-band protein StpD	261	NA	NA	NA	membrane [GO:0016020]
AAAATTTTGTGTCGACATAC	CCNA_02271	NC_011916.1	41	20	C-recovery	3	5	10	3	-0.945375	0.301318	0.407741	0	785	-	+	2424407	0.73121	6	FALSE	A0A0H3C9Z9	stpD	NA	Stalk cross-band protein StpD	261	NA	NA	NA	membrane [GO:0016020]
AAAATTTTGTGTCGACATAC	CCNA_02271	NC_011916.1	41	18	C-recovery	1	3	10	3	-1.64523	0.162824	0.191949	0	785	-	+	2424407	0.73121	6	FALSE	A0A0H3C9Z9	stpD	NA	Stalk cross-band protein StpD	261	NA	NA	NA	membrane [GO:0016020]
AAAATTTTGTGTCGACATAC	CCNA_02271	NC_011916.1	41	21	C-recovery	4	3	10	3	-1.5745	0.0949736	0.111962	0	785	-	+	2424407	0.73121	6	FALSE	A0A0H3C9Z9	stpD	NA	Stalk cross-band protein StpD	261	NA	NA	NA	membrane [GO:0016020]
AAAATTTTGTGTCGACATAC	CCNA_02271	NC_011916.1	41	22	N-recovery	1	3	10	3	-1.69712	-0.427839	-0.504369	0	785	-	+	2424407	0.73121	6	FALSE	A0A0H3C9Z9	stpD	NA	Stalk cross-band protein StpD	261	NA	NA	NA	membrane [GO:0016020]
AAAATTTTGTGTCGACATAC	CCNA_02271	NC_011916.1	41	29	P-recovery	4	2	10	3	-1.87233	0.640033	0.677291	0	785	-	+	2424407	0.73121	6	FALSE	A0A0H3C9Z9	stpD	NA	Stalk cross-band protein StpD	261	NA	NA	NA	membrane [GO:0016020]
AAAATTTTGTGTCGACATAC	CCNA_02271	NC_011916.1	41	23	N-recovery	2	2	10	3	-2.09157	0.0886926	0.0938556	0	785	-	+	2424407	0.73121	6	FALSE	A0A0H3C9Z9	stpD	NA	Stalk cross-band protein StpD	261	NA	NA	NA	membrane [GO:0016020]
AAAATTTTGTGTCGACATAC	CCNA_02271	NC_011916.1	24	12	N-starvation	3	0	10	3	-4.25889	-0.183426	-0.121461	0	785	-	+	2424407	0.73121	6	FALSE	A0A0H3C9Z9	stpD	NA	Stalk cross-band protein StpD	261	NA	NA	NA	membrane [GO:0016020]
AAAATTTTGTGTCGACATAC	CCNA_02271	NC_011916.1	24	9	C-starvation	4	2	10	3	-1.89824	0.186448	0.197302	0	785	-	+	2424407	0.73121	6	FALSE	A0A0H3C9Z9	stpD	NA	Stalk cross-band protein StpD	261	NA	NA	NA	membrane [GO:0016020]
AAAATTTTGTGTCGACATAC	CCNA_02271	NC_011916.1	24	14	P-starvation	1	0	10	3	-3.92853	0.131313	0.0869529	0	785	-	+	2424407	0.73121	6	FALSE	A0A0H3C9Z9	stpD	NA	Stalk cross-band protein StpD	261	NA	NA	NA	membrane [GO:0016020]
AAAATTTTGTGTCGACATAC	CCNA_02271	NC_011916.1	41	25	N-recovery	4	12	10	3	0.259546	0.515326	0.859689	0	785	-	+	2424407	0.73121	6	FALSE	A0A0H3C9Z9	stpD	NA	Stalk cross-band protein StpD	261	NA	NA	NA	membrane [GO:0016020]
AAAATTTTGTGTCGACATAC	CCNA_02271	NC_011916.1	16	3	M2G	2	2	10	3	-2.05749	-0.084686	-0.0896158	0	785	-	+	2424407	0.73121	6	FALSE	A0A0H3C9Z9	stpD	NA	Stalk cross-band protein StpD	261	NA	NA	NA	membrane [GO:0016020]
AAAATTTTGTGTCGACATAC	CCNA_02271	NC_011916.1	16	5	M2G	4	3	10	3	-1.69712	-0.17898	-0.210995	0	785	-	+	2424407	0.73121	6	FALSE	A0A0H3C9Z9	stpD	NA	Stalk cross-band protein StpD	261	NA	NA	NA	membrane [GO:0016020]
AAAATTTTGTGTCGACATAC	CCNA_02271	NC_011916.1	24	10	N-starvation	1	1	10	3	-2.70051	-0.0499079	-0.0448204	0	785	-	+	2424407	0.73121	6	FALSE	A0A0H3C9Z9	stpD	NA	Stalk cross-band protein StpD	261	NA	NA	NA	membrane [GO:0016020]
AAAATTTTGTGTCGACATAC	CCNA_02271	NC_011916.1	24	17	P-starvation	4	3	10	3	-1.69025	0.102022	0.113913	0	785	-	+	2424407	0.73121	6	FALSE	A0A0H3C9Z9	stpD	NA	Stalk cross-band protein StpD	261	NA	NA	NA	membrane [GO:0016020]
AAACAGCCGCCCGGCCATAG	CCNA_03822	NC_011916.1	16	4	M2G	3	8	19	6	-1.24528	0.198112	0.198	0	863	-	+	3988447	0.300116	2	FALSE	B8GVY4	mutM	fpg	Formamidopyrimidine-DNA glycosylase (Fapy-DNA glycosylase) (EC 3.2.2.23) (DNA-(apurinic or apyrimidinic site) lyase MutM) (AP lyase MutM) (EC 4.2.99.18)	287	FUNCTION: Involved in base excision repair of DNA damaged by oxidation or by mutagenic agents. Acts as DNA glycosylase that recognizes and removes damaged bases. Has a preference for oxidized purines, such as 7,8-dihydro-8-oxoguanine (8-oxoG). Has AP (apurinic/apyrimidinic) lyase activity and introduces nicks in the DNA strand. Cleaves the DNA backbone by beta-delta elimination to generate a sing…	class I DNA-(apurinic or apyrimidinic site) endonuclease activity [GO:0140078]; damaged DNA binding [GO:0003684]; oxidized purine nucleobase lesion DNA N-glycosylase activity [GO:0008534]; zinc ion binding [GO:0008270]	base-excision repair [GO:0006284]	NA
AAACAGCCGCCCGGCCATAG	CCNA_03822	NC_011916.1	41	18	C-recovery	1	12	19	6	-0.694557	-0.184987	-0.228705	0	863	-	+	3988447	0.300116	2	FALSE	B8GVY4	mutM	fpg	Formamidopyrimidine-DNA glycosylase (Fapy-DNA glycosylase) (EC 3.2.2.23) (DNA-(apurinic or apyrimidinic site) lyase MutM) (AP lyase MutM) (EC 4.2.99.18)	287	FUNCTION: Involved in base excision repair of DNA damaged by oxidation or by mutagenic agents. Acts as DNA glycosylase that recognizes and removes damaged bases. Has a preference for oxidized purines, such as 7,8-dihydro-8-oxoguanine (8-oxoG). Has AP (apurinic/apyrimidinic) lyase activity and introduces nicks in the DNA strand. Cleaves the DNA backbone by beta-delta elimination to generate a sing…	class I DNA-(apurinic or apyrimidinic site) endonuclease activity [GO:0140078]; damaged DNA binding [GO:0003684]; oxidized purine nucleobase lesion DNA N-glycosylase activity [GO:0008534]; zinc ion binding [GO:0008270]	base-excision repair [GO:0006284]	NA
AAACAGCCGCCCGGCCATAG	CCNA_03822	NC_011916.1	24	6	C-starvation	1	5	19	6	-1.90108	-0.311461	-0.268259	0	863	-	+	3988447	0.300116	2	FALSE	B8GVY4	mutM	fpg	Formamidopyrimidine-DNA glycosylase (Fapy-DNA glycosylase) (EC 3.2.2.23) (DNA-(apurinic or apyrimidinic site) lyase MutM) (AP lyase MutM) (EC 4.2.99.18)	287	FUNCTION: Involved in base excision repair of DNA damaged by oxidation or by mutagenic agents. Acts as DNA glycosylase that recognizes and removes damaged bases. Has a preference for oxidized purines, such as 7,8-dihydro-8-oxoguanine (8-oxoG). Has AP (apurinic/apyrimidinic) lyase activity and introduces nicks in the DNA strand. Cleaves the DNA backbone by beta-delta elimination to generate a sing…	class I DNA-(apurinic or apyrimidinic site) endonuclease activity [GO:0140078]; damaged DNA binding [GO:0003684]; oxidized purine nucleobase lesion DNA N-glycosylase activity [GO:0008534]; zinc ion binding [GO:0008270]	base-excision repair [GO:0006284]	NA
AAACAGCCGCCCGGCCATAG	CCNA_03822	NC_011916.1	24	7	C-starvation	2	12	19	6	-0.681297	-0.11196	-0.131616	0	863	-	+	3988447	0.300116	2	FALSE	B8GVY4	mutM	fpg	Formamidopyrimidine-DNA glycosylase (Fapy-DNA glycosylase) (EC 3.2.2.23) (DNA-(apurinic or apyrimidinic site) lyase MutM) (AP lyase MutM) (EC 4.2.99.18)	287	FUNCTION: Involved in base excision repair of DNA damaged by oxidation or by mutagenic agents. Acts as DNA glycosylase that recognizes and removes damaged bases. Has a preference for oxidized purines, such as 7,8-dihydro-8-oxoguanine (8-oxoG). Has AP (apurinic/apyrimidinic) lyase activity and introduces nicks in the DNA strand. Cleaves the DNA backbone by beta-delta elimination to generate a sing…	class I DNA-(apurinic or apyrimidinic site) endonuclease activity [GO:0140078]; damaged DNA binding [GO:0003684]; oxidized purine nucleobase lesion DNA N-glycosylase activity [GO:0008534]; zinc ion binding [GO:0008270]	base-excision repair [GO:0006284]	NA
AAACAGCCGCCCGGCCATAG	CCNA_03822	NC_011916.1	41	20	C-recovery	3	5	19	6	-1.86051	-0.0867722	-0.0953783	0	863	-	+	3988447	0.300116	2	FALSE	B8GVY4	mutM	fpg	Formamidopyrimidine-DNA glycosylase (Fapy-DNA glycosylase) (EC 3.2.2.23) (DNA-(apurinic or apyrimidinic site) lyase MutM) (AP lyase MutM) (EC 4.2.99.18)	287	FUNCTION: Involved in base excision repair of DNA damaged by oxidation or by mutagenic agents. Acts as DNA glycosylase that recognizes and removes damaged bases. Has a preference for oxidized purines, such as 7,8-dihydro-8-oxoguanine (8-oxoG). Has AP (apurinic/apyrimidinic) lyase activity and introduces nicks in the DNA strand. Cleaves the DNA backbone by beta-delta elimination to generate a sing…	class I DNA-(apurinic or apyrimidinic site) endonuclease activity [GO:0140078]; damaged DNA binding [GO:0003684]; oxidized purine nucleobase lesion DNA N-glycosylase activity [GO:0008534]; zinc ion binding [GO:0008270]	base-excision repair [GO:0006284]	NA
AAACAGCCGCCCGGCCATAG	CCNA_03822	NC_011916.1	41	26	P-recovery	1	14	19	6	-0.467505	0.282123	0.310104	0	863	-	+	3988447	0.300116	2	FALSE	B8GVY4	mutM	fpg	Formamidopyrimidine-DNA glycosylase (Fapy-DNA glycosylase) (EC 3.2.2.23) (DNA-(apurinic or apyrimidinic site) lyase MutM) (AP lyase MutM) (EC 4.2.99.18)	287	FUNCTION: Involved in base excision repair of DNA damaged by oxidation or by mutagenic agents. Acts as DNA glycosylase that recognizes and removes damaged bases. Has a preference for oxidized purines, such as 7,8-dihydro-8-oxoguanine (8-oxoG). Has AP (apurinic/apyrimidinic) lyase activity and introduces nicks in the DNA strand. Cleaves the DNA backbone by beta-delta elimination to generate a sing…	class I DNA-(apurinic or apyrimidinic site) endonuclease activity [GO:0140078]; damaged DNA binding [GO:0003684]; oxidized purine nucleobase lesion DNA N-glycosylase activity [GO:0008534]; zinc ion binding [GO:0008270]	base-excision repair [GO:0006284]	NA
AAACAGCCGCCCGGCCATAG	CCNA_03822	NC_011916.1	41	19	C-recovery	2	16	19	6	-0.278889	-0.0935447	-0.0605254	0	863	-	+	3988447	0.300116	2	FALSE	B8GVY4	mutM	fpg	Formamidopyrimidine-DNA glycosylase (Fapy-DNA glycosylase) (EC 3.2.2.23) (DNA-(apurinic or apyrimidinic site) lyase MutM) (AP lyase MutM) (EC 4.2.99.18)	287	FUNCTION: Involved in base excision repair of DNA damaged by oxidation or by mutagenic agents. Acts as DNA glycosylase that recognizes and removes damaged bases. Has a preference for oxidized purines, such as 7,8-dihydro-8-oxoguanine (8-oxoG). Has AP (apurinic/apyrimidinic) lyase activity and introduces nicks in the DNA strand. Cleaves the DNA backbone by beta-delta elimination to generate a sing…	class I DNA-(apurinic or apyrimidinic site) endonuclease activity [GO:0140078]; damaged DNA binding [GO:0003684]; oxidized purine nucleobase lesion DNA N-glycosylase activity [GO:0008534]; zinc ion binding [GO:0008270]	base-excision repair [GO:0006284]	NA
AAACAGCCGCCCGGCCATAG	CCNA_03822	NC_011916.1	24	9	C-starvation	4	21	19	6	0.0864202	0.121066	0.120998	0	863	-	+	3988447	0.300116	2	FALSE	B8GVY4	mutM	fpg	Formamidopyrimidine-DNA glycosylase (Fapy-DNA glycosylase) (EC 3.2.2.23) (DNA-(apurinic or apyrimidinic site) lyase MutM) (AP lyase MutM) (EC 4.2.99.18)	287	FUNCTION: Involved in base excision repair of DNA damaged by oxidation or by mutagenic agents. Acts as DNA glycosylase that recognizes and removes damaged bases. Has a preference for oxidized purines, such as 7,8-dihydro-8-oxoguanine (8-oxoG). Has AP (apurinic/apyrimidinic) lyase activity and introduces nicks in the DNA strand. Cleaves the DNA backbone by beta-delta elimination to generate a sing…	class I DNA-(apurinic or apyrimidinic site) endonuclease activity [GO:0140078]; damaged DNA binding [GO:0003684]; oxidized purine nucleobase lesion DNA N-glycosylase activity [GO:0008534]; zinc ion binding [GO:0008270]	base-excision repair [GO:0006284]	NA
AAACAGCCGCCCGGCCATAG	CCNA_03822	NC_011916.1	16	2	M2G	1	5	19	6	-1.84713	0.0257461	0.0257316	0	863	-	+	3988447	0.300116	2	FALSE	B8GVY4	mutM	fpg	Formamidopyrimidine-DNA glycosylase (Fapy-DNA glycosylase) (EC 3.2.2.23) (DNA-(apurinic or apyrimidinic site) lyase MutM) (AP lyase MutM) (EC 4.2.99.18)	287	FUNCTION: Involved in base excision repair of DNA damaged by oxidation or by mutagenic agents. Acts as DNA glycosylase that recognizes and removes damaged bases. Has a preference for oxidized purines, such as 7,8-dihydro-8-oxoguanine (8-oxoG). Has AP (apurinic/apyrimidinic) lyase activity and introduces nicks in the DNA strand. Cleaves the DNA backbone by beta-delta elimination to generate a sing…	class I DNA-(apurinic or apyrimidinic site) endonuclease activity [GO:0140078]; damaged DNA binding [GO:0003684]; oxidized purine nucleobase lesion DNA N-glycosylase activity [GO:0008534]; zinc ion binding [GO:0008270]	base-excision repair [GO:0006284]	NA
AAACAGCCGCCCGGCCATAG	CCNA_03822	NC_011916.1	41	23	N-recovery	2	4	19	6	-2.155	-0.00290348	-0.00250075	0	863	-	+	3988447	0.300116	2	FALSE	B8GVY4	mutM	fpg	Formamidopyrimidine-DNA glycosylase (Fapy-DNA glycosylase) (EC 3.2.2.23) (DNA-(apurinic or apyrimidinic site) lyase MutM) (AP lyase MutM) (EC 4.2.99.18)	287	FUNCTION: Involved in base excision repair of DNA damaged by oxidation or by mutagenic agents. Acts as DNA glycosylase that recognizes and removes damaged bases. Has a preference for oxidized purines, such as 7,8-dihydro-8-oxoguanine (8-oxoG). Has AP (apurinic/apyrimidinic) lyase activity and introduces nicks in the DNA strand. Cleaves the DNA backbone by beta-delta elimination to generate a sing…	class I DNA-(apurinic or apyrimidinic site) endonuclease activity [GO:0140078]; damaged DNA binding [GO:0003684]; oxidized purine nucleobase lesion DNA N-glycosylase activity [GO:0008534]; zinc ion binding [GO:0008270]	base-excision repair [GO:0006284]	NA
AAACAGCCGCCCGGCCATAG	CCNA_03822	NC_011916.1	16	5	M2G	4	6	19	6	-1.63783	-0.0969605	-0.0969059	0	863	-	+	3988447	0.300116	2	FALSE	B8GVY4	mutM	fpg	Formamidopyrimidine-DNA glycosylase (Fapy-DNA glycosylase) (EC 3.2.2.23) (DNA-(apurinic or apyrimidinic site) lyase MutM) (AP lyase MutM) (EC 4.2.99.18)	287	FUNCTION: Involved in base excision repair of DNA damaged by oxidation or by mutagenic agents. Acts as DNA glycosylase that recognizes and removes damaged bases. Has a preference for oxidized purines, such as 7,8-dihydro-8-oxoguanine (8-oxoG). Has AP (apurinic/apyrimidinic) lyase activity and introduces nicks in the DNA strand. Cleaves the DNA backbone by beta-delta elimination to generate a sing…	class I DNA-(apurinic or apyrimidinic site) endonuclease activity [GO:0140078]; damaged DNA binding [GO:0003684]; oxidized purine nucleobase lesion DNA N-glycosylase activity [GO:0008534]; zinc ion binding [GO:0008270]	base-excision repair [GO:0006284]	NA
AAACAGCCGCCCGGCCATAG	CCNA_03822	NC_011916.1	41	25	N-recovery	4	7	19	6	-1.3828	-0.0274104	-0.0301289	0	863	-	+	3988447	0.300116	2	FALSE	B8GVY4	mutM	fpg	Formamidopyrimidine-DNA glycosylase (Fapy-DNA glycosylase) (EC 3.2.2.23) (DNA-(apurinic or apyrimidinic site) lyase MutM) (AP lyase MutM) (EC 4.2.99.18)	287	FUNCTION: Involved in base excision repair of DNA damaged by oxidation or by mutagenic agents. Acts as DNA glycosylase that recognizes and removes damaged bases. Has a preference for oxidized purines, such as 7,8-dihydro-8-oxoguanine (8-oxoG). Has AP (apurinic/apyrimidinic) lyase activity and introduces nicks in the DNA strand. Cleaves the DNA backbone by beta-delta elimination to generate a sing…	class I DNA-(apurinic or apyrimidinic site) endonuclease activity [GO:0140078]; damaged DNA binding [GO:0003684]; oxidized purine nucleobase lesion DNA N-glycosylase activity [GO:0008534]; zinc ion binding [GO:0008270]	base-excision repair [GO:0006284]	NA
AAACAGCCGCCCGGCCATAG	CCNA_03822	NC_011916.1	24	14	P-starvation	1	6	19	6	-1.63384	-0.00221829	-0.00243829	0	863	-	+	3988447	0.300116	2	FALSE	B8GVY4	mutM	fpg	Formamidopyrimidine-DNA glycosylase (Fapy-DNA glycosylase) (EC 3.2.2.23) (DNA-(apurinic or apyrimidinic site) lyase MutM) (AP lyase MutM) (EC 4.2.99.18)	287	FUNCTION: Involved in base excision repair of DNA damaged by oxidation or by mutagenic agents. Acts as DNA glycosylase that recognizes and removes damaged bases. Has a preference for oxidized purines, such as 7,8-dihydro-8-oxoguanine (8-oxoG). Has AP (apurinic/apyrimidinic) lyase activity and introduces nicks in the DNA strand. Cleaves the DNA backbone by beta-delta elimination to generate a sing…	class I DNA-(apurinic or apyrimidinic site) endonuclease activity [GO:0140078]; damaged DNA binding [GO:0003684]; oxidized purine nucleobase lesion DNA N-glycosylase activity [GO:0008534]; zinc ion binding [GO:0008270]	base-excision repair [GO:0006284]	NA
AAACAGCCGCCCGGCCATAG	CCNA_03822	NC_011916.1	41	27	P-recovery	2	5	19	6	-1.86923	-0.0529787	-0.0456302	0	863	-	+	3988447	0.300116	2	FALSE	B8GVY4	mutM	fpg	Formamidopyrimidine-DNA glycosylase (Fapy-DNA glycosylase) (EC 3.2.2.23) (DNA-(apurinic or apyrimidinic site) lyase MutM) (AP lyase MutM) (EC 4.2.99.18)	287	FUNCTION: Involved in base excision repair of DNA damaged by oxidation or by mutagenic agents. Acts as DNA glycosylase that recognizes and removes damaged bases. Has a preference for oxidized purines, such as 7,8-dihydro-8-oxoguanine (8-oxoG). Has AP (apurinic/apyrimidinic) lyase activity and introduces nicks in the DNA strand. Cleaves the DNA backbone by beta-delta elimination to generate a sing…	class I DNA-(apurinic or apyrimidinic site) endonuclease activity [GO:0140078]; damaged DNA binding [GO:0003684]; oxidized purine nucleobase lesion DNA N-glycosylase activity [GO:0008534]; zinc ion binding [GO:0008270]	base-excision repair [GO:0006284]	NA
AAACAGCCGCCCGGCCATAG	CCNA_03822	NC_011916.1	41	24	N-recovery	3	9	19	6	-1.10319	-0.393703	-0.254734	0	863	-	+	3988447	0.300116	2	FALSE	B8GVY4	mutM	fpg	Formamidopyrimidine-DNA glycosylase (Fapy-DNA glycosylase) (EC 3.2.2.23) (DNA-(apurinic or apyrimidinic site) lyase MutM) (AP lyase MutM) (EC 4.2.99.18)	287	FUNCTION: Involved in base excision repair of DNA damaged by oxidation or by mutagenic agents. Acts as DNA glycosylase that recognizes and removes damaged bases. Has a preference for oxidized purines, such as 7,8-dihydro-8-oxoguanine (8-oxoG). Has AP (apurinic/apyrimidinic) lyase activity and introduces nicks in the DNA strand. Cleaves the DNA backbone by beta-delta elimination to generate a sing…	class I DNA-(apurinic or apyrimidinic site) endonuclease activity [GO:0140078]; damaged DNA binding [GO:0003684]; oxidized purine nucleobase lesion DNA N-glycosylase activity [GO:0008534]; zinc ion binding [GO:0008270]	base-excision repair [GO:0006284]	NA
AAACAGCCGCCCGGCCATAG	CCNA_03822	NC_011916.1	24	8	C-starvation	3	12	19	6	-0.661182	0.0829527	0.0975164	0	863	-	+	3988447	0.300116	2	FALSE	B8GVY4	mutM	fpg	Formamidopyrimidine-DNA glycosylase (Fapy-DNA glycosylase) (EC 3.2.2.23) (DNA-(apurinic or apyrimidinic site) lyase MutM) (AP lyase MutM) (EC 4.2.99.18)	287	FUNCTION: Involved in base excision repair of DNA damaged by oxidation or by mutagenic agents. Acts as DNA glycosylase that recognizes and removes damaged bases. Has a preference for oxidized purines, such as 7,8-dihydro-8-oxoguanine (8-oxoG). Has AP (apurinic/apyrimidinic) lyase activity and introduces nicks in the DNA strand. Cleaves the DNA backbone by beta-delta elimination to generate a sing…	class I DNA-(apurinic or apyrimidinic site) endonuclease activity [GO:0140078]; damaged DNA binding [GO:0003684]; oxidized purine nucleobase lesion DNA N-glycosylase activity [GO:0008534]; zinc ion binding [GO:0008270]	base-excision repair [GO:0006284]	NA
AAACAGCCGCCCGGCCATAG	CCNA_03822	NC_011916.1	16	3	M2G	2	7	19	6	-1.42724	-0.236963	-0.236829	0	863	-	+	3988447	0.300116	2	FALSE	B8GVY4	mutM	fpg	Formamidopyrimidine-DNA glycosylase (Fapy-DNA glycosylase) (EC 3.2.2.23) (DNA-(apurinic or apyrimidinic site) lyase MutM) (AP lyase MutM) (EC 4.2.99.18)	287	FUNCTION: Involved in base excision repair of DNA damaged by oxidation or by mutagenic agents. Acts as DNA glycosylase that recognizes and removes damaged bases. Has a preference for oxidized purines, such as 7,8-dihydro-8-oxoguanine (8-oxoG). Has AP (apurinic/apyrimidinic) lyase activity and introduces nicks in the DNA strand. Cleaves the DNA backbone by beta-delta elimination to generate a sing…	class I DNA-(apurinic or apyrimidinic site) endonuclease activity [GO:0140078]; damaged DNA binding [GO:0003684]; oxidized purine nucleobase lesion DNA N-glycosylase activity [GO:0008534]; zinc ion binding [GO:0008270]	base-excision repair [GO:0006284]	NA
AAACAGCCGCCCGGCCATAG	CCNA_03822	NC_011916.1	41	29	P-recovery	4	13	19	6	-0.558244	-0.249501	-0.308465	0	863	-	+	3988447	0.300116	2	FALSE	B8GVY4	mutM	fpg	Formamidopyrimidine-DNA glycosylase (Fapy-DNA glycosylase) (EC 3.2.2.23) (DNA-(apurinic or apyrimidinic site) lyase MutM) (AP lyase MutM) (EC 4.2.99.18)	287	FUNCTION: Involved in base excision repair of DNA damaged by oxidation or by mutagenic agents. Acts as DNA glycosylase that recognizes and removes damaged bases. Has a preference for oxidized purines, such as 7,8-dihydro-8-oxoguanine (8-oxoG). Has AP (apurinic/apyrimidinic) lyase activity and introduces nicks in the DNA strand. Cleaves the DNA backbone by beta-delta elimination to generate a sing…	class I DNA-(apurinic or apyrimidinic site) endonuclease activity [GO:0140078]; damaged DNA binding [GO:0003684]; oxidized purine nucleobase lesion DNA N-glycosylase activity [GO:0008534]; zinc ion binding [GO:0008270]	base-excision repair [GO:0006284]	NA
AAACAGCCGCCCGGCCATAG	CCNA_03822	NC_011916.1	24	16	P-starvation	3	4	19	6	-2.27079	-0.603495	-0.390474	0	863	-	+	3988447	0.300116	2	FALSE	B8GVY4	mutM	fpg	Formamidopyrimidine-DNA glycosylase (Fapy-DNA glycosylase) (EC 3.2.2.23) (DNA-(apurinic or apyrimidinic site) lyase MutM) (AP lyase MutM) (EC 4.2.99.18)	287	FUNCTION: Involved in base excision repair of DNA damaged by oxidation or by mutagenic agents. Acts as DNA glycosylase that recognizes and removes damaged bases. Has a preference for oxidized purines, such as 7,8-dihydro-8-oxoguanine (8-oxoG). Has AP (apurinic/apyrimidinic) lyase activity and introduces nicks in the DNA strand. Cleaves the DNA backbone by beta-delta elimination to generate a sing…	class I DNA-(apurinic or apyrimidinic site) endonuclease activity [GO:0140078]; damaged DNA binding [GO:0003684]; oxidized purine nucleobase lesion DNA N-glycosylase activity [GO:0008534]; zinc ion binding [GO:0008270]	base-excision repair [GO:0006284]	NA
AAACAGCCGCCCGGCCATAG	CCNA_03822	NC_011916.1	41	28	P-recovery	3	11	19	6	-0.787276	-0.0449061	-0.0555187	0	863	-	+	3988447	0.300116	2	FALSE	B8GVY4	mutM	fpg	Formamidopyrimidine-DNA glycosylase (Fapy-DNA glycosylase) (EC 3.2.2.23) (DNA-(apurinic or apyrimidinic site) lyase MutM) (AP lyase MutM) (EC 4.2.99.18)	287	FUNCTION: Involved in base excision repair of DNA damaged by oxidation or by mutagenic agents. Acts as DNA glycosylase that recognizes and removes damaged bases. Has a preference for oxidized purines, such as 7,8-dihydro-8-oxoguanine (8-oxoG). Has AP (apurinic/apyrimidinic) lyase activity and introduces nicks in the DNA strand. Cleaves the DNA backbone by beta-delta elimination to generate a sing…	class I DNA-(apurinic or apyrimidinic site) endonuclease activity [GO:0140078]; damaged DNA binding [GO:0003684]; oxidized purine nucleobase lesion DNA N-glycosylase activity [GO:0008534]; zinc ion binding [GO:0008270]	base-excision repair [GO:0006284]	NA
AAACAGCCGCCCGGCCATAG	CCNA_03822	NC_011916.1	24	12	N-starvation	3	3	19	6	-2.5326	-0.0722605	-0.084947	0	863	-	+	3988447	0.300116	2	FALSE	B8GVY4	mutM	fpg	Formamidopyrimidine-DNA glycosylase (Fapy-DNA glycosylase) (EC 3.2.2.23) (DNA-(apurinic or apyrimidinic site) lyase MutM) (AP lyase MutM) (EC 4.2.99.18)	287	FUNCTION: Involved in base excision repair of DNA damaged by oxidation or by mutagenic agents. Acts as DNA glycosylase that recognizes and removes damaged bases. Has a preference for oxidized purines, such as 7,8-dihydro-8-oxoguanine (8-oxoG). Has AP (apurinic/apyrimidinic) lyase activity and introduces nicks in the DNA strand. Cleaves the DNA backbone by beta-delta elimination to generate a sing…	class I DNA-(apurinic or apyrimidinic site) endonuclease activity [GO:0140078]; damaged DNA binding [GO:0003684]; oxidized purine nucleobase lesion DNA N-glycosylase activity [GO:0008534]; zinc ion binding [GO:0008270]	base-excision repair [GO:0006284]	NA
AAACAGCCGCCCGGCCATAG	CCNA_03822	NC_011916.1	24	17	P-starvation	4	2	19	6	-3.09639	-0.627825	-0.540742	0	863	-	+	3988447	0.300116	2	FALSE	B8GVY4	mutM	fpg	Formamidopyrimidine-DNA glycosylase (Fapy-DNA glycosylase) (EC 3.2.2.23) (DNA-(apurinic or apyrimidinic site) lyase MutM) (AP lyase MutM) (EC 4.2.99.18)	287	FUNCTION: Involved in base excision repair of DNA damaged by oxidation or by mutagenic agents. Acts as DNA glycosylase that recognizes and removes damaged bases. Has a preference for oxidized purines, such as 7,8-dihydro-8-oxoguanine (8-oxoG). Has AP (apurinic/apyrimidinic) lyase activity and introduces nicks in the DNA strand. Cleaves the DNA backbone by beta-delta elimination to generate a sing…	class I DNA-(apurinic or apyrimidinic site) endonuclease activity [GO:0140078]; damaged DNA binding [GO:0003684]; oxidized purine nucleobase lesion DNA N-glycosylase activity [GO:0008534]; zinc ion binding [GO:0008270]	base-excision repair [GO:0006284]	NA
AAACAGCCGCCCGGCCATAG	CCNA_03822	NC_011916.1	24	13	N-starvation	4	8	19	6	-1.21489	0.311732	0.268493	0	863	-	+	3988447	0.300116	2	FALSE	B8GVY4	mutM	fpg	Formamidopyrimidine-DNA glycosylase (Fapy-DNA glycosylase) (EC 3.2.2.23) (DNA-(apurinic or apyrimidinic site) lyase MutM) (AP lyase MutM) (EC 4.2.99.18)	287	FUNCTION: Involved in base excision repair of DNA damaged by oxidation or by mutagenic agents. Acts as DNA glycosylase that recognizes and removes damaged bases. Has a preference for oxidized purines, such as 7,8-dihydro-8-oxoguanine (8-oxoG). Has AP (apurinic/apyrimidinic) lyase activity and introduces nicks in the DNA strand. Cleaves the DNA backbone by beta-delta elimination to generate a sing…	class I DNA-(apurinic or apyrimidinic site) endonuclease activity [GO:0140078]; damaged DNA binding [GO:0003684]; oxidized purine nucleobase lesion DNA N-glycosylase activity [GO:0008534]; zinc ion binding [GO:0008270]	base-excision repair [GO:0006284]	NA
AAACAGCCGCCCGGCCATAG	CCNA_03822	NC_011916.1	24	11	N-starvation	2	5	19	6	-1.87104	-0.189705	-0.20852	0	863	-	+	3988447	0.300116	2	FALSE	B8GVY4	mutM	fpg	Formamidopyrimidine-DNA glycosylase (Fapy-DNA glycosylase) (EC 3.2.2.23) (DNA-(apurinic or apyrimidinic site) lyase MutM) (AP lyase MutM) (EC 4.2.99.18)	287	FUNCTION: Involved in base excision repair of DNA damaged by oxidation or by mutagenic agents. Acts as DNA glycosylase that recognizes and removes damaged bases. Has a preference for oxidized purines, such as 7,8-dihydro-8-oxoguanine (8-oxoG). Has AP (apurinic/apyrimidinic) lyase activity and introduces nicks in the DNA strand. Cleaves the DNA backbone by beta-delta elimination to generate a sing…	class I DNA-(apurinic or apyrimidinic site) endonuclease activity [GO:0140078]; damaged DNA binding [GO:0003684]; oxidized purine nucleobase lesion DNA N-glycosylase activity [GO:0008534]; zinc ion binding [GO:0008270]	base-excision repair [GO:0006284]	NA
AAACAGCCGCCCGGCCATAG	CCNA_03822	NC_011916.1	41	21	C-recovery	4	10	19	6	-0.959302	-0.218611	-0.188288	0	863	-	+	3988447	0.300116	2	FALSE	B8GVY4	mutM	fpg	Formamidopyrimidine-DNA glycosylase (Fapy-DNA glycosylase) (EC 3.2.2.23) (DNA-(apurinic or apyrimidinic site) lyase MutM) (AP lyase MutM) (EC 4.2.99.18)	287	FUNCTION: Involved in base excision repair of DNA damaged by oxidation or by mutagenic agents. Acts as DNA glycosylase that recognizes and removes damaged bases. Has a preference for oxidized purines, such as 7,8-dihydro-8-oxoguanine (8-oxoG). Has AP (apurinic/apyrimidinic) lyase activity and introduces nicks in the DNA strand. Cleaves the DNA backbone by beta-delta elimination to generate a sing…	class I DNA-(apurinic or apyrimidinic site) endonuclease activity [GO:0140078]; damaged DNA binding [GO:0003684]; oxidized purine nucleobase lesion DNA N-glycosylase activity [GO:0008534]; zinc ion binding [GO:0008270]	base-excision repair [GO:0006284]	NA
AAACAGCCGCCCGGCCATAG	CCNA_03822	NC_011916.1	41	22	N-recovery	1	7	19	6	-1.44763	-0.388946	-0.334997	0	863	-	+	3988447	0.300116	2	FALSE	B8GVY4	mutM	fpg	Formamidopyrimidine-DNA glycosylase (Fapy-DNA glycosylase) (EC 3.2.2.23) (DNA-(apurinic or apyrimidinic site) lyase MutM) (AP lyase MutM) (EC 4.2.99.18)	287	FUNCTION: Involved in base excision repair of DNA damaged by oxidation or by mutagenic agents. Acts as DNA glycosylase that recognizes and removes damaged bases. Has a preference for oxidized purines, such as 7,8-dihydro-8-oxoguanine (8-oxoG). Has AP (apurinic/apyrimidinic) lyase activity and introduces nicks in the DNA strand. Cleaves the DNA backbone by beta-delta elimination to generate a sing…	class I DNA-(apurinic or apyrimidinic site) endonuclease activity [GO:0140078]; damaged DNA binding [GO:0003684]; oxidized purine nucleobase lesion DNA N-glycosylase activity [GO:0008534]; zinc ion binding [GO:0008270]	base-excision repair [GO:0006284]	NA
AAACAGCCGCCCGGCCATAG	CCNA_03822	NC_011916.1	24	10	N-starvation	1	13	19	6	-0.564232	0.267925	0.294497	0	863	-	+	3988447	0.300116	2	FALSE	B8GVY4	mutM	fpg	Formamidopyrimidine-DNA glycosylase (Fapy-DNA glycosylase) (EC 3.2.2.23) (DNA-(apurinic or apyrimidinic site) lyase MutM) (AP lyase MutM) (EC 4.2.99.18)	287	FUNCTION: Involved in base excision repair of DNA damaged by oxidation or by mutagenic agents. Acts as DNA glycosylase that recognizes and removes damaged bases. Has a preference for oxidized purines, such as 7,8-dihydro-8-oxoguanine (8-oxoG). Has AP (apurinic/apyrimidinic) lyase activity and introduces nicks in the DNA strand. Cleaves the DNA backbone by beta-delta elimination to generate a sing…	class I DNA-(apurinic or apyrimidinic site) endonuclease activity [GO:0140078]; damaged DNA binding [GO:0003684]; oxidized purine nucleobase lesion DNA N-glycosylase activity [GO:0008534]; zinc ion binding [GO:0008270]	base-excision repair [GO:0006284]	NA
AAACAGCCGCCCGGCCATAG	CCNA_03822	NC_011916.1	24	15	P-starvation	2	6	19	6	-1.72965	-0.611231	-0.395479	0	863	-	+	3988447	0.300116	2	FALSE	B8GVY4	mutM	fpg	Formamidopyrimidine-DNA glycosylase (Fapy-DNA glycosylase) (EC 3.2.2.23) (DNA-(apurinic or apyrimidinic site) lyase MutM) (AP lyase MutM) (EC 4.2.99.18)	287	FUNCTION: Involved in base excision repair of DNA damaged by oxidation or by mutagenic agents. Acts as DNA glycosylase that recognizes and removes damaged bases. Has a preference for oxidized purines, such as 7,8-dihydro-8-oxoguanine (8-oxoG). Has AP (apurinic/apyrimidinic) lyase activity and introduces nicks in the DNA strand. Cleaves the DNA backbone by beta-delta elimination to generate a sing…	class I DNA-(apurinic or apyrimidinic site) endonuclease activity [GO:0140078]; damaged DNA binding [GO:0003684]; oxidized purine nucleobase lesion DNA N-glycosylase activity [GO:0008534]; zinc ion binding [GO:0008270]	base-excision repair [GO:0006284]	NA
AAACAGTAGTAGCGTCCAGC	CCNA_01972	NC_011916.1	24	15	P-starvation	2	3	6	5	-0.966996	0.170857	0.105723	0	1541	+	+	2117559	0.115509	6	FALSE	A0A0H3C9J6	trpE	NA	Anthranilate synthase component 1 (EC 4.1.3.27)	513	FUNCTION: Part of a heterotetrameric complex that catalyzes the two-step biosynthesis of anthranilate, an intermediate in the biosynthesis of L-tryptophan. In the first step, the glutamine-binding beta subunit (TrpG) of anthranilate synthase (AS) provides the glutamine amidotransferase activity which generates ammonia as a substrate that, along with chorismate, is used in the second step, catalyz…	anthranilate synthase activity [GO:0004049]; metal ion binding [GO:0046872]	tryptophan biosynthetic process [GO:0000162]	NA
AAACAGTAGTAGCGTCCAGC	CCNA_01972	NC_011916.1	41	26	P-recovery	1	0	6	5	-4.52852	-3.78969	-2.34499	0	1541	+	+	2117559	0.115509	6	FALSE	A0A0H3C9J6	trpE	NA	Anthranilate synthase component 1 (EC 4.1.3.27)	513	FUNCTION: Part of a heterotetrameric complex that catalyzes the two-step biosynthesis of anthranilate, an intermediate in the biosynthesis of L-tryptophan. In the first step, the glutamine-binding beta subunit (TrpG) of anthranilate synthase (AS) provides the glutamine amidotransferase activity which generates ammonia as a substrate that, along with chorismate, is used in the second step, catalyz…	anthranilate synthase activity [GO:0004049]; metal ion binding [GO:0046872]	tryptophan biosynthetic process [GO:0000162]	NA
AAACAGTAGTAGCGTCCAGC	CCNA_01972	NC_011916.1	41	22	N-recovery	1	0	6	5	-4.52852	-3.71977	-2.30173	0	1541	+	+	2117559	0.115509	6	FALSE	A0A0H3C9J6	trpE	NA	Anthranilate synthase component 1 (EC 4.1.3.27)	513	FUNCTION: Part of a heterotetrameric complex that catalyzes the two-step biosynthesis of anthranilate, an intermediate in the biosynthesis of L-tryptophan. In the first step, the glutamine-binding beta subunit (TrpG) of anthranilate synthase (AS) provides the glutamine amidotransferase activity which generates ammonia as a substrate that, along with chorismate, is used in the second step, catalyz…	anthranilate synthase activity [GO:0004049]; metal ion binding [GO:0046872]	tryptophan biosynthetic process [GO:0000162]	NA
AAACAGTAGTAGCGTCCAGC	CCNA_01972	NC_011916.1	24	10	N-starvation	1	1	6	5	-2.36449	-1.39191	-0.86129	0	1541	+	+	2117559	0.115509	6	FALSE	A0A0H3C9J6	trpE	NA	Anthranilate synthase component 1 (EC 4.1.3.27)	513	FUNCTION: Part of a heterotetrameric complex that catalyzes the two-step biosynthesis of anthranilate, an intermediate in the biosynthesis of L-tryptophan. In the first step, the glutamine-binding beta subunit (TrpG) of anthranilate synthase (AS) provides the glutamine amidotransferase activity which generates ammonia as a substrate that, along with chorismate, is used in the second step, catalyz…	anthranilate synthase activity [GO:0004049]; metal ion binding [GO:0046872]	tryptophan biosynthetic process [GO:0000162]	NA
AAACAGTAGTAGCGTCCAGC	CCNA_01972	NC_011916.1	16	5	M2G	4	0	6	5	-4.52852	-3.10447	-1.92099	0	1541	+	+	2117559	0.115509	6	FALSE	A0A0H3C9J6	trpE	NA	Anthranilate synthase component 1 (EC 4.1.3.27)	513	FUNCTION: Part of a heterotetrameric complex that catalyzes the two-step biosynthesis of anthranilate, an intermediate in the biosynthesis of L-tryptophan. In the first step, the glutamine-binding beta subunit (TrpG) of anthranilate synthase (AS) provides the glutamine amidotransferase activity which generates ammonia as a substrate that, along with chorismate, is used in the second step, catalyz…	anthranilate synthase activity [GO:0004049]; metal ion binding [GO:0046872]	tryptophan biosynthetic process [GO:0000162]	NA
AAACAGTAGTAGCGTCCAGC	CCNA_01972	NC_011916.1	41	18	C-recovery	1	0	6	5	-4.52852	-3.72225	-2.30326	0	1541	+	+	2117559	0.115509	6	FALSE	A0A0H3C9J6	trpE	NA	Anthranilate synthase component 1 (EC 4.1.3.27)	513	FUNCTION: Part of a heterotetrameric complex that catalyzes the two-step biosynthesis of anthranilate, an intermediate in the biosynthesis of L-tryptophan. In the first step, the glutamine-binding beta subunit (TrpG) of anthranilate synthase (AS) provides the glutamine amidotransferase activity which generates ammonia as a substrate that, along with chorismate, is used in the second step, catalyz…	anthranilate synthase activity [GO:0004049]; metal ion binding [GO:0046872]	tryptophan biosynthetic process [GO:0000162]	NA
AAACAGTAGTAGCGTCCAGC	CCNA_01972	NC_011916.1	41	19	C-recovery	2	0	6	5	-4.52852	-4.21015	-2.60516	0	1541	+	+	2117559	0.115509	6	FALSE	A0A0H3C9J6	trpE	NA	Anthranilate synthase component 1 (EC 4.1.3.27)	513	FUNCTION: Part of a heterotetrameric complex that catalyzes the two-step biosynthesis of anthranilate, an intermediate in the biosynthesis of L-tryptophan. In the first step, the glutamine-binding beta subunit (TrpG) of anthranilate synthase (AS) provides the glutamine amidotransferase activity which generates ammonia as a substrate that, along with chorismate, is used in the second step, catalyz…	anthranilate synthase activity [GO:0004049]; metal ion binding [GO:0046872]	tryptophan biosynthetic process [GO:0000162]	NA
AAACAGTAGTAGCGTCCAGC	CCNA_01972	NC_011916.1	41	29	P-recovery	4	1	6	5	-2.59066	-3.44583	-2.13222	0	1541	+	+	2117559	0.115509	6	FALSE	A0A0H3C9J6	trpE	NA	Anthranilate synthase component 1 (EC 4.1.3.27)	513	FUNCTION: Part of a heterotetrameric complex that catalyzes the two-step biosynthesis of anthranilate, an intermediate in the biosynthesis of L-tryptophan. In the first step, the glutamine-binding beta subunit (TrpG) of anthranilate synthase (AS) provides the glutamine amidotransferase activity which generates ammonia as a substrate that, along with chorismate, is used in the second step, catalyz…	anthranilate synthase activity [GO:0004049]; metal ion binding [GO:0046872]	tryptophan biosynthetic process [GO:0000162]	NA
AAACAGTAGTAGCGTCCAGC	CCNA_01972	NC_011916.1	41	28	P-recovery	3	1	6	5	-2.59066	-2.99686	-1.8544	0	1541	+	+	2117559	0.115509	6	FALSE	A0A0H3C9J6	trpE	NA	Anthranilate synthase component 1 (EC 4.1.3.27)	513	FUNCTION: Part of a heterotetrameric complex that catalyzes the two-step biosynthesis of anthranilate, an intermediate in the biosynthesis of L-tryptophan. In the first step, the glutamine-binding beta subunit (TrpG) of anthranilate synthase (AS) provides the glutamine amidotransferase activity which generates ammonia as a substrate that, along with chorismate, is used in the second step, catalyz…	anthranilate synthase activity [GO:0004049]; metal ion binding [GO:0046872]	tryptophan biosynthetic process [GO:0000162]	NA
AAACAGTAGTAGCGTCCAGC	CCNA_01972	NC_011916.1	24	14	P-starvation	1	5	6	5	-0.259797	0.567196	0.35097	0	1541	+	+	2117559	0.115509	6	FALSE	A0A0H3C9J6	trpE	NA	Anthranilate synthase component 1 (EC 4.1.3.27)	513	FUNCTION: Part of a heterotetrameric complex that catalyzes the two-step biosynthesis of anthranilate, an intermediate in the biosynthesis of L-tryptophan. In the first step, the glutamine-binding beta subunit (TrpG) of anthranilate synthase (AS) provides the glutamine amidotransferase activity which generates ammonia as a substrate that, along with chorismate, is used in the second step, catalyz…	anthranilate synthase activity [GO:0004049]; metal ion binding [GO:0046872]	tryptophan biosynthetic process [GO:0000162]	NA
AAACAGTAGTAGCGTCCAGC	CCNA_01972	NC_011916.1	41	25	N-recovery	4	0	6	5	-4.38404	-3.43343	-2.12455	0	1541	+	+	2117559	0.115509	6	FALSE	A0A0H3C9J6	trpE	NA	Anthranilate synthase component 1 (EC 4.1.3.27)	513	FUNCTION: Part of a heterotetrameric complex that catalyzes the two-step biosynthesis of anthranilate, an intermediate in the biosynthesis of L-tryptophan. In the first step, the glutamine-binding beta subunit (TrpG) of anthranilate synthase (AS) provides the glutamine amidotransferase activity which generates ammonia as a substrate that, along with chorismate, is used in the second step, catalyz…	anthranilate synthase activity [GO:0004049]; metal ion binding [GO:0046872]	tryptophan biosynthetic process [GO:0000162]	NA
AAACAGTAGTAGCGTCCAGC	CCNA_01972	NC_011916.1	24	9	C-starvation	4	1	6	5	-2.59066	-2.43902	-1.56198	0	1541	+	+	2117559	0.115509	6	FALSE	A0A0H3C9J6	trpE	NA	Anthranilate synthase component 1 (EC 4.1.3.27)	513	FUNCTION: Part of a heterotetrameric complex that catalyzes the two-step biosynthesis of anthranilate, an intermediate in the biosynthesis of L-tryptophan. In the first step, the glutamine-binding beta subunit (TrpG) of anthranilate synthase (AS) provides the glutamine amidotransferase activity which generates ammonia as a substrate that, along with chorismate, is used in the second step, catalyz…	anthranilate synthase activity [GO:0004049]; metal ion binding [GO:0046872]	tryptophan biosynthetic process [GO:0000162]	NA
AAACAGTAGTAGCGTCCAGC	CCNA_01972	NC_011916.1	16	4	M2G	3	0	6	5	-4.38404	-2.31699	-1.43371	0	1541	+	+	2117559	0.115509	6	FALSE	A0A0H3C9J6	trpE	NA	Anthranilate synthase component 1 (EC 4.1.3.27)	513	FUNCTION: Part of a heterotetrameric complex that catalyzes the two-step biosynthesis of anthranilate, an intermediate in the biosynthesis of L-tryptophan. In the first step, the glutamine-binding beta subunit (TrpG) of anthranilate synthase (AS) provides the glutamine amidotransferase activity which generates ammonia as a substrate that, along with chorismate, is used in the second step, catalyz…	anthranilate synthase activity [GO:0004049]; metal ion binding [GO:0046872]	tryptophan biosynthetic process [GO:0000162]	NA
AAACAGTAGTAGCGTCCAGC	CCNA_01972	NC_011916.1	24	11	N-starvation	2	3	6	5	-1.27925	-1.54583	-0.989967	0	1541	+	+	2117559	0.115509	6	FALSE	A0A0H3C9J6	trpE	NA	Anthranilate synthase component 1 (EC 4.1.3.27)	513	FUNCTION: Part of a heterotetrameric complex that catalyzes the two-step biosynthesis of anthranilate, an intermediate in the biosynthesis of L-tryptophan. In the first step, the glutamine-binding beta subunit (TrpG) of anthranilate synthase (AS) provides the glutamine amidotransferase activity which generates ammonia as a substrate that, along with chorismate, is used in the second step, catalyz…	anthranilate synthase activity [GO:0004049]; metal ion binding [GO:0046872]	tryptophan biosynthetic process [GO:0000162]	NA
AAACAGTAGTAGCGTCCAGC	CCNA_01972	NC_011916.1	16	3	M2G	2	0	6	5	-4.52852	-3.94588	-2.44164	0	1541	+	+	2117559	0.115509	6	FALSE	A0A0H3C9J6	trpE	NA	Anthranilate synthase component 1 (EC 4.1.3.27)	513	FUNCTION: Part of a heterotetrameric complex that catalyzes the two-step biosynthesis of anthranilate, an intermediate in the biosynthesis of L-tryptophan. In the first step, the glutamine-binding beta subunit (TrpG) of anthranilate synthase (AS) provides the glutamine amidotransferase activity which generates ammonia as a substrate that, along with chorismate, is used in the second step, catalyz…	anthranilate synthase activity [GO:0004049]; metal ion binding [GO:0046872]	tryptophan biosynthetic process [GO:0000162]	NA
AAACAGTAGTAGCGTCCAGC	CCNA_01972	NC_011916.1	24	8	C-starvation	3	0	6	5	-4.38404	-1.88819	-1.20922	0	1541	+	+	2117559	0.115509	6	FALSE	A0A0H3C9J6	trpE	NA	Anthranilate synthase component 1 (EC 4.1.3.27)	513	FUNCTION: Part of a heterotetrameric complex that catalyzes the two-step biosynthesis of anthranilate, an intermediate in the biosynthesis of L-tryptophan. In the first step, the glutamine-binding beta subunit (TrpG) of anthranilate synthase (AS) provides the glutamine amidotransferase activity which generates ammonia as a substrate that, along with chorismate, is used in the second step, catalyz…	anthranilate synthase activity [GO:0004049]; metal ion binding [GO:0046872]	tryptophan biosynthetic process [GO:0000162]	NA
AAACAGTAGTAGCGTCCAGC	CCNA_01972	NC_011916.1	41	20	C-recovery	3	0	6	5	-4.52852	-3.97957	-2.46249	0	1541	+	+	2117559	0.115509	6	FALSE	A0A0H3C9J6	trpE	NA	Anthranilate synthase component 1 (EC 4.1.3.27)	513	FUNCTION: Part of a heterotetrameric complex that catalyzes the two-step biosynthesis of anthranilate, an intermediate in the biosynthesis of L-tryptophan. In the first step, the glutamine-binding beta subunit (TrpG) of anthranilate synthase (AS) provides the glutamine amidotransferase activity which generates ammonia as a substrate that, along with chorismate, is used in the second step, catalyz…	anthranilate synthase activity [GO:0004049]; metal ion binding [GO:0046872]	tryptophan biosynthetic process [GO:0000162]	NA
AAACAGTAGTAGCGTCCAGC	CCNA_01972	NC_011916.1	16	2	M2G	1	0	6	5	-4.38404	-3.04123	-1.88186	0	1541	+	+	2117559	0.115509	6	FALSE	A0A0H3C9J6	trpE	NA	Anthranilate synthase component 1 (EC 4.1.3.27)	513	FUNCTION: Part of a heterotetrameric complex that catalyzes the two-step biosynthesis of anthranilate, an intermediate in the biosynthesis of L-tryptophan. In the first step, the glutamine-binding beta subunit (TrpG) of anthranilate synthase (AS) provides the glutamine amidotransferase activity which generates ammonia as a substrate that, along with chorismate, is used in the second step, catalyz…	anthranilate synthase activity [GO:0004049]; metal ion binding [GO:0046872]	tryptophan biosynthetic process [GO:0000162]	NA
AAACAGTAGTAGCGTCCAGC	CCNA_01972	NC_011916.1	41	24	N-recovery	3	0	6	5	-4.52852	-3.71111	-2.29637	0	1541	+	+	2117559	0.115509	6	FALSE	A0A0H3C9J6	trpE	NA	Anthranilate synthase component 1 (EC 4.1.3.27)	513	FUNCTION: Part of a heterotetrameric complex that catalyzes the two-step biosynthesis of anthranilate, an intermediate in the biosynthesis of L-tryptophan. In the first step, the glutamine-binding beta subunit (TrpG) of anthranilate synthase (AS) provides the glutamine amidotransferase activity which generates ammonia as a substrate that, along with chorismate, is used in the second step, catalyz…	anthranilate synthase activity [GO:0004049]; metal ion binding [GO:0046872]	tryptophan biosynthetic process [GO:0000162]	NA
AAACAGTAGTAGCGTCCAGC	CCNA_01972	NC_011916.1	24	16	P-starvation	3	5	6	5	-0.259797	0.932022	0.957942	0	1541	+	+	2117559	0.115509	6	FALSE	A0A0H3C9J6	trpE	NA	Anthranilate synthase component 1 (EC 4.1.3.27)	513	FUNCTION: Part of a heterotetrameric complex that catalyzes the two-step biosynthesis of anthranilate, an intermediate in the biosynthesis of L-tryptophan. In the first step, the glutamine-binding beta subunit (TrpG) of anthranilate synthase (AS) provides the glutamine amidotransferase activity which generates ammonia as a substrate that, along with chorismate, is used in the second step, catalyz…	anthranilate synthase activity [GO:0004049]; metal ion binding [GO:0046872]	tryptophan biosynthetic process [GO:0000162]	NA
AAACAGTAGTAGCGTCCAGC	CCNA_01972	NC_011916.1	41	27	P-recovery	2	0	6	5	-4.52852	-3.5648	-2.20583	0	1541	+	+	2117559	0.115509	6	FALSE	A0A0H3C9J6	trpE	NA	Anthranilate synthase component 1 (EC 4.1.3.27)	513	FUNCTION: Part of a heterotetrameric complex that catalyzes the two-step biosynthesis of anthranilate, an intermediate in the biosynthesis of L-tryptophan. In the first step, the glutamine-binding beta subunit (TrpG) of anthranilate synthase (AS) provides the glutamine amidotransferase activity which generates ammonia as a substrate that, along with chorismate, is used in the second step, catalyz…	anthranilate synthase activity [GO:0004049]; metal ion binding [GO:0046872]	tryptophan biosynthetic process [GO:0000162]	NA
AAACAGTAGTAGCGTCCAGC	CCNA_01972	NC_011916.1	41	23	N-recovery	2	0	6	5	-4.52852	-3.76307	-2.32852	0	1541	+	+	2117559	0.115509	6	FALSE	A0A0H3C9J6	trpE	NA	Anthranilate synthase component 1 (EC 4.1.3.27)	513	FUNCTION: Part of a heterotetrameric complex that catalyzes the two-step biosynthesis of anthranilate, an intermediate in the biosynthesis of L-tryptophan. In the first step, the glutamine-binding beta subunit (TrpG) of anthranilate synthase (AS) provides the glutamine amidotransferase activity which generates ammonia as a substrate that, along with chorismate, is used in the second step, catalyz…	anthranilate synthase activity [GO:0004049]; metal ion binding [GO:0046872]	tryptophan biosynthetic process [GO:0000162]	NA
AAACAGTAGTAGCGTCCAGC	CCNA_01972	NC_011916.1	24	7	C-starvation	2	0	6	5	-4.52852	-3.21009	-1.98635	0	1541	+	+	2117559	0.115509	6	FALSE	A0A0H3C9J6	trpE	NA	Anthranilate synthase component 1 (EC 4.1.3.27)	513	FUNCTION: Part of a heterotetrameric complex that catalyzes the two-step biosynthesis of anthranilate, an intermediate in the biosynthesis of L-tryptophan. In the first step, the glutamine-binding beta subunit (TrpG) of anthranilate synthase (AS) provides the glutamine amidotransferase activity which generates ammonia as a substrate that, along with chorismate, is used in the second step, catalyz…	anthranilate synthase activity [GO:0004049]; metal ion binding [GO:0046872]	tryptophan biosynthetic process [GO:0000162]	NA
AAACAGTAGTAGCGTCCAGC	CCNA_01972	NC_011916.1	24	17	P-starvation	4	4	6	5	-0.658807	0.368388	0.227952	0	1541	+	+	2117559	0.115509	6	FALSE	A0A0H3C9J6	trpE	NA	Anthranilate synthase component 1 (EC 4.1.3.27)	513	FUNCTION: Part of a heterotetrameric complex that catalyzes the two-step biosynthesis of anthranilate, an intermediate in the biosynthesis of L-tryptophan. In the first step, the glutamine-binding beta subunit (TrpG) of anthranilate synthase (AS) provides the glutamine amidotransferase activity which generates ammonia as a substrate that, along with chorismate, is used in the second step, catalyz…	anthranilate synthase activity [GO:0004049]; metal ion binding [GO:0046872]	tryptophan biosynthetic process [GO:0000162]	NA
AAACAGTAGTAGCGTCCAGC	CCNA_01972	NC_011916.1	24	13	N-starvation	4	1	6	5	-2.42077	-1.58903	-0.98326	0	1541	+	+	2117559	0.115509	6	FALSE	A0A0H3C9J6	trpE	NA	Anthranilate synthase component 1 (EC 4.1.3.27)	513	FUNCTION: Part of a heterotetrameric complex that catalyzes the two-step biosynthesis of anthranilate, an intermediate in the biosynthesis of L-tryptophan. In the first step, the glutamine-binding beta subunit (TrpG) of anthranilate synthase (AS) provides the glutamine amidotransferase activity which generates ammonia as a substrate that, along with chorismate, is used in the second step, catalyz…	anthranilate synthase activity [GO:0004049]; metal ion binding [GO:0046872]	tryptophan biosynthetic process [GO:0000162]	NA
AAACAGTAGTAGCGTCCAGC	CCNA_01972	NC_011916.1	24	6	C-starvation	1	1	6	5	-2.59066	-2.76931	-1.7136	0	1541	+	+	2117559	0.115509	6	FALSE	A0A0H3C9J6	trpE	NA	Anthranilate synthase component 1 (EC 4.1.3.27)	513	FUNCTION: Part of a heterotetrameric complex that catalyzes the two-step biosynthesis of anthranilate, an intermediate in the biosynthesis of L-tryptophan. In the first step, the glutamine-binding beta subunit (TrpG) of anthranilate synthase (AS) provides the glutamine amidotransferase activity which generates ammonia as a substrate that, along with chorismate, is used in the second step, catalyz…	anthranilate synthase activity [GO:0004049]; metal ion binding [GO:0046872]	tryptophan biosynthetic process [GO:0000162]	NA
AAACAGTAGTAGCGTCCAGC	CCNA_01972	NC_011916.1	41	21	C-recovery	4	0	6	5	-4.52852	-3.86713	-2.39291	0	1541	+	+	2117559	0.115509	6	FALSE	A0A0H3C9J6	trpE	NA	Anthranilate synthase component 1 (EC 4.1.3.27)	513	FUNCTION: Part of a heterotetrameric complex that catalyzes the two-step biosynthesis of anthranilate, an intermediate in the biosynthesis of L-tryptophan. In the first step, the glutamine-binding beta subunit (TrpG) of anthranilate synthase (AS) provides the glutamine amidotransferase activity which generates ammonia as a substrate that, along with chorismate, is used in the second step, catalyz…	anthranilate synthase activity [GO:0004049]; metal ion binding [GO:0046872]	tryptophan biosynthetic process [GO:0000162]	NA
AAACAGTAGTAGCGTCCAGC	CCNA_01972	NC_011916.1	24	12	N-starvation	3	0	6	5	-3.90645	-1.25911	-0.80635	0	1541	+	+	2117559	0.115509	6	FALSE	A0A0H3C9J6	trpE	NA	Anthranilate synthase component 1 (EC 4.1.3.27)	513	FUNCTION: Part of a heterotetrameric complex that catalyzes the two-step biosynthesis of anthranilate, an intermediate in the biosynthesis of L-tryptophan. In the first step, the glutamine-binding beta subunit (TrpG) of anthranilate synthase (AS) provides the glutamine amidotransferase activity which generates ammonia as a substrate that, along with chorismate, is used in the second step, catalyz…	anthranilate synthase activity [GO:0004049]; metal ion binding [GO:0046872]	tryptophan biosynthetic process [GO:0000162]	NA
AAACATCTTATTGGGAGGTG	CCNA_01113	NC_011916.1	24	17	P-starvation	4	0	8	7	-4.06067	0.117219	0.0769146	0	947	-	-	1218371	0.244984	10	FALSE	B8H3F9	trhO	NA	tRNA uridine(34) hydroxylase (EC 1.14.-.-) (tRNA hydroxylation protein O)	315	FUNCTION: Catalyzes oxygen-dependent 5-hydroxyuridine (ho5U) modification at position 34 in tRNAs. {ECO:0000255|HAMAP-Rule:MF_00469}.	oxidoreductase activity, acting on paired donors, with incorporation or reduction of molecular oxygen [GO:0016705]	tRNA modification [GO:0006400]	NA
AAACATCTTATTGGGAGGTG	CCNA_01113	NC_011916.1	41	22	N-recovery	1	1	8	7	-2.55858	-0.065629	-0.054186	0	947	-	-	1218371	0.244984	10	FALSE	B8H3F9	trhO	NA	tRNA uridine(34) hydroxylase (EC 1.14.-.-) (tRNA hydroxylation protein O)	315	FUNCTION: Catalyzes oxygen-dependent 5-hydroxyuridine (ho5U) modification at position 34 in tRNAs. {ECO:0000255|HAMAP-Rule:MF_00469}.	oxidoreductase activity, acting on paired donors, with incorporation or reduction of molecular oxygen [GO:0016705]	tRNA modification [GO:0006400]	NA
AAACATCTTATTGGGAGGTG	CCNA_01113	NC_011916.1	24	13	N-starvation	4	3	8	7	-1.30289	0.0744824	0.0703773	0	947	-	-	1218371	0.244984	10	FALSE	B8H3F9	trhO	NA	tRNA uridine(34) hydroxylase (EC 1.14.-.-) (tRNA hydroxylation protein O)	315	FUNCTION: Catalyzes oxygen-dependent 5-hydroxyuridine (ho5U) modification at position 34 in tRNAs. {ECO:0000255|HAMAP-Rule:MF_00469}.	oxidoreductase activity, acting on paired donors, with incorporation or reduction of molecular oxygen [GO:0016705]	tRNA modification [GO:0006400]	NA
AAACATCTTATTGGGAGGTG	CCNA_01113	NC_011916.1	41	26	P-recovery	1	0	8	7	-4.52854	-0.710911	-0.448934	0	947	-	-	1218371	0.244984	10	FALSE	B8H3F9	trhO	NA	tRNA uridine(34) hydroxylase (EC 1.14.-.-) (tRNA hydroxylation protein O)	315	FUNCTION: Catalyzes oxygen-dependent 5-hydroxyuridine (ho5U) modification at position 34 in tRNAs. {ECO:0000255|HAMAP-Rule:MF_00469}.	oxidoreductase activity, acting on paired donors, with incorporation or reduction of molecular oxygen [GO:0016705]	tRNA modification [GO:0006400]	NA
AAACATCTTATTGGGAGGTG	CCNA_01113	NC_011916.1	24	11	N-starvation	2	1	8	7	-2.46883	0.184959	0.163358	0	947	-	-	1218371	0.244984	10	FALSE	B8H3F9	trhO	NA	tRNA uridine(34) hydroxylase (EC 1.14.-.-) (tRNA hydroxylation protein O)	315	FUNCTION: Catalyzes oxygen-dependent 5-hydroxyuridine (ho5U) modification at position 34 in tRNAs. {ECO:0000255|HAMAP-Rule:MF_00469}.	oxidoreductase activity, acting on paired donors, with incorporation or reduction of molecular oxygen [GO:0016705]	tRNA modification [GO:0006400]	NA
AAACATCTTATTGGGAGGTG	CCNA_01113	NC_011916.1	41	19	C-recovery	2	1	8	7	-2.42576	-0.398357	-0.351834	0	947	-	-	1218371	0.244984	10	FALSE	B8H3F9	trhO	NA	tRNA uridine(34) hydroxylase (EC 1.14.-.-) (tRNA hydroxylation protein O)	315	FUNCTION: Catalyzes oxygen-dependent 5-hydroxyuridine (ho5U) modification at position 34 in tRNAs. {ECO:0000255|HAMAP-Rule:MF_00469}.	oxidoreductase activity, acting on paired donors, with incorporation or reduction of molecular oxygen [GO:0016705]	tRNA modification [GO:0006400]	NA
AAACATCTTATTGGGAGGTG	CCNA_01113	NC_011916.1	24	6	C-starvation	1	0	8	7	-3.59552	0.0950086	0.0623408	0	947	-	-	1218371	0.244984	10	FALSE	B8H3F9	trhO	NA	tRNA uridine(34) hydroxylase (EC 1.14.-.-) (tRNA hydroxylation protein O)	315	FUNCTION: Catalyzes oxygen-dependent 5-hydroxyuridine (ho5U) modification at position 34 in tRNAs. {ECO:0000255|HAMAP-Rule:MF_00469}.	oxidoreductase activity, acting on paired donors, with incorporation or reduction of molecular oxygen [GO:0016705]	tRNA modification [GO:0006400]	NA
AAACATCTTATTGGGAGGTG	CCNA_01113	NC_011916.1	41	23	N-recovery	2	2	8	7	-1.80213	-0.0598835	-0.054908	0	947	-	-	1218371	0.244984	10	FALSE	B8H3F9	trhO	NA	tRNA uridine(34) hydroxylase (EC 1.14.-.-) (tRNA hydroxylation protein O)	315	FUNCTION: Catalyzes oxygen-dependent 5-hydroxyuridine (ho5U) modification at position 34 in tRNAs. {ECO:0000255|HAMAP-Rule:MF_00469}.	oxidoreductase activity, acting on paired donors, with incorporation or reduction of molecular oxygen [GO:0016705]	tRNA modification [GO:0006400]	NA
AAACATCTTATTGGGAGGTG	CCNA_01113	NC_011916.1	24	12	N-starvation	3	2	8	7	-1.86777	-0.0736305	-0.0607924	0	947	-	-	1218371	0.244984	10	FALSE	B8H3F9	trhO	NA	tRNA uridine(34) hydroxylase (EC 1.14.-.-) (tRNA hydroxylation protein O)	315	FUNCTION: Catalyzes oxygen-dependent 5-hydroxyuridine (ho5U) modification at position 34 in tRNAs. {ECO:0000255|HAMAP-Rule:MF_00469}.	oxidoreductase activity, acting on paired donors, with incorporation or reduction of molecular oxygen [GO:0016705]	tRNA modification [GO:0006400]	NA
AAACATCTTATTGGGAGGTG	CCNA_01113	NC_011916.1	24	10	N-starvation	1	6	8	7	-0.479778	0.111386	0.091965	0	947	-	-	1218371	0.244984	10	FALSE	B8H3F9	trhO	NA	tRNA uridine(34) hydroxylase (EC 1.14.-.-) (tRNA hydroxylation protein O)	315	FUNCTION: Catalyzes oxygen-dependent 5-hydroxyuridine (ho5U) modification at position 34 in tRNAs. {ECO:0000255|HAMAP-Rule:MF_00469}.	oxidoreductase activity, acting on paired donors, with incorporation or reduction of molecular oxygen [GO:0016705]	tRNA modification [GO:0006400]	NA
AAACATCTTATTGGGAGGTG	CCNA_01113	NC_011916.1	24	9	C-starvation	4	4	8	7	-0.906778	0.0897071	0.0922019	0	947	-	-	1218371	0.244984	10	FALSE	B8H3F9	trhO	NA	tRNA uridine(34) hydroxylase (EC 1.14.-.-) (tRNA hydroxylation protein O)	315	FUNCTION: Catalyzes oxygen-dependent 5-hydroxyuridine (ho5U) modification at position 34 in tRNAs. {ECO:0000255|HAMAP-Rule:MF_00469}.	oxidoreductase activity, acting on paired donors, with incorporation or reduction of molecular oxygen [GO:0016705]	tRNA modification [GO:0006400]	NA
AAACATCTTATTGGGAGGTG	CCNA_01113	NC_011916.1	41	27	P-recovery	2	2	8	7	-1.74766	0.184654	0.174477	0	947	-	-	1218371	0.244984	10	FALSE	B8H3F9	trhO	NA	tRNA uridine(34) hydroxylase (EC 1.14.-.-) (tRNA hydroxylation protein O)	315	FUNCTION: Catalyzes oxygen-dependent 5-hydroxyuridine (ho5U) modification at position 34 in tRNAs. {ECO:0000255|HAMAP-Rule:MF_00469}.	oxidoreductase activity, acting on paired donors, with incorporation or reduction of molecular oxygen [GO:0016705]	tRNA modification [GO:0006400]	NA
AAACATCTTATTGGGAGGTG	CCNA_01113	NC_011916.1	24	15	P-starvation	2	2	8	7	-1.86324	-0.0122276	-0.00772161	0	947	-	-	1218371	0.244984	10	FALSE	B8H3F9	trhO	NA	tRNA uridine(34) hydroxylase (EC 1.14.-.-) (tRNA hydroxylation protein O)	315	FUNCTION: Catalyzes oxygen-dependent 5-hydroxyuridine (ho5U) modification at position 34 in tRNAs. {ECO:0000255|HAMAP-Rule:MF_00469}.	oxidoreductase activity, acting on paired donors, with incorporation or reduction of molecular oxygen [GO:0016705]	tRNA modification [GO:0006400]	NA
AAACATCTTATTGGGAGGTG	CCNA_01113	NC_011916.1	16	3	M2G	2	6	8	7	-0.533217	-0.722692	-0.456374	0	947	-	-	1218371	0.244984	10	FALSE	B8H3F9	trhO	NA	tRNA uridine(34) hydroxylase (EC 1.14.-.-) (tRNA hydroxylation protein O)	315	FUNCTION: Catalyzes oxygen-dependent 5-hydroxyuridine (ho5U) modification at position 34 in tRNAs. {ECO:0000255|HAMAP-Rule:MF_00469}.	oxidoreductase activity, acting on paired donors, with incorporation or reduction of molecular oxygen [GO:0016705]	tRNA modification [GO:0006400]	NA
AAACATCTTATTGGGAGGTG	CCNA_01113	NC_011916.1	41	24	N-recovery	3	10	8	7	0.214446	0.24057	0.220582	0	947	-	-	1218371	0.244984	10	FALSE	B8H3F9	trhO	NA	tRNA uridine(34) hydroxylase (EC 1.14.-.-) (tRNA hydroxylation protein O)	315	FUNCTION: Catalyzes oxygen-dependent 5-hydroxyuridine (ho5U) modification at position 34 in tRNAs. {ECO:0000255|HAMAP-Rule:MF_00469}.	oxidoreductase activity, acting on paired donors, with incorporation or reduction of molecular oxygen [GO:0016705]	tRNA modification [GO:0006400]	NA
AAACATCTTATTGGGAGGTG	CCNA_01113	NC_011916.1	16	5	M2G	4	0	8	7	-4.08682	-0.0537312	-0.0352562	0	947	-	-	1218371	0.244984	10	FALSE	B8H3F9	trhO	NA	tRNA uridine(34) hydroxylase (EC 1.14.-.-) (tRNA hydroxylation protein O)	315	FUNCTION: Catalyzes oxygen-dependent 5-hydroxyuridine (ho5U) modification at position 34 in tRNAs. {ECO:0000255|HAMAP-Rule:MF_00469}.	oxidoreductase activity, acting on paired donors, with incorporation or reduction of molecular oxygen [GO:0016705]	tRNA modification [GO:0006400]	NA
AAACATCTTATTGGGAGGTG	CCNA_01113	NC_011916.1	41	20	C-recovery	3	2	8	7	-1.92081	-0.501237	-0.316527	0	947	-	-	1218371	0.244984	10	FALSE	B8H3F9	trhO	NA	tRNA uridine(34) hydroxylase (EC 1.14.-.-) (tRNA hydroxylation protein O)	315	FUNCTION: Catalyzes oxygen-dependent 5-hydroxyuridine (ho5U) modification at position 34 in tRNAs. {ECO:0000255|HAMAP-Rule:MF_00469}.	oxidoreductase activity, acting on paired donors, with incorporation or reduction of molecular oxygen [GO:0016705]	tRNA modification [GO:0006400]	NA
AAACATCTTATTGGGAGGTG	CCNA_01113	NC_011916.1	24	7	C-starvation	2	3	8	7	-1.23077	0.0925816	0.0951563	0	947	-	-	1218371	0.244984	10	FALSE	B8H3F9	trhO	NA	tRNA uridine(34) hydroxylase (EC 1.14.-.-) (tRNA hydroxylation protein O)	315	FUNCTION: Catalyzes oxygen-dependent 5-hydroxyuridine (ho5U) modification at position 34 in tRNAs. {ECO:0000255|HAMAP-Rule:MF_00469}.	oxidoreductase activity, acting on paired donors, with incorporation or reduction of molecular oxygen [GO:0016705]	tRNA modification [GO:0006400]	NA
AAACATCTTATTGGGAGGTG	CCNA_01113	NC_011916.1	16	4	M2G	3	1	8	7	-2.8275	-0.198958	-0.12564	0	947	-	-	1218371	0.244984	10	FALSE	B8H3F9	trhO	NA	tRNA uridine(34) hydroxylase (EC 1.14.-.-) (tRNA hydroxylation protein O)	315	FUNCTION: Catalyzes oxygen-dependent 5-hydroxyuridine (ho5U) modification at position 34 in tRNAs. {ECO:0000255|HAMAP-Rule:MF_00469}.	oxidoreductase activity, acting on paired donors, with incorporation or reduction of molecular oxygen [GO:0016705]	tRNA modification [GO:0006400]	NA
AAACATCTTATTGGGAGGTG	CCNA_01113	NC_011916.1	24	14	P-starvation	1	2	8	7	-1.78295	-0.159733	-0.10087	0	947	-	-	1218371	0.244984	10	FALSE	B8H3F9	trhO	NA	tRNA uridine(34) hydroxylase (EC 1.14.-.-) (tRNA hydroxylation protein O)	315	FUNCTION: Catalyzes oxygen-dependent 5-hydroxyuridine (ho5U) modification at position 34 in tRNAs. {ECO:0000255|HAMAP-Rule:MF_00469}.	oxidoreductase activity, acting on paired donors, with incorporation or reduction of molecular oxygen [GO:0016705]	tRNA modification [GO:0006400]	NA
AAACATCTTATTGGGAGGTG	CCNA_01113	NC_011916.1	16	2	M2G	1	5	8	7	-0.674504	0.131445	0.1242	0	947	-	-	1218371	0.244984	10	FALSE	B8H3F9	trhO	NA	tRNA uridine(34) hydroxylase (EC 1.14.-.-) (tRNA hydroxylation protein O)	315	FUNCTION: Catalyzes oxygen-dependent 5-hydroxyuridine (ho5U) modification at position 34 in tRNAs. {ECO:0000255|HAMAP-Rule:MF_00469}.	oxidoreductase activity, acting on paired donors, with incorporation or reduction of molecular oxygen [GO:0016705]	tRNA modification [GO:0006400]	NA
AAACATCTTATTGGGAGGTG	CCNA_01113	NC_011916.1	24	16	P-starvation	3	0	8	7	-4.52854	-0.290563	-0.183488	0	947	-	-	1218371	0.244984	10	FALSE	B8H3F9	trhO	NA	tRNA uridine(34) hydroxylase (EC 1.14.-.-) (tRNA hydroxylation protein O)	315	FUNCTION: Catalyzes oxygen-dependent 5-hydroxyuridine (ho5U) modification at position 34 in tRNAs. {ECO:0000255|HAMAP-Rule:MF_00469}.	oxidoreductase activity, acting on paired donors, with incorporation or reduction of molecular oxygen [GO:0016705]	tRNA modification [GO:0006400]	NA
AAACATCTTATTGGGAGGTG	CCNA_01113	NC_011916.1	41	18	C-recovery	1	4	8	7	-0.980117	0.0887674	0.0594414	0	947	-	-	1218371	0.244984	10	FALSE	B8H3F9	trhO	NA	tRNA uridine(34) hydroxylase (EC 1.14.-.-) (tRNA hydroxylation protein O)	315	FUNCTION: Catalyzes oxygen-dependent 5-hydroxyuridine (ho5U) modification at position 34 in tRNAs. {ECO:0000255|HAMAP-Rule:MF_00469}.	oxidoreductase activity, acting on paired donors, with incorporation or reduction of molecular oxygen [GO:0016705]	tRNA modification [GO:0006400]	NA
AAACATCTTATTGGGAGGTG	CCNA_01113	NC_011916.1	41	29	P-recovery	4	3	8	7	-1.17347	0.315733	0.361789	0	947	-	-	1218371	0.244984	10	FALSE	B8H3F9	trhO	NA	tRNA uridine(34) hydroxylase (EC 1.14.-.-) (tRNA hydroxylation protein O)	315	FUNCTION: Catalyzes oxygen-dependent 5-hydroxyuridine (ho5U) modification at position 34 in tRNAs. {ECO:0000255|HAMAP-Rule:MF_00469}.	oxidoreductase activity, acting on paired donors, with incorporation or reduction of molecular oxygen [GO:0016705]	tRNA modification [GO:0006400]	NA
AAACATCTTATTGGGAGGTG	CCNA_01113	NC_011916.1	41	21	C-recovery	4	0	8	7	-3.80356	-0.144907	-0.0915074	0	947	-	-	1218371	0.244984	10	FALSE	B8H3F9	trhO	NA	tRNA uridine(34) hydroxylase (EC 1.14.-.-) (tRNA hydroxylation protein O)	315	FUNCTION: Catalyzes oxygen-dependent 5-hydroxyuridine (ho5U) modification at position 34 in tRNAs. {ECO:0000255|HAMAP-Rule:MF_00469}.	oxidoreductase activity, acting on paired donors, with incorporation or reduction of molecular oxygen [GO:0016705]	tRNA modification [GO:0006400]	NA
AAACATCTTATTGGGAGGTG	CCNA_01113	NC_011916.1	41	28	P-recovery	3	2	8	7	-1.77076	-0.354566	-0.335024	0	947	-	-	1218371	0.244984	10	FALSE	B8H3F9	trhO	NA	tRNA uridine(34) hydroxylase (EC 1.14.-.-) (tRNA hydroxylation protein O)	315	FUNCTION: Catalyzes oxygen-dependent 5-hydroxyuridine (ho5U) modification at position 34 in tRNAs. {ECO:0000255|HAMAP-Rule:MF_00469}.	oxidoreductase activity, acting on paired donors, with incorporation or reduction of molecular oxygen [GO:0016705]	tRNA modification [GO:0006400]	NA
AAACATCTTATTGGGAGGTG	CCNA_01113	NC_011916.1	41	25	N-recovery	4	4	8	7	-0.980117	-0.161214	-0.133105	0	947	-	-	1218371	0.244984	10	FALSE	B8H3F9	trhO	NA	tRNA uridine(34) hydroxylase (EC 1.14.-.-) (tRNA hydroxylation protein O)	315	FUNCTION: Catalyzes oxygen-dependent 5-hydroxyuridine (ho5U) modification at position 34 in tRNAs. {ECO:0000255|HAMAP-Rule:MF_00469}.	oxidoreductase activity, acting on paired donors, with incorporation or reduction of molecular oxygen [GO:0016705]	tRNA modification [GO:0006400]	NA
AAACATCTTATTGGGAGGTG	CCNA_01113	NC_011916.1	24	8	C-starvation	3	0	8	7	-3.36073	-0.0625104	-0.0410168	0	947	-	-	1218371	0.244984	10	FALSE	B8H3F9	trhO	NA	tRNA uridine(34) hydroxylase (EC 1.14.-.-) (tRNA hydroxylation protein O)	315	FUNCTION: Catalyzes oxygen-dependent 5-hydroxyuridine (ho5U) modification at position 34 in tRNAs. {ECO:0000255|HAMAP-Rule:MF_00469}.	oxidoreductase activity, acting on paired donors, with incorporation or reduction of molecular oxygen [GO:0016705]	tRNA modification [GO:0006400]	NA
AAACATGGATTTTGGTAGGG	CCNA_00995	NC_011916.1	24	15	P-starvation	2	0	7	4	-4.17526	-0.79906	-0.521078	0	1334	+	-	1077976	0.550225	3	FALSE	A0A0H3C733	NA	NA	Cytochrome P450 CypX (EC 1.14.-.-)	444	NA	heme binding [GO:0020037]; iron ion binding [GO:0005506]; monooxygenase activity [GO:0004497]; oxidoreductase activity, acting on paired donors, with incorporation or reduction of molecular oxygen [GO:0016705]	NA	NA
AAACATGGATTTTGGTAGGG	CCNA_00995	NC_011916.1	16	3	M2G	2	7	7	4	-0.195318	-0.643196	-0.848264	0	1334	+	-	1077976	0.550225	3	FALSE	A0A0H3C733	NA	NA	Cytochrome P450 CypX (EC 1.14.-.-)	444	NA	heme binding [GO:0020037]; iron ion binding [GO:0005506]; monooxygenase activity [GO:0004497]; oxidoreductase activity, acting on paired donors, with incorporation or reduction of molecular oxygen [GO:0016705]	NA	NA
AAACATGGATTTTGGTAGGG	CCNA_00995	NC_011916.1	41	27	P-recovery	2	7	7	4	-0.124606	0.171432	0.235404	0	1334	+	-	1077976	0.550225	3	FALSE	A0A0H3C733	NA	NA	Cytochrome P450 CypX (EC 1.14.-.-)	444	NA	heme binding [GO:0020037]; iron ion binding [GO:0005506]; monooxygenase activity [GO:0004497]; oxidoreductase activity, acting on paired donors, with incorporation or reduction of molecular oxygen [GO:0016705]	NA	NA
AAACATGGATTTTGGTAGGG	CCNA_00995	NC_011916.1	24	9	C-starvation	4	8	7	4	0.0234168	-0.516923	-0.681732	0	1334	+	-	1077976	0.550225	3	FALSE	A0A0H3C733	NA	NA	Cytochrome P450 CypX (EC 1.14.-.-)	444	NA	heme binding [GO:0020037]; iron ion binding [GO:0005506]; monooxygenase activity [GO:0004497]; oxidoreductase activity, acting on paired donors, with incorporation or reduction of molecular oxygen [GO:0016705]	NA	NA
AAACATGGATTTTGGTAGGG	CCNA_00995	NC_011916.1	41	21	C-recovery	4	1	7	4	-2.38254	-0.315266	-0.275359	0	1334	+	-	1077976	0.550225	3	FALSE	A0A0H3C733	NA	NA	Cytochrome P450 CypX (EC 1.14.-.-)	444	NA	heme binding [GO:0020037]; iron ion binding [GO:0005506]; monooxygenase activity [GO:0004497]; oxidoreductase activity, acting on paired donors, with incorporation or reduction of molecular oxygen [GO:0016705]	NA	NA
AAACATGGATTTTGGTAGGG	CCNA_00995	NC_011916.1	24	16	P-starvation	3	1	7	4	-2.61945	-0.722344	-0.630909	0	1334	+	-	1077976	0.550225	3	FALSE	A0A0H3C733	NA	NA	Cytochrome P450 CypX (EC 1.14.-.-)	444	NA	heme binding [GO:0020037]; iron ion binding [GO:0005506]; monooxygenase activity [GO:0004497]; oxidoreductase activity, acting on paired donors, with incorporation or reduction of molecular oxygen [GO:0016705]	NA	NA
AAACATGGATTTTGGTAGGG	CCNA_00995	NC_011916.1	24	6	C-starvation	1	9	7	4	0.17795	-0.0977336	-0.128894	0	1334	+	-	1077976	0.550225	3	FALSE	A0A0H3C733	NA	NA	Cytochrome P450 CypX (EC 1.14.-.-)	444	NA	heme binding [GO:0020037]; iron ion binding [GO:0005506]; monooxygenase activity [GO:0004497]; oxidoreductase activity, acting on paired donors, with incorporation or reduction of molecular oxygen [GO:0016705]	NA	NA
AAACATGGATTTTGGTAGGG	CCNA_00995	NC_011916.1	24	8	C-starvation	3	2	7	4	-1.65435	-0.481517	-0.490435	0	1334	+	-	1077976	0.550225	3	FALSE	A0A0H3C733	NA	NA	Cytochrome P450 CypX (EC 1.14.-.-)	444	NA	heme binding [GO:0020037]; iron ion binding [GO:0005506]; monooxygenase activity [GO:0004497]; oxidoreductase activity, acting on paired donors, with incorporation or reduction of molecular oxygen [GO:0016705]	NA	NA
AAACATGGATTTTGGTAGGG	CCNA_00995	NC_011916.1	24	10	N-starvation	1	4	7	4	-0.977961	-0.871117	-1.05141	0	1334	+	-	1077976	0.550225	3	FALSE	A0A0H3C733	NA	NA	Cytochrome P450 CypX (EC 1.14.-.-)	444	NA	heme binding [GO:0020037]; iron ion binding [GO:0005506]; monooxygenase activity [GO:0004497]; oxidoreductase activity, acting on paired donors, with incorporation or reduction of molecular oxygen [GO:0016705]	NA	NA
AAACATGGATTTTGGTAGGG	CCNA_00995	NC_011916.1	16	5	M2G	4	3	7	4	-1.23297	-0.13886	-0.156179	0	1334	+	-	1077976	0.550225	3	FALSE	A0A0H3C733	NA	NA	Cytochrome P450 CypX (EC 1.14.-.-)	444	NA	heme binding [GO:0020037]; iron ion binding [GO:0005506]; monooxygenase activity [GO:0004497]; oxidoreductase activity, acting on paired donors, with incorporation or reduction of molecular oxygen [GO:0016705]	NA	NA
AAACATGGATTTTGGTAGGG	CCNA_00995	NC_011916.1	24	13	N-starvation	4	5	7	4	-0.56583	-0.255567	-0.325342	0	1334	+	-	1077976	0.550225	3	FALSE	A0A0H3C733	NA	NA	Cytochrome P450 CypX (EC 1.14.-.-)	444	NA	heme binding [GO:0020037]; iron ion binding [GO:0005506]; monooxygenase activity [GO:0004497]; oxidoreductase activity, acting on paired donors, with incorporation or reduction of molecular oxygen [GO:0016705]	NA	NA
AAACATGGATTTTGGTAGGG	CCNA_00995	NC_011916.1	41	23	N-recovery	2	4	7	4	-0.83217	-0.0726737	-0.0877152	0	1334	+	-	1077976	0.550225	3	FALSE	A0A0H3C733	NA	NA	Cytochrome P450 CypX (EC 1.14.-.-)	444	NA	heme binding [GO:0020037]; iron ion binding [GO:0005506]; monooxygenase activity [GO:0004497]; oxidoreductase activity, acting on paired donors, with incorporation or reduction of molecular oxygen [GO:0016705]	NA	NA
AAACATGGATTTTGGTAGGG	CCNA_00995	NC_011916.1	24	14	P-starvation	1	1	7	4	-2.27135	0.186676	0.163047	0	1334	+	-	1077976	0.550225	3	FALSE	A0A0H3C733	NA	NA	Cytochrome P450 CypX (EC 1.14.-.-)	444	NA	heme binding [GO:0020037]; iron ion binding [GO:0005506]; monooxygenase activity [GO:0004497]; oxidoreductase activity, acting on paired donors, with incorporation or reduction of molecular oxygen [GO:0016705]	NA	NA
AAACATGGATTTTGGTAGGG	CCNA_00995	NC_011916.1	24	17	P-starvation	4	0	7	4	-3.91261	-0.0680529	-0.0443783	0	1334	+	-	1077976	0.550225	3	FALSE	A0A0H3C733	NA	NA	Cytochrome P450 CypX (EC 1.14.-.-)	444	NA	heme binding [GO:0020037]; iron ion binding [GO:0005506]; monooxygenase activity [GO:0004497]; oxidoreductase activity, acting on paired donors, with incorporation or reduction of molecular oxygen [GO:0016705]	NA	NA
AAACATGGATTTTGGTAGGG	CCNA_00995	NC_011916.1	41	18	C-recovery	1	2	7	4	-1.73861	-0.395856	-0.403188	0	1334	+	-	1077976	0.550225	3	FALSE	A0A0H3C733	NA	NA	Cytochrome P450 CypX (EC 1.14.-.-)	444	NA	heme binding [GO:0020037]; iron ion binding [GO:0005506]; monooxygenase activity [GO:0004497]; oxidoreductase activity, acting on paired donors, with incorporation or reduction of molecular oxygen [GO:0016705]	NA	NA
AAACATGGATTTTGGTAGGG	CCNA_00995	NC_011916.1	16	4	M2G	3	0	7	4	-4.1476	-0.56883	-0.370942	0	1334	+	-	1077976	0.550225	3	FALSE	A0A0H3C733	NA	NA	Cytochrome P450 CypX (EC 1.14.-.-)	444	NA	heme binding [GO:0020037]; iron ion binding [GO:0005506]; monooxygenase activity [GO:0004497]; oxidoreductase activity, acting on paired donors, with incorporation or reduction of molecular oxygen [GO:0016705]	NA	NA
AAACATGGATTTTGGTAGGG	CCNA_00995	NC_011916.1	41	26	P-recovery	1	4	7	4	-0.79565	0.0466126	0.0562601	0	1334	+	-	1077976	0.550225	3	FALSE	A0A0H3C733	NA	NA	Cytochrome P450 CypX (EC 1.14.-.-)	444	NA	heme binding [GO:0020037]; iron ion binding [GO:0005506]; monooxygenase activity [GO:0004497]; oxidoreductase activity, acting on paired donors, with incorporation or reduction of molecular oxygen [GO:0016705]	NA	NA
AAACATGGATTTTGGTAGGG	CCNA_00995	NC_011916.1	41	20	C-recovery	3	4	7	4	-0.763657	0.328633	0.396651	0	1334	+	-	1077976	0.550225	3	FALSE	A0A0H3C733	NA	NA	Cytochrome P450 CypX (EC 1.14.-.-)	444	NA	heme binding [GO:0020037]; iron ion binding [GO:0005506]; monooxygenase activity [GO:0004497]; oxidoreductase activity, acting on paired donors, with incorporation or reduction of molecular oxygen [GO:0016705]	NA	NA
AAACATGGATTTTGGTAGGG	CCNA_00995	NC_011916.1	41	29	P-recovery	4	8	7	4	0.0526253	-0.217938	-0.30651	0	1334	+	-	1077976	0.550225	3	FALSE	A0A0H3C733	NA	NA	Cytochrome P450 CypX (EC 1.14.-.-)	444	NA	heme binding [GO:0020037]; iron ion binding [GO:0005506]; monooxygenase activity [GO:0004497]; oxidoreductase activity, acting on paired donors, with incorporation or reduction of molecular oxygen [GO:0016705]	NA	NA
AAACATGGATTTTGGTAGGG	CCNA_00995	NC_011916.1	41	25	N-recovery	4	5	7	4	-0.53016	-0.414072	-0.527121	0	1334	+	-	1077976	0.550225	3	FALSE	A0A0H3C733	NA	NA	Cytochrome P450 CypX (EC 1.14.-.-)	444	NA	heme binding [GO:0020037]; iron ion binding [GO:0005506]; monooxygenase activity [GO:0004497]; oxidoreductase activity, acting on paired donors, with incorporation or reduction of molecular oxygen [GO:0016705]	NA	NA
AAACATGGATTTTGGTAGGG	CCNA_00995	NC_011916.1	16	2	M2G	1	5	7	4	-0.57488	-0.104914	-0.127319	0	1334	+	-	1077976	0.550225	3	FALSE	A0A0H3C733	NA	NA	Cytochrome P450 CypX (EC 1.14.-.-)	444	NA	heme binding [GO:0020037]; iron ion binding [GO:0005506]; monooxygenase activity [GO:0004497]; oxidoreductase activity, acting on paired donors, with incorporation or reduction of molecular oxygen [GO:0016705]	NA	NA
AAACATGGATTTTGGTAGGG	CCNA_00995	NC_011916.1	24	7	C-starvation	2	5	7	4	-0.512696	-0.443152	-0.564139	0	1334	+	-	1077976	0.550225	3	FALSE	A0A0H3C733	NA	NA	Cytochrome P450 CypX (EC 1.14.-.-)	444	NA	heme binding [GO:0020037]; iron ion binding [GO:0005506]; monooxygenase activity [GO:0004497]; oxidoreductase activity, acting on paired donors, with incorporation or reduction of molecular oxygen [GO:0016705]	NA	NA
AAACATGGATTTTGGTAGGG	CCNA_00995	NC_011916.1	24	12	N-starvation	3	5	7	4	-0.545137	0.107877	0.0720779	0	1334	+	-	1077976	0.550225	3	FALSE	A0A0H3C733	NA	NA	Cytochrome P450 CypX (EC 1.14.-.-)	444	NA	heme binding [GO:0020037]; iron ion binding [GO:0005506]; monooxygenase activity [GO:0004497]; oxidoreductase activity, acting on paired donors, with incorporation or reduction of molecular oxygen [GO:0016705]	NA	NA
AAACATGGATTTTGGTAGGG	CCNA_00995	NC_011916.1	41	22	N-recovery	1	5	7	4	-0.574721	-0.253435	-0.322627	0	1334	+	-	1077976	0.550225	3	FALSE	A0A0H3C733	NA	NA	Cytochrome P450 CypX (EC 1.14.-.-)	444	NA	heme binding [GO:0020037]; iron ion binding [GO:0005506]; monooxygenase activity [GO:0004497]; oxidoreductase activity, acting on paired donors, with incorporation or reduction of molecular oxygen [GO:0016705]	NA	NA
AAACATGGATTTTGGTAGGG	CCNA_00995	NC_011916.1	41	24	N-recovery	3	5	7	4	-0.66666	-0.68343	-0.740214	0	1334	+	-	1077976	0.550225	3	FALSE	A0A0H3C733	NA	NA	Cytochrome P450 CypX (EC 1.14.-.-)	444	NA	heme binding [GO:0020037]; iron ion binding [GO:0005506]; monooxygenase activity [GO:0004497]; oxidoreductase activity, acting on paired donors, with incorporation or reduction of molecular oxygen [GO:0016705]	NA	NA
AAACATGGATTTTGGTAGGG	CCNA_00995	NC_011916.1	41	28	P-recovery	3	4	7	4	-0.833199	-0.116036	-0.140052	0	1334	+	-	1077976	0.550225	3	FALSE	A0A0H3C733	NA	NA	Cytochrome P450 CypX (EC 1.14.-.-)	444	NA	heme binding [GO:0020037]; iron ion binding [GO:0005506]; monooxygenase activity [GO:0004497]; oxidoreductase activity, acting on paired donors, with incorporation or reduction of molecular oxygen [GO:0016705]	NA	NA
AAACATGGATTTTGGTAGGG	CCNA_00995	NC_011916.1	24	11	N-starvation	2	3	7	4	-1.21318	-0.32118	-0.361238	0	1334	+	-	1077976	0.550225	3	FALSE	A0A0H3C733	NA	NA	Cytochrome P450 CypX (EC 1.14.-.-)	444	NA	heme binding [GO:0020037]; iron ion binding [GO:0005506]; monooxygenase activity [GO:0004497]; oxidoreductase activity, acting on paired donors, with incorporation or reduction of molecular oxygen [GO:0016705]	NA	NA
AAACATGGATTTTGGTAGGG	CCNA_00995	NC_011916.1	41	19	C-recovery	2	1	7	4	-2.26151	-0.223225	-0.194969	0	1334	+	-	1077976	0.550225	3	FALSE	A0A0H3C733	NA	NA	Cytochrome P450 CypX (EC 1.14.-.-)	444	NA	heme binding [GO:0020037]; iron ion binding [GO:0005506]; monooxygenase activity [GO:0004497]; oxidoreductase activity, acting on paired donors, with incorporation or reduction of molecular oxygen [GO:0016705]	NA	NA
AAACCAAGTCAGAGGTGGTA	CCNA_00837	NC_011916.1	24	8	C-starvation	3	9	15	8	-0.742377	-0.184849	-0.270367	0	1616	-	+	904149	0.634901	6	FALSE	A0A0H3C6F1	NA	NA	Alpha-L-fucosidase (EC 3.2.1.51)	538	FUNCTION: Alpha-L-fucosidase is responsible for hydrolyzing the alpha-1,6-linked fucose joined to the reducing-end N-acetylglucosamine of the carbohydrate moieties of glycoproteins. {ECO:0000256|ARBA:ARBA00004071}.	alpha-L-fucosidase activity [GO:0004560]	fucose metabolic process [GO:0006004]	NA
AAACCAAGTCAGAGGTGGTA	CCNA_00837	NC_011916.1	24	12	N-starvation	3	2	15	8	-2.65739	-0.204676	-0.224139	0	1616	-	+	904149	0.634901	6	FALSE	A0A0H3C6F1	NA	NA	Alpha-L-fucosidase (EC 3.2.1.51)	538	FUNCTION: Alpha-L-fucosidase is responsible for hydrolyzing the alpha-1,6-linked fucose joined to the reducing-end N-acetylglucosamine of the carbohydrate moieties of glycoproteins. {ECO:0000256|ARBA:ARBA00004071}.	alpha-L-fucosidase activity [GO:0004560]	fucose metabolic process [GO:0006004]	NA
AAACCAAGTCAGAGGTGGTA	CCNA_00837	NC_011916.1	24	13	N-starvation	4	11	15	8	-0.48022	-0.038421	-0.0501741	0	1616	-	+	904149	0.634901	6	FALSE	A0A0H3C6F1	NA	NA	Alpha-L-fucosidase (EC 3.2.1.51)	538	FUNCTION: Alpha-L-fucosidase is responsible for hydrolyzing the alpha-1,6-linked fucose joined to the reducing-end N-acetylglucosamine of the carbohydrate moieties of glycoproteins. {ECO:0000256|ARBA:ARBA00004071}.	alpha-L-fucosidase activity [GO:0004560]	fucose metabolic process [GO:0006004]	NA
AAACCAAGTCAGAGGTGGTA	CCNA_00837	NC_011916.1	24	10	N-starvation	1	6	15	8	-1.31483	-0.227834	-0.274191	0	1616	-	+	904149	0.634901	6	FALSE	A0A0H3C6F1	NA	NA	Alpha-L-fucosidase (EC 3.2.1.51)	538	FUNCTION: Alpha-L-fucosidase is responsible for hydrolyzing the alpha-1,6-linked fucose joined to the reducing-end N-acetylglucosamine of the carbohydrate moieties of glycoproteins. {ECO:0000256|ARBA:ARBA00004071}.	alpha-L-fucosidase activity [GO:0004560]	fucose metabolic process [GO:0006004]	NA
AAACCAAGTCAGAGGTGGTA	CCNA_00837	NC_011916.1	41	22	N-recovery	1	6	15	8	-1.32034	-0.208045	-0.271686	0	1616	-	+	904149	0.634901	6	FALSE	A0A0H3C6F1	NA	NA	Alpha-L-fucosidase (EC 3.2.1.51)	538	FUNCTION: Alpha-L-fucosidase is responsible for hydrolyzing the alpha-1,6-linked fucose joined to the reducing-end N-acetylglucosamine of the carbohydrate moieties of glycoproteins. {ECO:0000256|ARBA:ARBA00004071}.	alpha-L-fucosidase activity [GO:0004560]	fucose metabolic process [GO:0006004]	NA
AAACCAAGTCAGAGGTGGTA	CCNA_00837	NC_011916.1	41	21	C-recovery	4	7	15	8	-1.09896	-0.230619	-0.277543	0	1616	-	+	904149	0.634901	6	FALSE	A0A0H3C6F1	NA	NA	Alpha-L-fucosidase (EC 3.2.1.51)	538	FUNCTION: Alpha-L-fucosidase is responsible for hydrolyzing the alpha-1,6-linked fucose joined to the reducing-end N-acetylglucosamine of the carbohydrate moieties of glycoproteins. {ECO:0000256|ARBA:ARBA00004071}.	alpha-L-fucosidase activity [GO:0004560]	fucose metabolic process [GO:0006004]	NA
AAACCAAGTCAGAGGTGGTA	CCNA_00837	NC_011916.1	41	26	P-recovery	1	6	15	8	-1.35994	-0.686107	-0.738179	0	1616	-	+	904149	0.634901	6	FALSE	A0A0H3C6F1	NA	NA	Alpha-L-fucosidase (EC 3.2.1.51)	538	FUNCTION: Alpha-L-fucosidase is responsible for hydrolyzing the alpha-1,6-linked fucose joined to the reducing-end N-acetylglucosamine of the carbohydrate moieties of glycoproteins. {ECO:0000256|ARBA:ARBA00004071}.	alpha-L-fucosidase activity [GO:0004560]	fucose metabolic process [GO:0006004]	NA
AAACCAAGTCAGAGGTGGTA	CCNA_00837	NC_011916.1	16	5	M2G	4	2	15	8	-2.6274	0.0798652	0.0874595	0	1616	-	+	904149	0.634901	6	FALSE	A0A0H3C6F1	NA	NA	Alpha-L-fucosidase (EC 3.2.1.51)	538	FUNCTION: Alpha-L-fucosidase is responsible for hydrolyzing the alpha-1,6-linked fucose joined to the reducing-end N-acetylglucosamine of the carbohydrate moieties of glycoproteins. {ECO:0000256|ARBA:ARBA00004071}.	alpha-L-fucosidase activity [GO:0004560]	fucose metabolic process [GO:0006004]	NA
AAACCAAGTCAGAGGTGGTA	CCNA_00837	NC_011916.1	24	9	C-starvation	4	7	15	8	-1.07788	-0.237043	-0.358602	0	1616	-	+	904149	0.634901	6	FALSE	A0A0H3C6F1	NA	NA	Alpha-L-fucosidase (EC 3.2.1.51)	538	FUNCTION: Alpha-L-fucosidase is responsible for hydrolyzing the alpha-1,6-linked fucose joined to the reducing-end N-acetylglucosamine of the carbohydrate moieties of glycoproteins. {ECO:0000256|ARBA:ARBA00004071}.	alpha-L-fucosidase activity [GO:0004560]	fucose metabolic process [GO:0006004]	NA
AAACCAAGTCAGAGGTGGTA	CCNA_00837	NC_011916.1	41	23	N-recovery	2	4	15	8	-1.81793	0.068691	0.0858713	0	1616	-	+	904149	0.634901	6	FALSE	A0A0H3C6F1	NA	NA	Alpha-L-fucosidase (EC 3.2.1.51)	538	FUNCTION: Alpha-L-fucosidase is responsible for hydrolyzing the alpha-1,6-linked fucose joined to the reducing-end N-acetylglucosamine of the carbohydrate moieties of glycoproteins. {ECO:0000256|ARBA:ARBA00004071}.	alpha-L-fucosidase activity [GO:0004560]	fucose metabolic process [GO:0006004]	NA
AAACCAAGTCAGAGGTGGTA	CCNA_00837	NC_011916.1	24	16	P-starvation	3	3	15	8	-2.29972	-0.366695	-0.247175	0	1616	-	+	904149	0.634901	6	FALSE	A0A0H3C6F1	NA	NA	Alpha-L-fucosidase (EC 3.2.1.51)	538	FUNCTION: Alpha-L-fucosidase is responsible for hydrolyzing the alpha-1,6-linked fucose joined to the reducing-end N-acetylglucosamine of the carbohydrate moieties of glycoproteins. {ECO:0000256|ARBA:ARBA00004071}.	alpha-L-fucosidase activity [GO:0004560]	fucose metabolic process [GO:0006004]	NA
AAACCAAGTCAGAGGTGGTA	CCNA_00837	NC_011916.1	41	20	C-recovery	3	3	15	8	-2.25096	-0.514732	-0.633386	0	1616	-	+	904149	0.634901	6	FALSE	A0A0H3C6F1	NA	NA	Alpha-L-fucosidase (EC 3.2.1.51)	538	FUNCTION: Alpha-L-fucosidase is responsible for hydrolyzing the alpha-1,6-linked fucose joined to the reducing-end N-acetylglucosamine of the carbohydrate moieties of glycoproteins. {ECO:0000256|ARBA:ARBA00004071}.	alpha-L-fucosidase activity [GO:0004560]	fucose metabolic process [GO:0006004]	NA
AAACCAAGTCAGAGGTGGTA	CCNA_00837	NC_011916.1	41	19	C-recovery	2	8	15	8	-0.896686	-0.0015264	-0.00223496	0	1616	-	+	904149	0.634901	6	FALSE	A0A0H3C6F1	NA	NA	Alpha-L-fucosidase (EC 3.2.1.51)	538	FUNCTION: Alpha-L-fucosidase is responsible for hydrolyzing the alpha-1,6-linked fucose joined to the reducing-end N-acetylglucosamine of the carbohydrate moieties of glycoproteins. {ECO:0000256|ARBA:ARBA00004071}.	alpha-L-fucosidase activity [GO:0004560]	fucose metabolic process [GO:0006004]	NA
AAACCAAGTCAGAGGTGGTA	CCNA_00837	NC_011916.1	16	2	M2G	1	5	15	8	-1.56268	-0.0521733	-0.0681332	0	1616	-	+	904149	0.634901	6	FALSE	A0A0H3C6F1	NA	NA	Alpha-L-fucosidase (EC 3.2.1.51)	538	FUNCTION: Alpha-L-fucosidase is responsible for hydrolyzing the alpha-1,6-linked fucose joined to the reducing-end N-acetylglucosamine of the carbohydrate moieties of glycoproteins. {ECO:0000256|ARBA:ARBA00004071}.	alpha-L-fucosidase activity [GO:0004560]	fucose metabolic process [GO:0006004]	NA
AAACCAAGTCAGAGGTGGTA	CCNA_00837	NC_011916.1	24	14	P-starvation	1	5	15	8	-1.52854	-0.0710437	-0.0988052	0	1616	-	+	904149	0.634901	6	FALSE	A0A0H3C6F1	NA	NA	Alpha-L-fucosidase (EC 3.2.1.51)	538	FUNCTION: Alpha-L-fucosidase is responsible for hydrolyzing the alpha-1,6-linked fucose joined to the reducing-end N-acetylglucosamine of the carbohydrate moieties of glycoproteins. {ECO:0000256|ARBA:ARBA00004071}.	alpha-L-fucosidase activity [GO:0004560]	fucose metabolic process [GO:0006004]	NA
AAACCAAGTCAGAGGTGGTA	CCNA_00837	NC_011916.1	41	27	P-recovery	2	7	15	8	-1.12133	-0.260698	-0.296914	0	1616	-	+	904149	0.634901	6	FALSE	A0A0H3C6F1	NA	NA	Alpha-L-fucosidase (EC 3.2.1.51)	538	FUNCTION: Alpha-L-fucosidase is responsible for hydrolyzing the alpha-1,6-linked fucose joined to the reducing-end N-acetylglucosamine of the carbohydrate moieties of glycoproteins. {ECO:0000256|ARBA:ARBA00004071}.	alpha-L-fucosidase activity [GO:0004560]	fucose metabolic process [GO:0006004]	NA
AAACCAAGTCAGAGGTGGTA	CCNA_00837	NC_011916.1	41	24	N-recovery	3	7	15	8	-1.10396	-0.194348	-0.176622	0	1616	-	+	904149	0.634901	6	FALSE	A0A0H3C6F1	NA	NA	Alpha-L-fucosidase (EC 3.2.1.51)	538	FUNCTION: Alpha-L-fucosidase is responsible for hydrolyzing the alpha-1,6-linked fucose joined to the reducing-end N-acetylglucosamine of the carbohydrate moieties of glycoproteins. {ECO:0000256|ARBA:ARBA00004071}.	alpha-L-fucosidase activity [GO:0004560]	fucose metabolic process [GO:0006004]	NA
AAACCAAGTCAGAGGTGGTA	CCNA_00837	NC_011916.1	41	25	N-recovery	4	3	15	8	-2.1061	-0.143842	-0.177	0	1616	-	+	904149	0.634901	6	FALSE	A0A0H3C6F1	NA	NA	Alpha-L-fucosidase (EC 3.2.1.51)	538	FUNCTION: Alpha-L-fucosidase is responsible for hydrolyzing the alpha-1,6-linked fucose joined to the reducing-end N-acetylglucosamine of the carbohydrate moieties of glycoproteins. {ECO:0000256|ARBA:ARBA00004071}.	alpha-L-fucosidase activity [GO:0004560]	fucose metabolic process [GO:0006004]	NA
AAACCAAGTCAGAGGTGGTA	CCNA_00837	NC_011916.1	24	7	C-starvation	2	5	15	8	-1.55197	-0.427195	-0.594129	0	1616	-	+	904149	0.634901	6	FALSE	A0A0H3C6F1	NA	NA	Alpha-L-fucosidase (EC 3.2.1.51)	538	FUNCTION: Alpha-L-fucosidase is responsible for hydrolyzing the alpha-1,6-linked fucose joined to the reducing-end N-acetylglucosamine of the carbohydrate moieties of glycoproteins. {ECO:0000256|ARBA:ARBA00004071}.	alpha-L-fucosidase activity [GO:0004560]	fucose metabolic process [GO:0006004]	NA
AAACCAAGTCAGAGGTGGTA	CCNA_00837	NC_011916.1	24	15	P-starvation	2	8	15	8	-0.982563	-0.442703	-0.476301	0	1616	-	+	904149	0.634901	6	FALSE	A0A0H3C6F1	NA	NA	Alpha-L-fucosidase (EC 3.2.1.51)	538	FUNCTION: Alpha-L-fucosidase is responsible for hydrolyzing the alpha-1,6-linked fucose joined to the reducing-end N-acetylglucosamine of the carbohydrate moieties of glycoproteins. {ECO:0000256|ARBA:ARBA00004071}.	alpha-L-fucosidase activity [GO:0004560]	fucose metabolic process [GO:0006004]	NA
AAACCAAGTCAGAGGTGGTA	CCNA_00837	NC_011916.1	24	11	N-starvation	2	2	15	8	-2.59194	0.0352102	0.0385583	0	1616	-	+	904149	0.634901	6	FALSE	A0A0H3C6F1	NA	NA	Alpha-L-fucosidase (EC 3.2.1.51)	538	FUNCTION: Alpha-L-fucosidase is responsible for hydrolyzing the alpha-1,6-linked fucose joined to the reducing-end N-acetylglucosamine of the carbohydrate moieties of glycoproteins. {ECO:0000256|ARBA:ARBA00004071}.	alpha-L-fucosidase activity [GO:0004560]	fucose metabolic process [GO:0006004]	NA
AAACCAAGTCAGAGGTGGTA	CCNA_00837	NC_011916.1	41	29	P-recovery	4	9	15	8	-0.78706	-0.527129	-0.567135	0	1616	-	+	904149	0.634901	6	FALSE	A0A0H3C6F1	NA	NA	Alpha-L-fucosidase (EC 3.2.1.51)	538	FUNCTION: Alpha-L-fucosidase is responsible for hydrolyzing the alpha-1,6-linked fucose joined to the reducing-end N-acetylglucosamine of the carbohydrate moieties of glycoproteins. {ECO:0000256|ARBA:ARBA00004071}.	alpha-L-fucosidase activity [GO:0004560]	fucose metabolic process [GO:0006004]	NA
AAACCAAGTCAGAGGTGGTA	CCNA_00837	NC_011916.1	16	3	M2G	2	10	15	8	-0.618299	-0.223076	-0.310247	0	1616	-	+	904149	0.634901	6	FALSE	A0A0H3C6F1	NA	NA	Alpha-L-fucosidase (EC 3.2.1.51)	538	FUNCTION: Alpha-L-fucosidase is responsible for hydrolyzing the alpha-1,6-linked fucose joined to the reducing-end N-acetylglucosamine of the carbohydrate moieties of glycoproteins. {ECO:0000256|ARBA:ARBA00004071}.	alpha-L-fucosidase activity [GO:0004560]	fucose metabolic process [GO:0006004]	NA
AAACCAAGTCAGAGGTGGTA	CCNA_00837	NC_011916.1	24	6	C-starvation	1	7	15	8	-1.11392	-0.342521	-0.504492	0	1616	-	+	904149	0.634901	6	FALSE	A0A0H3C6F1	NA	NA	Alpha-L-fucosidase (EC 3.2.1.51)	538	FUNCTION: Alpha-L-fucosidase is responsible for hydrolyzing the alpha-1,6-linked fucose joined to the reducing-end N-acetylglucosamine of the carbohydrate moieties of glycoproteins. {ECO:0000256|ARBA:ARBA00004071}.	alpha-L-fucosidase activity [GO:0004560]	fucose metabolic process [GO:0006004]	NA
AAACCAAGTCAGAGGTGGTA	CCNA_00837	NC_011916.1	41	28	P-recovery	3	7	15	8	-1.08651	-0.100145	-0.13078	0	1616	-	+	904149	0.634901	6	FALSE	A0A0H3C6F1	NA	NA	Alpha-L-fucosidase (EC 3.2.1.51)	538	FUNCTION: Alpha-L-fucosidase is responsible for hydrolyzing the alpha-1,6-linked fucose joined to the reducing-end N-acetylglucosamine of the carbohydrate moieties of glycoproteins. {ECO:0000256|ARBA:ARBA00004071}.	alpha-L-fucosidase activity [GO:0004560]	fucose metabolic process [GO:0006004]	NA
AAACCAAGTCAGAGGTGGTA	CCNA_00837	NC_011916.1	16	4	M2G	3	1	15	8	-3.61218	-0.488116	-0.325304	0	1616	-	+	904149	0.634901	6	FALSE	A0A0H3C6F1	NA	NA	Alpha-L-fucosidase (EC 3.2.1.51)	538	FUNCTION: Alpha-L-fucosidase is responsible for hydrolyzing the alpha-1,6-linked fucose joined to the reducing-end N-acetylglucosamine of the carbohydrate moieties of glycoproteins. {ECO:0000256|ARBA:ARBA00004071}.	alpha-L-fucosidase activity [GO:0004560]	fucose metabolic process [GO:0006004]	NA
AAACCAAGTCAGAGGTGGTA	CCNA_00837	NC_011916.1	41	18	C-recovery	1	4	15	8	-1.8219	-0.142043	-0.190433	0	1616	-	+	904149	0.634901	6	FALSE	A0A0H3C6F1	NA	NA	Alpha-L-fucosidase (EC 3.2.1.51)	538	FUNCTION: Alpha-L-fucosidase is responsible for hydrolyzing the alpha-1,6-linked fucose joined to the reducing-end N-acetylglucosamine of the carbohydrate moieties of glycoproteins. {ECO:0000256|ARBA:ARBA00004071}.	alpha-L-fucosidase activity [GO:0004560]	fucose metabolic process [GO:0006004]	NA
AAACCAAGTCAGAGGTGGTA	CCNA_00837	NC_011916.1	24	17	P-starvation	4	3	15	8	-2.27785	-0.454713	-0.413241	0	1616	-	+	904149	0.634901	6	FALSE	A0A0H3C6F1	NA	NA	Alpha-L-fucosidase (EC 3.2.1.51)	538	FUNCTION: Alpha-L-fucosidase is responsible for hydrolyzing the alpha-1,6-linked fucose joined to the reducing-end N-acetylglucosamine of the carbohydrate moieties of glycoproteins. {ECO:0000256|ARBA:ARBA00004071}.	alpha-L-fucosidase activity [GO:0004560]	fucose metabolic process [GO:0006004]	NA
AAACCACGGCACGCTGCGGG	CCNA_00639	NC_011916.1	24	11	N-starvation	2	4	11	21	-1.38598	0.0844229	0.0522394	0	1625	-	-	690807	0.419077	3	FALSE	A0A0H3C583	NA	NA	Heme:hemopexin-binding protein	541	NA	NA	NA	NA
AAACCACGGCACGCTGCGGG	CCNA_00639	NC_011916.1	41	25	N-recovery	4	0	11	21	-3.87215	-0.0530044	-0.0327982	0	1625	-	-	690807	0.419077	3	FALSE	A0A0H3C583	NA	NA	Heme:hemopexin-binding protein	541	NA	NA	NA	NA
AAACCACGGCACGCTGCGGG	CCNA_00639	NC_011916.1	16	2	M2G	1	1	11	21	-2.82241	0.110947	0.068652	0	1625	-	-	690807	0.419077	3	FALSE	A0A0H3C583	NA	NA	Heme:hemopexin-binding protein	541	NA	NA	NA	NA
AAACCACGGCACGCTGCGGG	CCNA_00639	NC_011916.1	24	15	P-starvation	2	1	11	21	-3.0091	-0.182784	-0.113103	0	1625	-	-	690807	0.419077	3	FALSE	A0A0H3C583	NA	NA	Heme:hemopexin-binding protein	541	NA	NA	NA	NA
AAACCACGGCACGCTGCGGG	CCNA_00639	NC_011916.1	41	27	P-recovery	2	3	11	21	-1.74662	0.0812541	0.0502786	0	1625	-	-	690807	0.419077	3	FALSE	A0A0H3C583	NA	NA	Heme:hemopexin-binding protein	541	NA	NA	NA	NA
AAACCACGGCACGCTGCGGG	CCNA_00639	NC_011916.1	41	24	N-recovery	3	2	11	21	-2.1722	0.197914	0.122466	0	1625	-	-	690807	0.419077	3	FALSE	A0A0H3C583	NA	NA	Heme:hemopexin-binding protein	541	NA	NA	NA	NA
AAACCACGGCACGCTGCGGG	CCNA_00639	NC_011916.1	24	8	C-starvation	3	1	11	21	-2.74377	-0.117293	-0.0968417	0	1625	-	-	690807	0.419077	3	FALSE	A0A0H3C583	NA	NA	Heme:hemopexin-binding protein	541	NA	NA	NA	NA
AAACCACGGCACGCTGCGGG	CCNA_00639	NC_011916.1	41	19	C-recovery	2	5	11	21	-1.04708	0.272	0.168309	0	1625	-	-	690807	0.419077	3	FALSE	A0A0H3C583	NA	NA	Heme:hemopexin-binding protein	541	NA	NA	NA	NA
AAACCACGGCACGCTGCGGG	CCNA_00639	NC_011916.1	41	18	C-recovery	1	6	11	21	-0.861552	0.248159	0.20489	0	1625	-	-	690807	0.419077	3	FALSE	A0A0H3C583	NA	NA	Heme:hemopexin-binding protein	541	NA	NA	NA	NA
AAACCACGGCACGCTGCGGG	CCNA_00639	NC_011916.1	24	13	N-starvation	4	3	11	21	-1.74133	-0.0962002	-0.0607495	0	1625	-	-	690807	0.419077	3	FALSE	A0A0H3C583	NA	NA	Heme:hemopexin-binding protein	541	NA	NA	NA	NA
AAACCACGGCACGCTGCGGG	CCNA_00639	NC_011916.1	41	21	C-recovery	4	1	11	21	-2.84393	0.0181569	0.0144861	0	1625	-	-	690807	0.419077	3	FALSE	A0A0H3C583	NA	NA	Heme:hemopexin-binding protein	541	NA	NA	NA	NA
AAACCACGGCACGCTGCGGG	CCNA_00639	NC_011916.1	16	4	M2G	3	5	11	21	-1.17286	0.0968913	0.0599546	0	1625	-	-	690807	0.419077	3	FALSE	A0A0H3C583	NA	NA	Heme:hemopexin-binding protein	541	NA	NA	NA	NA
AAACCACGGCACGCTGCGGG	CCNA_00639	NC_011916.1	41	26	P-recovery	1	4	11	21	-1.43627	0.0870826	0.0538851	0	1625	-	-	690807	0.419077	3	FALSE	A0A0H3C583	NA	NA	Heme:hemopexin-binding protein	541	NA	NA	NA	NA
AAACCACGGCACGCTGCGGG	CCNA_00639	NC_011916.1	24	7	C-starvation	2	1	11	21	-2.80089	-0.00150752	-0.00120274	0	1625	-	-	690807	0.419077	3	FALSE	A0A0H3C583	NA	NA	Heme:hemopexin-binding protein	541	NA	NA	NA	NA
AAACCACGGCACGCTGCGGG	CCNA_00639	NC_011916.1	41	29	P-recovery	4	1	11	21	-2.68287	0.177819	0.110031	0	1625	-	-	690807	0.419077	3	FALSE	A0A0H3C583	NA	NA	Heme:hemopexin-binding protein	541	NA	NA	NA	NA
AAACCACGGCACGCTGCGGG	CCNA_00639	NC_011916.1	24	6	C-starvation	1	0	11	21	-4.23984	-0.00528075	-0.00326763	0	1625	-	-	690807	0.419077	3	FALSE	A0A0H3C583	NA	NA	Heme:hemopexin-binding protein	541	NA	NA	NA	NA
AAACCACGGCACGCTGCGGG	CCNA_00639	NC_011916.1	24	14	P-starvation	1	1	11	21	-2.91789	-0.0930356	-0.0575687	0	1625	-	-	690807	0.419077	3	FALSE	A0A0H3C583	NA	NA	Heme:hemopexin-binding protein	541	NA	NA	NA	NA
AAACCACGGCACGCTGCGGG	CCNA_00639	NC_011916.1	41	20	C-recovery	3	2	11	21	-2.19323	0.119247	0.077763	0	1625	-	-	690807	0.419077	3	FALSE	A0A0H3C583	NA	NA	Heme:hemopexin-binding protein	541	NA	NA	NA	NA
AAACCACGGCACGCTGCGGG	CCNA_00639	NC_011916.1	24	9	C-starvation	4	4	11	21	-1.34379	0.169548	0.13527	0	1625	-	-	690807	0.419077	3	FALSE	A0A0H3C583	NA	NA	Heme:hemopexin-binding protein	541	NA	NA	NA	NA
AAACCACGGCACGCTGCGGG	CCNA_00639	NC_011916.1	24	16	P-starvation	3	3	11	21	-1.71713	0.197725	0.122348	0	1625	-	-	690807	0.419077	3	FALSE	A0A0H3C583	NA	NA	Heme:hemopexin-binding protein	541	NA	NA	NA	NA
AAACCACGGCACGCTGCGGG	CCNA_00639	NC_011916.1	41	23	N-recovery	2	2	11	21	-2.20086	0.184333	0.116405	0	1625	-	-	690807	0.419077	3	FALSE	A0A0H3C583	NA	NA	Heme:hemopexin-binding protein	541	NA	NA	NA	NA
AAACCACGGCACGCTGCGGG	CCNA_00639	NC_011916.1	16	3	M2G	2	3	11	21	-1.70626	0.138491	0.0856957	0	1625	-	-	690807	0.419077	3	FALSE	A0A0H3C583	NA	NA	Heme:hemopexin-binding protein	541	NA	NA	NA	NA
AAACCACGGCACGCTGCGGG	CCNA_00639	NC_011916.1	16	5	M2G	4	4	11	21	-1.40168	0.313306	0.193868	0	1625	-	-	690807	0.419077	3	FALSE	A0A0H3C583	NA	NA	Heme:hemopexin-binding protein	541	NA	NA	NA	NA
AAACCACGGCACGCTGCGGG	CCNA_00639	NC_011916.1	41	22	N-recovery	1	2	11	21	-2.26038	-0.161886	-0.100172	0	1625	-	-	690807	0.419077	3	FALSE	A0A0H3C583	NA	NA	Heme:hemopexin-binding protein	541	NA	NA	NA	NA
AAACCACGGCACGCTGCGGG	CCNA_00639	NC_011916.1	24	10	N-starvation	1	1	11	21	-2.75597	0.280406	0.17351	0	1625	-	-	690807	0.419077	3	FALSE	A0A0H3C583	NA	NA	Heme:hemopexin-binding protein	541	NA	NA	NA	NA
AAACCACGGCACGCTGCGGG	CCNA_00639	NC_011916.1	41	28	P-recovery	3	1	11	21	-2.77916	0.20823	0.128849	0	1625	-	-	690807	0.419077	3	FALSE	A0A0H3C583	NA	NA	Heme:hemopexin-binding protein	541	NA	NA	NA	NA
AAACCACGGCACGCTGCGGG	CCNA_00639	NC_011916.1	24	12	N-starvation	3	1	11	21	-2.96158	-0.0789313	-0.0488412	0	1625	-	-	690807	0.419077	3	FALSE	A0A0H3C583	NA	NA	Heme:hemopexin-binding protein	541	NA	NA	NA	NA
AAACCACGGCACGCTGCGGG	CCNA_00639	NC_011916.1	24	17	P-starvation	4	4	11	21	-1.45619	-0.0675679	-0.0418098	0	1625	-	-	690807	0.419077	3	FALSE	A0A0H3C583	NA	NA	Heme:hemopexin-binding protein	541	NA	NA	NA	NA
AAACCGGCGCTGTGCGGGGA	CCNA_01223	NC_011916.1	24	9	C-starvation	4	5	13	9	-1.36345	-0.658945	-0.544052	0	1718	-	+	1349513	0.295111	3	FALSE	A0A0H3C605	NA	NA	Putative acyl-CoA synthetase CCNA_01223 (EC 6.2.1.-)	572	FUNCTION: Involved in de novo bacterial ceramide synthesis. {ECO:0000269|PubMed:33063925, ECO:0000269|PubMed:34969973}.	ligase activity [GO:0016874]	lipid biosynthetic process [GO:0008610]; sphingolipid metabolic process [GO:0006665]	NA
AAACCGGCGCTGTGCGGGGA	CCNA_01223	NC_011916.1	41	25	N-recovery	4	15	13	9	0.204214	0.598845	0.565839	0	1718	-	+	1349513	0.295111	3	FALSE	A0A0H3C605	NA	NA	Putative acyl-CoA synthetase CCNA_01223 (EC 6.2.1.-)	572	FUNCTION: Involved in de novo bacterial ceramide synthesis. {ECO:0000269|PubMed:33063925, ECO:0000269|PubMed:34969973}.	ligase activity [GO:0016874]	lipid biosynthetic process [GO:0008610]; sphingolipid metabolic process [GO:0006665]	NA
AAACCGGCGCTGTGCGGGGA	CCNA_01223	NC_011916.1	41	19	C-recovery	2	1	13	9	-3.13911	-0.743228	-0.678654	0	1718	-	+	1349513	0.295111	3	FALSE	A0A0H3C605	NA	NA	Putative acyl-CoA synthetase CCNA_01223 (EC 6.2.1.-)	572	FUNCTION: Involved in de novo bacterial ceramide synthesis. {ECO:0000269|PubMed:33063925, ECO:0000269|PubMed:34969973}.	ligase activity [GO:0016874]	lipid biosynthetic process [GO:0008610]; sphingolipid metabolic process [GO:0006665]	NA
AAACCGGCGCTGTGCGGGGA	CCNA_01223	NC_011916.1	16	5	M2G	4	7	13	9	-0.912786	0.221662	0.221537	0	1718	-	+	1349513	0.295111	3	FALSE	A0A0H3C605	NA	NA	Putative acyl-CoA synthetase CCNA_01223 (EC 6.2.1.-)	572	FUNCTION: Involved in de novo bacterial ceramide synthesis. {ECO:0000269|PubMed:33063925, ECO:0000269|PubMed:34969973}.	ligase activity [GO:0016874]	lipid biosynthetic process [GO:0008610]; sphingolipid metabolic process [GO:0006665]	NA
AAACCGGCGCTGTGCGGGGA	CCNA_01223	NC_011916.1	24	13	N-starvation	4	8	13	9	-0.702855	-0.0430824	-0.0355706	0	1718	-	+	1349513	0.295111	3	FALSE	A0A0H3C605	NA	NA	Putative acyl-CoA synthetase CCNA_01223 (EC 6.2.1.-)	572	FUNCTION: Involved in de novo bacterial ceramide synthesis. {ECO:0000269|PubMed:33063925, ECO:0000269|PubMed:34969973}.	ligase activity [GO:0016874]	lipid biosynthetic process [GO:0008610]; sphingolipid metabolic process [GO:0006665]	NA
AAACCGGCGCTGTGCGGGGA	CCNA_01223	NC_011916.1	24	6	C-starvation	1	4	13	9	-1.67664	-0.748036	-0.472378	0	1718	-	+	1349513	0.295111	3	FALSE	A0A0H3C605	NA	NA	Putative acyl-CoA synthetase CCNA_01223 (EC 6.2.1.-)	572	FUNCTION: Involved in de novo bacterial ceramide synthesis. {ECO:0000269|PubMed:33063925, ECO:0000269|PubMed:34969973}.	ligase activity [GO:0016874]	lipid biosynthetic process [GO:0008610]; sphingolipid metabolic process [GO:0006665]	NA
AAACCGGCGCTGTGCGGGGA	CCNA_01223	NC_011916.1	16	3	M2G	2	5	13	9	-1.28952	0.205495	0.169665	0	1718	-	+	1349513	0.295111	3	FALSE	A0A0H3C605	NA	NA	Putative acyl-CoA synthetase CCNA_01223 (EC 6.2.1.-)	572	FUNCTION: Involved in de novo bacterial ceramide synthesis. {ECO:0000269|PubMed:33063925, ECO:0000269|PubMed:34969973}.	ligase activity [GO:0016874]	lipid biosynthetic process [GO:0008610]; sphingolipid metabolic process [GO:0006665]	NA
AAACCGGCGCTGTGCGGGGA	CCNA_01223	NC_011916.1	16	2	M2G	1	9	13	9	-0.548217	0.343314	0.324392	0	1718	-	+	1349513	0.295111	3	FALSE	A0A0H3C605	NA	NA	Putative acyl-CoA synthetase CCNA_01223 (EC 6.2.1.-)	572	FUNCTION: Involved in de novo bacterial ceramide synthesis. {ECO:0000269|PubMed:33063925, ECO:0000269|PubMed:34969973}.	ligase activity [GO:0016874]	lipid biosynthetic process [GO:0008610]; sphingolipid metabolic process [GO:0006665]	NA
AAACCGGCGCTGTGCGGGGA	CCNA_01223	NC_011916.1	24	8	C-starvation	3	9	13	9	-0.539472	-0.331272	-0.273511	0	1718	-	+	1349513	0.295111	3	FALSE	A0A0H3C605	NA	NA	Putative acyl-CoA synthetase CCNA_01223 (EC 6.2.1.-)	572	FUNCTION: Involved in de novo bacterial ceramide synthesis. {ECO:0000269|PubMed:33063925, ECO:0000269|PubMed:34969973}.	ligase activity [GO:0016874]	lipid biosynthetic process [GO:0008610]; sphingolipid metabolic process [GO:0006665]	NA
AAACCGGCGCTGTGCGGGGA	CCNA_01223	NC_011916.1	24	15	P-starvation	2	4	13	9	-1.67664	-0.0979508	-0.061855	0	1718	-	+	1349513	0.295111	3	FALSE	A0A0H3C605	NA	NA	Putative acyl-CoA synthetase CCNA_01223 (EC 6.2.1.-)	572	FUNCTION: Involved in de novo bacterial ceramide synthesis. {ECO:0000269|PubMed:33063925, ECO:0000269|PubMed:34969973}.	ligase activity [GO:0016874]	lipid biosynthetic process [GO:0008610]; sphingolipid metabolic process [GO:0006665]	NA
AAACCGGCGCTGTGCGGGGA	CCNA_01223	NC_011916.1	24	10	N-starvation	1	11	13	9	-0.267145	0.383847	0.31692	0	1718	-	+	1349513	0.295111	3	FALSE	A0A0H3C605	NA	NA	Putative acyl-CoA synthetase CCNA_01223 (EC 6.2.1.-)	572	FUNCTION: Involved in de novo bacterial ceramide synthesis. {ECO:0000269|PubMed:33063925, ECO:0000269|PubMed:34969973}.	ligase activity [GO:0016874]	lipid biosynthetic process [GO:0008610]; sphingolipid metabolic process [GO:0006665]	NA
AAACCGGCGCTGTGCGGGGA	CCNA_01223	NC_011916.1	41	21	C-recovery	4	6	13	9	-1.18837	-0.967321	-0.798659	0	1718	-	+	1349513	0.295111	3	FALSE	A0A0H3C605	NA	NA	Putative acyl-CoA synthetase CCNA_01223 (EC 6.2.1.-)	572	FUNCTION: Involved in de novo bacterial ceramide synthesis. {ECO:0000269|PubMed:33063925, ECO:0000269|PubMed:34969973}.	ligase activity [GO:0016874]	lipid biosynthetic process [GO:0008610]; sphingolipid metabolic process [GO:0006665]	NA
AAACCGGCGCTGTGCGGGGA	CCNA_01223	NC_011916.1	41	29	P-recovery	4	11	13	9	-0.241089	0.469017	0.387239	0	1718	-	+	1349513	0.295111	3	FALSE	A0A0H3C605	NA	NA	Putative acyl-CoA synthetase CCNA_01223 (EC 6.2.1.-)	572	FUNCTION: Involved in de novo bacterial ceramide synthesis. {ECO:0000269|PubMed:33063925, ECO:0000269|PubMed:34969973}.	ligase activity [GO:0016874]	lipid biosynthetic process [GO:0008610]; sphingolipid metabolic process [GO:0006665]	NA
AAACCGGCGCTGTGCGGGGA	CCNA_01223	NC_011916.1	24	17	P-starvation	4	7	13	9	-0.940064	-0.164861	-0.141994	0	1718	-	+	1349513	0.295111	3	FALSE	A0A0H3C605	NA	NA	Putative acyl-CoA synthetase CCNA_01223 (EC 6.2.1.-)	572	FUNCTION: Involved in de novo bacterial ceramide synthesis. {ECO:0000269|PubMed:33063925, ECO:0000269|PubMed:34969973}.	ligase activity [GO:0016874]	lipid biosynthetic process [GO:0008610]; sphingolipid metabolic process [GO:0006665]	NA
AAACCGGCGCTGTGCGGGGA	CCNA_01223	NC_011916.1	41	28	P-recovery	3	5	13	9	-1.23736	0.427722	0.486435	0	1718	-	+	1349513	0.295111	3	FALSE	A0A0H3C605	NA	NA	Putative acyl-CoA synthetase CCNA_01223 (EC 6.2.1.-)	572	FUNCTION: Involved in de novo bacterial ceramide synthesis. {ECO:0000269|PubMed:33063925, ECO:0000269|PubMed:34969973}.	ligase activity [GO:0016874]	lipid biosynthetic process [GO:0008610]; sphingolipid metabolic process [GO:0006665]	NA
AAACCGGCGCTGTGCGGGGA	CCNA_01223	NC_011916.1	16	4	M2G	3	3	13	9	-1.99378	0.151916	0.125428	0	1718	-	+	1349513	0.295111	3	FALSE	A0A0H3C605	NA	NA	Putative acyl-CoA synthetase CCNA_01223 (EC 6.2.1.-)	572	FUNCTION: Involved in de novo bacterial ceramide synthesis. {ECO:0000269|PubMed:33063925, ECO:0000269|PubMed:34969973}.	ligase activity [GO:0016874]	lipid biosynthetic process [GO:0008610]; sphingolipid metabolic process [GO:0006665]	NA
AAACCGGCGCTGTGCGGGGA	CCNA_01223	NC_011916.1	41	22	N-recovery	1	8	13	9	-0.69885	0.208467	0.172119	0	1718	-	+	1349513	0.295111	3	FALSE	A0A0H3C605	NA	NA	Putative acyl-CoA synthetase CCNA_01223 (EC 6.2.1.-)	572	FUNCTION: Involved in de novo bacterial ceramide synthesis. {ECO:0000269|PubMed:33063925, ECO:0000269|PubMed:34969973}.	ligase activity [GO:0016874]	lipid biosynthetic process [GO:0008610]; sphingolipid metabolic process [GO:0006665]	NA
AAACCGGCGCTGTGCGGGGA	CCNA_01223	NC_011916.1	24	12	N-starvation	3	13	13	9	-0.0597175	0.429956	0.406258	0	1718	-	+	1349513	0.295111	3	FALSE	A0A0H3C605	NA	NA	Putative acyl-CoA synthetase CCNA_01223 (EC 6.2.1.-)	572	FUNCTION: Involved in de novo bacterial ceramide synthesis. {ECO:0000269|PubMed:33063925, ECO:0000269|PubMed:34969973}.	ligase activity [GO:0016874]	lipid biosynthetic process [GO:0008610]; sphingolipid metabolic process [GO:0006665]	NA
AAACCGGCGCTGTGCGGGGA	CCNA_01223	NC_011916.1	41	20	C-recovery	3	3	13	9	-2.09866	-1.25749	-0.794094	0	1718	-	+	1349513	0.295111	3	FALSE	A0A0H3C605	NA	NA	Putative acyl-CoA synthetase CCNA_01223 (EC 6.2.1.-)	572	FUNCTION: Involved in de novo bacterial ceramide synthesis. {ECO:0000269|PubMed:33063925, ECO:0000269|PubMed:34969973}.	ligase activity [GO:0016874]	lipid biosynthetic process [GO:0008610]; sphingolipid metabolic process [GO:0006665]	NA
AAACCGGCGCTGTGCGGGGA	CCNA_01223	NC_011916.1	24	14	P-starvation	1	2	13	9	-2.34993	0.304248	0.251199	0	1718	-	+	1349513	0.295111	3	FALSE	A0A0H3C605	NA	NA	Putative acyl-CoA synthetase CCNA_01223 (EC 6.2.1.-)	572	FUNCTION: Involved in de novo bacterial ceramide synthesis. {ECO:0000269|PubMed:33063925, ECO:0000269|PubMed:34969973}.	ligase activity [GO:0016874]	lipid biosynthetic process [GO:0008610]; sphingolipid metabolic process [GO:0006665]	NA
AAACCGGCGCTGTGCGGGGA	CCNA_01223	NC_011916.1	41	23	N-recovery	2	7	13	9	-0.880135	0.275723	0.260526	0	1718	-	+	1349513	0.295111	3	FALSE	A0A0H3C605	NA	NA	Putative acyl-CoA synthetase CCNA_01223 (EC 6.2.1.-)	572	FUNCTION: Involved in de novo bacterial ceramide synthesis. {ECO:0000269|PubMed:33063925, ECO:0000269|PubMed:34969973}.	ligase activity [GO:0016874]	lipid biosynthetic process [GO:0008610]; sphingolipid metabolic process [GO:0006665]	NA
AAACCGGCGCTGTGCGGGGA	CCNA_01223	NC_011916.1	41	24	N-recovery	3	11	13	9	-0.250247	0.379314	0.313177	0	1718	-	+	1349513	0.295111	3	FALSE	A0A0H3C605	NA	NA	Putative acyl-CoA synthetase CCNA_01223 (EC 6.2.1.-)	572	FUNCTION: Involved in de novo bacterial ceramide synthesis. {ECO:0000269|PubMed:33063925, ECO:0000269|PubMed:34969973}.	ligase activity [GO:0016874]	lipid biosynthetic process [GO:0008610]; sphingolipid metabolic process [GO:0006665]	NA
AAACCGGCGCTGTGCGGGGA	CCNA_01223	NC_011916.1	41	18	C-recovery	1	2	13	9	-2.58824	-1.07941	-0.92969	0	1718	-	+	1349513	0.295111	3	FALSE	A0A0H3C605	NA	NA	Putative acyl-CoA synthetase CCNA_01223 (EC 6.2.1.-)	572	FUNCTION: Involved in de novo bacterial ceramide synthesis. {ECO:0000269|PubMed:33063925, ECO:0000269|PubMed:34969973}.	ligase activity [GO:0016874]	lipid biosynthetic process [GO:0008610]; sphingolipid metabolic process [GO:0006665]	NA
AAACCGGCGCTGTGCGGGGA	CCNA_01223	NC_011916.1	24	7	C-starvation	2	1	13	9	-3.13911	-0.592111	-0.540667	0	1718	-	+	1349513	0.295111	3	FALSE	A0A0H3C605	NA	NA	Putative acyl-CoA synthetase CCNA_01223 (EC 6.2.1.-)	572	FUNCTION: Involved in de novo bacterial ceramide synthesis. {ECO:0000269|PubMed:33063925, ECO:0000269|PubMed:34969973}.	ligase activity [GO:0016874]	lipid biosynthetic process [GO:0008610]; sphingolipid metabolic process [GO:0006665]	NA
AAACCGGCGCTGTGCGGGGA	CCNA_01223	NC_011916.1	24	11	N-starvation	2	7	13	9	-0.873104	0.278747	0.286499	0	1718	-	+	1349513	0.295111	3	FALSE	A0A0H3C605	NA	NA	Putative acyl-CoA synthetase CCNA_01223 (EC 6.2.1.-)	572	FUNCTION: Involved in de novo bacterial ceramide synthesis. {ECO:0000269|PubMed:33063925, ECO:0000269|PubMed:34969973}.	ligase activity [GO:0016874]	lipid biosynthetic process [GO:0008610]; sphingolipid metabolic process [GO:0006665]	NA
AAACCGGCGCTGTGCGGGGA	CCNA_01223	NC_011916.1	41	26	P-recovery	1	7	13	9	-0.827646	0.626984	0.683061	0	1718	-	+	1349513	0.295111	3	FALSE	A0A0H3C605	NA	NA	Putative acyl-CoA synthetase CCNA_01223 (EC 6.2.1.-)	572	FUNCTION: Involved in de novo bacterial ceramide synthesis. {ECO:0000269|PubMed:33063925, ECO:0000269|PubMed:34969973}.	ligase activity [GO:0016874]	lipid biosynthetic process [GO:0008610]; sphingolipid metabolic process [GO:0006665]	NA
AAACCGGCGCTGTGCGGGGA	CCNA_01223	NC_011916.1	41	27	P-recovery	2	5	13	9	-1.28816	0.40797	0.444458	0	1718	-	+	1349513	0.295111	3	FALSE	A0A0H3C605	NA	NA	Putative acyl-CoA synthetase CCNA_01223 (EC 6.2.1.-)	572	FUNCTION: Involved in de novo bacterial ceramide synthesis. {ECO:0000269|PubMed:33063925, ECO:0000269|PubMed:34969973}.	ligase activity [GO:0016874]	lipid biosynthetic process [GO:0008610]; sphingolipid metabolic process [GO:0006665]	NA
AAACCGGCGCTGTGCGGGGA	CCNA_01223	NC_011916.1	24	16	P-starvation	3	5	13	9	-1.36345	-0.139035	-0.0877993	0	1718	-	+	1349513	0.295111	3	FALSE	A0A0H3C605	NA	NA	Putative acyl-CoA synthetase CCNA_01223 (EC 6.2.1.-)	572	FUNCTION: Involved in de novo bacterial ceramide synthesis. {ECO:0000269|PubMed:33063925, ECO:0000269|PubMed:34969973}.	ligase activity [GO:0016874]	lipid biosynthetic process [GO:0008610]; sphingolipid metabolic process [GO:0006665]	NA
AAACCTGGCACGGTGTAAAG	CCNA_01346	NC_011916.1	16	2	M2G	1	8	21	4	-1.33336	0.394564	0.668635	0	680	+	+	1460001	0.422059	5	FALSE	A0A0H3C6A2	NA	NA	Outer membrane protein	226	NA	NA	NA	outer membrane [GO:0019867]
AAACCTGGCACGGTGTAAAG	CCNA_01346	NC_011916.1	41	18	C-recovery	1	9	21	4	-1.20968	-0.100773	-0.110355	0	680	+	+	1460001	0.422059	5	FALSE	A0A0H3C6A2	NA	NA	Outer membrane protein	226	NA	NA	NA	outer membrane [GO:0019867]
AAACCTGGCACGGTGTAAAG	CCNA_01346	NC_011916.1	24	13	N-starvation	4	10	21	4	-1.03341	0.182377	0.323019	0	680	+	+	1460001	0.422059	5	FALSE	A0A0H3C6A2	NA	NA	Outer membrane protein	226	NA	NA	NA	outer membrane [GO:0019867]
AAACCTGGCACGGTGTAAAG	CCNA_01346	NC_011916.1	24	17	P-starvation	4	10	21	4	-1.06495	0.601453	0.553502	0	680	+	+	1460001	0.422059	5	FALSE	A0A0H3C6A2	NA	NA	Outer membrane protein	226	NA	NA	NA	outer membrane [GO:0019867]
AAACCTGGCACGGTGTAAAG	CCNA_01346	NC_011916.1	24	9	C-starvation	4	13	21	4	-0.685973	-0.0871727	-0.0954619	0	680	+	+	1460001	0.422059	5	FALSE	A0A0H3C6A2	NA	NA	Outer membrane protein	226	NA	NA	NA	outer membrane [GO:0019867]
AAACCTGGCACGGTGTAAAG	CCNA_01346	NC_011916.1	41	27	P-recovery	2	7	21	4	-1.55432	0.0626992	0.084059	0	680	+	+	1460001	0.422059	5	FALSE	A0A0H3C6A2	NA	NA	Outer membrane protein	226	NA	NA	NA	outer membrane [GO:0019867]
AAACCTGGCACGGTGTAAAG	CCNA_01346	NC_011916.1	41	22	N-recovery	1	13	21	4	-0.697607	0.169815	0.20896	0	680	+	+	1460001	0.422059	5	FALSE	A0A0H3C6A2	NA	NA	Outer membrane protein	226	NA	NA	NA	outer membrane [GO:0019867]
AAACCTGGCACGGTGTAAAG	CCNA_01346	NC_011916.1	24	10	N-starvation	1	9	21	4	-1.20284	0.129342	0.11903	0	680	+	+	1460001	0.422059	5	FALSE	A0A0H3C6A2	NA	NA	Outer membrane protein	226	NA	NA	NA	outer membrane [GO:0019867]
AAACCTGGCACGGTGTAAAG	CCNA_01346	NC_011916.1	41	19	C-recovery	2	10	21	4	-1.03116	0.260793	0.373715	0	680	+	+	1460001	0.422059	5	FALSE	A0A0H3C6A2	NA	NA	Outer membrane protein	226	NA	NA	NA	outer membrane [GO:0019867]
AAACCTGGCACGGTGTAAAG	CCNA_01346	NC_011916.1	16	4	M2G	3	9	21	4	-1.2407	0.149542	0.173215	0	680	+	+	1460001	0.422059	5	FALSE	A0A0H3C6A2	NA	NA	Outer membrane protein	226	NA	NA	NA	outer membrane [GO:0019867]
AAACCTGGCACGGTGTAAAG	CCNA_01346	NC_011916.1	41	29	P-recovery	4	5	21	4	-1.93866	0.511591	0.738181	0	680	+	+	1460001	0.422059	5	FALSE	A0A0H3C6A2	NA	NA	Outer membrane protein	226	NA	NA	NA	outer membrane [GO:0019867]
AAACCTGGCACGGTGTAAAG	CCNA_01346	NC_011916.1	24	8	C-starvation	3	8	21	4	-1.28715	0.37436	0.645956	0	680	+	+	1460001	0.422059	5	FALSE	A0A0H3C6A2	NA	NA	Outer membrane protein	226	NA	NA	NA	outer membrane [GO:0019867]
AAACCTGGCACGGTGTAAAG	CCNA_01346	NC_011916.1	41	23	N-recovery	2	5	21	4	-1.9804	0.152482	0.218506	0	680	+	+	1460001	0.422059	5	FALSE	A0A0H3C6A2	NA	NA	Outer membrane protein	226	NA	NA	NA	outer membrane [GO:0019867]
AAACCTGGCACGGTGTAAAG	CCNA_01346	NC_011916.1	24	11	N-starvation	2	11	21	4	-0.926603	0.226227	0.247739	0	680	+	+	1460001	0.422059	5	FALSE	A0A0H3C6A2	NA	NA	Outer membrane protein	226	NA	NA	NA	outer membrane [GO:0019867]
AAACCTGGCACGGTGTAAAG	CCNA_01346	NC_011916.1	24	7	C-starvation	2	14	21	4	-0.575671	0.125097	0.167714	0	680	+	+	1460001	0.422059	5	FALSE	A0A0H3C6A2	NA	NA	Outer membrane protein	226	NA	NA	NA	outer membrane [GO:0019867]
AAACCTGGCACGGTGTAAAG	CCNA_01346	NC_011916.1	24	14	P-starvation	1	9	21	4	-1.18543	0.517911	0.637298	0	680	+	+	1460001	0.422059	5	FALSE	A0A0H3C6A2	NA	NA	Outer membrane protein	226	NA	NA	NA	outer membrane [GO:0019867]
AAACCTGGCACGGTGTAAAG	CCNA_01346	NC_011916.1	41	20	C-recovery	3	8	21	4	-1.37598	-0.261842	-0.28674	0	680	+	+	1460001	0.422059	5	FALSE	A0A0H3C6A2	NA	NA	Outer membrane protein	226	NA	NA	NA	outer membrane [GO:0019867]
AAACCTGGCACGGTGTAAAG	CCNA_01346	NC_011916.1	24	12	N-starvation	3	11	21	4	-0.915589	0.279016	0.305548	0	680	+	+	1460001	0.422059	5	FALSE	A0A0H3C6A2	NA	NA	Outer membrane protein	226	NA	NA	NA	outer membrane [GO:0019867]
AAACCTGGCACGGTGTAAAG	CCNA_01346	NC_011916.1	41	26	P-recovery	1	5	21	4	-1.98302	-0.0557429	-0.0798792	0	680	+	+	1460001	0.422059	5	FALSE	A0A0H3C6A2	NA	NA	Outer membrane protein	226	NA	NA	NA	outer membrane [GO:0019867]
AAACCTGGCACGGTGTAAAG	CCNA_01346	NC_011916.1	24	15	P-starvation	2	12	21	4	-0.812796	0.475836	0.63794	0	680	+	+	1460001	0.422059	5	FALSE	A0A0H3C6A2	NA	NA	Outer membrane protein	226	NA	NA	NA	outer membrane [GO:0019867]
AAACCTGGCACGGTGTAAAG	CCNA_01346	NC_011916.1	24	16	P-starvation	3	3	21	4	-2.68241	-0.13851	-0.170439	0	680	+	+	1460001	0.422059	5	FALSE	A0A0H3C6A2	NA	NA	Outer membrane protein	226	NA	NA	NA	outer membrane [GO:0019867]
AAACCTGGCACGGTGTAAAG	CCNA_01346	NC_011916.1	16	5	M2G	4	8	21	4	-1.34152	0.386642	0.589435	0	680	+	+	1460001	0.422059	5	FALSE	A0A0H3C6A2	NA	NA	Outer membrane protein	226	NA	NA	NA	outer membrane [GO:0019867]
AAACCTGGCACGGTGTAAAG	CCNA_01346	NC_011916.1	41	24	N-recovery	3	8	21	4	-1.36104	0.127067	0.170356	0	680	+	+	1460001	0.422059	5	FALSE	A0A0H3C6A2	NA	NA	Outer membrane protein	226	NA	NA	NA	outer membrane [GO:0019867]
AAACCTGGCACGGTGTAAAG	CCNA_01346	NC_011916.1	16	3	M2G	2	9	21	4	-1.17913	0.274653	0.36822	0	680	+	+	1460001	0.422059	5	FALSE	A0A0H3C6A2	NA	NA	Outer membrane protein	226	NA	NA	NA	outer membrane [GO:0019867]
AAACCTGGCACGGTGTAAAG	CCNA_01346	NC_011916.1	24	6	C-starvation	1	11	21	4	-0.917008	0.267604	0.383475	0	680	+	+	1460001	0.422059	5	FALSE	A0A0H3C6A2	NA	NA	Outer membrane protein	226	NA	NA	NA	outer membrane [GO:0019867]
AAACCTGGCACGGTGTAAAG	CCNA_01346	NC_011916.1	41	28	P-recovery	3	6	21	4	-1.75905	-0.0967212	-0.105918	0	680	+	+	1460001	0.422059	5	FALSE	A0A0H3C6A2	NA	NA	Outer membrane protein	226	NA	NA	NA	outer membrane [GO:0019867]
AAACCTGGCACGGTGTAAAG	CCNA_01346	NC_011916.1	41	21	C-recovery	4	9	21	4	-1.205	0.217326	0.317868	0	680	+	+	1460001	0.422059	5	FALSE	A0A0H3C6A2	NA	NA	Outer membrane protein	226	NA	NA	NA	outer membrane [GO:0019867]
AAACCTGGCACGGTGTAAAG	CCNA_01346	NC_011916.1	41	25	N-recovery	4	19	21	4	-0.159062	0.104837	0.158513	0	680	+	+	1460001	0.422059	5	FALSE	A0A0H3C6A2	NA	NA	Outer membrane protein	226	NA	NA	NA	outer membrane [GO:0019867]
AAACGAGGCTCTCGGAACGC	CCNA_03245	NC_011916.1	41	24	N-recovery	3	3	4	4	-0.527686	-0.0527632	-0.0470272	0	1328	+	+	3411917	0.679217	5	FALSE	A0A0H3CCP2	NA	NA	Beta alanine-pyruvate transaminase (EC 2.6.1.18)	442	NA	beta-alanine-pyruvate transaminase activity [GO:0016223]; pyridoxal phosphate binding [GO:0030170]	NA	NA
AAACGAGGCTCTCGGAACGC	CCNA_03245	NC_011916.1	24	8	C-starvation	3	7	4	4	0.498533	-0.368302	-0.328263	0	1328	+	+	3411917	0.679217	5	FALSE	A0A0H3CCP2	NA	NA	Beta alanine-pyruvate transaminase (EC 2.6.1.18)	442	NA	beta-alanine-pyruvate transaminase activity [GO:0016223]; pyridoxal phosphate binding [GO:0030170]	NA	NA
AAACGAGGCTCTCGGAACGC	CCNA_03245	NC_011916.1	24	11	N-starvation	2	4	4	4	-0.183811	0.150571	0.164038	0	1328	+	+	3411917	0.679217	5	FALSE	A0A0H3CCP2	NA	NA	Beta alanine-pyruvate transaminase (EC 2.6.1.18)	442	NA	beta-alanine-pyruvate transaminase activity [GO:0016223]; pyridoxal phosphate binding [GO:0030170]	NA	NA
AAACGAGGCTCTCGGAACGC	CCNA_03245	NC_011916.1	41	23	N-recovery	2	2	4	4	-0.95337	0.179742	0.169835	0	1328	+	+	3411917	0.679217	5	FALSE	A0A0H3CCP2	NA	NA	Beta alanine-pyruvate transaminase (EC 2.6.1.18)	442	NA	beta-alanine-pyruvate transaminase activity [GO:0016223]; pyridoxal phosphate binding [GO:0030170]	NA	NA
AAACGAGGCTCTCGGAACGC	CCNA_03245	NC_011916.1	41	22	N-recovery	1	6	4	4	0.31459	0.209401	0.21928	0	1328	+	+	3411917	0.679217	5	FALSE	A0A0H3CCP2	NA	NA	Beta alanine-pyruvate transaminase (EC 2.6.1.18)	442	NA	beta-alanine-pyruvate transaminase activity [GO:0016223]; pyridoxal phosphate binding [GO:0030170]	NA	NA
AAACGAGGCTCTCGGAACGC	CCNA_03245	NC_011916.1	41	19	C-recovery	2	13	4	4	1.38529	0.147134	0.194044	0	1328	+	+	3411917	0.679217	5	FALSE	A0A0H3CCP2	NA	NA	Beta alanine-pyruvate transaminase (EC 2.6.1.18)	442	NA	beta-alanine-pyruvate transaminase activity [GO:0016223]; pyridoxal phosphate binding [GO:0030170]	NA	NA
AAACGAGGCTCTCGGAACGC	CCNA_03245	NC_011916.1	24	14	P-starvation	1	6	4	4	0.336181	0.172478	0.20276	0	1328	+	+	3411917	0.679217	5	FALSE	A0A0H3CCP2	NA	NA	Beta alanine-pyruvate transaminase (EC 2.6.1.18)	442	NA	beta-alanine-pyruvate transaminase activity [GO:0016223]; pyridoxal phosphate binding [GO:0030170]	NA	NA
AAACGAGGCTCTCGGAACGC	CCNA_03245	NC_011916.1	24	13	N-starvation	4	5	4	4	0.0604934	-0.0719355	-0.0753292	0	1328	+	+	3411917	0.679217	5	FALSE	A0A0H3CCP2	NA	NA	Beta alanine-pyruvate transaminase (EC 2.6.1.18)	442	NA	beta-alanine-pyruvate transaminase activity [GO:0016223]; pyridoxal phosphate binding [GO:0030170]	NA	NA
AAACGAGGCTCTCGGAACGC	CCNA_03245	NC_011916.1	24	12	N-starvation	3	6	4	4	0.400817	0.539435	0.634142	0	1328	+	+	3411917	0.679217	5	FALSE	A0A0H3CCP2	NA	NA	Beta alanine-pyruvate transaminase (EC 2.6.1.18)	442	NA	beta-alanine-pyruvate transaminase activity [GO:0016223]; pyridoxal phosphate binding [GO:0030170]	NA	NA
AAACGAGGCTCTCGGAACGC	CCNA_03245	NC_011916.1	16	3	M2G	2	10	4	4	1.00049	0.132242	0.153886	0	1328	+	+	3411917	0.679217	5	FALSE	A0A0H3CCP2	NA	NA	Beta alanine-pyruvate transaminase (EC 2.6.1.18)	442	NA	beta-alanine-pyruvate transaminase activity [GO:0016223]; pyridoxal phosphate binding [GO:0030170]	NA	NA
AAACGAGGCTCTCGGAACGC	CCNA_03245	NC_011916.1	24	17	P-starvation	4	6	4	4	0.12334	0.685426	0.452005	0	1328	+	+	3411917	0.679217	5	FALSE	A0A0H3CCP2	NA	NA	Beta alanine-pyruvate transaminase (EC 2.6.1.18)	442	NA	beta-alanine-pyruvate transaminase activity [GO:0016223]; pyridoxal phosphate binding [GO:0030170]	NA	NA
AAACGAGGCTCTCGGAACGC	CCNA_03245	NC_011916.1	41	21	C-recovery	4	8	4	4	0.643234	-0.145859	-0.169732	0	1328	+	+	3411917	0.679217	5	FALSE	A0A0H3CCP2	NA	NA	Beta alanine-pyruvate transaminase (EC 2.6.1.18)	442	NA	beta-alanine-pyruvate transaminase activity [GO:0016223]; pyridoxal phosphate binding [GO:0030170]	NA	NA
AAACGAGGCTCTCGGAACGC	CCNA_03245	NC_011916.1	16	2	M2G	1	5	4	4	0.0744422	0.00467797	0.00532011	0	1328	+	+	3411917	0.679217	5	FALSE	A0A0H3CCP2	NA	NA	Beta alanine-pyruvate transaminase (EC 2.6.1.18)	442	NA	beta-alanine-pyruvate transaminase activity [GO:0016223]; pyridoxal phosphate binding [GO:0030170]	NA	NA
AAACGAGGCTCTCGGAACGC	CCNA_03245	NC_011916.1	41	26	P-recovery	1	5	4	4	0.0890438	0.0897835	0.102108	0	1328	+	+	3411917	0.679217	5	FALSE	A0A0H3CCP2	NA	NA	Beta alanine-pyruvate transaminase (EC 2.6.1.18)	442	NA	beta-alanine-pyruvate transaminase activity [GO:0016223]; pyridoxal phosphate binding [GO:0030170]	NA	NA
AAACGAGGCTCTCGGAACGC	CCNA_03245	NC_011916.1	24	6	C-starvation	1	3	4	4	-0.614741	0.0452427	0.0403242	0	1328	+	+	3411917	0.679217	5	FALSE	A0A0H3CCP2	NA	NA	Beta alanine-pyruvate transaminase (EC 2.6.1.18)	442	NA	beta-alanine-pyruvate transaminase activity [GO:0016223]; pyridoxal phosphate binding [GO:0030170]	NA	NA
AAACGAGGCTCTCGGAACGC	CCNA_03245	NC_011916.1	16	4	M2G	3	5	4	4	-0.159296	-0.382471	-0.340892	0	1328	+	+	3411917	0.679217	5	FALSE	A0A0H3CCP2	NA	NA	Beta alanine-pyruvate transaminase (EC 2.6.1.18)	442	NA	beta-alanine-pyruvate transaminase activity [GO:0016223]; pyridoxal phosphate binding [GO:0030170]	NA	NA
AAACGAGGCTCTCGGAACGC	CCNA_03245	NC_011916.1	24	16	P-starvation	3	3	4	4	-0.517872	0.330658	0.339854	0	1328	+	+	3411917	0.679217	5	FALSE	A0A0H3CCP2	NA	NA	Beta alanine-pyruvate transaminase (EC 2.6.1.18)	442	NA	beta-alanine-pyruvate transaminase activity [GO:0016223]; pyridoxal phosphate binding [GO:0030170]	NA	NA
AAACGAGGCTCTCGGAACGC	CCNA_03245	NC_011916.1	24	9	C-starvation	4	9	4	4	0.859552	0.138869	0.161598	0	1328	+	+	3411917	0.679217	5	FALSE	A0A0H3CCP2	NA	NA	Beta alanine-pyruvate transaminase (EC 2.6.1.18)	442	NA	beta-alanine-pyruvate transaminase activity [GO:0016223]; pyridoxal phosphate binding [GO:0030170]	NA	NA
AAACGAGGCTCTCGGAACGC	CCNA_03245	NC_011916.1	16	5	M2G	4	4	4	4	-0.194015	0.419219	0.456714	0	1328	+	+	3411917	0.679217	5	FALSE	A0A0H3CCP2	NA	NA	Beta alanine-pyruvate transaminase (EC 2.6.1.18)	442	NA	beta-alanine-pyruvate transaminase activity [GO:0016223]; pyridoxal phosphate binding [GO:0030170]	NA	NA
AAACGAGGCTCTCGGAACGC	CCNA_03245	NC_011916.1	41	28	P-recovery	3	6	4	4	0.287558	-0.200115	-0.235249	0	1328	+	+	3411917	0.679217	5	FALSE	A0A0H3CCP2	NA	NA	Beta alanine-pyruvate transaminase (EC 2.6.1.18)	442	NA	beta-alanine-pyruvate transaminase activity [GO:0016223]; pyridoxal phosphate binding [GO:0030170]	NA	NA
AAACGAGGCTCTCGGAACGC	CCNA_03245	NC_011916.1	41	20	C-recovery	3	6	4	4	0.370748	0.347285	0.408256	0	1328	+	+	3411917	0.679217	5	FALSE	A0A0H3CCP2	NA	NA	Beta alanine-pyruvate transaminase (EC 2.6.1.18)	442	NA	beta-alanine-pyruvate transaminase activity [GO:0016223]; pyridoxal phosphate binding [GO:0030170]	NA	NA
AAACGAGGCTCTCGGAACGC	CCNA_03245	NC_011916.1	41	27	P-recovery	2	4	4	4	-0.183811	0.166264	0.153008	0	1328	+	+	3411917	0.679217	5	FALSE	A0A0H3CCP2	NA	NA	Beta alanine-pyruvate transaminase (EC 2.6.1.18)	442	NA	beta-alanine-pyruvate transaminase activity [GO:0016223]; pyridoxal phosphate binding [GO:0030170]	NA	NA
AAACGAGGCTCTCGGAACGC	CCNA_03245	NC_011916.1	41	18	C-recovery	1	8	4	4	0.720965	0.189163	0.233279	0	1328	+	+	3411917	0.679217	5	FALSE	A0A0H3CCP2	NA	NA	Beta alanine-pyruvate transaminase (EC 2.6.1.18)	442	NA	beta-alanine-pyruvate transaminase activity [GO:0016223]; pyridoxal phosphate binding [GO:0030170]	NA	NA
AAACGAGGCTCTCGGAACGC	CCNA_03245	NC_011916.1	24	7	C-starvation	2	10	4	4	1.01593	0.211624	0.265693	0	1328	+	+	3411917	0.679217	5	FALSE	A0A0H3CCP2	NA	NA	Beta alanine-pyruvate transaminase (EC 2.6.1.18)	442	NA	beta-alanine-pyruvate transaminase activity [GO:0016223]; pyridoxal phosphate binding [GO:0030170]	NA	NA
AAACGAGGCTCTCGGAACGC	CCNA_03245	NC_011916.1	24	15	P-starvation	2	9	4	4	0.819449	0.243675	0.266846	0	1328	+	+	3411917	0.679217	5	FALSE	A0A0H3CCP2	NA	NA	Beta alanine-pyruvate transaminase (EC 2.6.1.18)	442	NA	beta-alanine-pyruvate transaminase activity [GO:0016223]; pyridoxal phosphate binding [GO:0030170]	NA	NA
AAACGAGGCTCTCGGAACGC	CCNA_03245	NC_011916.1	24	10	N-starvation	1	2	4	4	-0.942591	0.139944	0.132231	0	1328	+	+	3411917	0.679217	5	FALSE	A0A0H3CCP2	NA	NA	Beta alanine-pyruvate transaminase (EC 2.6.1.18)	442	NA	beta-alanine-pyruvate transaminase activity [GO:0016223]; pyridoxal phosphate binding [GO:0030170]	NA	NA
AAACGAGGCTCTCGGAACGC	CCNA_03245	NC_011916.1	41	25	N-recovery	4	6	4	4	0.469439	0.520642	0.61205	0	1328	+	+	3411917	0.679217	5	FALSE	A0A0H3CCP2	NA	NA	Beta alanine-pyruvate transaminase (EC 2.6.1.18)	442	NA	beta-alanine-pyruvate transaminase activity [GO:0016223]; pyridoxal phosphate binding [GO:0030170]	NA	NA
AAACGAGGCTCTCGGAACGC	CCNA_03245	NC_011916.1	41	29	P-recovery	4	12	4	4	1.28944	0.205778	0.183407	0	1328	+	+	3411917	0.679217	5	FALSE	A0A0H3CCP2	NA	NA	Beta alanine-pyruvate transaminase (EC 2.6.1.18)	442	NA	beta-alanine-pyruvate transaminase activity [GO:0016223]; pyridoxal phosphate binding [GO:0030170]	NA	NA
AAACGATGTAGATCTGGCGC	CCNA_00179	NC_011916.1	24	17	P-starvation	4	8	27	4	-1.76787	-0.414355	-0.356881	0	974	+	+	193368	0.488706	2	FALSE	A0A0H3C5C4	NA	NA	Type II secretion system protein K	324	NA	NA	protein secretion [GO:0009306]	plasma membrane [GO:0005886]
AAACGATGTAGATCTGGCGC	CCNA_00179	NC_011916.1	24	14	P-starvation	1	14	27	4	-0.990066	-0.6411	-0.704684	0	974	+	+	193368	0.488706	2	FALSE	A0A0H3C5C4	NA	NA	Type II secretion system protein K	324	NA	NA	protein secretion [GO:0009306]	plasma membrane [GO:0005886]
AAACGATGTAGATCTGGCGC	CCNA_00179	NC_011916.1	24	10	N-starvation	1	13	27	4	-1.07391	-0.252608	-0.21757	0	974	+	+	193368	0.488706	2	FALSE	A0A0H3C5C4	NA	NA	Type II secretion system protein K	324	NA	NA	protein secretion [GO:0009306]	plasma membrane [GO:0005886]
AAACGATGTAGATCTGGCGC	CCNA_00179	NC_011916.1	24	16	P-starvation	3	8	27	4	-1.75591	-0.325396	-0.325213	0	974	+	+	193368	0.488706	2	FALSE	A0A0H3C5C4	NA	NA	Type II secretion system protein K	324	NA	NA	protein secretion [GO:0009306]	plasma membrane [GO:0005886]
[truncated: 240,964+ more rows]

## Sheet: Columns descriptions
Column	Description
Barcode	Barcode sequence of Tn5 transposon
Locus ID	Locus identifier
Scaffold	Name of DNA molecule
[truncated: 29 more rows]
