# Supplementary material for: Polyphosphate synthesis is essential for phosphate and ATP homeostasis during nutrient upshift
Source: Proc Natl Acad Sci U S A. 2026 Jun 3;123(23):e2531128123. doi: 10.1073/pnas.2531128123 (PMC13250506; doi:10.1073/pnas.2531128123)
Supplement: Supplementary file 3 — Dataset S02 (XLSX) [file pnas.2531128123.sd02.xlsx]

## Sheet: Table
Locus ID	Time	ID	Replicate	Treatment	Strains per gene	Counts t0	Counts	Normalized Gene Fitness	t	Significant	log2FC	UniProt Entry	Gene Name	Gene Synonyms	Protein Names	Protein Length	Function	GO Molecular Function	GO Biological Process	GO Cellular Component
CCNA_00003	24	10	1	N-starvation	5	115	68	0.473043	0.302942	0	-0.758027	B8GWW0	aroE	NA	Shikimate dehydrogenase (NADP(+)) (SDH) (EC 1.1.1.25)	285	FUNCTION: Involved in the biosynthesis of the chorismate, which leads to the biosynthesis of aromatic amino acids. Catalyzes the reversible NADPH linked reduction of 3-dehydroshikimate (DHSA) to yield shikimate (SA). {ECO:0000255|HAMAP-Rule:MF_00222}.	NADP binding [GO:0050661]; shikimate 3-dehydrogenase (NADP+) activity [GO:0004764]	amino acid biosynthetic process [GO:0008652]; aromatic amino acid family biosynthetic process [GO:0009073]; chorismate biosynthetic process [GO:0009423]; shikimate metabolic process [GO:0019632]	NA
CCNA_00003	24	11	2	N-starvation	5	115	83	0.873238	0.73866	0	-0.470451	B8GWW0	aroE	NA	Shikimate dehydrogenase (NADP(+)) (SDH) (EC 1.1.1.25)	285	FUNCTION: Involved in the biosynthesis of the chorismate, which leads to the biosynthesis of aromatic amino acids. Catalyzes the reversible NADPH linked reduction of 3-dehydroshikimate (DHSA) to yield shikimate (SA). {ECO:0000255|HAMAP-Rule:MF_00222}.	NADP binding [GO:0050661]; shikimate 3-dehydrogenase (NADP+) activity [GO:0004764]	amino acid biosynthetic process [GO:0008652]; aromatic amino acid family biosynthetic process [GO:0009073]; chorismate biosynthetic process [GO:0009423]; shikimate metabolic process [GO:0019632]	NA
CCNA_00003	24	12	3	N-starvation	5	115	55	0.227744	0.14585	0	-1.06413	B8GWW0	aroE	NA	Shikimate dehydrogenase (NADP(+)) (SDH) (EC 1.1.1.25)	285	FUNCTION: Involved in the biosynthesis of the chorismate, which leads to the biosynthesis of aromatic amino acids. Catalyzes the reversible NADPH linked reduction of 3-dehydroshikimate (DHSA) to yield shikimate (SA). {ECO:0000255|HAMAP-Rule:MF_00222}.	NADP binding [GO:0050661]; shikimate 3-dehydrogenase (NADP+) activity [GO:0004764]	amino acid biosynthetic process [GO:0008652]; aromatic amino acid family biosynthetic process [GO:0009073]; chorismate biosynthetic process [GO:0009423]; shikimate metabolic process [GO:0019632]	NA
CCNA_00003	24	13	4	N-starvation	5	115	64	0.240613	0.234738	0	-0.84549	B8GWW0	aroE	NA	Shikimate dehydrogenase (NADP(+)) (SDH) (EC 1.1.1.25)	285	FUNCTION: Involved in the biosynthesis of the chorismate, which leads to the biosynthesis of aromatic amino acids. Catalyzes the reversible NADPH linked reduction of 3-dehydroshikimate (DHSA) to yield shikimate (SA). {ECO:0000255|HAMAP-Rule:MF_00222}.	NADP binding [GO:0050661]; shikimate 3-dehydrogenase (NADP+) activity [GO:0004764]	amino acid biosynthetic process [GO:0008652]; aromatic amino acid family biosynthetic process [GO:0009073]; chorismate biosynthetic process [GO:0009423]; shikimate metabolic process [GO:0019632]	NA
CCNA_00003	24	14	1	P-starvation	5	115	48	0.074002	0.0473918	0	-1.26053	B8GWW0	aroE	NA	Shikimate dehydrogenase (NADP(+)) (SDH) (EC 1.1.1.25)	285	FUNCTION: Involved in the biosynthesis of the chorismate, which leads to the biosynthesis of aromatic amino acids. Catalyzes the reversible NADPH linked reduction of 3-dehydroshikimate (DHSA) to yield shikimate (SA). {ECO:0000255|HAMAP-Rule:MF_00222}.	NADP binding [GO:0050661]; shikimate 3-dehydrogenase (NADP+) activity [GO:0004764]	amino acid biosynthetic process [GO:0008652]; aromatic amino acid family biosynthetic process [GO:0009073]; chorismate biosynthetic process [GO:0009423]; shikimate metabolic process [GO:0019632]	NA
CCNA_00003	24	15	2	P-starvation	5	115	62	0.592558	0.379482	0	-0.891294	B8GWW0	aroE	NA	Shikimate dehydrogenase (NADP(+)) (SDH) (EC 1.1.1.25)	285	FUNCTION: Involved in the biosynthesis of the chorismate, which leads to the biosynthesis of aromatic amino acids. Catalyzes the reversible NADPH linked reduction of 3-dehydroshikimate (DHSA) to yield shikimate (SA). {ECO:0000255|HAMAP-Rule:MF_00222}.	NADP binding [GO:0050661]; shikimate 3-dehydrogenase (NADP+) activity [GO:0004764]	amino acid biosynthetic process [GO:0008652]; aromatic amino acid family biosynthetic process [GO:0009073]; chorismate biosynthetic process [GO:0009423]; shikimate metabolic process [GO:0019632]	NA
CCNA_00003	24	16	3	P-starvation	5	115	39	0.0489328	0.047738	0	-1.56009	B8GWW0	aroE	NA	Shikimate dehydrogenase (NADP(+)) (SDH) (EC 1.1.1.25)	285	FUNCTION: Involved in the biosynthesis of the chorismate, which leads to the biosynthesis of aromatic amino acids. Catalyzes the reversible NADPH linked reduction of 3-dehydroshikimate (DHSA) to yield shikimate (SA). {ECO:0000255|HAMAP-Rule:MF_00222}.	NADP binding [GO:0050661]; shikimate 3-dehydrogenase (NADP+) activity [GO:0004764]	amino acid biosynthetic process [GO:0008652]; aromatic amino acid family biosynthetic process [GO:0009073]; chorismate biosynthetic process [GO:0009423]; shikimate metabolic process [GO:0019632]	NA
CCNA_00003	24	17	4	P-starvation	5	115	41	0.254215	0.215037	0	-1.48794	B8GWW0	aroE	NA	Shikimate dehydrogenase (NADP(+)) (SDH) (EC 1.1.1.25)	285	FUNCTION: Involved in the biosynthesis of the chorismate, which leads to the biosynthesis of aromatic amino acids. Catalyzes the reversible NADPH linked reduction of 3-dehydroshikimate (DHSA) to yield shikimate (SA). {ECO:0000255|HAMAP-Rule:MF_00222}.	NADP binding [GO:0050661]; shikimate 3-dehydrogenase (NADP+) activity [GO:0004764]	amino acid biosynthetic process [GO:0008652]; aromatic amino acid family biosynthetic process [GO:0009073]; chorismate biosynthetic process [GO:0009423]; shikimate metabolic process [GO:0019632]	NA
CCNA_00003	41	18	1	C-recovery	5	115	66	0.196	0.165794	0	-0.801096	B8GWW0	aroE	NA	Shikimate dehydrogenase (NADP(+)) (SDH) (EC 1.1.1.25)	285	FUNCTION: Involved in the biosynthesis of the chorismate, which leads to the biosynthesis of aromatic amino acids. Catalyzes the reversible NADPH linked reduction of 3-dehydroshikimate (DHSA) to yield shikimate (SA). {ECO:0000255|HAMAP-Rule:MF_00222}.	NADP binding [GO:0050661]; shikimate 3-dehydrogenase (NADP+) activity [GO:0004764]	amino acid biosynthetic process [GO:0008652]; aromatic amino acid family biosynthetic process [GO:0009073]; chorismate biosynthetic process [GO:0009423]; shikimate metabolic process [GO:0019632]	NA
CCNA_00003	41	19	2	C-recovery	5	115	81	0.252846	0.213879	0	-0.50564	B8GWW0	aroE	NA	Shikimate dehydrogenase (NADP(+)) (SDH) (EC 1.1.1.25)	285	FUNCTION: Involved in the biosynthesis of the chorismate, which leads to the biosynthesis of aromatic amino acids. Catalyzes the reversible NADPH linked reduction of 3-dehydroshikimate (DHSA) to yield shikimate (SA). {ECO:0000255|HAMAP-Rule:MF_00222}.	NADP binding [GO:0050661]; shikimate 3-dehydrogenase (NADP+) activity [GO:0004764]	amino acid biosynthetic process [GO:0008652]; aromatic amino acid family biosynthetic process [GO:0009073]; chorismate biosynthetic process [GO:0009423]; shikimate metabolic process [GO:0019632]	NA
CCNA_00003	16	2	1	M2G	5	115	64	0.250577	0.160473	0	-0.84549	B8GWW0	aroE	NA	Shikimate dehydrogenase (NADP(+)) (SDH) (EC 1.1.1.25)	285	FUNCTION: Involved in the biosynthesis of the chorismate, which leads to the biosynthesis of aromatic amino acids. Catalyzes the reversible NADPH linked reduction of 3-dehydroshikimate (DHSA) to yield shikimate (SA). {ECO:0000255|HAMAP-Rule:MF_00222}.	NADP binding [GO:0050661]; shikimate 3-dehydrogenase (NADP+) activity [GO:0004764]	amino acid biosynthetic process [GO:0008652]; aromatic amino acid family biosynthetic process [GO:0009073]; chorismate biosynthetic process [GO:0009423]; shikimate metabolic process [GO:0019632]	NA
CCNA_00003	41	20	3	C-recovery	5	115	61	0.437891	0.370406	0	-0.914753	B8GWW0	aroE	NA	Shikimate dehydrogenase (NADP(+)) (SDH) (EC 1.1.1.25)	285	FUNCTION: Involved in the biosynthesis of the chorismate, which leads to the biosynthesis of aromatic amino acids. Catalyzes the reversible NADPH linked reduction of 3-dehydroshikimate (DHSA) to yield shikimate (SA). {ECO:0000255|HAMAP-Rule:MF_00222}.	NADP binding [GO:0050661]; shikimate 3-dehydrogenase (NADP+) activity [GO:0004764]	amino acid biosynthetic process [GO:0008652]; aromatic amino acid family biosynthetic process [GO:0009073]; chorismate biosynthetic process [GO:0009423]; shikimate metabolic process [GO:0019632]	NA
CCNA_00003	41	21	4	C-recovery	5	115	78	0.482363	0.470585	0	-0.560088	B8GWW0	aroE	NA	Shikimate dehydrogenase (NADP(+)) (SDH) (EC 1.1.1.25)	285	FUNCTION: Involved in the biosynthesis of the chorismate, which leads to the biosynthesis of aromatic amino acids. Catalyzes the reversible NADPH linked reduction of 3-dehydroshikimate (DHSA) to yield shikimate (SA). {ECO:0000255|HAMAP-Rule:MF_00222}.	NADP binding [GO:0050661]; shikimate 3-dehydrogenase (NADP+) activity [GO:0004764]	amino acid biosynthetic process [GO:0008652]; aromatic amino acid family biosynthetic process [GO:0009073]; chorismate biosynthetic process [GO:0009423]; shikimate metabolic process [GO:0019632]	NA
CCNA_00003	41	22	1	N-recovery	5	115	67	0.44366	0.297088	0	-0.779401	B8GWW0	aroE	NA	Shikimate dehydrogenase (NADP(+)) (SDH) (EC 1.1.1.25)	285	FUNCTION: Involved in the biosynthesis of the chorismate, which leads to the biosynthesis of aromatic amino acids. Catalyzes the reversible NADPH linked reduction of 3-dehydroshikimate (DHSA) to yield shikimate (SA). {ECO:0000255|HAMAP-Rule:MF_00222}.	NADP binding [GO:0050661]; shikimate 3-dehydrogenase (NADP+) activity [GO:0004764]	amino acid biosynthetic process [GO:0008652]; aromatic amino acid family biosynthetic process [GO:0009073]; chorismate biosynthetic process [GO:0009423]; shikimate metabolic process [GO:0019632]	NA
CCNA_00003	41	23	2	N-recovery	5	115	57	0.314901	0.26637	0	-1.0126	B8GWW0	aroE	NA	Shikimate dehydrogenase (NADP(+)) (SDH) (EC 1.1.1.25)	285	FUNCTION: Involved in the biosynthesis of the chorismate, which leads to the biosynthesis of aromatic amino acids. Catalyzes the reversible NADPH linked reduction of 3-dehydroshikimate (DHSA) to yield shikimate (SA). {ECO:0000255|HAMAP-Rule:MF_00222}.	NADP binding [GO:0050661]; shikimate 3-dehydrogenase (NADP+) activity [GO:0004764]	amino acid biosynthetic process [GO:0008652]; aromatic amino acid family biosynthetic process [GO:0009073]; chorismate biosynthetic process [GO:0009423]; shikimate metabolic process [GO:0019632]	NA
CCNA_00003	41	24	3	N-recovery	5	115	52	0.0486308	0.0519222	0	-1.14505	B8GWW0	aroE	NA	Shikimate dehydrogenase (NADP(+)) (SDH) (EC 1.1.1.25)	285	FUNCTION: Involved in the biosynthesis of the chorismate, which leads to the biosynthesis of aromatic amino acids. Catalyzes the reversible NADPH linked reduction of 3-dehydroshikimate (DHSA) to yield shikimate (SA). {ECO:0000255|HAMAP-Rule:MF_00222}.	NADP binding [GO:0050661]; shikimate 3-dehydrogenase (NADP+) activity [GO:0004764]	amino acid biosynthetic process [GO:0008652]; aromatic amino acid family biosynthetic process [GO:0009073]; chorismate biosynthetic process [GO:0009423]; shikimate metabolic process [GO:0019632]	NA
CCNA_00003	41	25	4	N-recovery	5	115	75	0.133905	0.0857543	0	-0.616671	B8GWW0	aroE	NA	Shikimate dehydrogenase (NADP(+)) (SDH) (EC 1.1.1.25)	285	FUNCTION: Involved in the biosynthesis of the chorismate, which leads to the biosynthesis of aromatic amino acids. Catalyzes the reversible NADPH linked reduction of 3-dehydroshikimate (DHSA) to yield shikimate (SA). {ECO:0000255|HAMAP-Rule:MF_00222}.	NADP binding [GO:0050661]; shikimate 3-dehydrogenase (NADP+) activity [GO:0004764]	amino acid biosynthetic process [GO:0008652]; aromatic amino acid family biosynthetic process [GO:0009073]; chorismate biosynthetic process [GO:0009423]; shikimate metabolic process [GO:0019632]	NA
CCNA_00003	41	26	1	P-recovery	5	115	42	-0.22174	-0.187567	0	-1.45317	B8GWW0	aroE	NA	Shikimate dehydrogenase (NADP(+)) (SDH) (EC 1.1.1.25)	285	FUNCTION: Involved in the biosynthesis of the chorismate, which leads to the biosynthesis of aromatic amino acids. Catalyzes the reversible NADPH linked reduction of 3-dehydroshikimate (DHSA) to yield shikimate (SA). {ECO:0000255|HAMAP-Rule:MF_00222}.	NADP binding [GO:0050661]; shikimate 3-dehydrogenase (NADP+) activity [GO:0004764]	amino acid biosynthetic process [GO:0008652]; aromatic amino acid family biosynthetic process [GO:0009073]; chorismate biosynthetic process [GO:0009423]; shikimate metabolic process [GO:0019632]	NA
CCNA_00003	41	27	2	P-recovery	5	115	44	-0.00628202	-0.00612863	0	-1.38606	B8GWW0	aroE	NA	Shikimate dehydrogenase (NADP(+)) (SDH) (EC 1.1.1.25)	285	FUNCTION: Involved in the biosynthesis of the chorismate, which leads to the biosynthesis of aromatic amino acids. Catalyzes the reversible NADPH linked reduction of 3-dehydroshikimate (DHSA) to yield shikimate (SA). {ECO:0000255|HAMAP-Rule:MF_00222}.	NADP binding [GO:0050661]; shikimate 3-dehydrogenase (NADP+) activity [GO:0004764]	amino acid biosynthetic process [GO:0008652]; aromatic amino acid family biosynthetic process [GO:0009073]; chorismate biosynthetic process [GO:0009423]; shikimate metabolic process [GO:0019632]	NA
CCNA_00003	41	28	3	P-recovery	5	115	59	-0.103106	-0.0872162	0	-0.962847	B8GWW0	aroE	NA	Shikimate dehydrogenase (NADP(+)) (SDH) (EC 1.1.1.25)	285	FUNCTION: Involved in the biosynthesis of the chorismate, which leads to the biosynthesis of aromatic amino acids. Catalyzes the reversible NADPH linked reduction of 3-dehydroshikimate (DHSA) to yield shikimate (SA). {ECO:0000255|HAMAP-Rule:MF_00222}.	NADP binding [GO:0050661]; shikimate 3-dehydrogenase (NADP+) activity [GO:0004764]	amino acid biosynthetic process [GO:0008652]; aromatic amino acid family biosynthetic process [GO:0009073]; chorismate biosynthetic process [GO:0009423]; shikimate metabolic process [GO:0019632]	NA
CCNA_00003	41	29	4	P-recovery	5	115	92	0.40948	0.262236	0	-0.321928	B8GWW0	aroE	NA	Shikimate dehydrogenase (NADP(+)) (SDH) (EC 1.1.1.25)	285	FUNCTION: Involved in the biosynthesis of the chorismate, which leads to the biosynthesis of aromatic amino acids. Catalyzes the reversible NADPH linked reduction of 3-dehydroshikimate (DHSA) to yield shikimate (SA). {ECO:0000255|HAMAP-Rule:MF_00222}.	NADP binding [GO:0050661]; shikimate 3-dehydrogenase (NADP+) activity [GO:0004764]	amino acid biosynthetic process [GO:0008652]; aromatic amino acid family biosynthetic process [GO:0009073]; chorismate biosynthetic process [GO:0009423]; shikimate metabolic process [GO:0019632]	NA
CCNA_00003	16	3	2	M2G	5	115	59	-0.205967	-0.174224	0	-0.962847	B8GWW0	aroE	NA	Shikimate dehydrogenase (NADP(+)) (SDH) (EC 1.1.1.25)	285	FUNCTION: Involved in the biosynthesis of the chorismate, which leads to the biosynthesis of aromatic amino acids. Catalyzes the reversible NADPH linked reduction of 3-dehydroshikimate (DHSA) to yield shikimate (SA). {ECO:0000255|HAMAP-Rule:MF_00222}.	NADP binding [GO:0050661]; shikimate 3-dehydrogenase (NADP+) activity [GO:0004764]	amino acid biosynthetic process [GO:0008652]; aromatic amino acid family biosynthetic process [GO:0009073]; chorismate biosynthetic process [GO:0009423]; shikimate metabolic process [GO:0019632]	NA
CCNA_00003	16	4	3	M2G	5	115	34	-0.134615	-0.0862092	0	-1.75803	B8GWW0	aroE	NA	Shikimate dehydrogenase (NADP(+)) (SDH) (EC 1.1.1.25)	285	FUNCTION: Involved in the biosynthesis of the chorismate, which leads to the biosynthesis of aromatic amino acids. Catalyzes the reversible NADPH linked reduction of 3-dehydroshikimate (DHSA) to yield shikimate (SA). {ECO:0000255|HAMAP-Rule:MF_00222}.	NADP binding [GO:0050661]; shikimate 3-dehydrogenase (NADP+) activity [GO:0004764]	amino acid biosynthetic process [GO:0008652]; aromatic amino acid family biosynthetic process [GO:0009073]; chorismate biosynthetic process [GO:0009423]; shikimate metabolic process [GO:0019632]	NA
CCNA_00003	16	5	4	M2G	5	115	52	0.205455	0.131576	0	-1.14505	B8GWW0	aroE	NA	Shikimate dehydrogenase (NADP(+)) (SDH) (EC 1.1.1.25)	285	FUNCTION: Involved in the biosynthesis of the chorismate, which leads to the biosynthesis of aromatic amino acids. Catalyzes the reversible NADPH linked reduction of 3-dehydroshikimate (DHSA) to yield shikimate (SA). {ECO:0000255|HAMAP-Rule:MF_00222}.	NADP binding [GO:0050661]; shikimate 3-dehydrogenase (NADP+) activity [GO:0004764]	amino acid biosynthetic process [GO:0008652]; aromatic amino acid family biosynthetic process [GO:0009073]; chorismate biosynthetic process [GO:0009423]; shikimate metabolic process [GO:0019632]	NA
CCNA_00003	24	6	1	C-starvation	5	115	60	0.289324	0.185286	0	-0.938599	B8GWW0	aroE	NA	Shikimate dehydrogenase (NADP(+)) (SDH) (EC 1.1.1.25)	285	FUNCTION: Involved in the biosynthesis of the chorismate, which leads to the biosynthesis of aromatic amino acids. Catalyzes the reversible NADPH linked reduction of 3-dehydroshikimate (DHSA) to yield shikimate (SA). {ECO:0000255|HAMAP-Rule:MF_00222}.	NADP binding [GO:0050661]; shikimate 3-dehydrogenase (NADP+) activity [GO:0004764]	amino acid biosynthetic process [GO:0008652]; aromatic amino acid family biosynthetic process [GO:0009073]; chorismate biosynthetic process [GO:0009423]; shikimate metabolic process [GO:0019632]	NA
CCNA_00003	24	7	2	C-starvation	5	115	65	0.0529833	0.0448178	0	-0.823122	B8GWW0	aroE	NA	Shikimate dehydrogenase (NADP(+)) (SDH) (EC 1.1.1.25)	285	FUNCTION: Involved in the biosynthesis of the chorismate, which leads to the biosynthesis of aromatic amino acids. Catalyzes the reversible NADPH linked reduction of 3-dehydroshikimate (DHSA) to yield shikimate (SA). {ECO:0000255|HAMAP-Rule:MF_00222}.	NADP binding [GO:0050661]; shikimate 3-dehydrogenase (NADP+) activity [GO:0004764]	amino acid biosynthetic process [GO:0008652]; aromatic amino acid family biosynthetic process [GO:0009073]; chorismate biosynthetic process [GO:0009423]; shikimate metabolic process [GO:0019632]	NA
CCNA_00003	24	8	3	C-starvation	5	115	74	0.233051	0.197135	0	-0.636037	B8GWW0	aroE	NA	Shikimate dehydrogenase (NADP(+)) (SDH) (EC 1.1.1.25)	285	FUNCTION: Involved in the biosynthesis of the chorismate, which leads to the biosynthesis of aromatic amino acids. Catalyzes the reversible NADPH linked reduction of 3-dehydroshikimate (DHSA) to yield shikimate (SA). {ECO:0000255|HAMAP-Rule:MF_00222}.	NADP binding [GO:0050661]; shikimate 3-dehydrogenase (NADP+) activity [GO:0004764]	amino acid biosynthetic process [GO:0008652]; aromatic amino acid family biosynthetic process [GO:0009073]; chorismate biosynthetic process [GO:0009423]; shikimate metabolic process [GO:0019632]	NA
CCNA_00003	24	9	4	C-starvation	5	115	82	0.542585	0.347478	0	-0.487938	B8GWW0	aroE	NA	Shikimate dehydrogenase (NADP(+)) (SDH) (EC 1.1.1.25)	285	FUNCTION: Involved in the biosynthesis of the chorismate, which leads to the biosynthesis of aromatic amino acids. Catalyzes the reversible NADPH linked reduction of 3-dehydroshikimate (DHSA) to yield shikimate (SA). {ECO:0000255|HAMAP-Rule:MF_00222}.	NADP binding [GO:0050661]; shikimate 3-dehydrogenase (NADP+) activity [GO:0004764]	amino acid biosynthetic process [GO:0008652]; aromatic amino acid family biosynthetic process [GO:0009073]; chorismate biosynthetic process [GO:0009423]; shikimate metabolic process [GO:0019632]	NA
CCNA_00012	24	10	1	N-starvation	3	32	16	0.214099	0.240802	0	-1	A0A0H3C2I6	mutS	NA	DNA mismatch repair protein MutS	903	FUNCTION: This protein is involved in the repair of mismatches in DNA. It is possible that it carries out the mismatch recognition step. This protein has a weak ATPase activity. {ECO:0000256|ARBA:ARBA00024647, ECO:0000256|HAMAP-Rule:MF_00096}.	ATP binding [GO:0005524]; ATP-dependent DNA damage sensor activity [GO:0140664]; damaged DNA binding [GO:0003684]; mismatched DNA binding [GO:0030983]	mismatch repair [GO:0006298]	NA
CCNA_00012	24	11	2	N-starvation	3	32	15	0.332412	0.361547	0	-1.09311	A0A0H3C2I6	mutS	NA	DNA mismatch repair protein MutS	903	FUNCTION: This protein is involved in the repair of mismatches in DNA. It is possible that it carries out the mismatch recognition step. This protein has a weak ATPase activity. {ECO:0000256|ARBA:ARBA00024647, ECO:0000256|HAMAP-Rule:MF_00096}.	ATP binding [GO:0005524]; ATP-dependent DNA damage sensor activity [GO:0140664]; damaged DNA binding [GO:0003684]; mismatched DNA binding [GO:0030983]	mismatch repair [GO:0006298]	NA
CCNA_00012	24	12	3	N-starvation	3	32	13	0.335829	0.345168	0	-1.29956	A0A0H3C2I6	mutS	NA	DNA mismatch repair protein MutS	903	FUNCTION: This protein is involved in the repair of mismatches in DNA. It is possible that it carries out the mismatch recognition step. This protein has a weak ATPase activity. {ECO:0000256|ARBA:ARBA00024647, ECO:0000256|HAMAP-Rule:MF_00096}.	ATP binding [GO:0005524]; ATP-dependent DNA damage sensor activity [GO:0140664]; damaged DNA binding [GO:0003684]; mismatched DNA binding [GO:0030983]	mismatch repair [GO:0006298]	NA
CCNA_00012	24	13	4	N-starvation	3	32	11	-0.447887	-0.423201	0	-1.54057	A0A0H3C2I6	mutS	NA	DNA mismatch repair protein MutS	903	FUNCTION: This protein is involved in the repair of mismatches in DNA. It is possible that it carries out the mismatch recognition step. This protein has a weak ATPase activity. {ECO:0000256|ARBA:ARBA00024647, ECO:0000256|HAMAP-Rule:MF_00096}.	ATP binding [GO:0005524]; ATP-dependent DNA damage sensor activity [GO:0140664]; damaged DNA binding [GO:0003684]; mismatched DNA binding [GO:0030983]	mismatch repair [GO:0006298]	NA
CCNA_00012	24	14	1	P-starvation	3	32	16	0.253407	0.209223	0	-1	A0A0H3C2I6	mutS	NA	DNA mismatch repair protein MutS	903	FUNCTION: This protein is involved in the repair of mismatches in DNA. It is possible that it carries out the mismatch recognition step. This protein has a weak ATPase activity. {ECO:0000256|ARBA:ARBA00024647, ECO:0000256|HAMAP-Rule:MF_00096}.	ATP binding [GO:0005524]; ATP-dependent DNA damage sensor activity [GO:0140664]; damaged DNA binding [GO:0003684]; mismatched DNA binding [GO:0030983]	mismatch repair [GO:0006298]	NA
CCNA_00012	24	15	2	P-starvation	3	32	9	-0.0148731	-0.0138602	0	-1.83007	A0A0H3C2I6	mutS	NA	DNA mismatch repair protein MutS	903	FUNCTION: This protein is involved in the repair of mismatches in DNA. It is possible that it carries out the mismatch recognition step. This protein has a weak ATPase activity. {ECO:0000256|ARBA:ARBA00024647, ECO:0000256|HAMAP-Rule:MF_00096}.	ATP binding [GO:0005524]; ATP-dependent DNA damage sensor activity [GO:0140664]; damaged DNA binding [GO:0003684]; mismatched DNA binding [GO:0030983]	mismatch repair [GO:0006298]	NA
CCNA_00012	24	16	3	P-starvation	3	32	12	0.157877	0.0996979	0	-1.41504	A0A0H3C2I6	mutS	NA	DNA mismatch repair protein MutS	903	FUNCTION: This protein is involved in the repair of mismatches in DNA. It is possible that it carries out the mismatch recognition step. This protein has a weak ATPase activity. {ECO:0000256|ARBA:ARBA00024647, ECO:0000256|HAMAP-Rule:MF_00096}.	ATP binding [GO:0005524]; ATP-dependent DNA damage sensor activity [GO:0140664]; damaged DNA binding [GO:0003684]; mismatched DNA binding [GO:0030983]	mismatch repair [GO:0006298]	NA
CCNA_00012	24	17	4	P-starvation	3	32	7	-0.413175	-0.260916	0	-2.19265	A0A0H3C2I6	mutS	NA	DNA mismatch repair protein MutS	903	FUNCTION: This protein is involved in the repair of mismatches in DNA. It is possible that it carries out the mismatch recognition step. This protein has a weak ATPase activity. {ECO:0000256|ARBA:ARBA00024647, ECO:0000256|HAMAP-Rule:MF_00096}.	ATP binding [GO:0005524]; ATP-dependent DNA damage sensor activity [GO:0140664]; damaged DNA binding [GO:0003684]; mismatched DNA binding [GO:0030983]	mismatch repair [GO:0006298]	NA
CCNA_00012	41	18	1	C-recovery	3	32	33	1.17283	1.41557	0	0.0443941	A0A0H3C2I6	mutS	NA	DNA mismatch repair protein MutS	903	FUNCTION: This protein is involved in the repair of mismatches in DNA. It is possible that it carries out the mismatch recognition step. This protein has a weak ATPase activity. {ECO:0000256|ARBA:ARBA00024647, ECO:0000256|HAMAP-Rule:MF_00096}.	ATP binding [GO:0005524]; ATP-dependent DNA damage sensor activity [GO:0140664]; damaged DNA binding [GO:0003684]; mismatched DNA binding [GO:0030983]	mismatch repair [GO:0006298]	NA
CCNA_00012	41	19	2	C-recovery	3	32	21	0.0471509	0.0389297	0	-0.607683	A0A0H3C2I6	mutS	NA	DNA mismatch repair protein MutS	903	FUNCTION: This protein is involved in the repair of mismatches in DNA. It is possible that it carries out the mismatch recognition step. This protein has a weak ATPase activity. {ECO:0000256|ARBA:ARBA00024647, ECO:0000256|HAMAP-Rule:MF_00096}.	ATP binding [GO:0005524]; ATP-dependent DNA damage sensor activity [GO:0140664]; damaged DNA binding [GO:0003684]; mismatched DNA binding [GO:0030983]	mismatch repair [GO:0006298]	NA
CCNA_00012	16	2	1	M2G	3	32	19	0.394559	0.405532	0	-0.752072	A0A0H3C2I6	mutS	NA	DNA mismatch repair protein MutS	903	FUNCTION: This protein is involved in the repair of mismatches in DNA. It is possible that it carries out the mismatch recognition step. This protein has a weak ATPase activity. {ECO:0000256|ARBA:ARBA00024647, ECO:0000256|HAMAP-Rule:MF_00096}.	ATP binding [GO:0005524]; ATP-dependent DNA damage sensor activity [GO:0140664]; damaged DNA binding [GO:0003684]; mismatched DNA binding [GO:0030983]	mismatch repair [GO:0006298]	NA
CCNA_00012	41	20	3	C-recovery	3	32	8	-0.503271	-0.512592	0	-2	A0A0H3C2I6	mutS	NA	DNA mismatch repair protein MutS	903	FUNCTION: This protein is involved in the repair of mismatches in DNA. It is possible that it carries out the mismatch recognition step. This protein has a weak ATPase activity. {ECO:0000256|ARBA:ARBA00024647, ECO:0000256|HAMAP-Rule:MF_00096}.	ATP binding [GO:0005524]; ATP-dependent DNA damage sensor activity [GO:0140664]; damaged DNA binding [GO:0003684]; mismatched DNA binding [GO:0030983]	mismatch repair [GO:0006298]	NA
CCNA_00012	41	21	4	C-recovery	3	32	17	0.094646	0.0781436	0	-0.912537	A0A0H3C2I6	mutS	NA	DNA mismatch repair protein MutS	903	FUNCTION: This protein is involved in the repair of mismatches in DNA. It is possible that it carries out the mismatch recognition step. This protein has a weak ATPase activity. {ECO:0000256|ARBA:ARBA00024647, ECO:0000256|HAMAP-Rule:MF_00096}.	ATP binding [GO:0005524]; ATP-dependent DNA damage sensor activity [GO:0140664]; damaged DNA binding [GO:0003684]; mismatched DNA binding [GO:0030983]	mismatch repair [GO:0006298]	NA
CCNA_00012	41	22	1	N-recovery	3	32	15	0.153019	0.144585	0	-1.09311	A0A0H3C2I6	mutS	NA	DNA mismatch repair protein MutS	903	FUNCTION: This protein is involved in the repair of mismatches in DNA. It is possible that it carries out the mismatch recognition step. This protein has a weak ATPase activity. {ECO:0000256|ARBA:ARBA00024647, ECO:0000256|HAMAP-Rule:MF_00096}.	ATP binding [GO:0005524]; ATP-dependent DNA damage sensor activity [GO:0140664]; damaged DNA binding [GO:0003684]; mismatched DNA binding [GO:0030983]	mismatch repair [GO:0006298]	NA
CCNA_00012	41	23	2	N-recovery	3	32	9	-0.459276	-0.290028	0	-1.83007	A0A0H3C2I6	mutS	NA	DNA mismatch repair protein MutS	903	FUNCTION: This protein is involved in the repair of mismatches in DNA. It is possible that it carries out the mismatch recognition step. This protein has a weak ATPase activity. {ECO:0000256|ARBA:ARBA00024647, ECO:0000256|HAMAP-Rule:MF_00096}.	ATP binding [GO:0005524]; ATP-dependent DNA damage sensor activity [GO:0140664]; damaged DNA binding [GO:0003684]; mismatched DNA binding [GO:0030983]	mismatch repair [GO:0006298]	NA
CCNA_00012	41	24	3	N-recovery	3	32	17	0.183877	0.151816	0	-0.912537	A0A0H3C2I6	mutS	NA	DNA mismatch repair protein MutS	903	FUNCTION: This protein is involved in the repair of mismatches in DNA. It is possible that it carries out the mismatch recognition step. This protein has a weak ATPase activity. {ECO:0000256|ARBA:ARBA00024647, ECO:0000256|HAMAP-Rule:MF_00096}.	ATP binding [GO:0005524]; ATP-dependent DNA damage sensor activity [GO:0140664]; damaged DNA binding [GO:0003684]; mismatched DNA binding [GO:0030983]	mismatch repair [GO:0006298]	NA
CCNA_00012	41	25	4	N-recovery	3	32	18	-0.136232	-0.128724	0	-0.830075	A0A0H3C2I6	mutS	NA	DNA mismatch repair protein MutS	903	FUNCTION: This protein is involved in the repair of mismatches in DNA. It is possible that it carries out the mismatch recognition step. This protein has a weak ATPase activity. {ECO:0000256|ARBA:ARBA00024647, ECO:0000256|HAMAP-Rule:MF_00096}.	ATP binding [GO:0005524]; ATP-dependent DNA damage sensor activity [GO:0140664]; damaged DNA binding [GO:0003684]; mismatched DNA binding [GO:0030983]	mismatch repair [GO:0006298]	NA
CCNA_00012	41	26	1	P-recovery	3	32	19	0.419044	0.430697	0	-0.752072	A0A0H3C2I6	mutS	NA	DNA mismatch repair protein MutS	903	FUNCTION: This protein is involved in the repair of mismatches in DNA. It is possible that it carries out the mismatch recognition step. This protein has a weak ATPase activity. {ECO:0000256|ARBA:ARBA00024647, ECO:0000256|HAMAP-Rule:MF_00096}.	ATP binding [GO:0005524]; ATP-dependent DNA damage sensor activity [GO:0140664]; damaged DNA binding [GO:0003684]; mismatched DNA binding [GO:0030983]	mismatch repair [GO:0006298]	NA
CCNA_00012	41	27	2	P-recovery	3	32	10	-0.327752	-0.270606	0	-1.67807	A0A0H3C2I6	mutS	NA	DNA mismatch repair protein MutS	903	FUNCTION: This protein is involved in the repair of mismatches in DNA. It is possible that it carries out the mismatch recognition step. This protein has a weak ATPase activity. {ECO:0000256|ARBA:ARBA00024647, ECO:0000256|HAMAP-Rule:MF_00096}.	ATP binding [GO:0005524]; ATP-dependent DNA damage sensor activity [GO:0140664]; damaged DNA binding [GO:0003684]; mismatched DNA binding [GO:0030983]	mismatch repair [GO:0006298]	NA
CCNA_00012	41	28	3	P-recovery	3	32	23	0.465014	0.477946	0	-0.476438	A0A0H3C2I6	mutS	NA	DNA mismatch repair protein MutS	903	FUNCTION: This protein is involved in the repair of mismatches in DNA. It is possible that it carries out the mismatch recognition step. This protein has a weak ATPase activity. {ECO:0000256|ARBA:ARBA00024647, ECO:0000256|HAMAP-Rule:MF_00096}.	ATP binding [GO:0005524]; ATP-dependent DNA damage sensor activity [GO:0140664]; damaged DNA binding [GO:0003684]; mismatched DNA binding [GO:0030983]	mismatch repair [GO:0006298]	NA
CCNA_00012	41	29	4	P-recovery	3	32	27	0.342437	0.216246	0	-0.245112	A0A0H3C2I6	mutS	NA	DNA mismatch repair protein MutS	903	FUNCTION: This protein is involved in the repair of mismatches in DNA. It is possible that it carries out the mismatch recognition step. This protein has a weak ATPase activity. {ECO:0000256|ARBA:ARBA00024647, ECO:0000256|HAMAP-Rule:MF_00096}.	ATP binding [GO:0005524]; ATP-dependent DNA damage sensor activity [GO:0140664]; damaged DNA binding [GO:0003684]; mismatched DNA binding [GO:0030983]	mismatch repair [GO:0006298]	NA
CCNA_00012	16	3	2	M2G	3	32	14	-0.212559	-0.21847	0	-1.19265	A0A0H3C2I6	mutS	NA	DNA mismatch repair protein MutS	903	FUNCTION: This protein is involved in the repair of mismatches in DNA. It is possible that it carries out the mismatch recognition step. This protein has a weak ATPase activity. {ECO:0000256|ARBA:ARBA00024647, ECO:0000256|HAMAP-Rule:MF_00096}.	ATP binding [GO:0005524]; ATP-dependent DNA damage sensor activity [GO:0140664]; damaged DNA binding [GO:0003684]; mismatched DNA binding [GO:0030983]	mismatch repair [GO:0006298]	NA
CCNA_00012	16	4	3	M2G	3	32	15	0.516653	0.326262	0	-1.09311	A0A0H3C2I6	mutS	NA	DNA mismatch repair protein MutS	903	FUNCTION: This protein is involved in the repair of mismatches in DNA. It is possible that it carries out the mismatch recognition step. This protein has a weak ATPase activity. {ECO:0000256|ARBA:ARBA00024647, ECO:0000256|HAMAP-Rule:MF_00096}.	ATP binding [GO:0005524]; ATP-dependent DNA damage sensor activity [GO:0140664]; damaged DNA binding [GO:0003684]; mismatched DNA binding [GO:0030983]	mismatch repair [GO:0006298]	NA
CCNA_00012	16	5	4	M2G	3	32	10	-0.320835	-0.202605	0	-1.67807	A0A0H3C2I6	mutS	NA	DNA mismatch repair protein MutS	903	FUNCTION: This protein is involved in the repair of mismatches in DNA. It is possible that it carries out the mismatch recognition step. This protein has a weak ATPase activity. {ECO:0000256|ARBA:ARBA00024647, ECO:0000256|HAMAP-Rule:MF_00096}.	ATP binding [GO:0005524]; ATP-dependent DNA damage sensor activity [GO:0140664]; damaged DNA binding [GO:0003684]; mismatched DNA binding [GO:0030983]	mismatch repair [GO:0006298]	NA
CCNA_00012	24	6	1	C-starvation	3	32	16	0.251446	0.207604	0	-1	A0A0H3C2I6	mutS	NA	DNA mismatch repair protein MutS	903	FUNCTION: This protein is involved in the repair of mismatches in DNA. It is possible that it carries out the mismatch recognition step. This protein has a weak ATPase activity. {ECO:0000256|ARBA:ARBA00024647, ECO:0000256|HAMAP-Rule:MF_00096}.	ATP binding [GO:0005524]; ATP-dependent DNA damage sensor activity [GO:0140664]; damaged DNA binding [GO:0003684]; mismatched DNA binding [GO:0030983]	mismatch repair [GO:0006298]	NA
CCNA_00012	24	7	2	C-starvation	3	32	15	-0.114437	-0.10813	0	-1.09311	A0A0H3C2I6	mutS	NA	DNA mismatch repair protein MutS	903	FUNCTION: This protein is involved in the repair of mismatches in DNA. It is possible that it carries out the mismatch recognition step. This protein has a weak ATPase activity. {ECO:0000256|ARBA:ARBA00024647, ECO:0000256|HAMAP-Rule:MF_00096}.	ATP binding [GO:0005524]; ATP-dependent DNA damage sensor activity [GO:0140664]; damaged DNA binding [GO:0003684]; mismatched DNA binding [GO:0030983]	mismatch repair [GO:0006298]	NA
CCNA_00012	24	8	3	C-starvation	3	32	16	-0.0998006	-0.0943	0	-1	A0A0H3C2I6	mutS	NA	DNA mismatch repair protein MutS	903	FUNCTION: This protein is involved in the repair of mismatches in DNA. It is possible that it carries out the mismatch recognition step. This protein has a weak ATPase activity. {ECO:0000256|ARBA:ARBA00024647, ECO:0000256|HAMAP-Rule:MF_00096}.	ATP binding [GO:0005524]; ATP-dependent DNA damage sensor activity [GO:0140664]; damaged DNA binding [GO:0003684]; mismatched DNA binding [GO:0030983]	mismatch repair [GO:0006298]	NA
CCNA_00012	24	9	4	C-starvation	3	32	19	0.258154	0.29359	0	-0.752072	A0A0H3C2I6	mutS	NA	DNA mismatch repair protein MutS	903	FUNCTION: This protein is involved in the repair of mismatches in DNA. It is possible that it carries out the mismatch recognition step. This protein has a weak ATPase activity. {ECO:0000256|ARBA:ARBA00024647, ECO:0000256|HAMAP-Rule:MF_00096}.	ATP binding [GO:0005524]; ATP-dependent DNA damage sensor activity [GO:0140664]; damaged DNA binding [GO:0003684]; mismatched DNA binding [GO:0030983]	mismatch repair [GO:0006298]	NA
CCNA_00018	24	10	1	N-starvation	3	156	86	0.212307	0.280513	0	-0.859137	A0A0H3C5R8	moaA	NA	GTP 3',8-cyclase (EC 4.1.99.22) (Molybdenum cofactor biosynthesis protein A)	349	FUNCTION: Catalyzes the cyclization of GTP to (8S)-3',8-cyclo-7,8-dihydroguanosine 5'-triphosphate. {ECO:0000256|HAMAP-Rule:MF_01225}.	4 iron, 4 sulfur cluster binding [GO:0051539]; GTP 3',8'-cyclase activity [GO:0061798]; GTP binding [GO:0005525]; metal ion binding [GO:0046872]; S-adenosyl-L-methionine binding [GO:1904047]	Mo-molybdopterin cofactor biosynthetic process [GO:0006777]	molybdopterin synthase complex [GO:0019008]
CCNA_00018	24	11	2	N-starvation	3	156	67	-0.0303878	-0.0388974	0	-1.21931	A0A0H3C5R8	moaA	NA	GTP 3',8-cyclase (EC 4.1.99.22) (Molybdenum cofactor biosynthesis protein A)	349	FUNCTION: Catalyzes the cyclization of GTP to (8S)-3',8-cyclo-7,8-dihydroguanosine 5'-triphosphate. {ECO:0000256|HAMAP-Rule:MF_01225}.	4 iron, 4 sulfur cluster binding [GO:0051539]; GTP 3',8'-cyclase activity [GO:0061798]; GTP binding [GO:0005525]; metal ion binding [GO:0046872]; S-adenosyl-L-methionine binding [GO:1904047]	Mo-molybdopterin cofactor biosynthetic process [GO:0006777]	molybdopterin synthase complex [GO:0019008]
CCNA_00018	24	12	3	N-starvation	3	156	60	0.00892678	0.0100693	0	-1.37851	A0A0H3C5R8	moaA	NA	GTP 3',8-cyclase (EC 4.1.99.22) (Molybdenum cofactor biosynthesis protein A)	349	FUNCTION: Catalyzes the cyclization of GTP to (8S)-3',8-cyclo-7,8-dihydroguanosine 5'-triphosphate. {ECO:0000256|HAMAP-Rule:MF_01225}.	4 iron, 4 sulfur cluster binding [GO:0051539]; GTP 3',8'-cyclase activity [GO:0061798]; GTP binding [GO:0005525]; metal ion binding [GO:0046872]; S-adenosyl-L-methionine binding [GO:1904047]	Mo-molybdopterin cofactor biosynthetic process [GO:0006777]	molybdopterin synthase complex [GO:0019008]
CCNA_00018	24	13	4	N-starvation	3	156	81	0.0826378	0.128133	0	-0.945552	A0A0H3C5R8	moaA	NA	GTP 3',8-cyclase (EC 4.1.99.22) (Molybdenum cofactor biosynthesis protein A)	349	FUNCTION: Catalyzes the cyclization of GTP to (8S)-3',8-cyclo-7,8-dihydroguanosine 5'-triphosphate. {ECO:0000256|HAMAP-Rule:MF_01225}.	4 iron, 4 sulfur cluster binding [GO:0051539]; GTP 3',8'-cyclase activity [GO:0061798]; GTP binding [GO:0005525]; metal ion binding [GO:0046872]; S-adenosyl-L-methionine binding [GO:1904047]	Mo-molybdopterin cofactor biosynthetic process [GO:0006777]	molybdopterin synthase complex [GO:0019008]
CCNA_00018	24	14	1	P-starvation	3	156	45	-0.550434	-0.691067	0	-1.79355	A0A0H3C5R8	moaA	NA	GTP 3',8-cyclase (EC 4.1.99.22) (Molybdenum cofactor biosynthesis protein A)	349	FUNCTION: Catalyzes the cyclization of GTP to (8S)-3',8-cyclo-7,8-dihydroguanosine 5'-triphosphate. {ECO:0000256|HAMAP-Rule:MF_01225}.	4 iron, 4 sulfur cluster binding [GO:0051539]; GTP 3',8'-cyclase activity [GO:0061798]; GTP binding [GO:0005525]; metal ion binding [GO:0046872]; S-adenosyl-L-methionine binding [GO:1904047]	Mo-molybdopterin cofactor biosynthetic process [GO:0006777]	molybdopterin synthase complex [GO:0019008]
CCNA_00018	24	15	2	P-starvation	3	156	61	0.0492258	0.0582747	0	-1.35466	A0A0H3C5R8	moaA	NA	GTP 3',8-cyclase (EC 4.1.99.22) (Molybdenum cofactor biosynthesis protein A)	349	FUNCTION: Catalyzes the cyclization of GTP to (8S)-3',8-cyclo-7,8-dihydroguanosine 5'-triphosphate. {ECO:0000256|HAMAP-Rule:MF_01225}.	4 iron, 4 sulfur cluster binding [GO:0051539]; GTP 3',8'-cyclase activity [GO:0061798]; GTP binding [GO:0005525]; metal ion binding [GO:0046872]; S-adenosyl-L-methionine binding [GO:1904047]	Mo-molybdopterin cofactor biosynthetic process [GO:0006777]	molybdopterin synthase complex [GO:0019008]
CCNA_00018	24	16	3	P-starvation	3	156	57	0.197802	0.205807	0	-1.45251	A0A0H3C5R8	moaA	NA	GTP 3',8-cyclase (EC 4.1.99.22) (Molybdenum cofactor biosynthesis protein A)	349	FUNCTION: Catalyzes the cyclization of GTP to (8S)-3',8-cyclo-7,8-dihydroguanosine 5'-triphosphate. {ECO:0000256|HAMAP-Rule:MF_01225}.	4 iron, 4 sulfur cluster binding [GO:0051539]; GTP 3',8'-cyclase activity [GO:0061798]; GTP binding [GO:0005525]; metal ion binding [GO:0046872]; S-adenosyl-L-methionine binding [GO:1904047]	Mo-molybdopterin cofactor biosynthetic process [GO:0006777]	molybdopterin synthase complex [GO:0019008]
CCNA_00018	24	17	4	P-starvation	3	156	36	-0.383516	-0.362644	0	-2.11548	A0A0H3C5R8	moaA	NA	GTP 3',8-cyclase (EC 4.1.99.22) (Molybdenum cofactor biosynthesis protein A)	349	FUNCTION: Catalyzes the cyclization of GTP to (8S)-3',8-cyclo-7,8-dihydroguanosine 5'-triphosphate. {ECO:0000256|HAMAP-Rule:MF_01225}.	4 iron, 4 sulfur cluster binding [GO:0051539]; GTP 3',8'-cyclase activity [GO:0061798]; GTP binding [GO:0005525]; metal ion binding [GO:0046872]; S-adenosyl-L-methionine binding [GO:1904047]	Mo-molybdopterin cofactor biosynthetic process [GO:0006777]	molybdopterin synthase complex [GO:0019008]
CCNA_00018	41	18	1	C-recovery	3	156	67	-0.233415	-0.33327	0	-1.21931	A0A0H3C5R8	moaA	NA	GTP 3',8-cyclase (EC 4.1.99.22) (Molybdenum cofactor biosynthesis protein A)	349	FUNCTION: Catalyzes the cyclization of GTP to (8S)-3',8-cyclo-7,8-dihydroguanosine 5'-triphosphate. {ECO:0000256|HAMAP-Rule:MF_01225}.	4 iron, 4 sulfur cluster binding [GO:0051539]; GTP 3',8'-cyclase activity [GO:0061798]; GTP binding [GO:0005525]; metal ion binding [GO:0046872]; S-adenosyl-L-methionine binding [GO:1904047]	Mo-molybdopterin cofactor biosynthetic process [GO:0006777]	molybdopterin synthase complex [GO:0019008]
CCNA_00018	41	19	2	C-recovery	3	156	131	0.518284	1.14592	0	-0.251979	A0A0H3C5R8	moaA	NA	GTP 3',8-cyclase (EC 4.1.99.22) (Molybdenum cofactor biosynthesis protein A)	349	FUNCTION: Catalyzes the cyclization of GTP to (8S)-3',8-cyclo-7,8-dihydroguanosine 5'-triphosphate. {ECO:0000256|HAMAP-Rule:MF_01225}.	4 iron, 4 sulfur cluster binding [GO:0051539]; GTP 3',8'-cyclase activity [GO:0061798]; GTP binding [GO:0005525]; metal ion binding [GO:0046872]; S-adenosyl-L-methionine binding [GO:1904047]	Mo-molybdopterin cofactor biosynthetic process [GO:0006777]	molybdopterin synthase complex [GO:0019008]
CCNA_00018	16	2	1	M2G	3	156	96	0.299485	0.463233	0	-0.70044	A0A0H3C5R8	moaA	NA	GTP 3',8-cyclase (EC 4.1.99.22) (Molybdenum cofactor biosynthesis protein A)	349	FUNCTION: Catalyzes the cyclization of GTP to (8S)-3',8-cyclo-7,8-dihydroguanosine 5'-triphosphate. {ECO:0000256|HAMAP-Rule:MF_01225}.	4 iron, 4 sulfur cluster binding [GO:0051539]; GTP 3',8'-cyclase activity [GO:0061798]; GTP binding [GO:0005525]; metal ion binding [GO:0046872]; S-adenosyl-L-methionine binding [GO:1904047]	Mo-molybdopterin cofactor biosynthetic process [GO:0006777]	molybdopterin synthase complex [GO:0019008]
CCNA_00018	41	20	3	C-recovery	3	156	59	-0.163765	-0.208898	0	-1.40276	A0A0H3C5R8	moaA	NA	GTP 3',8-cyclase (EC 4.1.99.22) (Molybdenum cofactor biosynthesis protein A)	349	FUNCTION: Catalyzes the cyclization of GTP to (8S)-3',8-cyclo-7,8-dihydroguanosine 5'-triphosphate. {ECO:0000256|HAMAP-Rule:MF_01225}.	4 iron, 4 sulfur cluster binding [GO:0051539]; GTP 3',8'-cyclase activity [GO:0061798]; GTP binding [GO:0005525]; metal ion binding [GO:0046872]; S-adenosyl-L-methionine binding [GO:1904047]	Mo-molybdopterin cofactor biosynthetic process [GO:0006777]	molybdopterin synthase complex [GO:0019008]
CCNA_00018	41	21	4	C-recovery	3	156	93	0.188383	0.309141	0	-0.746243	A0A0H3C5R8	moaA	NA	GTP 3',8-cyclase (EC 4.1.99.22) (Molybdenum cofactor biosynthesis protein A)	349	FUNCTION: Catalyzes the cyclization of GTP to (8S)-3',8-cyclo-7,8-dihydroguanosine 5'-triphosphate. {ECO:0000256|HAMAP-Rule:MF_01225}.	4 iron, 4 sulfur cluster binding [GO:0051539]; GTP 3',8'-cyclase activity [GO:0061798]; GTP binding [GO:0005525]; metal ion binding [GO:0046872]; S-adenosyl-L-methionine binding [GO:1904047]	Mo-molybdopterin cofactor biosynthetic process [GO:0006777]	molybdopterin synthase complex [GO:0019008]
CCNA_00018	41	22	1	N-recovery	3	156	72	-0.0705958	-0.0956701	0	-1.11548	A0A0H3C5R8	moaA	NA	GTP 3',8-cyclase (EC 4.1.99.22) (Molybdenum cofactor biosynthesis protein A)	349	FUNCTION: Catalyzes the cyclization of GTP to (8S)-3',8-cyclo-7,8-dihydroguanosine 5'-triphosphate. {ECO:0000256|HAMAP-Rule:MF_01225}.	4 iron, 4 sulfur cluster binding [GO:0051539]; GTP 3',8'-cyclase activity [GO:0061798]; GTP binding [GO:0005525]; metal ion binding [GO:0046872]; S-adenosyl-L-methionine binding [GO:1904047]	Mo-molybdopterin cofactor biosynthetic process [GO:0006777]	molybdopterin synthase complex [GO:0019008]
CCNA_00018	41	23	2	N-recovery	3	156	48	-0.372485	-0.468276	0	-1.70044	A0A0H3C5R8	moaA	NA	GTP 3',8-cyclase (EC 4.1.99.22) (Molybdenum cofactor biosynthesis protein A)	349	FUNCTION: Catalyzes the cyclization of GTP to (8S)-3',8-cyclo-7,8-dihydroguanosine 5'-triphosphate. {ECO:0000256|HAMAP-Rule:MF_01225}.	4 iron, 4 sulfur cluster binding [GO:0051539]; GTP 3',8'-cyclase activity [GO:0061798]; GTP binding [GO:0005525]; metal ion binding [GO:0046872]; S-adenosyl-L-methionine binding [GO:1904047]	Mo-molybdopterin cofactor biosynthetic process [GO:0006777]	molybdopterin synthase complex [GO:0019008]
CCNA_00018	41	24	3	N-recovery	3	156	78	-0.149045	-0.165825	0	-1	A0A0H3C5R8	moaA	NA	GTP 3',8-cyclase (EC 4.1.99.22) (Molybdenum cofactor biosynthesis protein A)	349	FUNCTION: Catalyzes the cyclization of GTP to (8S)-3',8-cyclo-7,8-dihydroguanosine 5'-triphosphate. {ECO:0000256|HAMAP-Rule:MF_01225}.	4 iron, 4 sulfur cluster binding [GO:0051539]; GTP 3',8'-cyclase activity [GO:0061798]; GTP binding [GO:0005525]; metal ion binding [GO:0046872]; S-adenosyl-L-methionine binding [GO:1904047]	Mo-molybdopterin cofactor biosynthetic process [GO:0006777]	molybdopterin synthase complex [GO:0019008]
CCNA_00018	41	25	4	N-recovery	3	156	111	0.19377	0.385368	0	-0.490986	A0A0H3C5R8	moaA	NA	GTP 3',8-cyclase (EC 4.1.99.22) (Molybdenum cofactor biosynthesis protein A)	349	FUNCTION: Catalyzes the cyclization of GTP to (8S)-3',8-cyclo-7,8-dihydroguanosine 5'-triphosphate. {ECO:0000256|HAMAP-Rule:MF_01225}.	4 iron, 4 sulfur cluster binding [GO:0051539]; GTP 3',8'-cyclase activity [GO:0061798]; GTP binding [GO:0005525]; metal ion binding [GO:0046872]; S-adenosyl-L-methionine binding [GO:1904047]	Mo-molybdopterin cofactor biosynthetic process [GO:0006777]	molybdopterin synthase complex [GO:0019008]
CCNA_00018	41	26	1	P-recovery	3	156	72	-0.0236008	-0.0327004	0	-1.11548	A0A0H3C5R8	moaA	NA	GTP 3',8-cyclase (EC 4.1.99.22) (Molybdenum cofactor biosynthesis protein A)	349	FUNCTION: Catalyzes the cyclization of GTP to (8S)-3',8-cyclo-7,8-dihydroguanosine 5'-triphosphate. {ECO:0000256|HAMAP-Rule:MF_01225}.	4 iron, 4 sulfur cluster binding [GO:0051539]; GTP 3',8'-cyclase activity [GO:0061798]; GTP binding [GO:0005525]; metal ion binding [GO:0046872]; S-adenosyl-L-methionine binding [GO:1904047]	Mo-molybdopterin cofactor biosynthetic process [GO:0006777]	molybdopterin synthase complex [GO:0019008]
CCNA_00018	41	27	2	P-recovery	3	156	62	-0.0861597	-0.108417	0	-1.33121	A0A0H3C5R8	moaA	NA	GTP 3',8-cyclase (EC 4.1.99.22) (Molybdenum cofactor biosynthesis protein A)	349	FUNCTION: Catalyzes the cyclization of GTP to (8S)-3',8-cyclo-7,8-dihydroguanosine 5'-triphosphate. {ECO:0000256|HAMAP-Rule:MF_01225}.	4 iron, 4 sulfur cluster binding [GO:0051539]; GTP 3',8'-cyclase activity [GO:0061798]; GTP binding [GO:0005525]; metal ion binding [GO:0046872]; S-adenosyl-L-methionine binding [GO:1904047]	Mo-molybdopterin cofactor biosynthetic process [GO:0006777]	molybdopterin synthase complex [GO:0019008]
CCNA_00018	41	28	3	P-recovery	3	156	88	0.122014	0.220793	0	-0.825971	A0A0H3C5R8	moaA	NA	GTP 3',8-cyclase (EC 4.1.99.22) (Molybdenum cofactor biosynthesis protein A)	349	FUNCTION: Catalyzes the cyclization of GTP to (8S)-3',8-cyclo-7,8-dihydroguanosine 5'-triphosphate. {ECO:0000256|HAMAP-Rule:MF_01225}.	4 iron, 4 sulfur cluster binding [GO:0051539]; GTP 3',8'-cyclase activity [GO:0061798]; GTP binding [GO:0005525]; metal ion binding [GO:0046872]; S-adenosyl-L-methionine binding [GO:1904047]	Mo-molybdopterin cofactor biosynthetic process [GO:0006777]	molybdopterin synthase complex [GO:0019008]
CCNA_00018	41	29	4	P-recovery	3	156	109	0.115464	0.215336	0	-0.517218	A0A0H3C5R8	moaA	NA	GTP 3',8-cyclase (EC 4.1.99.22) (Molybdenum cofactor biosynthesis protein A)	349	FUNCTION: Catalyzes the cyclization of GTP to (8S)-3',8-cyclo-7,8-dihydroguanosine 5'-triphosphate. {ECO:0000256|HAMAP-Rule:MF_01225}.	4 iron, 4 sulfur cluster binding [GO:0051539]; GTP 3',8'-cyclase activity [GO:0061798]; GTP binding [GO:0005525]; metal ion binding [GO:0046872]; S-adenosyl-L-methionine binding [GO:1904047]	Mo-molybdopterin cofactor biosynthetic process [GO:0006777]	molybdopterin synthase complex [GO:0019008]
CCNA_00018	16	3	2	M2G	3	156	98	0.0632082	0.093098	0	-0.670692	A0A0H3C5R8	moaA	NA	GTP 3',8-cyclase (EC 4.1.99.22) (Molybdenum cofactor biosynthesis protein A)	349	FUNCTION: Catalyzes the cyclization of GTP to (8S)-3',8-cyclo-7,8-dihydroguanosine 5'-triphosphate. {ECO:0000256|HAMAP-Rule:MF_01225}.	4 iron, 4 sulfur cluster binding [GO:0051539]; GTP 3',8'-cyclase activity [GO:0061798]; GTP binding [GO:0005525]; metal ion binding [GO:0046872]; S-adenosyl-L-methionine binding [GO:1904047]	Mo-molybdopterin cofactor biosynthetic process [GO:0006777]	molybdopterin synthase complex [GO:0019008]
CCNA_00018	16	4	3	M2G	3	156	84	0.632818	0.687982	0	-0.893085	A0A0H3C5R8	moaA	NA	GTP 3',8-cyclase (EC 4.1.99.22) (Molybdenum cofactor biosynthesis protein A)	349	FUNCTION: Catalyzes the cyclization of GTP to (8S)-3',8-cyclo-7,8-dihydroguanosine 5'-triphosphate. {ECO:0000256|HAMAP-Rule:MF_01225}.	4 iron, 4 sulfur cluster binding [GO:0051539]; GTP 3',8'-cyclase activity [GO:0061798]; GTP binding [GO:0005525]; metal ion binding [GO:0046872]; S-adenosyl-L-methionine binding [GO:1904047]	Mo-molybdopterin cofactor biosynthetic process [GO:0006777]	molybdopterin synthase complex [GO:0019008]
CCNA_00018	16	5	4	M2G	3	156	77	0.297247	0.388311	0	-1.01862	A0A0H3C5R8	moaA	NA	GTP 3',8-cyclase (EC 4.1.99.22) (Molybdenum cofactor biosynthesis protein A)	349	FUNCTION: Catalyzes the cyclization of GTP to (8S)-3',8-cyclo-7,8-dihydroguanosine 5'-triphosphate. {ECO:0000256|HAMAP-Rule:MF_01225}.	4 iron, 4 sulfur cluster binding [GO:0051539]; GTP 3',8'-cyclase activity [GO:0061798]; GTP binding [GO:0005525]; metal ion binding [GO:0046872]; S-adenosyl-L-methionine binding [GO:1904047]	Mo-molybdopterin cofactor biosynthetic process [GO:0006777]	molybdopterin synthase complex [GO:0019008]
CCNA_00018	24	6	1	C-starvation	3	156	49	-0.431194	-0.541361	0	-1.67069	A0A0H3C5R8	moaA	NA	GTP 3',8-cyclase (EC 4.1.99.22) (Molybdenum cofactor biosynthesis protein A)	349	FUNCTION: Catalyzes the cyclization of GTP to (8S)-3',8-cyclo-7,8-dihydroguanosine 5'-triphosphate. {ECO:0000256|HAMAP-Rule:MF_01225}.	4 iron, 4 sulfur cluster binding [GO:0051539]; GTP 3',8'-cyclase activity [GO:0061798]; GTP binding [GO:0005525]; metal ion binding [GO:0046872]; S-adenosyl-L-methionine binding [GO:1904047]	Mo-molybdopterin cofactor biosynthetic process [GO:0006777]	molybdopterin synthase complex [GO:0019008]
CCNA_00018	24	7	2	C-starvation	3	156	98	0.184441	0.271659	0	-0.670692	A0A0H3C5R8	moaA	NA	GTP 3',8-cyclase (EC 4.1.99.22) (Molybdenum cofactor biosynthesis protein A)	349	FUNCTION: Catalyzes the cyclization of GTP to (8S)-3',8-cyclo-7,8-dihydroguanosine 5'-triphosphate. {ECO:0000256|HAMAP-Rule:MF_01225}.	4 iron, 4 sulfur cluster binding [GO:0051539]; GTP 3',8'-cyclase activity [GO:0061798]; GTP binding [GO:0005525]; metal ion binding [GO:0046872]; S-adenosyl-L-methionine binding [GO:1904047]	Mo-molybdopterin cofactor biosynthetic process [GO:0006777]	molybdopterin synthase complex [GO:0019008]
CCNA_00018	24	8	3	C-starvation	3	156	91	-0.0596511	-0.0663668	0	-0.777608	A0A0H3C5R8	moaA	NA	GTP 3',8-cyclase (EC 4.1.99.22) (Molybdenum cofactor biosynthesis protein A)	349	FUNCTION: Catalyzes the cyclization of GTP to (8S)-3',8-cyclo-7,8-dihydroguanosine 5'-triphosphate. {ECO:0000256|HAMAP-Rule:MF_01225}.	4 iron, 4 sulfur cluster binding [GO:0051539]; GTP 3',8'-cyclase activity [GO:0061798]; GTP binding [GO:0005525]; metal ion binding [GO:0046872]; S-adenosyl-L-methionine binding [GO:1904047]	Mo-molybdopterin cofactor biosynthetic process [GO:0006777]	molybdopterin synthase complex [GO:0019008]
CCNA_00018	24	9	4	C-starvation	3	156	63	-0.402076	-0.626862	0	-1.30812	A0A0H3C5R8	moaA	NA	GTP 3',8-cyclase (EC 4.1.99.22) (Molybdenum cofactor biosynthesis protein A)	349	FUNCTION: Catalyzes the cyclization of GTP to (8S)-3',8-cyclo-7,8-dihydroguanosine 5'-triphosphate. {ECO:0000256|HAMAP-Rule:MF_01225}.	4 iron, 4 sulfur cluster binding [GO:0051539]; GTP 3',8'-cyclase activity [GO:0061798]; GTP binding [GO:0005525]; metal ion binding [GO:0046872]; S-adenosyl-L-methionine binding [GO:1904047]	Mo-molybdopterin cofactor biosynthetic process [GO:0006777]	molybdopterin synthase complex [GO:0019008]
CCNA_00019	24	10	1	N-starvation	3	82	26	-0.458723	-0.395095	0	-1.65711	A0A0H3C2J2	NA	NA	Molybdopterin-guanine dinucleotide biosynthesis protein A	210	NA	NA	NA	NA
CCNA_00019	24	11	2	N-starvation	3	82	47	0.463143	0.591991	0	-0.802963	A0A0H3C2J2	NA	NA	Molybdopterin-guanine dinucleotide biosynthesis protein A	210	NA	NA	NA	NA
CCNA_00019	24	12	3	N-starvation	3	82	23	-0.424828	-0.365902	0	-1.83399	A0A0H3C2J2	NA	NA	Molybdopterin-guanine dinucleotide biosynthesis protein A	210	NA	NA	NA	NA
CCNA_00019	24	13	4	N-starvation	3	82	27	-0.523867	-0.338953	0	-1.60266	A0A0H3C2J2	NA	NA	Molybdopterin-guanine dinucleotide biosynthesis protein A	210	NA	NA	NA	NA
CCNA_00019	24	14	1	P-starvation	3	82	23	-0.519499	-0.447441	0	-1.83399	A0A0H3C2J2	NA	NA	Molybdopterin-guanine dinucleotide biosynthesis protein A	210	NA	NA	NA	NA
CCNA_00019	24	15	2	P-starvation	3	82	19	-0.651982	-0.651615	0	-2.10962	A0A0H3C2J2	NA	NA	Molybdopterin-guanine dinucleotide biosynthesis protein A	210	NA	NA	NA	NA
CCNA_00019	24	16	3	P-starvation	3	82	25	-0.0301003	-0.0304645	0	-1.7137	A0A0H3C2J2	NA	NA	Molybdopterin-guanine dinucleotide biosynthesis protein A	210	NA	NA	NA	NA
CCNA_00019	24	17	4	P-starvation	3	82	20	-0.380401	-0.246127	0	-2.03562	A0A0H3C2J2	NA	NA	Molybdopterin-guanine dinucleotide biosynthesis protein A	210	NA	NA	NA	NA
CCNA_00019	41	18	1	C-recovery	3	82	34	-0.144423	-0.124391	0	-1.27009	A0A0H3C2J2	NA	NA	Molybdopterin-guanine dinucleotide biosynthesis protein A	210	NA	NA	NA	NA
CCNA_00019	41	19	2	C-recovery	3	82	45	-0.116145	-0.149361	0	-0.865699	A0A0H3C2J2	NA	NA	Molybdopterin-guanine dinucleotide biosynthesis protein A	210	NA	NA	NA	NA
CCNA_00019	16	2	1	M2G	3	82	37	-0.0933632	-0.102623	0	-1.1481	A0A0H3C2J2	NA	NA	Molybdopterin-guanine dinucleotide biosynthesis protein A	210	NA	NA	NA	NA
CCNA_00019	41	20	3	C-recovery	3	82	22	-0.591636	-0.382801	0	-1.89812	A0A0H3C2J2	NA	NA	Molybdopterin-guanine dinucleotide biosynthesis protein A	210	NA	NA	NA	NA
CCNA_00019	41	21	4	C-recovery	3	82	27	-0.699756	-0.602695	0	-1.60266	A0A0H3C2J2	NA	NA	Molybdopterin-guanine dinucleotide biosynthesis protein A	210	NA	NA	NA	NA
CCNA_00019	41	22	1	N-recovery	3	82	60	0.711956	0.915569	0	-0.450661	A0A0H3C2J2	NA	NA	Molybdopterin-guanine dinucleotide biosynthesis protein A	210	NA	NA	NA	NA
CCNA_00019	41	23	2	N-recovery	3	82	25	-0.287245	-0.315734	0	-1.7137	A0A0H3C2J2	NA	NA	Molybdopterin-guanine dinucleotide biosynthesis protein A	210	NA	NA	NA	NA
CCNA_00019	41	24	3	N-recovery	3	82	39	0.114405	0.13449	0	-1.07215	A0A0H3C2J2	NA	NA	Molybdopterin-guanine dinucleotide biosynthesis protein A	210	NA	NA	NA	NA
CCNA_00019	41	25	4	N-recovery	3	82	31	-0.638075	-0.78887	0	-1.40336	A0A0H3C2J2	NA	NA	Molybdopterin-guanine dinucleotide biosynthesis protein A	210	NA	NA	NA	NA
CCNA_00019	41	26	1	P-recovery	3	82	41	0.26131	0.287226	0	-1	A0A0H3C2J2	NA	NA	Molybdopterin-guanine dinucleotide biosynthesis protein A	210	NA	NA	NA	NA
CCNA_00019	41	27	2	P-recovery	3	82	29	-0.175794	-0.15141	0	-1.49957	A0A0H3C2J2	NA	NA	Molybdopterin-guanine dinucleotide biosynthesis protein A	210	NA	NA	NA	NA
CCNA_00019	41	28	3	P-recovery	3	82	38	-0.20448	-0.24038	0	-1.10962	A0A0H3C2J2	NA	NA	Molybdopterin-guanine dinucleotide biosynthesis protein A	210	NA	NA	NA	NA
CCNA_00019	41	29	4	P-recovery	3	82	34	-0.520368	-0.336689	0	-1.27009	A0A0H3C2J2	NA	NA	Molybdopterin-guanine dinucleotide biosynthesis protein A	210	NA	NA	NA	NA
CCNA_00019	16	3	2	M2G	3	82	37	-0.298766	-0.369373	0	-1.1481	A0A0H3C2J2	NA	NA	Molybdopterin-guanine dinucleotide biosynthesis protein A	210	NA	NA	NA	NA
CCNA_00019	16	4	3	M2G	3	82	35	0.340589	0.340398	0	-1.22827	A0A0H3C2J2	NA	NA	Molybdopterin-guanine dinucleotide biosynthesis protein A	210	NA	NA	NA	NA
CCNA_00019	16	5	4	M2G	3	82	33	0.0318491	0.0274315	0	-1.31316	A0A0H3C2J2	NA	NA	Molybdopterin-guanine dinucleotide biosynthesis protein A	210	NA	NA	NA	NA
CCNA_00019	24	6	1	C-starvation	3	82	27	-0.339679	-0.292564	0	-1.60266	A0A0H3C2J2	NA	NA	Molybdopterin-guanine dinucleotide biosynthesis protein A	210	NA	NA	NA	NA
CCNA_00019	24	7	2	C-starvation	3	82	20	-1.06441	-0.916769	0	-2.03562	A0A0H3C2J2	NA	NA	Molybdopterin-guanine dinucleotide biosynthesis protein A	210	NA	NA	NA	NA
CCNA_00019	24	8	3	C-starvation	3	82	35	-0.33777	-0.218544	0	-1.22827	A0A0H3C2J2	NA	NA	Molybdopterin-guanine dinucleotide biosynthesis protein A	210	NA	NA	NA	NA
CCNA_00019	24	9	4	C-starvation	3	82	31	-0.45984	-0.505446	0	-1.40336	A0A0H3C2J2	NA	NA	Molybdopterin-guanine dinucleotide biosynthesis protein A	210	NA	NA	NA	NA
CCNA_00021	24	10	1	N-starvation	4	79	36	-0.08649	-0.0553892	0	-1.13386	A0A0H3C4A2	NA	NA	Putative aerobic-type carbon monoxide dehydrogenase, large subunit CoxL (EC 1.2.5.2)	730	NA	aldehyde dehydrogenase (quinone) activity [GO:0047113]	NA	NA
CCNA_00021	24	11	2	N-starvation	4	79	29	-0.210395	-0.17797	0	-1.4458	A0A0H3C4A2	NA	NA	Putative aerobic-type carbon monoxide dehydrogenase, large subunit CoxL (EC 1.2.5.2)	730	NA	aldehyde dehydrogenase (quinone) activity [GO:0047113]	NA	NA
CCNA_00021	24	12	3	N-starvation	4	79	25	-0.105342	-0.119802	0	-1.65992	A0A0H3C4A2	NA	NA	Putative aerobic-type carbon monoxide dehydrogenase, large subunit CoxL (EC 1.2.5.2)	730	NA	aldehyde dehydrogenase (quinone) activity [GO:0047113]	NA	NA
CCNA_00021	24	13	4	N-starvation	4	79	35	-0.0272506	-0.0290949	0	-1.1745	A0A0H3C4A2	NA	NA	Putative aerobic-type carbon monoxide dehydrogenase, large subunit CoxL (EC 1.2.5.2)	730	NA	aldehyde dehydrogenase (quinone) activity [GO:0047113]	NA	NA
CCNA_00021	24	14	1	P-starvation	4	79	31	-0.0777475	-0.0497905	0	-1.34958	A0A0H3C4A2	NA	NA	Putative aerobic-type carbon monoxide dehydrogenase, large subunit CoxL (EC 1.2.5.2)	730	NA	aldehyde dehydrogenase (quinone) activity [GO:0047113]	NA	NA
CCNA_00021	24	15	2	P-starvation	4	79	27	-0.0399396	-0.0337843	0	-1.54889	A0A0H3C4A2	NA	NA	Putative aerobic-type carbon monoxide dehydrogenase, large subunit CoxL (EC 1.2.5.2)	730	NA	aldehyde dehydrogenase (quinone) activity [GO:0047113]	NA	NA
CCNA_00021	24	16	3	P-starvation	4	79	7	-1.73382	-1.1521	0	-3.49643	A0A0H3C4A2	NA	NA	Putative aerobic-type carbon monoxide dehydrogenase, large subunit CoxL (EC 1.2.5.2)	730	NA	aldehyde dehydrogenase (quinone) activity [GO:0047113]	NA	NA
CCNA_00021	24	17	4	P-starvation	4	79	29	0.294218	0.248875	0	-1.4458	A0A0H3C4A2	NA	NA	Putative aerobic-type carbon monoxide dehydrogenase, large subunit CoxL (EC 1.2.5.2)	730	NA	aldehyde dehydrogenase (quinone) activity [GO:0047113]	NA	NA
CCNA_00021	41	18	1	C-recovery	4	79	27	-0.531757	-0.469654	0	-1.54889	A0A0H3C4A2	NA	NA	Putative aerobic-type carbon monoxide dehydrogenase, large subunit CoxL (EC 1.2.5.2)	730	NA	aldehyde dehydrogenase (quinone) activity [GO:0047113]	NA	NA
CCNA_00021	41	19	2	C-recovery	4	79	48	-0.166679	-0.140991	0	-0.718818	A0A0H3C4A2	NA	NA	Putative aerobic-type carbon monoxide dehydrogenase, large subunit CoxL (EC 1.2.5.2)	730	NA	aldehyde dehydrogenase (quinone) activity [GO:0047113]	NA	NA
CCNA_00021	16	2	1	M2G	4	79	33	-0.186334	-0.119331	0	-1.25939	A0A0H3C4A2	NA	NA	Putative aerobic-type carbon monoxide dehydrogenase, large subunit CoxL (EC 1.2.5.2)	730	NA	aldehyde dehydrogenase (quinone) activity [GO:0047113]	NA	NA
CCNA_00021	41	20	3	C-recovery	4	79	21	-0.707756	-0.453255	0	-1.91146	A0A0H3C4A2	NA	NA	Putative aerobic-type carbon monoxide dehydrogenase, large subunit CoxL (EC 1.2.5.2)	730	NA	aldehyde dehydrogenase (quinone) activity [GO:0047113]	NA	NA
CCNA_00021	41	21	4	C-recovery	4	79	48	0.142202	0.120286	0	-0.718818	A0A0H3C4A2	NA	NA	Putative aerobic-type carbon monoxide dehydrogenase, large subunit CoxL (EC 1.2.5.2)	730	NA	aldehyde dehydrogenase (quinone) activity [GO:0047113]	NA	NA
CCNA_00021	41	22	1	N-recovery	4	79	24	-0.626	-0.400898	0	-1.71882	A0A0H3C4A2	NA	NA	Putative aerobic-type carbon monoxide dehydrogenase, large subunit CoxL (EC 1.2.5.2)	730	NA	aldehyde dehydrogenase (quinone) activity [GO:0047113]	NA	NA
CCNA_00021	41	23	2	N-recovery	4	79	33	0.103612	0.0679859	0	-1.25939	A0A0H3C4A2	NA	NA	Putative aerobic-type carbon monoxide dehydrogenase, large subunit CoxL (EC 1.2.5.2)	730	NA	aldehyde dehydrogenase (quinone) activity [GO:0047113]	NA	NA
CCNA_00021	41	24	3	N-recovery	4	79	32	-0.199393	-0.127694	0	-1.30378	A0A0H3C4A2	NA	NA	Putative aerobic-type carbon monoxide dehydrogenase, large subunit CoxL (EC 1.2.5.2)	730	NA	aldehyde dehydrogenase (quinone) activity [GO:0047113]	NA	NA
CCNA_00021	41	25	4	N-recovery	4	79	56	0.0904763	0.0579421	0	-0.496426	A0A0H3C4A2	NA	NA	Putative aerobic-type carbon monoxide dehydrogenase, large subunit CoxL (EC 1.2.5.2)	730	NA	aldehyde dehydrogenase (quinone) activity [GO:0047113]	NA	NA
CCNA_00021	41	26	1	P-recovery	4	79	41	0.264461	0.326138	0	-0.946229	A0A0H3C4A2	NA	NA	Putative aerobic-type carbon monoxide dehydrogenase, large subunit CoxL (EC 1.2.5.2)	730	NA	aldehyde dehydrogenase (quinone) activity [GO:0047113]	NA	NA
CCNA_00021	41	27	2	P-recovery	4	79	38	0.177802	0.17346	0	-1.05585	A0A0H3C4A2	NA	NA	Putative aerobic-type carbon monoxide dehydrogenase, large subunit CoxL (EC 1.2.5.2)	730	NA	aldehyde dehydrogenase (quinone) activity [GO:0047113]	NA	NA
CCNA_00021	41	28	3	P-recovery	4	79	44	0.0121992	0.0126157	0	-0.844349	A0A0H3C4A2	NA	NA	Putative aerobic-type carbon monoxide dehydrogenase, large subunit CoxL (EC 1.2.5.2)	730	NA	aldehyde dehydrogenase (quinone) activity [GO:0047113]	NA	NA
CCNA_00021	41	29	4	P-recovery	4	79	48	-0.00567846	-0.00650677	0	-0.718818	A0A0H3C4A2	NA	NA	Putative aerobic-type carbon monoxide dehydrogenase, large subunit CoxL (EC 1.2.5.2)	730	NA	aldehyde dehydrogenase (quinone) activity [GO:0047113]	NA	NA
CCNA_00021	16	3	2	M2G	4	79	42	-0.0595198	-0.0635482	0	-0.911463	A0A0H3C4A2	NA	NA	Putative aerobic-type carbon monoxide dehydrogenase, large subunit CoxL (EC 1.2.5.2)	730	NA	aldehyde dehydrogenase (quinone) activity [GO:0047113]	NA	NA
CCNA_00021	16	4	3	M2G	4	79	23	-0.17441	-0.147531	0	-1.78022	A0A0H3C4A2	NA	NA	Putative aerobic-type carbon monoxide dehydrogenase, large subunit CoxL (EC 1.2.5.2)	730	NA	aldehyde dehydrogenase (quinone) activity [GO:0047113]	NA	NA
CCNA_00021	16	5	4	M2G	4	79	32	0.0209398	0.0134101	0	-1.30378	A0A0H3C4A2	NA	NA	Putative aerobic-type carbon monoxide dehydrogenase, large subunit CoxL (EC 1.2.5.2)	730	NA	aldehyde dehydrogenase (quinone) activity [GO:0047113]	NA	NA
CCNA_00021	24	6	1	C-starvation	4	79	28	-0.18036	-0.159296	0	-1.49643	A0A0H3C4A2	NA	NA	Putative aerobic-type carbon monoxide dehydrogenase, large subunit CoxL (EC 1.2.5.2)	730	NA	aldehyde dehydrogenase (quinone) activity [GO:0047113]	NA	NA
CCNA_00021	24	7	2	C-starvation	4	79	54	0.401524	0.339643	0	-0.548893	A0A0H3C4A2	NA	NA	Putative aerobic-type carbon monoxide dehydrogenase, large subunit CoxL (EC 1.2.5.2)	730	NA	aldehyde dehydrogenase (quinone) activity [GO:0047113]	NA	NA
CCNA_00021	24	8	3	C-starvation	4	79	46	-0.218088	-0.184478	0	-0.780219	A0A0H3C4A2	NA	NA	Putative aerobic-type carbon monoxide dehydrogenase, large subunit CoxL (EC 1.2.5.2)	730	NA	aldehyde dehydrogenase (quinone) activity [GO:0047113]	NA	NA
CCNA_00021	24	9	4	C-starvation	4	79	27	-0.570114	-0.503531	0	-1.54889	A0A0H3C4A2	NA	NA	Putative aerobic-type carbon monoxide dehydrogenase, large subunit CoxL (EC 1.2.5.2)	730	NA	aldehyde dehydrogenase (quinone) activity [GO:0047113]	NA	NA
CCNA_00022	24	10	1	N-starvation	3	117	48	-0.152957	-0.206289	0	-1.2854	A0A0H3C536	NA	NA	Putative aerobic-type carbon monoxide dehydrogenase, small subunit CoxS (EC 1.2.5.2)	176	NA	2 iron, 2 sulfur cluster binding [GO:0051537]; aldehyde dehydrogenase (quinone) activity [GO:0047113]; metal ion binding [GO:0046872]	NA	NA
CCNA_00022	24	11	2	N-starvation	3	117	37	-0.410744	-0.484297	0	-1.66091	A0A0H3C536	NA	NA	Putative aerobic-type carbon monoxide dehydrogenase, small subunit CoxS (EC 1.2.5.2)	176	NA	2 iron, 2 sulfur cluster binding [GO:0051537]; aldehyde dehydrogenase (quinone) activity [GO:0047113]; metal ion binding [GO:0046872]	NA	NA
CCNA_00022	24	12	3	N-starvation	3	117	32	-0.459004	-0.533164	0	-1.87036	A0A0H3C536	NA	NA	Putative aerobic-type carbon monoxide dehydrogenase, small subunit CoxS (EC 1.2.5.2)	176	NA	2 iron, 2 sulfur cluster binding [GO:0051537]; aldehyde dehydrogenase (quinone) activity [GO:0047113]; metal ion binding [GO:0046872]	NA	NA
CCNA_00022	24	13	4	N-starvation	3	117	54	-0.062446	-0.0766943	0	-1.11548	A0A0H3C536	NA	NA	Putative aerobic-type carbon monoxide dehydrogenase, small subunit CoxS (EC 1.2.5.2)	176	NA	2 iron, 2 sulfur cluster binding [GO:0051537]; aldehyde dehydrogenase (quinone) activity [GO:0047113]; metal ion binding [GO:0046872]	NA	NA
CCNA_00022	24	14	1	P-starvation	3	117	53	0.052132	0.0578961	0	-1.14244	A0A0H3C536	NA	NA	Putative aerobic-type carbon monoxide dehydrogenase, small subunit CoxS (EC 1.2.5.2)	176	NA	2 iron, 2 sulfur cluster binding [GO:0051537]; aldehyde dehydrogenase (quinone) activity [GO:0047113]; metal ion binding [GO:0046872]	NA	NA
CCNA_00022	24	15	2	P-starvation	3	117	45	0.0515506	0.0548888	0	-1.37851	A0A0H3C536	NA	NA	Putative aerobic-type carbon monoxide dehydrogenase, small subunit CoxS (EC 1.2.5.2)	176	NA	2 iron, 2 sulfur cluster binding [GO:0051537]; aldehyde dehydrogenase (quinone) activity [GO:0047113]; metal ion binding [GO:0046872]	NA	NA
CCNA_00022	24	16	3	P-starvation	3	117	28	-0.448436	-0.445666	0	-2.06301	A0A0H3C536	NA	NA	Putative aerobic-type carbon monoxide dehydrogenase, small subunit CoxS (EC 1.2.5.2)	176	NA	2 iron, 2 sulfur cluster binding [GO:0051537]; aldehyde dehydrogenase (quinone) activity [GO:0047113]; metal ion binding [GO:0046872]	NA	NA
CCNA_00022	24	17	4	P-starvation	3	117	31	-0.132708	-0.119654	0	-1.91617	A0A0H3C536	NA	NA	Putative aerobic-type carbon monoxide dehydrogenase, small subunit CoxS (EC 1.2.5.2)	176	NA	2 iron, 2 sulfur cluster binding [GO:0051537]; aldehyde dehydrogenase (quinone) activity [GO:0047113]; metal ion binding [GO:0046872]	NA	NA
CCNA_00022	41	18	1	C-recovery	3	117	70	0.234418	0.295946	0	-0.741082	A0A0H3C536	NA	NA	Putative aerobic-type carbon monoxide dehydrogenase, small subunit CoxS (EC 1.2.5.2)	176	NA	2 iron, 2 sulfur cluster binding [GO:0051537]; aldehyde dehydrogenase (quinone) activity [GO:0047113]; metal ion binding [GO:0046872]	NA	NA
CCNA_00022	41	19	2	C-recovery	3	117	97	0.236547	0.449459	0	-0.270452	A0A0H3C536	NA	NA	Putative aerobic-type carbon monoxide dehydrogenase, small subunit CoxS (EC 1.2.5.2)	176	NA	2 iron, 2 sulfur cluster binding [GO:0051537]; aldehyde dehydrogenase (quinone) activity [GO:0047113]; metal ion binding [GO:0046872]	NA	NA
CCNA_00022	16	2	1	M2G	3	117	62	0.068631	0.101429	0	-0.916168	A0A0H3C536	NA	NA	Putative aerobic-type carbon monoxide dehydrogenase, small subunit CoxS (EC 1.2.5.2)	176	NA	2 iron, 2 sulfur cluster binding [GO:0051537]; aldehyde dehydrogenase (quinone) activity [GO:0047113]; metal ion binding [GO:0046872]	NA	NA
CCNA_00022	41	20	3	C-recovery	3	117	39	-0.315766	-0.413841	0	-1.58496	A0A0H3C536	NA	NA	Putative aerobic-type carbon monoxide dehydrogenase, small subunit CoxS (EC 1.2.5.2)	176	NA	2 iron, 2 sulfur cluster binding [GO:0051537]; aldehyde dehydrogenase (quinone) activity [GO:0047113]; metal ion binding [GO:0046872]	NA	NA
CCNA_00022	41	21	4	C-recovery	3	117	64	0.0224776	0.0342801	0	-0.870365	A0A0H3C536	NA	NA	Putative aerobic-type carbon monoxide dehydrogenase, small subunit CoxS (EC 1.2.5.2)	176	NA	2 iron, 2 sulfur cluster binding [GO:0051537]; aldehyde dehydrogenase (quinone) activity [GO:0047113]; metal ion binding [GO:0046872]	NA	NA
CCNA_00022	41	22	1	N-recovery	3	117	55	0.0175199	0.0226454	0	-1.08901	A0A0H3C536	NA	NA	Putative aerobic-type carbon monoxide dehydrogenase, small subunit CoxS (EC 1.2.5.2)	176	NA	2 iron, 2 sulfur cluster binding [GO:0051537]; aldehyde dehydrogenase (quinone) activity [GO:0047113]; metal ion binding [GO:0046872]	NA	NA
CCNA_00022	41	23	2	N-recovery	3	117	40	-0.22369	-0.277173	0	-1.54844	A0A0H3C536	NA	NA	Putative aerobic-type carbon monoxide dehydrogenase, small subunit CoxS (EC 1.2.5.2)	176	NA	2 iron, 2 sulfur cluster binding [GO:0051537]; aldehyde dehydrogenase (quinone) activity [GO:0047113]; metal ion binding [GO:0046872]	NA	NA
CCNA_00022	41	24	3	N-recovery	3	117	39	-0.502782	-0.775972	0	-1.58496	A0A0H3C536	NA	NA	Putative aerobic-type carbon monoxide dehydrogenase, small subunit CoxS (EC 1.2.5.2)	176	NA	2 iron, 2 sulfur cluster binding [GO:0051537]; aldehyde dehydrogenase (quinone) activity [GO:0047113]; metal ion binding [GO:0046872]	NA	NA
CCNA_00022	41	25	4	N-recovery	3	117	63	-0.275161	-0.47221	0	-0.893085	A0A0H3C536	NA	NA	Putative aerobic-type carbon monoxide dehydrogenase, small subunit CoxS (EC 1.2.5.2)	176	NA	2 iron, 2 sulfur cluster binding [GO:0051537]; aldehyde dehydrogenase (quinone) activity [GO:0047113]; metal ion binding [GO:0046872]	NA	NA
CCNA_00022	41	26	1	P-recovery	3	117	64	0.23212	0.311579	0	-0.870365	A0A0H3C536	NA	NA	Putative aerobic-type carbon monoxide dehydrogenase, small subunit CoxS (EC 1.2.5.2)	176	NA	2 iron, 2 sulfur cluster binding [GO:0051537]; aldehyde dehydrogenase (quinone) activity [GO:0047113]; metal ion binding [GO:0046872]	NA	NA
CCNA_00022	41	27	2	P-recovery	3	117	51	0.0570872	0.0656226	0	-1.19794	A0A0H3C536	NA	NA	Putative aerobic-type carbon monoxide dehydrogenase, small subunit CoxS (EC 1.2.5.2)	176	NA	2 iron, 2 sulfur cluster binding [GO:0051537]; aldehyde dehydrogenase (quinone) activity [GO:0047113]; metal ion binding [GO:0046872]	NA	NA
CCNA_00022	41	28	3	P-recovery	3	117	70	0.111277	0.149527	0	-0.741082	A0A0H3C536	NA	NA	Putative aerobic-type carbon monoxide dehydrogenase, small subunit CoxS (EC 1.2.5.2)	176	NA	2 iron, 2 sulfur cluster binding [GO:0051537]; aldehyde dehydrogenase (quinone) activity [GO:0047113]; metal ion binding [GO:0046872]	NA	NA
CCNA_00022	41	29	4	P-recovery	3	117	73	-0.156294	-0.254645	0	-0.68054	A0A0H3C536	NA	NA	Putative aerobic-type carbon monoxide dehydrogenase, small subunit CoxS (EC 1.2.5.2)	176	NA	2 iron, 2 sulfur cluster binding [GO:0051537]; aldehyde dehydrogenase (quinone) activity [GO:0047113]; metal ion binding [GO:0046872]	NA	NA
CCNA_00022	16	3	2	M2G	3	117	62	-0.141712	-0.217052	0	-0.916168	A0A0H3C536	NA	NA	Putative aerobic-type carbon monoxide dehydrogenase, small subunit CoxS (EC 1.2.5.2)	176	NA	2 iron, 2 sulfur cluster binding [GO:0051537]; aldehyde dehydrogenase (quinone) activity [GO:0047113]; metal ion binding [GO:0046872]	NA	NA
CCNA_00022	16	4	3	M2G	3	117	32	-0.158578	-0.10788	0	-1.87036	A0A0H3C536	NA	NA	Putative aerobic-type carbon monoxide dehydrogenase, small subunit CoxS (EC 1.2.5.2)	176	NA	2 iron, 2 sulfur cluster binding [GO:0051537]; aldehyde dehydrogenase (quinone) activity [GO:0047113]; metal ion binding [GO:0046872]	NA	NA
CCNA_00022	16	5	4	M2G	3	117	45	-0.0960457	-0.115791	0	-1.37851	A0A0H3C536	NA	NA	Putative aerobic-type carbon monoxide dehydrogenase, small subunit CoxS (EC 1.2.5.2)	176	NA	2 iron, 2 sulfur cluster binding [GO:0051537]; aldehyde dehydrogenase (quinone) activity [GO:0047113]; metal ion binding [GO:0046872]	NA	NA
CCNA_00022	24	6	1	C-starvation	3	117	30	-0.624061	-0.709725	0	-1.96347	A0A0H3C536	NA	NA	Putative aerobic-type carbon monoxide dehydrogenase, small subunit CoxS (EC 1.2.5.2)	176	NA	2 iron, 2 sulfur cluster binding [GO:0051537]; aldehyde dehydrogenase (quinone) activity [GO:0047113]; metal ion binding [GO:0046872]	NA	NA
CCNA_00022	24	7	2	C-starvation	3	117	59	-0.208666	-0.283045	0	-0.987722	A0A0H3C536	NA	NA	Putative aerobic-type carbon monoxide dehydrogenase, small subunit CoxS (EC 1.2.5.2)	176	NA	2 iron, 2 sulfur cluster binding [GO:0051537]; aldehyde dehydrogenase (quinone) activity [GO:0047113]; metal ion binding [GO:0046872]	NA	NA
CCNA_00022	24	8	3	C-starvation	3	117	49	-0.466368	-0.66243	0	-1.25565	A0A0H3C536	NA	NA	Putative aerobic-type carbon monoxide dehydrogenase, small subunit CoxS (EC 1.2.5.2)	176	NA	2 iron, 2 sulfur cluster binding [GO:0051537]; aldehyde dehydrogenase (quinone) activity [GO:0047113]; metal ion binding [GO:0046872]	NA	NA
CCNA_00022	24	9	4	C-starvation	3	117	41	-0.553837	-0.786671	0	-1.51281	A0A0H3C536	NA	NA	Putative aerobic-type carbon monoxide dehydrogenase, small subunit CoxS (EC 1.2.5.2)	176	NA	2 iron, 2 sulfur cluster binding [GO:0051537]; aldehyde dehydrogenase (quinone) activity [GO:0047113]; metal ion binding [GO:0046872]	NA	NA
CCNA_00025	24	10	1	N-starvation	6	114	32	-0.628074	-0.501094	0	-1.83289	A0A0H3C3L7	NA	NA	Major facilitator superfamily transporter	550	NA	transmembrane transporter activity [GO:0022857]	NA	membrane [GO:0016020]
CCNA_00025	24	11	2	N-starvation	6	114	29	-0.684157	-0.423344	0	-1.97491	A0A0H3C3L7	NA	NA	Major facilitator superfamily transporter	550	NA	transmembrane transporter activity [GO:0022857]	NA	membrane [GO:0016020]
CCNA_00025	24	12	3	N-starvation	6	114	24	-0.738689	-0.457087	0	-2.24793	A0A0H3C3L7	NA	NA	Major facilitator superfamily transporter	550	NA	transmembrane transporter activity [GO:0022857]	NA	membrane [GO:0016020]
CCNA_00025	24	13	4	N-starvation	6	114	31	-0.760986	-0.470884	0	-1.87869	A0A0H3C3L7	NA	NA	Major facilitator superfamily transporter	550	NA	transmembrane transporter activity [GO:0022857]	NA	membrane [GO:0016020]
CCNA_00025	24	14	1	P-starvation	6	114	21	-0.940415	-0.581911	0	-2.44057	A0A0H3C3L7	NA	NA	Major facilitator superfamily transporter	550	NA	transmembrane transporter activity [GO:0022857]	NA	membrane [GO:0016020]
CCNA_00025	24	15	2	P-starvation	6	114	22	-0.847052	-0.52414	0	-2.37346	A0A0H3C3L7	NA	NA	Major facilitator superfamily transporter	550	NA	transmembrane transporter activity [GO:0022857]	NA	membrane [GO:0016020]
CCNA_00025	24	16	3	P-starvation	6	114	16	-1.04788	-0.648408	0	-2.83289	A0A0H3C3L7	NA	NA	Major facilitator superfamily transporter	550	NA	transmembrane transporter activity [GO:0022857]	NA	membrane [GO:0016020]
CCNA_00025	24	17	4	P-starvation	6	114	35	0.232328	0.226655	0	-1.70361	A0A0H3C3L7	NA	NA	Major facilitator superfamily transporter	550	NA	transmembrane transporter activity [GO:0022857]	NA	membrane [GO:0016020]
CCNA_00025	41	18	1	C-recovery	6	114	42	-0.320736	-0.255892	0	-1.44057	A0A0H3C3L7	NA	NA	Major facilitator superfamily transporter	550	NA	transmembrane transporter activity [GO:0022857]	NA	membrane [GO:0016020]
CCNA_00025	41	19	2	C-recovery	6	114	57	-0.299358	-0.185237	0	-1	A0A0H3C3L7	NA	NA	Major facilitator superfamily transporter	550	NA	transmembrane transporter activity [GO:0022857]	NA	membrane [GO:0016020]
CCNA_00025	16	2	1	M2G	6	114	33	-0.742353	-0.459355	0	-1.7885	A0A0H3C3L7	NA	NA	Major facilitator superfamily transporter	550	NA	transmembrane transporter activity [GO:0022857]	NA	membrane [GO:0016020]
CCNA_00025	41	20	3	C-recovery	6	114	25	-0.703223	-0.56105	0	-2.18903	A0A0H3C3L7	NA	NA	Major facilitator superfamily transporter	550	NA	transmembrane transporter activity [GO:0022857]	NA	membrane [GO:0016020]
CCNA_00025	41	21	4	C-recovery	6	114	50	-0.227706	-0.152479	0	-1.18903	A0A0H3C3L7	NA	NA	Major facilitator superfamily transporter	550	NA	transmembrane transporter activity [GO:0022857]	NA	membrane [GO:0016020]
CCNA_00025	41	22	1	N-recovery	6	114	44	-0.288911	-0.178773	0	-1.37346	A0A0H3C3L7	NA	NA	Major facilitator superfamily transporter	550	NA	transmembrane transporter activity [GO:0022857]	NA	membrane [GO:0016020]
CCNA_00025	41	23	2	N-recovery	6	114	40	-0.00422655	-0.00337205	0	-1.51096	A0A0H3C3L7	NA	NA	Major facilitator superfamily transporter	550	NA	transmembrane transporter activity [GO:0022857]	NA	membrane [GO:0016020]
CCNA_00025	41	24	3	N-recovery	6	114	40	-0.471281	-0.29162	0	-1.51096	A0A0H3C3L7	NA	NA	Major facilitator superfamily transporter	550	NA	transmembrane transporter activity [GO:0022857]	NA	membrane [GO:0016020]
CCNA_00025	41	25	4	N-recovery	6	114	51	-0.419657	-0.334813	0	-1.16046	A0A0H3C3L7	NA	NA	Major facilitator superfamily transporter	550	NA	transmembrane transporter activity [GO:0022857]	NA	membrane [GO:0016020]
CCNA_00025	41	26	1	P-recovery	6	114	38	-0.337179	-0.26901	0	-1.58496	A0A0H3C3L7	NA	NA	Major facilitator superfamily transporter	550	NA	transmembrane transporter activity [GO:0022857]	NA	membrane [GO:0016020]
CCNA_00025	41	27	2	P-recovery	6	114	29	-0.544125	-0.434117	0	-1.97491	A0A0H3C3L7	NA	NA	Major facilitator superfamily transporter	550	NA	transmembrane transporter activity [GO:0022857]	NA	membrane [GO:0016020]
CCNA_00025	41	28	3	P-recovery	6	114	36	-0.604513	-0.4048	0	-1.66297	A0A0H3C3L7	NA	NA	Major facilitator superfamily transporter	550	NA	transmembrane transporter activity [GO:0022857]	NA	membrane [GO:0016020]
CCNA_00025	41	29	4	P-recovery	6	114	46	-0.666312	-0.412302	0	-1.30933	A0A0H3C3L7	NA	NA	Major facilitator superfamily transporter	550	NA	transmembrane transporter activity [GO:0022857]	NA	membrane [GO:0016020]
CCNA_00025	16	3	2	M2G	6	114	56	-0.176378	-0.109139	0	-1.02554	A0A0H3C3L7	NA	NA	Major facilitator superfamily transporter	550	NA	transmembrane transporter activity [GO:0022857]	NA	membrane [GO:0016020]
CCNA_00025	16	4	3	M2G	6	114	32	-0.0189348	-0.0151066	0	-1.83289	A0A0H3C3L7	NA	NA	Major facilitator superfamily transporter	550	NA	transmembrane transporter activity [GO:0022857]	NA	membrane [GO:0016020]
CCNA_00025	16	5	4	M2G	6	114	30	-0.528471	-0.477647	0	-1.926	A0A0H3C3L7	NA	NA	Major facilitator superfamily transporter	550	NA	transmembrane transporter activity [GO:0022857]	NA	membrane [GO:0016020]
CCNA_00025	24	6	1	C-starvation	6	114	20	-1.07936	-0.667889	0	-2.51096	A0A0H3C3L7	NA	NA	Major facilitator superfamily transporter	550	NA	transmembrane transporter activity [GO:0022857]	NA	membrane [GO:0016020]
CCNA_00025	24	7	2	C-starvation	6	114	32	-0.775692	-0.479984	0	-1.83289	A0A0H3C3L7	NA	NA	Major facilitator superfamily transporter	550	NA	transmembrane transporter activity [GO:0022857]	NA	membrane [GO:0016020]
CCNA_00025	24	8	3	C-starvation	6	114	46	-0.503106	-0.311313	0	-1.30933	A0A0H3C3L7	NA	NA	Major facilitator superfamily transporter	550	NA	transmembrane transporter activity [GO:0022857]	NA	membrane [GO:0016020]
CCNA_00025	24	9	4	C-starvation	6	114	39	-0.533932	-0.425985	0	-1.54749	A0A0H3C3L7	NA	NA	Major facilitator superfamily transporter	550	NA	transmembrane transporter activity [GO:0022857]	NA	membrane [GO:0016020]
CCNA_00026	24	10	1	N-starvation	5	309	127	0.0100937	0.0178001	0	-1.28278	A0A0H3C4A7	NA	NA	histidine kinase (EC 2.7.13.3)	900	NA	phosphorelay sensor kinase activity [GO:0000155]	regulation of DNA-templated transcription [GO:0006355]	NA
CCNA_00026	24	11	2	N-starvation	5	309	152	0.130079	0.228126	0	-1.02354	A0A0H3C4A7	NA	NA	histidine kinase (EC 2.7.13.3)	900	NA	phosphorelay sensor kinase activity [GO:0000155]	regulation of DNA-templated transcription [GO:0006355]	NA
CCNA_00026	24	12	3	N-starvation	5	309	98	-0.296747	-0.277785	0	-1.65675	A0A0H3C4A7	NA	NA	histidine kinase (EC 2.7.13.3)	900	NA	phosphorelay sensor kinase activity [GO:0000155]	regulation of DNA-templated transcription [GO:0006355]	NA
CCNA_00026	24	13	4	N-starvation	5	309	125	-0.243499	-0.400699	0	-1.30568	A0A0H3C4A7	NA	NA	histidine kinase (EC 2.7.13.3)	900	NA	phosphorelay sensor kinase activity [GO:0000155]	regulation of DNA-templated transcription [GO:0006355]	NA
CCNA_00026	24	14	1	P-starvation	5	309	105	-0.391572	-0.639524	0	-1.55722	A0A0H3C4A7	NA	NA	histidine kinase (EC 2.7.13.3)	900	NA	phosphorelay sensor kinase activity [GO:0000155]	regulation of DNA-templated transcription [GO:0006355]	NA
CCNA_00026	24	15	2	P-starvation	5	309	118	0.0978485	0.0661126	0	-1.38882	A0A0H3C4A7	NA	NA	histidine kinase (EC 2.7.13.3)	900	NA	phosphorelay sensor kinase activity [GO:0000155]	regulation of DNA-templated transcription [GO:0006355]	NA
CCNA_00026	24	16	3	P-starvation	5	309	72	-0.545554	-0.608844	0	-2.10154	A0A0H3C4A7	NA	NA	histidine kinase (EC 2.7.13.3)	900	NA	phosphorelay sensor kinase activity [GO:0000155]	regulation of DNA-templated transcription [GO:0006355]	NA
CCNA_00026	24	17	4	P-starvation	5	309	53	-0.758492	-0.846485	0	-2.54354	A0A0H3C4A7	NA	NA	histidine kinase (EC 2.7.13.3)	900	NA	phosphorelay sensor kinase activity [GO:0000155]	regulation of DNA-templated transcription [GO:0006355]	NA
CCNA_00026	41	18	1	C-recovery	5	309	145	-0.127751	-0.142571	0	-1.09155	A0A0H3C4A7	NA	NA	histidine kinase (EC 2.7.13.3)	900	NA	phosphorelay sensor kinase activity [GO:0000155]	regulation of DNA-templated transcription [GO:0006355]	NA
CCNA_00026	41	19	2	C-recovery	5	309	185	-0.203855	-0.281243	0	-0.740082	A0A0H3C4A7	NA	NA	histidine kinase (EC 2.7.13.3)	900	NA	phosphorelay sensor kinase activity [GO:0000155]	regulation of DNA-templated transcription [GO:0006355]	NA
CCNA_00026	16	2	1	M2G	5	309	155	-0.00736627	-0.0101627	0	-0.995339	A0A0H3C4A7	NA	NA	histidine kinase (EC 2.7.13.3)	900	NA	phosphorelay sensor kinase activity [GO:0000155]	regulation of DNA-templated transcription [GO:0006355]	NA
CCNA_00026	41	20	3	C-recovery	5	309	118	0.0398411	0.0661252	0	-1.38882	A0A0H3C4A7	NA	NA	histidine kinase (EC 2.7.13.3)	900	NA	phosphorelay sensor kinase activity [GO:0000155]	regulation of DNA-templated transcription [GO:0006355]	NA
CCNA_00026	41	21	4	C-recovery	5	309	155	-0.0506111	-0.0878689	0	-0.995339	A0A0H3C4A7	NA	NA	histidine kinase (EC 2.7.13.3)	900	NA	phosphorelay sensor kinase activity [GO:0000155]	regulation of DNA-templated transcription [GO:0006355]	NA
CCNA_00026	41	22	1	N-recovery	5	309	134	-0.0283621	-0.039129	0	-1.20537	A0A0H3C4A7	NA	NA	histidine kinase (EC 2.7.13.3)	900	NA	phosphorelay sensor kinase activity [GO:0000155]	regulation of DNA-templated transcription [GO:0006355]	NA
CCNA_00026	41	23	2	N-recovery	5	309	117	-0.108259	-0.169809	0	-1.4011	A0A0H3C4A7	NA	NA	histidine kinase (EC 2.7.13.3)	900	NA	phosphorelay sensor kinase activity [GO:0000155]	regulation of DNA-templated transcription [GO:0006355]	NA
CCNA_00026	41	24	3	N-recovery	5	309	116	-0.556364	-0.831795	0	-1.41348	A0A0H3C4A7	NA	NA	histidine kinase (EC 2.7.13.3)	900	NA	phosphorelay sensor kinase activity [GO:0000155]	regulation of DNA-templated transcription [GO:0006355]	NA
CCNA_00026	41	25	4	N-recovery	5	309	158	-0.319442	-0.600948	0	-0.967682	A0A0H3C4A7	NA	NA	histidine kinase (EC 2.7.13.3)	900	NA	phosphorelay sensor kinase activity [GO:0000155]	regulation of DNA-templated transcription [GO:0006355]	NA
CCNA_00026	41	26	1	P-recovery	5	309	119	-0.310479	-0.431901	0	-1.37665	A0A0H3C4A7	NA	NA	histidine kinase (EC 2.7.13.3)	900	NA	phosphorelay sensor kinase activity [GO:0000155]	regulation of DNA-templated transcription [GO:0006355]	NA
CCNA_00026	41	27	2	P-recovery	5	309	123	-0.0685144	-0.094524	0	-1.32895	A0A0H3C4A7	NA	NA	histidine kinase (EC 2.7.13.3)	900	NA	phosphorelay sensor kinase activity [GO:0000155]	regulation of DNA-templated transcription [GO:0006355]	NA
CCNA_00026	41	28	3	P-recovery	5	309	167	0.00324647	0.00594379	0	-0.887759	A0A0H3C4A7	NA	NA	histidine kinase (EC 2.7.13.3)	900	NA	phosphorelay sensor kinase activity [GO:0000155]	regulation of DNA-templated transcription [GO:0006355]	NA
CCNA_00026	41	29	4	P-recovery	5	309	182	-0.107329	-0.206854	0	-0.763668	A0A0H3C4A7	NA	NA	histidine kinase (EC 2.7.13.3)	900	NA	phosphorelay sensor kinase activity [GO:0000155]	regulation of DNA-templated transcription [GO:0006355]	NA
CCNA_00026	16	3	2	M2G	5	309	172	-0.089008	-0.122798	0	-0.845198	A0A0H3C4A7	NA	NA	histidine kinase (EC 2.7.13.3)	900	NA	phosphorelay sensor kinase activity [GO:0000155]	regulation of DNA-templated transcription [GO:0006355]	NA
CCNA_00026	16	4	3	M2G	5	309	81	-0.364486	-0.40677	0	-1.93161	A0A0H3C4A7	NA	NA	histidine kinase (EC 2.7.13.3)	900	NA	phosphorelay sensor kinase activity [GO:0000155]	regulation of DNA-templated transcription [GO:0006355]	NA
CCNA_00026	16	5	4	M2G	5	309	139	0.0613423	0.0853321	0	-1.15252	A0A0H3C4A7	NA	NA	histidine kinase (EC 2.7.13.3)	900	NA	phosphorelay sensor kinase activity [GO:0000155]	regulation of DNA-templated transcription [GO:0006355]	NA
CCNA_00026	24	6	1	C-starvation	5	309	94	-0.543376	-0.506745	0	-1.71687	A0A0H3C4A7	NA	NA	histidine kinase (EC 2.7.13.3)	900	NA	phosphorelay sensor kinase activity [GO:0000155]	regulation of DNA-templated transcription [GO:0006355]	NA
CCNA_00026	24	7	2	C-starvation	5	309	131	-0.322719	-0.477901	0	-1.23804	A0A0H3C4A7	NA	NA	histidine kinase (EC 2.7.13.3)	900	NA	phosphorelay sensor kinase activity [GO:0000155]	regulation of DNA-templated transcription [GO:0006355]	NA
CCNA_00026	24	8	3	C-starvation	5	309	145	-0.280069	-0.512764	0	-1.09155	A0A0H3C4A7	NA	NA	histidine kinase (EC 2.7.13.3)	900	NA	phosphorelay sensor kinase activity [GO:0000155]	regulation of DNA-templated transcription [GO:0006355]	NA
CCNA_00026	24	9	4	C-starvation	5	309	140	-0.151757	-0.238038	0	-1.14218	A0A0H3C4A7	NA	NA	histidine kinase (EC 2.7.13.3)	900	NA	phosphorelay sensor kinase activity [GO:0000155]	regulation of DNA-templated transcription [GO:0006355]	NA
CCNA_00027	24	10	1	N-starvation	3	66	34	0.111127	0.0701758	0	-0.956931	A0A0H3C539	NA	NA	PKHD-type hydroxylase CCNA_00027 (EC 1.14.11.-)	229	NA	2-oxoglutarate-dependent dioxygenase activity [GO:0016706]; iron ion binding [GO:0005506]; L-ascorbic acid binding [GO:0031418]	NA	NA
CCNA_00027	24	11	2	N-starvation	3	66	24	-0.223329	-0.18439	0	-1.45943	A0A0H3C539	NA	NA	PKHD-type hydroxylase CCNA_00027 (EC 1.14.11.-)	229	NA	2-oxoglutarate-dependent dioxygenase activity [GO:0016706]; iron ion binding [GO:0005506]; L-ascorbic acid binding [GO:0031418]	NA	NA
CCNA_00027	24	12	3	N-starvation	3	66	18	-0.444324	-0.280586	0	-1.87447	A0A0H3C539	NA	NA	PKHD-type hydroxylase CCNA_00027 (EC 1.14.11.-)	229	NA	2-oxoglutarate-dependent dioxygenase activity [GO:0016706]; iron ion binding [GO:0005506]; L-ascorbic acid binding [GO:0031418]	NA	NA
CCNA_00027	24	13	4	N-starvation	3	66	25	-0.451223	-0.284943	0	-1.40054	A0A0H3C539	NA	NA	PKHD-type hydroxylase CCNA_00027 (EC 1.14.11.-)	229	NA	2-oxoglutarate-dependent dioxygenase activity [GO:0016706]; iron ion binding [GO:0005506]; L-ascorbic acid binding [GO:0031418]	NA	NA
CCNA_00027	24	14	1	P-starvation	3	66	23	-0.413674	-0.261231	0	-1.52083	A0A0H3C539	NA	NA	PKHD-type hydroxylase CCNA_00027 (EC 1.14.11.-)	229	NA	2-oxoglutarate-dependent dioxygenase activity [GO:0016706]; iron ion binding [GO:0005506]; L-ascorbic acid binding [GO:0031418]	NA	NA
CCNA_00027	24	15	2	P-starvation	3	66	18	-0.4585	-0.289538	0	-1.87447	A0A0H3C539	NA	NA	PKHD-type hydroxylase CCNA_00027 (EC 1.14.11.-)	229	NA	2-oxoglutarate-dependent dioxygenase activity [GO:0016706]; iron ion binding [GO:0005506]; L-ascorbic acid binding [GO:0031418]	NA	NA
CCNA_00027	24	16	3	P-starvation	3	66	7	-1.24861	-0.788488	0	-3.23704	A0A0H3C539	NA	NA	PKHD-type hydroxylase CCNA_00027 (EC 1.14.11.-)	229	NA	2-oxoglutarate-dependent dioxygenase activity [GO:0016706]; iron ion binding [GO:0005506]; L-ascorbic acid binding [GO:0031418]	NA	NA
CCNA_00027	24	17	4	P-starvation	3	66	11	-0.764573	-0.482821	0	-2.58496	A0A0H3C539	NA	NA	PKHD-type hydroxylase CCNA_00027 (EC 1.14.11.-)	229	NA	2-oxoglutarate-dependent dioxygenase activity [GO:0016706]; iron ion binding [GO:0005506]; L-ascorbic acid binding [GO:0031418]	NA	NA
CCNA_00027	41	18	1	C-recovery	3	66	39	0.273798	0.172901	0	-0.758992	A0A0H3C539	NA	NA	PKHD-type hydroxylase CCNA_00027 (EC 1.14.11.-)	229	NA	2-oxoglutarate-dependent dioxygenase activity [GO:0016706]; iron ion binding [GO:0005506]; L-ascorbic acid binding [GO:0031418]	NA	NA
CCNA_00027	41	19	2	C-recovery	3	66	55	0.559129	0.574678	0	-0.263034	A0A0H3C539	NA	NA	PKHD-type hydroxylase CCNA_00027 (EC 1.14.11.-)	229	NA	2-oxoglutarate-dependent dioxygenase activity [GO:0016706]; iron ion binding [GO:0005506]; L-ascorbic acid binding [GO:0031418]	NA	NA
CCNA_00027	16	2	1	M2G	3	66	29	-0.297558	-0.187905	0	-1.18641	A0A0H3C539	NA	NA	PKHD-type hydroxylase CCNA_00027 (EC 1.14.11.-)	229	NA	2-oxoglutarate-dependent dioxygenase activity [GO:0016706]; iron ion binding [GO:0005506]; L-ascorbic acid binding [GO:0031418]	NA	NA
CCNA_00027	41	20	3	C-recovery	3	66	29	-0.129571	-0.0818227	0	-1.18641	A0A0H3C539	NA	NA	PKHD-type hydroxylase CCNA_00027 (EC 1.14.11.-)	229	NA	2-oxoglutarate-dependent dioxygenase activity [GO:0016706]; iron ion binding [GO:0005506]; L-ascorbic acid binding [GO:0031418]	NA	NA
CCNA_00027	41	21	4	C-recovery	3	66	31	-0.287704	-0.181683	0	-1.0902	A0A0H3C539	NA	NA	PKHD-type hydroxylase CCNA_00027 (EC 1.14.11.-)	229	NA	2-oxoglutarate-dependent dioxygenase activity [GO:0016706]; iron ion binding [GO:0005506]; L-ascorbic acid binding [GO:0031418]	NA	NA
CCNA_00027	41	22	1	N-recovery	3	66	18	-0.747955	-0.472327	0	-1.87447	A0A0H3C539	NA	NA	PKHD-type hydroxylase CCNA_00027 (EC 1.14.11.-)	229	NA	2-oxoglutarate-dependent dioxygenase activity [GO:0016706]; iron ion binding [GO:0005506]; L-ascorbic acid binding [GO:0031418]	NA	NA
CCNA_00027	41	23	2	N-recovery	3	66	25	-0.098461	-0.0621772	0	-1.40054	A0A0H3C539	NA	NA	PKHD-type hydroxylase CCNA_00027 (EC 1.14.11.-)	229	NA	2-oxoglutarate-dependent dioxygenase activity [GO:0016706]; iron ion binding [GO:0005506]; L-ascorbic acid binding [GO:0031418]	NA	NA
CCNA_00027	41	24	3	N-recovery	3	66	24	-0.557178	-0.351853	0	-1.45943	A0A0H3C539	NA	NA	PKHD-type hydroxylase CCNA_00027 (EC 1.14.11.-)	229	NA	2-oxoglutarate-dependent dioxygenase activity [GO:0016706]; iron ion binding [GO:0005506]; L-ascorbic acid binding [GO:0031418]	NA	NA
CCNA_00027	41	25	4	N-recovery	3	66	35	-0.28122	-0.177588	0	-0.915111	A0A0H3C539	NA	NA	PKHD-type hydroxylase CCNA_00027 (EC 1.14.11.-)	229	NA	2-oxoglutarate-dependent dioxygenase activity [GO:0016706]; iron ion binding [GO:0005506]; L-ascorbic acid binding [GO:0031418]	NA	NA
CCNA_00027	41	26	1	P-recovery	3	66	21	-0.494183	-0.325889	0	-1.65208	A0A0H3C539	NA	NA	PKHD-type hydroxylase CCNA_00027 (EC 1.14.11.-)	229	NA	2-oxoglutarate-dependent dioxygenase activity [GO:0016706]; iron ion binding [GO:0005506]; L-ascorbic acid binding [GO:0031418]	NA	NA
CCNA_00027	41	27	2	P-recovery	3	66	27	-0.0545081	-0.0450041	0	-1.28951	A0A0H3C539	NA	NA	PKHD-type hydroxylase CCNA_00027 (EC 1.14.11.-)	229	NA	2-oxoglutarate-dependent dioxygenase activity [GO:0016706]; iron ion binding [GO:0005506]; L-ascorbic acid binding [GO:0031418]	NA	NA
CCNA_00027	41	28	3	P-recovery	3	66	28	-0.487249	-0.307693	0	-1.23704	A0A0H3C539	NA	NA	PKHD-type hydroxylase CCNA_00027 (EC 1.14.11.-)	229	NA	2-oxoglutarate-dependent dioxygenase activity [GO:0016706]; iron ion binding [GO:0005506]; L-ascorbic acid binding [GO:0031418]	NA	NA
CCNA_00027	41	29	4	P-recovery	3	66	42	0.0253573	0.028838	0	-0.652077	A0A0H3C539	NA	NA	PKHD-type hydroxylase CCNA_00027 (EC 1.14.11.-)	229	NA	2-oxoglutarate-dependent dioxygenase activity [GO:0016706]; iron ion binding [GO:0005506]; L-ascorbic acid binding [GO:0031418]	NA	NA
CCNA_00027	16	3	2	M2G	3	66	37	-0.0749852	-0.0708524	0	-0.834941	A0A0H3C539	NA	NA	PKHD-type hydroxylase CCNA_00027 (EC 1.14.11.-)	229	NA	2-oxoglutarate-dependent dioxygenase activity [GO:0016706]; iron ion binding [GO:0005506]; L-ascorbic acid binding [GO:0031418]	NA	NA
CCNA_00027	16	4	3	M2G	3	66	19	-0.354259	-0.223711	0	-1.79647	A0A0H3C539	NA	NA	PKHD-type hydroxylase CCNA_00027 (EC 1.14.11.-)	229	NA	2-oxoglutarate-dependent dioxygenase activity [GO:0016706]; iron ion binding [GO:0005506]; L-ascorbic acid binding [GO:0031418]	NA	NA
CCNA_00027	16	5	4	M2G	3	66	23	-0.383833	-0.242387	0	-1.52083	A0A0H3C539	NA	NA	PKHD-type hydroxylase CCNA_00027 (EC 1.14.11.-)	229	NA	2-oxoglutarate-dependent dioxygenase activity [GO:0016706]; iron ion binding [GO:0005506]; L-ascorbic acid binding [GO:0031418]	NA	NA
CCNA_00027	24	6	1	C-starvation	3	66	27	-0.0512862	-0.0484596	0	-1.28951	A0A0H3C539	NA	NA	PKHD-type hydroxylase CCNA_00027 (EC 1.14.11.-)	229	NA	2-oxoglutarate-dependent dioxygenase activity [GO:0016706]; iron ion binding [GO:0005506]; L-ascorbic acid binding [GO:0031418]	NA	NA
CCNA_00027	24	7	2	C-starvation	3	66	17	-0.949963	-0.784328	0	-1.95693	A0A0H3C539	NA	NA	PKHD-type hydroxylase CCNA_00027 (EC 1.14.11.-)	229	NA	2-oxoglutarate-dependent dioxygenase activity [GO:0016706]; iron ion binding [GO:0005506]; L-ascorbic acid binding [GO:0031418]	NA	NA
CCNA_00027	24	8	3	C-starvation	3	66	33	-0.257011	-0.1623	0	-1	A0A0H3C539	NA	NA	PKHD-type hydroxylase CCNA_00027 (EC 1.14.11.-)	229	NA	2-oxoglutarate-dependent dioxygenase activity [GO:0016706]; iron ion binding [GO:0005506]; L-ascorbic acid binding [GO:0031418]	NA	NA
CCNA_00027	24	9	4	C-starvation	3	66	27	-0.372939	-0.235508	0	-1.28951	A0A0H3C539	NA	NA	PKHD-type hydroxylase CCNA_00027 (EC 1.14.11.-)	229	NA	2-oxoglutarate-dependent dioxygenase activity [GO:0016706]; iron ion binding [GO:0005506]; L-ascorbic acid binding [GO:0031418]	NA	NA
CCNA_00028	24	10	1	N-starvation	6	104	36	-0.356319	-0.294191	0	-1.53051	A0A0H3C5S7	NA	NA	TonB-dependent receptor	773	NA	siderophore uptake transmembrane transporter activity [GO:0015344]; signaling receptor activity [GO:0038023]	NA	cell outer membrane [GO:0009279]
CCNA_00028	24	11	2	N-starvation	6	104	35	-0.317369	-0.262032	0	-1.57116	A0A0H3C5S7	NA	NA	TonB-dependent receptor	773	NA	siderophore uptake transmembrane transporter activity [GO:0015344]; signaling receptor activity [GO:0038023]	NA	cell outer membrane [GO:0009279]
CCNA_00028	24	12	3	N-starvation	6	104	49	0.472591	0.446543	0	-1.08573	A0A0H3C5S7	NA	NA	TonB-dependent receptor	773	NA	siderophore uptake transmembrane transporter activity [GO:0015344]; signaling receptor activity [GO:0038023]	NA	cell outer membrane [GO:0009279]
CCNA_00028	24	13	4	N-starvation	6	104	59	0.0095804	0.00604994	0	-0.817797	A0A0H3C5S7	NA	NA	TonB-dependent receptor	773	NA	siderophore uptake transmembrane transporter activity [GO:0015344]; signaling receptor activity [GO:0038023]	NA	cell outer membrane [GO:0009279]
CCNA_00028	24	14	1	P-starvation	6	104	44	0.13809	0.14193	0	-1.24101	A0A0H3C5S7	NA	NA	TonB-dependent receptor	773	NA	siderophore uptake transmembrane transporter activity [GO:0015344]; signaling receptor activity [GO:0038023]	NA	cell outer membrane [GO:0009279]
CCNA_00028	24	15	2	P-starvation	6	104	43	0.146104	0.0945326	0	-1.27417	A0A0H3C5S7	NA	NA	TonB-dependent receptor	773	NA	siderophore uptake transmembrane transporter activity [GO:0015344]; signaling receptor activity [GO:0038023]	NA	cell outer membrane [GO:0009279]
CCNA_00028	24	16	3	P-starvation	6	104	48	0.609351	0.663851	0	-1.11548	A0A0H3C5S7	NA	NA	TonB-dependent receptor	773	NA	siderophore uptake transmembrane transporter activity [GO:0015344]; signaling receptor activity [GO:0038023]	NA	cell outer membrane [GO:0009279]
CCNA_00028	24	17	4	P-starvation	6	104	32	0.170599	0.140854	0	-1.70044	A0A0H3C5S7	NA	NA	TonB-dependent receptor	773	NA	siderophore uptake transmembrane transporter activity [GO:0015344]; signaling receptor activity [GO:0038023]	NA	cell outer membrane [GO:0009279]
CCNA_00028	41	18	1	C-recovery	6	104	63	0.437679	0.361366	0	-0.72316	A0A0H3C5S7	NA	NA	TonB-dependent receptor	773	NA	siderophore uptake transmembrane transporter activity [GO:0015344]; signaling receptor activity [GO:0038023]	NA	cell outer membrane [GO:0009279]
CCNA_00028	41	19	2	C-recovery	6	104	90	0.448121	0.369987	0	-0.208587	A0A0H3C5S7	NA	NA	TonB-dependent receptor	773	NA	siderophore uptake transmembrane transporter activity [GO:0015344]; signaling receptor activity [GO:0038023]	NA	cell outer membrane [GO:0009279]
CCNA_00028	16	2	1	M2G	6	104	64	0.388036	0.366649	0	-0.70044	A0A0H3C5S7	NA	NA	TonB-dependent receptor	773	NA	siderophore uptake transmembrane transporter activity [GO:0015344]; signaling receptor activity [GO:0038023]	NA	cell outer membrane [GO:0009279]
CCNA_00028	41	20	3	C-recovery	6	104	56	0.442566	0.418174	0	-0.893085	A0A0H3C5S7	NA	NA	TonB-dependent receptor	773	NA	siderophore uptake transmembrane transporter activity [GO:0015344]; signaling receptor activity [GO:0038023]	NA	cell outer membrane [GO:0009279]
CCNA_00028	41	21	4	C-recovery	6	104	75	0.549245	0.473061	0	-0.471621	A0A0H3C5S7	NA	NA	TonB-dependent receptor	773	NA	siderophore uptake transmembrane transporter activity [GO:0015344]; signaling receptor activity [GO:0038023]	NA	cell outer membrane [GO:0009279]
CCNA_00028	41	22	1	N-recovery	6	104	52	0.104559	0.0863283	0	-1	A0A0H3C5S7	NA	NA	TonB-dependent receptor	773	NA	siderophore uptake transmembrane transporter activity [GO:0015344]; signaling receptor activity [GO:0038023]	NA	cell outer membrane [GO:0009279]
CCNA_00028	41	23	2	N-recovery	6	104	40	-0.074275	-0.0480575	0	-1.37851	A0A0H3C5S7	NA	NA	TonB-dependent receptor	773	NA	siderophore uptake transmembrane transporter activity [GO:0015344]; signaling receptor activity [GO:0038023]	NA	cell outer membrane [GO:0009279]
CCNA_00028	41	24	3	N-recovery	6	104	40	-0.309966	-0.195741	0	-1.37851	A0A0H3C5S7	NA	NA	TonB-dependent receptor	773	NA	siderophore uptake transmembrane transporter activity [GO:0015344]; signaling receptor activity [GO:0038023]	NA	cell outer membrane [GO:0009279]
CCNA_00028	41	25	4	N-recovery	6	104	63	0.0152682	0.0152596	0	-0.72316	A0A0H3C5S7	NA	NA	TonB-dependent receptor	773	NA	siderophore uptake transmembrane transporter activity [GO:0015344]; signaling receptor activity [GO:0038023]	NA	cell outer membrane [GO:0009279]
CCNA_00028	41	26	1	P-recovery	6	104	52	0.236486	0.243063	0	-1	A0A0H3C5S7	NA	NA	TonB-dependent receptor	773	NA	siderophore uptake transmembrane transporter activity [GO:0015344]; signaling receptor activity [GO:0038023]	NA	cell outer membrane [GO:0009279]
CCNA_00028	41	27	2	P-recovery	6	104	47	0.23693	0.153299	0	-1.14585	A0A0H3C5S7	NA	NA	TonB-dependent receptor	773	NA	siderophore uptake transmembrane transporter activity [GO:0015344]; signaling receptor activity [GO:0038023]	NA	cell outer membrane [GO:0009279]
CCNA_00028	41	28	3	P-recovery	6	104	52	-0.0530842	-0.0501585	0	-1	A0A0H3C5S7	NA	NA	TonB-dependent receptor	773	NA	siderophore uptake transmembrane transporter activity [GO:0015344]; signaling receptor activity [GO:0038023]	NA	cell outer membrane [GO:0009279]
CCNA_00028	41	29	4	P-recovery	6	104	77	0.425369	0.483759	0	-0.433653	A0A0H3C5S7	NA	NA	TonB-dependent receptor	773	NA	siderophore uptake transmembrane transporter activity [GO:0015344]; signaling receptor activity [GO:0038023]	NA	cell outer membrane [GO:0009279]
CCNA_00028	16	3	2	M2G	6	104	66	0.124167	0.117324	0	-0.656046	A0A0H3C5S7	NA	NA	TonB-dependent receptor	773	NA	siderophore uptake transmembrane transporter activity [GO:0015344]; signaling receptor activity [GO:0038023]	NA	cell outer membrane [GO:0009279]
CCNA_00028	16	4	3	M2G	6	104	39	0.215568	0.185667	0	-1.41504	A0A0H3C5S7	NA	NA	TonB-dependent receptor	773	NA	siderophore uptake transmembrane transporter activity [GO:0015344]; signaling receptor activity [GO:0038023]	NA	cell outer membrane [GO:0009279]
CCNA_00028	16	5	4	M2G	6	104	55	0.193953	0.167051	0	-0.91908	A0A0H3C5S7	NA	NA	TonB-dependent receptor	773	NA	siderophore uptake transmembrane transporter activity [GO:0015344]; signaling receptor activity [GO:0038023]	NA	cell outer membrane [GO:0009279]
CCNA_00028	24	6	1	C-starvation	6	104	48	0.0778276	0.0491474	0	-1.11548	A0A0H3C5S7	NA	NA	TonB-dependent receptor	773	NA	siderophore uptake transmembrane transporter activity [GO:0015344]; signaling receptor activity [GO:0038023]	NA	cell outer membrane [GO:0009279]
CCNA_00028	24	7	2	C-starvation	6	104	60	0.209173	0.135339	0	-0.793549	A0A0H3C5S7	NA	NA	TonB-dependent receptor	773	NA	siderophore uptake transmembrane transporter activity [GO:0015344]; signaling receptor activity [GO:0038023]	NA	cell outer membrane [GO:0009279]
CCNA_00028	24	8	3	C-starvation	6	104	78	0.237022	0.236888	0	-0.415037	A0A0H3C5S7	NA	NA	TonB-dependent receptor	773	NA	siderophore uptake transmembrane transporter activity [GO:0015344]; signaling receptor activity [GO:0038023]	NA	cell outer membrane [GO:0009279]
CCNA_00028	24	9	4	C-starvation	6	104	60	0.121579	0.10038	0	-0.793549	A0A0H3C5S7	NA	NA	TonB-dependent receptor	773	NA	siderophore uptake transmembrane transporter activity [GO:0015344]; signaling receptor activity [GO:0038023]	NA	cell outer membrane [GO:0009279]
CCNA_00029	24	10	1	N-starvation	2	43	12	-0.583606	-0.674259	0	-1.8413	A0A0H3C2K2	NA	NA	Lysine exporter protein	210	NA	NA	amino acid transport [GO:0006865]	plasma membrane [GO:0005886]
CCNA_00029	24	11	2	N-starvation	2	43	20	0.116661	0.127468	0	-1.10434	A0A0H3C2K2	NA	NA	Lysine exporter protein	210	NA	NA	amino acid transport [GO:0006865]	plasma membrane [GO:0005886]
CCNA_00029	24	12	3	N-starvation	2	43	12	-0.2141	-0.179591	0	-1.8413	A0A0H3C2K2	NA	NA	Lysine exporter protein	210	NA	NA	amino acid transport [GO:0006865]	plasma membrane [GO:0005886]
CCNA_00029	24	13	4	N-starvation	2	43	21	0.0760262	0.0809522	0	-1.03395	A0A0H3C2K2	NA	NA	Lysine exporter protein	210	NA	NA	amino acid transport [GO:0006865]	plasma membrane [GO:0005886]
CCNA_00029	24	14	1	P-starvation	2	43	10	-0.749252	-0.820131	0	-2.10434	A0A0H3C2K2	NA	NA	Lysine exporter protein	210	NA	NA	amino acid transport [GO:0006865]	plasma membrane [GO:0005886]
CCNA_00029	24	15	2	P-starvation	2	43	9	-0.704568	-0.676893	0	-2.25634	A0A0H3C2K2	NA	NA	Lysine exporter protein	210	NA	NA	amino acid transport [GO:0006865]	plasma membrane [GO:0005886]
CCNA_00029	24	16	3	P-starvation	2	43	14	0.0404859	0.0346624	0	-1.61891	A0A0H3C2K2	NA	NA	Lysine exporter protein	210	NA	NA	amino acid transport [GO:0006865]	plasma membrane [GO:0005886]
CCNA_00029	24	17	4	P-starvation	2	43	6	-0.625057	-0.420744	0	-2.8413	A0A0H3C2K2	NA	NA	Lysine exporter protein	210	NA	NA	amino acid transport [GO:0006865]	plasma membrane [GO:0005886]
CCNA_00029	41	18	1	C-recovery	2	43	31	0.542752	0.71671	0	-0.472068	A0A0H3C2K2	NA	NA	Lysine exporter protein	210	NA	NA	amino acid transport [GO:0006865]	plasma membrane [GO:0005886]
CCNA_00029	41	19	2	C-recovery	2	43	22	-0.322268	-0.495522	0	-0.966833	A0A0H3C2K2	NA	NA	Lysine exporter protein	210	NA	NA	amino acid transport [GO:0006865]	plasma membrane [GO:0005886]
CCNA_00029	16	2	1	M2G	2	43	12	-0.684037	-0.75566	0	-1.8413	A0A0H3C2K2	NA	NA	Lysine exporter protein	210	NA	NA	amino acid transport [GO:0006865]	plasma membrane [GO:0005886]
CCNA_00029	41	20	3	C-recovery	2	43	14	-0.291926	-0.309166	0	-1.61891	A0A0H3C2K2	NA	NA	Lysine exporter protein	210	NA	NA	amino acid transport [GO:0006865]	plasma membrane [GO:0005886]
CCNA_00029	41	21	4	C-recovery	2	43	14	-0.600607	-0.810521	0	-1.61891	A0A0H3C2K2	NA	NA	Lysine exporter protein	210	NA	NA	amino acid transport [GO:0006865]	plasma membrane [GO:0005886]
CCNA_00029	41	22	1	N-recovery	2	43	21	0.176229	0.177146	0	-1.03395	A0A0H3C2K2	NA	NA	Lysine exporter protein	210	NA	NA	amino acid transport [GO:0006865]	plasma membrane [GO:0005886]
CCNA_00029	41	23	2	N-recovery	2	43	19	0.172304	0.169674	0	-1.17834	A0A0H3C2K2	NA	NA	Lysine exporter protein	210	NA	NA	amino acid transport [GO:0006865]	plasma membrane [GO:0005886]
CCNA_00029	41	24	3	N-recovery	2	43	18	-0.155616	-0.193156	0	-1.25634	A0A0H3C2K2	NA	NA	Lysine exporter protein	210	NA	NA	amino acid transport [GO:0006865]	plasma membrane [GO:0005886]
CCNA_00029	41	25	4	N-recovery	2	43	23	-0.227785	-0.309431	0	-0.902703	A0A0H3C2K2	NA	NA	Lysine exporter protein	210	NA	NA	amino acid transport [GO:0006865]	plasma membrane [GO:0005886]
CCNA_00029	41	26	1	P-recovery	2	43	14	-0.393276	-0.433536	0	-1.61891	A0A0H3C2K2	NA	NA	Lysine exporter protein	210	NA	NA	amino acid transport [GO:0006865]	plasma membrane [GO:0005886]
CCNA_00029	41	27	2	P-recovery	2	43	14	-0.268394	-0.279734	0	-1.61891	A0A0H3C2K2	NA	NA	Lysine exporter protein	210	NA	NA	amino acid transport [GO:0006865]	plasma membrane [GO:0005886]
CCNA_00029	41	28	3	P-recovery	2	43	21	-0.091573	-0.107967	0	-1.03395	A0A0H3C2K2	NA	NA	Lysine exporter protein	210	NA	NA	amino acid transport [GO:0006865]	plasma membrane [GO:0005886]
CCNA_00029	41	29	4	P-recovery	2	43	34	0.256051	0.300309	0	-0.338802	A0A0H3C2K2	NA	NA	Lysine exporter protein	210	NA	NA	amino acid transport [GO:0006865]	plasma membrane [GO:0005886]
CCNA_00029	16	3	2	M2G	2	43	39	0.536711	0.682398	0	-0.140863	A0A0H3C2K2	NA	NA	Lysine exporter protein	210	NA	NA	amino acid transport [GO:0006865]	plasma membrane [GO:0005886]
CCNA_00029	16	4	3	M2G	2	43	10	-0.448582	-0.397852	0	-2.10434	A0A0H3C2K2	NA	NA	Lysine exporter protein	210	NA	NA	amino acid transport [GO:0006865]	plasma membrane [GO:0005886]
CCNA_00029	16	5	4	M2G	2	43	21	0.257201	0.27687	0	-1.03395	A0A0H3C2K2	NA	NA	Lysine exporter protein	210	NA	NA	amino acid transport [GO:0006865]	plasma membrane [GO:0005886]
CCNA_00029	24	6	1	C-starvation	2	43	11	-0.495568	-0.45364	0	-1.96683	A0A0H3C2K2	NA	NA	Lysine exporter protein	210	NA	NA	amino acid transport [GO:0006865]	plasma membrane [GO:0005886]
CCNA_00029	24	7	2	C-starvation	2	43	32	0.410661	0.52964	0	-0.426265	A0A0H3C2K2	NA	NA	Lysine exporter protein	210	NA	NA	amino acid transport [GO:0006865]	plasma membrane [GO:0005886]
CCNA_00029	24	8	3	C-starvation	2	43	25	0.0159877	0.0201141	0	-0.782409	A0A0H3C2K2	NA	NA	Lysine exporter protein	210	NA	NA	amino acid transport [GO:0006865]	plasma membrane [GO:0005886]
CCNA_00029	24	9	4	C-starvation	2	43	30	0.377239	0.543128	0	-0.519374	A0A0H3C2K2	NA	NA	Lysine exporter protein	210	NA	NA	amino acid transport [GO:0006865]	plasma membrane [GO:0005886]
CCNA_00030	24	10	1	N-starvation	3	88	41	0.0750192	0.0694647	0	-1.10188	A0A0H3C3L9	NA	NA	Ribonuclease T2 (EC 3.1.27.-)	244	NA	ribonuclease T2 activity [GO:0033897]; RNA binding [GO:0003723]	NA	NA
CCNA_00030	24	11	2	N-starvation	3	88	31	-0.285713	-0.355486	0	-1.50524	A0A0H3C3L9	NA	NA	Ribonuclease T2 (EC 3.1.27.-)	244	NA	ribonuclease T2 activity [GO:0033897]; RNA binding [GO:0003723]	NA	NA
CCNA_00030	24	12	3	N-starvation	3	88	27	-0.285534	-0.33598	0	-1.70454	A0A0H3C3L9	NA	NA	Ribonuclease T2 (EC 3.1.27.-)	244	NA	ribonuclease T2 activity [GO:0033897]; RNA binding [GO:0003723]	NA	NA
CCNA_00030	24	13	4	N-starvation	3	88	36	-0.208792	-0.230653	0	-1.28951	A0A0H3C3L9	NA	NA	Ribonuclease T2 (EC 3.1.27.-)	244	NA	ribonuclease T2 activity [GO:0033897]; RNA binding [GO:0003723]	NA	NA
CCNA_00030	24	14	1	P-starvation	3	88	42	0.162184	0.206917	0	-1.06711	A0A0H3C3L9	NA	NA	Ribonuclease T2 (EC 3.1.27.-)	244	NA	ribonuclease T2 activity [GO:0033897]; RNA binding [GO:0003723]	NA	NA
CCNA_00030	24	15	2	P-starvation	3	88	35	0.0614143	0.0709644	0	-1.33015	A0A0H3C3L9	NA	NA	Ribonuclease T2 (EC 3.1.27.-)	244	NA	ribonuclease T2 activity [GO:0033897]; RNA binding [GO:0003723]	NA	NA
CCNA_00030	24	16	3	P-starvation	3	88	21	-0.471067	-0.496466	0	-2.06711	A0A0H3C3L9	NA	NA	Ribonuclease T2 (EC 3.1.27.-)	244	NA	ribonuclease T2 activity [GO:0033897]; RNA binding [GO:0003723]	NA	NA
CCNA_00030	24	17	4	P-starvation	3	88	19	-0.386998	-0.364681	0	-2.2115	A0A0H3C3L9	NA	NA	Ribonuclease T2 (EC 3.1.27.-)	244	NA	ribonuclease T2 activity [GO:0033897]; RNA binding [GO:0003723]	NA	NA
CCNA_00030	41	18	1	C-recovery	3	88	47	0.153823	0.191388	0	-0.904843	A0A0H3C3L9	NA	NA	Ribonuclease T2 (EC 3.1.27.-)	244	NA	ribonuclease T2 activity [GO:0033897]; RNA binding [GO:0003723]	NA	NA
CCNA_00030	41	19	2	C-recovery	3	88	64	-0.0108218	-0.0181147	0	-0.459432	A0A0H3C3L9	NA	NA	Ribonuclease T2 (EC 3.1.27.-)	244	NA	ribonuclease T2 activity [GO:0033897]; RNA binding [GO:0003723]	NA	NA
CCNA_00030	16	2	1	M2G	3	88	38	-0.148161	-0.201267	0	-1.2115	A0A0H3C3L9	NA	NA	Ribonuclease T2 (EC 3.1.27.-)	244	NA	ribonuclease T2 activity [GO:0033897]; RNA binding [GO:0003723]	NA	NA
CCNA_00030	41	20	3	C-recovery	3	88	32	-0.174041	-0.231392	0	-1.45943	A0A0H3C3L9	NA	NA	Ribonuclease T2 (EC 3.1.27.-)	244	NA	ribonuclease T2 activity [GO:0033897]; RNA binding [GO:0003723]	NA	NA
CCNA_00030	41	21	4	C-recovery	3	88	37	-0.325684	-0.500774	0	-1.24998	A0A0H3C3L9	NA	NA	Ribonuclease T2 (EC 3.1.27.-)	244	NA	ribonuclease T2 activity [GO:0033897]; RNA binding [GO:0003723]	NA	NA
CCNA_00030	41	22	1	N-recovery	3	88	37	-0.104792	-0.153938	0	-1.24998	A0A0H3C3L9	NA	NA	Ribonuclease T2 (EC 3.1.27.-)	244	NA	ribonuclease T2 activity [GO:0033897]; RNA binding [GO:0003723]	NA	NA
CCNA_00030	41	23	2	N-recovery	3	88	26	-0.431087	-0.534545	0	-1.75899	A0A0H3C3L9	NA	NA	Ribonuclease T2 (EC 3.1.27.-)	244	NA	ribonuclease T2 activity [GO:0033897]; RNA binding [GO:0003723]	NA	NA
CCNA_00030	41	24	3	N-recovery	3	88	41	0.0134594	0.0148686	0	-1.10188	A0A0H3C3L9	NA	NA	Ribonuclease T2 (EC 3.1.27.-)	244	NA	ribonuclease T2 activity [GO:0033897]; RNA binding [GO:0003723]	NA	NA
CCNA_00030	41	25	4	N-recovery	3	88	44	-0.441247	-0.641902	0	-1	A0A0H3C3L9	NA	NA	Ribonuclease T2 (EC 3.1.27.-)	244	NA	ribonuclease T2 activity [GO:0033897]; RNA binding [GO:0003723]	NA	NA
CCNA_00030	41	26	1	P-recovery	3	88	30	-0.408538	-0.59597	0	-1.55254	A0A0H3C3L9	NA	NA	Ribonuclease T2 (EC 3.1.27.-)	244	NA	ribonuclease T2 activity [GO:0033897]; RNA binding [GO:0003723]	NA	NA
CCNA_00030	41	27	2	P-recovery	3	88	34	-0.0804408	-0.0995603	0	-1.37197	A0A0H3C3L9	NA	NA	Ribonuclease T2 (EC 3.1.27.-)	244	NA	ribonuclease T2 activity [GO:0033897]; RNA binding [GO:0003723]	NA	NA
CCNA_00030	41	28	3	P-recovery	3	88	47	-0.0293368	-0.0365011	0	-0.904843	A0A0H3C3L9	NA	NA	Ribonuclease T2 (EC 3.1.27.-)	244	NA	ribonuclease T2 activity [GO:0033897]; RNA binding [GO:0003723]	NA	NA
CCNA_00030	41	29	4	P-recovery	3	88	55	0.00137288	0.00186497	0	-0.678072	A0A0H3C3L9	NA	NA	Ribonuclease T2 (EC 3.1.27.-)	244	NA	ribonuclease T2 activity [GO:0033897]; RNA binding [GO:0003723]	NA	NA
CCNA_00030	16	3	2	M2G	3	88	56	0.164885	0.253529	0	-0.652077	A0A0H3C3L9	NA	NA	Ribonuclease T2 (EC 3.1.27.-)	244	NA	ribonuclease T2 activity [GO:0033897]; RNA binding [GO:0003723]	NA	NA
CCNA_00030	16	4	3	M2G	3	88	31	0.0984849	0.101475	0	-1.50524	A0A0H3C3L9	NA	NA	Ribonuclease T2 (EC 3.1.27.-)	244	NA	ribonuclease T2 activity [GO:0033897]; RNA binding [GO:0003723]	NA	NA
CCNA_00030	16	5	4	M2G	3	88	33	-0.103383	-0.128415	0	-1.41504	A0A0H3C3L9	NA	NA	Ribonuclease T2 (EC 3.1.27.-)	244	NA	ribonuclease T2 activity [GO:0033897]; RNA binding [GO:0003723]	NA	NA
CCNA_00030	24	6	1	C-starvation	3	88	31	-0.294165	-0.383326	0	-1.50524	A0A0H3C3L9	NA	NA	Ribonuclease T2 (EC 3.1.27.-)	244	NA	ribonuclease T2 activity [GO:0033897]; RNA binding [GO:0003723]	NA	NA
CCNA_00030	24	7	2	C-starvation	3	88	47	-0.154588	-0.237695	0	-0.904843	A0A0H3C3L9	NA	NA	Ribonuclease T2 (EC 3.1.27.-)	244	NA	ribonuclease T2 activity [GO:0033897]; RNA binding [GO:0003723]	NA	NA
CCNA_00030	24	8	3	C-starvation	3	88	63	0.194322	0.355328	0	-0.482152	A0A0H3C3L9	NA	NA	Ribonuclease T2 (EC 3.1.27.-)	244	NA	ribonuclease T2 activity [GO:0033897]; RNA binding [GO:0003723]	NA	NA
CCNA_00030	24	9	4	C-starvation	3	88	51	0.117703	0.180981	0	-0.787006	A0A0H3C3L9	NA	NA	Ribonuclease T2 (EC 3.1.27.-)	244	NA	ribonuclease T2 activity [GO:0033897]; RNA binding [GO:0003723]	NA	NA
CCNA_00035	24	10	1	N-starvation	6	186	84	0.179539	0.191691	0	-1.14684	A0A0H3C5T2	truB	NA	tRNA pseudouridine synthase B (EC 5.4.99.25) (tRNA pseudouridine(55) synthase) (Psi55 synthase) (tRNA pseudouridylate synthase) (tRNA-uridine isomerase)	310	FUNCTION: Responsible for synthesis of pseudouridine from uracil-55 in the psi GC loop of transfer RNAs. {ECO:0000256|HAMAP-Rule:MF_01080}.	lyase activity [GO:0016829]; RNA binding [GO:0003723]; tRNA pseudouridine synthase activity [GO:0106029]	tRNA pseudouridine synthesis [GO:0031119]	NA
CCNA_00035	24	11	2	N-starvation	6	186	98	0.364426	0.389091	0	-0.924449	A0A0H3C5T2	truB	NA	tRNA pseudouridine synthase B (EC 5.4.99.25) (tRNA pseudouridine(55) synthase) (Psi55 synthase) (tRNA pseudouridylate synthase) (tRNA-uridine isomerase)	310	FUNCTION: Responsible for synthesis of pseudouridine from uracil-55 in the psi GC loop of transfer RNAs. {ECO:0000256|HAMAP-Rule:MF_01080}.	lyase activity [GO:0016829]; RNA binding [GO:0003723]; tRNA pseudouridine synthase activity [GO:0106029]	tRNA pseudouridine synthesis [GO:0031119]	NA
CCNA_00035	24	12	3	N-starvation	6	186	79	0.269699	0.287952	0	-1.23538	A0A0H3C5T2	truB	NA	tRNA pseudouridine synthase B (EC 5.4.99.25) (tRNA pseudouridine(55) synthase) (Psi55 synthase) (tRNA pseudouridylate synthase) (tRNA-uridine isomerase)	310	FUNCTION: Responsible for synthesis of pseudouridine from uracil-55 in the psi GC loop of transfer RNAs. {ECO:0000256|HAMAP-Rule:MF_01080}.	lyase activity [GO:0016829]; RNA binding [GO:0003723]; tRNA pseudouridine synthase activity [GO:0106029]	tRNA pseudouridine synthesis [GO:0031119]	NA
CCNA_00035	24	13	4	N-starvation	6	186	118	0.465276	0.453915	0	-0.656516	A0A0H3C5T2	truB	NA	tRNA pseudouridine synthase B (EC 5.4.99.25) (tRNA pseudouridine(55) synthase) (Psi55 synthase) (tRNA pseudouridylate synthase) (tRNA-uridine isomerase)	310	FUNCTION: Responsible for synthesis of pseudouridine from uracil-55 in the psi GC loop of transfer RNAs. {ECO:0000256|HAMAP-Rule:MF_01080}.	lyase activity [GO:0016829]; RNA binding [GO:0003723]; tRNA pseudouridine synthase activity [GO:0106029]	tRNA pseudouridine synthesis [GO:0031119]	NA
CCNA_00035	24	14	1	P-starvation	6	186	71	-0.0159892	-0.0190592	0	-1.38941	A0A0H3C5T2	truB	NA	tRNA pseudouridine synthase B (EC 5.4.99.25) (tRNA pseudouridine(55) synthase) (Psi55 synthase) (tRNA pseudouridylate synthase) (tRNA-uridine isomerase)	310	FUNCTION: Responsible for synthesis of pseudouridine from uracil-55 in the psi GC loop of transfer RNAs. {ECO:0000256|HAMAP-Rule:MF_01080}.	lyase activity [GO:0016829]; RNA binding [GO:0003723]; tRNA pseudouridine synthase activity [GO:0106029]	tRNA pseudouridine synthesis [GO:0031119]	NA
CCNA_00035	24	15	2	P-starvation	6	186	90	0.407667	0.397712	0	-1.04731	A0A0H3C5T2	truB	NA	tRNA pseudouridine synthase B (EC 5.4.99.25) (tRNA pseudouridine(55) synthase) (Psi55 synthase) (tRNA pseudouridylate synthase) (tRNA-uridine isomerase)	310	FUNCTION: Responsible for synthesis of pseudouridine from uracil-55 in the psi GC loop of transfer RNAs. {ECO:0000256|HAMAP-Rule:MF_01080}.	lyase activity [GO:0016829]; RNA binding [GO:0003723]; tRNA pseudouridine synthase activity [GO:0106029]	tRNA pseudouridine synthesis [GO:0031119]	NA
CCNA_00035	24	16	3	P-starvation	6	186	84	0.573212	0.612007	0	-1.14684	A0A0H3C5T2	truB	NA	tRNA pseudouridine synthase B (EC 5.4.99.25) (tRNA pseudouridine(55) synthase) (Psi55 synthase) (tRNA pseudouridylate synthase) (tRNA-uridine isomerase)	310	FUNCTION: Responsible for synthesis of pseudouridine from uracil-55 in the psi GC loop of transfer RNAs. {ECO:0000256|HAMAP-Rule:MF_01080}.	lyase activity [GO:0016829]; RNA binding [GO:0003723]; tRNA pseudouridine synthase activity [GO:0106029]	tRNA pseudouridine synthesis [GO:0031119]	NA
CCNA_00035	24	17	4	P-starvation	6	186	64	0.337764	0.28571	0	-1.53916	A0A0H3C5T2	truB	NA	tRNA pseudouridine synthase B (EC 5.4.99.25) (tRNA pseudouridine(55) synthase) (Psi55 synthase) (tRNA pseudouridylate synthase) (tRNA-uridine isomerase)	310	FUNCTION: Responsible for synthesis of pseudouridine from uracil-55 in the psi GC loop of transfer RNAs. {ECO:0000256|HAMAP-Rule:MF_01080}.	lyase activity [GO:0016829]; RNA binding [GO:0003723]; tRNA pseudouridine synthase activity [GO:0106029]	tRNA pseudouridine synthesis [GO:0031119]	NA
CCNA_00035	41	18	1	C-recovery	6	186	103	0.278747	0.297613	0	-0.852658	A0A0H3C5T2	truB	NA	tRNA pseudouridine synthase B (EC 5.4.99.25) (tRNA pseudouridine(55) synthase) (Psi55 synthase) (tRNA pseudouridylate synthase) (tRNA-uridine isomerase)	310	FUNCTION: Responsible for synthesis of pseudouridine from uracil-55 in the psi GC loop of transfer RNAs. {ECO:0000256|HAMAP-Rule:MF_01080}.	lyase activity [GO:0016829]; RNA binding [GO:0003723]; tRNA pseudouridine synthase activity [GO:0106029]	tRNA pseudouridine synthesis [GO:0031119]	NA
CCNA_00035	41	19	2	C-recovery	6	186	158	0.4702	0.560481	0	-0.235378	A0A0H3C5T2	truB	NA	tRNA pseudouridine synthase B (EC 5.4.99.25) (tRNA pseudouridine(55) synthase) (Psi55 synthase) (tRNA pseudouridylate synthase) (tRNA-uridine isomerase)	310	FUNCTION: Responsible for synthesis of pseudouridine from uracil-55 in the psi GC loop of transfer RNAs. {ECO:0000256|HAMAP-Rule:MF_01080}.	lyase activity [GO:0016829]; RNA binding [GO:0003723]; tRNA pseudouridine synthase activity [GO:0106029]	tRNA pseudouridine synthesis [GO:0031119]	NA
CCNA_00035	16	2	1	M2G	6	186	86	-0.0463773	-0.0452449	0	-1.11289	A0A0H3C5T2	truB	NA	tRNA pseudouridine synthase B (EC 5.4.99.25) (tRNA pseudouridine(55) synthase) (Psi55 synthase) (tRNA pseudouridylate synthase) (tRNA-uridine isomerase)	310	FUNCTION: Responsible for synthesis of pseudouridine from uracil-55 in the psi GC loop of transfer RNAs. {ECO:0000256|HAMAP-Rule:MF_01080}.	lyase activity [GO:0016829]; RNA binding [GO:0003723]; tRNA pseudouridine synthase activity [GO:0106029]	tRNA pseudouridine synthesis [GO:0031119]	NA
CCNA_00035	41	20	3	C-recovery	6	186	98	0.487258	0.412164	0	-0.924449	A0A0H3C5T2	truB	NA	tRNA pseudouridine synthase B (EC 5.4.99.25) (tRNA pseudouridine(55) synthase) (Psi55 synthase) (tRNA pseudouridylate synthase) (tRNA-uridine isomerase)	310	FUNCTION: Responsible for synthesis of pseudouridine from uracil-55 in the psi GC loop of transfer RNAs. {ECO:0000256|HAMAP-Rule:MF_01080}.	lyase activity [GO:0016829]; RNA binding [GO:0003723]; tRNA pseudouridine synthase activity [GO:0106029]	tRNA pseudouridine synthesis [GO:0031119]	NA
CCNA_00035	41	21	4	C-recovery	6	186	110	0.253911	0.302664	0	-0.757799	A0A0H3C5T2	truB	NA	tRNA pseudouridine synthase B (EC 5.4.99.25) (tRNA pseudouridine(55) synthase) (Psi55 synthase) (tRNA pseudouridylate synthase) (tRNA-uridine isomerase)	310	FUNCTION: Responsible for synthesis of pseudouridine from uracil-55 in the psi GC loop of transfer RNAs. {ECO:0000256|HAMAP-Rule:MF_01080}.	lyase activity [GO:0016829]; RNA binding [GO:0003723]; tRNA pseudouridine synthase activity [GO:0106029]	tRNA pseudouridine synthesis [GO:0031119]	NA
CCNA_00035	41	22	1	N-recovery	6	186	80	0.0692647	0.0675734	0	-1.21723	A0A0H3C5T2	truB	NA	tRNA pseudouridine synthase B (EC 5.4.99.25) (tRNA pseudouridine(55) synthase) (Psi55 synthase) (tRNA pseudouridylate synthase) (tRNA-uridine isomerase)	310	FUNCTION: Responsible for synthesis of pseudouridine from uracil-55 in the psi GC loop of transfer RNAs. {ECO:0000256|HAMAP-Rule:MF_01080}.	lyase activity [GO:0016829]; RNA binding [GO:0003723]; tRNA pseudouridine synthase activity [GO:0106029]	tRNA pseudouridine synthesis [GO:0031119]	NA
CCNA_00035	41	23	2	N-recovery	6	186	87	0.264357	0.257902	0	-1.09622	A0A0H3C5T2	truB	NA	tRNA pseudouridine synthase B (EC 5.4.99.25) (tRNA pseudouridine(55) synthase) (Psi55 synthase) (tRNA pseudouridylate synthase) (tRNA-uridine isomerase)	310	FUNCTION: Responsible for synthesis of pseudouridine from uracil-55 in the psi GC loop of transfer RNAs. {ECO:0000256|HAMAP-Rule:MF_01080}.	lyase activity [GO:0016829]; RNA binding [GO:0003723]; tRNA pseudouridine synthase activity [GO:0106029]	tRNA pseudouridine synthesis [GO:0031119]	NA
CCNA_00035	41	24	3	N-recovery	6	186	96	0.25058	0.284977	0	-0.954196	A0A0H3C5T2	truB	NA	tRNA pseudouridine synthase B (EC 5.4.99.25) (tRNA pseudouridine(55) synthase) (Psi55 synthase) (tRNA pseudouridylate synthase) (tRNA-uridine isomerase)	310	FUNCTION: Responsible for synthesis of pseudouridine from uracil-55 in the psi GC loop of transfer RNAs. {ECO:0000256|HAMAP-Rule:MF_01080}.	lyase activity [GO:0016829]; RNA binding [GO:0003723]; tRNA pseudouridine synthase activity [GO:0106029]	tRNA pseudouridine synthesis [GO:0031119]	NA
CCNA_00035	41	25	4	N-recovery	6	186	102	-0.109768	-0.143129	0	-0.866733	A0A0H3C5T2	truB	NA	tRNA pseudouridine synthase B (EC 5.4.99.25) (tRNA pseudouridine(55) synthase) (Psi55 synthase) (tRNA pseudouridylate synthase) (tRNA-uridine isomerase)	310	FUNCTION: Responsible for synthesis of pseudouridine from uracil-55 in the psi GC loop of transfer RNAs. {ECO:0000256|HAMAP-Rule:MF_01080}.	lyase activity [GO:0016829]; RNA binding [GO:0003723]; tRNA pseudouridine synthase activity [GO:0106029]	tRNA pseudouridine synthesis [GO:0031119]	NA
CCNA_00035	41	26	1	P-recovery	6	186	75	-0.138162	-0.116869	0	-1.31034	A0A0H3C5T2	truB	NA	tRNA pseudouridine synthase B (EC 5.4.99.25) (tRNA pseudouridine(55) synthase) (Psi55 synthase) (tRNA pseudouridylate synthase) (tRNA-uridine isomerase)	310	FUNCTION: Responsible for synthesis of pseudouridine from uracil-55 in the psi GC loop of transfer RNAs. {ECO:0000256|HAMAP-Rule:MF_01080}.	lyase activity [GO:0016829]; RNA binding [GO:0003723]; tRNA pseudouridine synthase activity [GO:0106029]	tRNA pseudouridine synthesis [GO:0031119]	NA
CCNA_00035	41	27	2	P-recovery	6	186	80	0.156571	0.152748	0	-1.21723	A0A0H3C5T2	truB	NA	tRNA pseudouridine synthase B (EC 5.4.99.25) (tRNA pseudouridine(55) synthase) (Psi55 synthase) (tRNA pseudouridylate synthase) (tRNA-uridine isomerase)	310	FUNCTION: Responsible for synthesis of pseudouridine from uracil-55 in the psi GC loop of transfer RNAs. {ECO:0000256|HAMAP-Rule:MF_01080}.	lyase activity [GO:0016829]; RNA binding [GO:0003723]; tRNA pseudouridine synthase activity [GO:0106029]	tRNA pseudouridine synthesis [GO:0031119]	NA
CCNA_00035	41	28	3	P-recovery	6	186	90	-0.0469379	-0.0559502	0	-1.04731	A0A0H3C5T2	truB	NA	tRNA pseudouridine synthase B (EC 5.4.99.25) (tRNA pseudouridine(55) synthase) (Psi55 synthase) (tRNA pseudouridylate synthase) (tRNA-uridine isomerase)	310	FUNCTION: Responsible for synthesis of pseudouridine from uracil-55 in the psi GC loop of transfer RNAs. {ECO:0000256|HAMAP-Rule:MF_01080}.	lyase activity [GO:0016829]; RNA binding [GO:0003723]; tRNA pseudouridine synthase activity [GO:0106029]	tRNA pseudouridine synthesis [GO:0031119]	NA
CCNA_00035	41	29	4	P-recovery	6	186	112	0.046115	0.0492361	0	-0.731804	A0A0H3C5T2	truB	NA	tRNA pseudouridine synthase B (EC 5.4.99.25) (tRNA pseudouridine(55) synthase) (Psi55 synthase) (tRNA pseudouridylate synthase) (tRNA-uridine isomerase)	310	FUNCTION: Responsible for synthesis of pseudouridine from uracil-55 in the psi GC loop of transfer RNAs. {ECO:0000256|HAMAP-Rule:MF_01080}.	lyase activity [GO:0016829]; RNA binding [GO:0003723]; tRNA pseudouridine synthase activity [GO:0106029]	tRNA pseudouridine synthesis [GO:0031119]	NA
CCNA_00035	16	3	2	M2G	6	186	114	0.162484	0.137443	0	-0.706269	A0A0H3C5T2	truB	NA	tRNA pseudouridine synthase B (EC 5.4.99.25) (tRNA pseudouridine(55) synthase) (Psi55 synthase) (tRNA pseudouridylate synthase) (tRNA-uridine isomerase)	310	FUNCTION: Responsible for synthesis of pseudouridine from uracil-55 in the psi GC loop of transfer RNAs. {ECO:0000256|HAMAP-Rule:MF_01080}.	lyase activity [GO:0016829]; RNA binding [GO:0003723]; tRNA pseudouridine synthase activity [GO:0106029]	tRNA pseudouridine synthesis [GO:0031119]	NA
CCNA_00035	16	4	3	M2G	6	186	63	0.0332752	0.028147	0	-1.56188	A0A0H3C5T2	truB	NA	tRNA pseudouridine synthase B (EC 5.4.99.25) (tRNA pseudouridine(55) synthase) (Psi55 synthase) (tRNA pseudouridylate synthase) (tRNA-uridine isomerase)	310	FUNCTION: Responsible for synthesis of pseudouridine from uracil-55 in the psi GC loop of transfer RNAs. {ECO:0000256|HAMAP-Rule:MF_01080}.	lyase activity [GO:0016829]; RNA binding [GO:0003723]; tRNA pseudouridine synthase activity [GO:0106029]	tRNA pseudouridine synthesis [GO:0031119]	NA
CCNA_00035	16	5	4	M2G	6	186	73	-0.066788	-0.0759559	0	-1.34933	A0A0H3C5T2	truB	NA	tRNA pseudouridine synthase B (EC 5.4.99.25) (tRNA pseudouridine(55) synthase) (Psi55 synthase) (tRNA pseudouridylate synthase) (tRNA-uridine isomerase)	310	FUNCTION: Responsible for synthesis of pseudouridine from uracil-55 in the psi GC loop of transfer RNAs. {ECO:0000256|HAMAP-Rule:MF_01080}.	lyase activity [GO:0016829]; RNA binding [GO:0003723]; tRNA pseudouridine synthase activity [GO:0106029]	tRNA pseudouridine synthesis [GO:0031119]	NA
CCNA_00035	24	6	1	C-starvation	6	186	84	0.182268	0.154178	0	-1.14684	A0A0H3C5T2	truB	NA	tRNA pseudouridine synthase B (EC 5.4.99.25) (tRNA pseudouridine(55) synthase) (Psi55 synthase) (tRNA pseudouridylate synthase) (tRNA-uridine isomerase)	310	FUNCTION: Responsible for synthesis of pseudouridine from uracil-55 in the psi GC loop of transfer RNAs. {ECO:0000256|HAMAP-Rule:MF_01080}.	lyase activity [GO:0016829]; RNA binding [GO:0003723]; tRNA pseudouridine synthase activity [GO:0106029]	tRNA pseudouridine synthesis [GO:0031119]	NA
CCNA_00035	24	7	2	C-starvation	6	186	103	0.0141001	0.0137558	0	-0.852658	A0A0H3C5T2	truB	NA	tRNA pseudouridine synthase B (EC 5.4.99.25) (tRNA pseudouridine(55) synthase) (Psi55 synthase) (tRNA pseudouridylate synthase) (tRNA-uridine isomerase)	310	FUNCTION: Responsible for synthesis of pseudouridine from uracil-55 in the psi GC loop of transfer RNAs. {ECO:0000256|HAMAP-Rule:MF_01080}.	lyase activity [GO:0016829]; RNA binding [GO:0003723]; tRNA pseudouridine synthase activity [GO:0106029]	tRNA pseudouridine synthesis [GO:0031119]	NA
CCNA_00035	24	8	3	C-starvation	6	186	104	-0.0996209	-0.0842679	0	-0.838719	A0A0H3C5T2	truB	NA	tRNA pseudouridine synthase B (EC 5.4.99.25) (tRNA pseudouridine(55) synthase) (Psi55 synthase) (tRNA pseudouridylate synthase) (tRNA-uridine isomerase)	310	FUNCTION: Responsible for synthesis of pseudouridine from uracil-55 in the psi GC loop of transfer RNAs. {ECO:0000256|HAMAP-Rule:MF_01080}.	lyase activity [GO:0016829]; RNA binding [GO:0003723]; tRNA pseudouridine synthase activity [GO:0106029]	tRNA pseudouridine synthesis [GO:0031119]	NA
CCNA_00035	24	9	4	C-starvation	6	186	96	-0.0190626	-0.0185971	0	-0.954196	A0A0H3C5T2	truB	NA	tRNA pseudouridine synthase B (EC 5.4.99.25) (tRNA pseudouridine(55) synthase) (Psi55 synthase) (tRNA pseudouridylate synthase) (tRNA-uridine isomerase)	310	FUNCTION: Responsible for synthesis of pseudouridine from uracil-55 in the psi GC loop of transfer RNAs. {ECO:0000256|HAMAP-Rule:MF_01080}.	lyase activity [GO:0016829]; RNA binding [GO:0003723]; tRNA pseudouridine synthase activity [GO:0106029]	tRNA pseudouridine synthesis [GO:0031119]	NA
CCNA_00038	24	10	1	N-starvation	3	42	28	0.672555	0.85744	0	-0.584963	A0A0H3C3M3	NA	NA	Metalloproteinase inhibitor	191	NA	NA	NA	NA
CCNA_00038	24	11	2	N-starvation	3	42	22	0.390916	0.425879	0	-0.932886	A0A0H3C3M3	NA	NA	Metalloproteinase inhibitor	191	NA	NA	NA	NA
CCNA_00038	24	12	3	N-starvation	3	42	9	-0.781961	-0.690637	0	-2.22239	A0A0H3C3M3	NA	NA	Metalloproteinase inhibitor	191	NA	NA	NA	NA
CCNA_00038	24	13	4	N-starvation	3	42	18	-0.107544	-0.131474	0	-1.22239	A0A0H3C3M3	NA	NA	Metalloproteinase inhibitor	191	NA	NA	NA	NA
CCNA_00038	24	14	1	P-starvation	3	42	19	0.111515	0.138288	0	-1.14439	A0A0H3C3M3	NA	NA	Metalloproteinase inhibitor	191	NA	NA	NA	NA
CCNA_00038	24	15	2	P-starvation	3	42	18	0.227724	0.2355	0	-1.22239	A0A0H3C3M3	NA	NA	Metalloproteinase inhibitor	191	NA	NA	NA	NA
CCNA_00038	24	16	3	P-starvation	3	42	6	-1.13234	-1.03826	0	-2.80735	A0A0H3C3M3	NA	NA	Metalloproteinase inhibitor	191	NA	NA	NA	NA
CCNA_00038	24	17	4	P-starvation	3	42	11	0.117733	0.0788373	0	-1.93289	A0A0H3C3M3	NA	NA	Metalloproteinase inhibitor	191	NA	NA	NA	NA
CCNA_00038	41	18	1	C-recovery	3	42	29	0.524844	0.715148	0	-0.534336	A0A0H3C3M3	NA	NA	Metalloproteinase inhibitor	191	NA	NA	NA	NA
CCNA_00038	41	19	2	C-recovery	3	42	26	-0.0508561	-0.0582744	0	-0.691878	A0A0H3C3M3	NA	NA	Metalloproteinase inhibitor	191	NA	NA	NA	NA
CCNA_00038	16	2	1	M2G	3	42	27	0.398165	0.542537	0	-0.63743	A0A0H3C3M3	NA	NA	Metalloproteinase inhibitor	191	NA	NA	NA	NA
CCNA_00038	41	20	3	C-recovery	3	42	13	-0.417475	-0.43173	0	-1.69188	A0A0H3C3M3	NA	NA	Metalloproteinase inhibitor	191	NA	NA	NA	NA
CCNA_00038	41	21	4	C-recovery	3	42	22	0.0298384	0.0367973	0	-0.932886	A0A0H3C3M3	NA	NA	Metalloproteinase inhibitor	191	NA	NA	NA	NA
CCNA_00038	41	22	1	N-recovery	3	42	9	-0.97641	-0.895283	0	-2.22239	A0A0H3C3M3	NA	NA	Metalloproteinase inhibitor	191	NA	NA	NA	NA
CCNA_00038	41	23	2	N-recovery	3	42	22	0.348868	0.360781	0	-0.932886	A0A0H3C3M3	NA	NA	Metalloproteinase inhibitor	191	NA	NA	NA	NA
CCNA_00038	41	24	3	N-recovery	3	42	15	-0.306487	-0.281022	0	-1.48543	A0A0H3C3M3	NA	NA	Metalloproteinase inhibitor	191	NA	NA	NA	NA
CCNA_00038	41	25	4	N-recovery	3	42	32	0.261632	0.356498	0	-0.392317	A0A0H3C3M3	NA	NA	Metalloproteinase inhibitor	191	NA	NA	NA	NA
CCNA_00038	41	26	1	P-recovery	3	42	19	0.0245735	0.0326912	0	-1.14439	A0A0H3C3M3	NA	NA	Metalloproteinase inhibitor	191	NA	NA	NA	NA
CCNA_00038	41	27	2	P-recovery	3	42	31	0.821756	0.960594	0	-0.438121	A0A0H3C3M3	NA	NA	Metalloproteinase inhibitor	191	NA	NA	NA	NA
CCNA_00038	41	28	3	P-recovery	3	42	33	0.539144	0.617788	0	-0.347923	A0A0H3C3M3	NA	NA	Metalloproteinase inhibitor	191	NA	NA	NA	NA
CCNA_00038	41	29	4	P-recovery	3	42	39	0.599385	0.851368	0	-0.106915	A0A0H3C3M3	NA	NA	Metalloproteinase inhibitor	191	NA	NA	NA	NA
CCNA_00038	16	3	2	M2G	3	42	26	0.112884	0.129351	0	-0.691878	A0A0H3C3M3	NA	NA	Metalloproteinase inhibitor	191	NA	NA	NA	NA
CCNA_00038	16	4	3	M2G	3	42	17	0.309034	0.202776	0	-1.30485	A0A0H3C3M3	NA	NA	Metalloproteinase inhibitor	191	NA	NA	NA	NA
CCNA_00038	16	5	4	M2G	3	42	14	-0.22478	-0.198528	0	-1.58496	A0A0H3C3M3	NA	NA	Metalloproteinase inhibitor	191	NA	NA	NA	NA
CCNA_00038	24	6	1	C-starvation	3	42	17	-0.00220437	-0.00271847	0	-1.30485	A0A0H3C3M3	NA	NA	Metalloproteinase inhibitor	191	NA	NA	NA	NA
CCNA_00038	24	7	2	C-starvation	3	42	16	-0.502614	-0.519776	0	-1.39232	A0A0H3C3M3	NA	NA	Metalloproteinase inhibitor	191	NA	NA	NA	NA
CCNA_00038	24	8	3	C-starvation	3	42	30	0.347025	0.424243	0	-0.485427	A0A0H3C3M3	NA	NA	Metalloproteinase inhibitor	191	NA	NA	NA	NA
CCNA_00038	24	9	4	C-starvation	3	42	30	0.447312	0.512561	0	-0.485427	A0A0H3C3M3	NA	NA	Metalloproteinase inhibitor	191	NA	NA	NA	NA
CCNA_00039	24	10	1	N-starvation	3	97	45	0.0831487	0.0746727	0	-1.10806	A0A0H3C4C3	NA	NA	DUF2939 domain-containing protein	172	NA	NA	NA	NA
CCNA_00039	24	11	2	N-starvation	3	97	49	0.0909842	0.0962807	0	-0.985203	A0A0H3C4C3	NA	NA	DUF2939 domain-containing protein	172	NA	NA	NA	NA
CCNA_00039	24	12	3	N-starvation	3	97	27	-0.420771	-0.445265	0	-1.84503	A0A0H3C4C3	NA	NA	DUF2939 domain-containing protein	172	NA	NA	NA	NA
CCNA_00039	24	13	4	N-starvation	3	97	38	-0.303211	-0.357448	0	-1.35199	A0A0H3C4C3	NA	NA	DUF2939 domain-containing protein	172	NA	NA	NA	NA
CCNA_00039	24	14	1	P-starvation	3	97	34	-0.278566	-0.25017	0	-1.51245	A0A0H3C4C3	NA	NA	DUF2939 domain-containing protein	172	NA	NA	NA	NA
CCNA_00039	24	15	2	P-starvation	3	97	50	0.46914	0.527326	0	-0.956057	A0A0H3C4C3	NA	NA	DUF2939 domain-containing protein	172	NA	NA	NA	NA
CCNA_00039	24	16	3	P-starvation	3	97	38	0.163121	0.146493	0	-1.35199	A0A0H3C4C3	NA	NA	DUF2939 domain-containing protein	172	NA	NA	NA	NA
CCNA_00039	24	17	4	P-starvation	3	97	29	0.154849	0.137576	0	-1.74193	A0A0H3C4C3	NA	NA	DUF2939 domain-containing protein	172	NA	NA	NA	NA
CCNA_00039	41	18	1	C-recovery	3	97	47	-0.0569372	-0.0671218	0	-1.04532	A0A0H3C4C3	NA	NA	DUF2939 domain-containing protein	172	NA	NA	NA	NA
CCNA_00039	41	19	2	C-recovery	3	97	81	0.443487	0.739843	0	-0.260063	A0A0H3C4C3	NA	NA	DUF2939 domain-containing protein	172	NA	NA	NA	NA
CCNA_00039	16	2	1	M2G	3	97	53	0.0681709	0.0868938	0	-0.871992	A0A0H3C4C3	NA	NA	DUF2939 domain-containing protein	172	NA	NA	NA	NA
CCNA_00039	41	20	3	C-recovery	3	97	62	0.610418	0.806642	0	-0.645717	A0A0H3C4C3	NA	NA	DUF2939 domain-containing protein	172	NA	NA	NA	NA
CCNA_00039	41	21	4	C-recovery	3	97	55	0.116595	0.148618	0	-0.818553	A0A0H3C4C3	NA	NA	DUF2939 domain-containing protein	172	NA	NA	NA	NA
CCNA_00039	41	22	1	N-recovery	3	97	46	-0.0358069	-0.0419951	0	-1.07635	A0A0H3C4C3	NA	NA	DUF2939 domain-containing protein	172	NA	NA	NA	NA
CCNA_00039	41	23	2	N-recovery	3	97	44	0.171007	0.201595	0	-1.14048	A0A0H3C4C3	NA	NA	DUF2939 domain-containing protein	172	NA	NA	NA	NA
CCNA_00039	41	24	3	N-recovery	3	97	53	0.176567	0.225061	0	-0.871992	A0A0H3C4C3	NA	NA	DUF2939 domain-containing protein	172	NA	NA	NA	NA
CCNA_00039	41	25	4	N-recovery	3	97	58	-0.177503	-0.187836	0	-0.741932	A0A0H3C4C3	NA	NA	DUF2939 domain-containing protein	172	NA	NA	NA	NA
CCNA_00039	41	26	1	P-recovery	3	97	38	-0.186924	-0.16787	0	-1.35199	A0A0H3C4C3	NA	NA	DUF2939 domain-containing protein	172	NA	NA	NA	NA
CCNA_00039	41	27	2	P-recovery	3	97	40	0.021365	0.0191871	0	-1.27798	A0A0H3C4C3	NA	NA	DUF2939 domain-containing protein	172	NA	NA	NA	NA
CCNA_00039	41	28	3	P-recovery	3	97	61	0.19356	0.228183	0	-0.669176	A0A0H3C4C3	NA	NA	DUF2939 domain-containing protein	172	NA	NA	NA	NA
CCNA_00039	41	29	4	P-recovery	3	97	58	-0.0816783	-0.0962884	0	-0.741932	A0A0H3C4C3	NA	NA	DUF2939 domain-containing protein	172	NA	NA	NA	NA
CCNA_00039	16	3	2	M2G	3	97	50	-0.0531304	-0.0809781	0	-0.956057	A0A0H3C4C3	NA	NA	DUF2939 domain-containing protein	172	NA	NA	NA	NA
CCNA_00039	16	4	3	M2G	3	97	49	0.542141	0.548904	0	-0.985203	A0A0H3C4C3	NA	NA	DUF2939 domain-containing protein	172	NA	NA	NA	NA
CCNA_00039	16	5	4	M2G	3	97	40	0.0376819	0.0480312	0	-1.27798	A0A0H3C4C3	NA	NA	DUF2939 domain-containing protein	172	NA	NA	NA	NA
CCNA_00039	24	6	1	C-starvation	3	97	43	0.0481725	0.0509768	0	-1.17365	A0A0H3C4C3	NA	NA	DUF2939 domain-containing protein	172	NA	NA	NA	NA
CCNA_00039	24	7	2	C-starvation	3	97	59	0.173767	0.23514	0	-0.71727	A0A0H3C4C3	NA	NA	DUF2939 domain-containing protein	172	NA	NA	NA	NA
CCNA_00039	24	8	3	C-starvation	3	97	60	0.0470517	0.0599743	0	-0.693022	A0A0H3C4C3	NA	NA	DUF2939 domain-containing protein	172	NA	NA	NA	NA
CCNA_00039	24	9	4	C-starvation	3	97	47	-0.100223	-0.127749	0	-1.04532	A0A0H3C4C3	NA	NA	DUF2939 domain-containing protein	172	NA	NA	NA	NA
CCNA_00047	24	10	1	N-starvation	1	31	5	-1.32086	-1.08925	0	-2.63227	B8GX04	trmB	NA	tRNA (guanine-N(7)-)-methyltransferase (EC 2.1.1.33) (tRNA (guanine(46)-N(7))-methyltransferase) (tRNA(m7G46)-methyltransferase)	226	FUNCTION: Catalyzes the formation of N(7)-methylguanine at position 46 (m7G46) in tRNA. {ECO:0000255|HAMAP-Rule:MF_01057}.	tRNA (guanine-N7-)-methyltransferase activity [GO:0008176]	NA	NA
CCNA_00047	24	11	2	N-starvation	1	31	9	-0.54719	-0.451587	0	-1.78427	B8GX04	trmB	NA	tRNA (guanine-N(7)-)-methyltransferase (EC 2.1.1.33) (tRNA (guanine(46)-N(7))-methyltransferase) (tRNA(m7G46)-methyltransferase)	226	FUNCTION: Catalyzes the formation of N(7)-methylguanine at position 46 (m7G46) in tRNA. {ECO:0000255|HAMAP-Rule:MF_01057}.	tRNA (guanine-N7-)-methyltransferase activity [GO:0008176]	NA	NA
CCNA_00047	24	12	3	N-starvation	1	31	6	-0.867477	-0.608954	0	-2.36923	B8GX04	trmB	NA	tRNA (guanine-N(7)-)-methyltransferase (EC 2.1.1.33) (tRNA (guanine(46)-N(7))-methyltransferase) (tRNA(m7G46)-methyltransferase)	226	FUNCTION: Catalyzes the formation of N(7)-methylguanine at position 46 (m7G46) in tRNA. {ECO:0000255|HAMAP-Rule:MF_01057}.	tRNA (guanine-N7-)-methyltransferase activity [GO:0008176]	NA	NA
CCNA_00047	24	13	4	N-starvation	1	31	7	-1.01906	-0.943956	0	-2.14684	B8GX04	trmB	NA	tRNA (guanine-N(7)-)-methyltransferase (EC 2.1.1.33) (tRNA (guanine(46)-N(7))-methyltransferase) (tRNA(m7G46)-methyltransferase)	226	FUNCTION: Catalyzes the formation of N(7)-methylguanine at position 46 (m7G46) in tRNA. {ECO:0000255|HAMAP-Rule:MF_01057}.	tRNA (guanine-N7-)-methyltransferase activity [GO:0008176]	NA	NA
CCNA_00047	24	14	1	P-starvation	1	31	2	-2.32784	-1.79323	0	-3.9542	B8GX04	trmB	NA	tRNA (guanine-N(7)-)-methyltransferase (EC 2.1.1.33) (tRNA (guanine(46)-N(7))-methyltransferase) (tRNA(m7G46)-methyltransferase)	226	FUNCTION: Catalyzes the formation of N(7)-methylguanine at position 46 (m7G46) in tRNA. {ECO:0000255|HAMAP-Rule:MF_01057}.	tRNA (guanine-N7-)-methyltransferase activity [GO:0008176]	NA	NA
CCNA_00047	24	15	2	P-starvation	1	31	10	-0.174176	-0.121041	0	-1.63227	B8GX04	trmB	NA	tRNA (guanine-N(7)-)-methyltransferase (EC 2.1.1.33) (tRNA (guanine(46)-N(7))-methyltransferase) (tRNA(m7G46)-methyltransferase)	226	FUNCTION: Catalyzes the formation of N(7)-methylguanine at position 46 (m7G46) in tRNA. {ECO:0000255|HAMAP-Rule:MF_01057}.	tRNA (guanine-N7-)-methyltransferase activity [GO:0008176]	NA	NA
CCNA_00047	24	16	3	P-starvation	1	31	12	0.23409	0.146597	0	-1.36923	B8GX04	trmB	NA	tRNA (guanine-N(7)-)-methyltransferase (EC 2.1.1.33) (tRNA (guanine(46)-N(7))-methyltransferase) (tRNA(m7G46)-methyltransferase)	226	FUNCTION: Catalyzes the formation of N(7)-methylguanine at position 46 (m7G46) in tRNA. {ECO:0000255|HAMAP-Rule:MF_01057}.	tRNA (guanine-N7-)-methyltransferase activity [GO:0008176]	NA	NA
CCNA_00047	24	17	4	P-starvation	1	31	5	-0.701296	-0.385382	0	-2.63227	B8GX04	trmB	NA	tRNA (guanine-N(7)-)-methyltransferase (EC 2.1.1.33) (tRNA (guanine(46)-N(7))-methyltransferase) (tRNA(m7G46)-methyltransferase)	226	FUNCTION: Catalyzes the formation of N(7)-methylguanine at position 46 (m7G46) in tRNA. {ECO:0000255|HAMAP-Rule:MF_01057}.	tRNA (guanine-N7-)-methyltransferase activity [GO:0008176]	NA	NA
CCNA_00047	41	18	1	C-recovery	1	31	5	-1.4621	-1.36065	0	-2.63227	B8GX04	trmB	NA	tRNA (guanine-N(7)-)-methyltransferase (EC 2.1.1.33) (tRNA (guanine(46)-N(7))-methyltransferase) (tRNA(m7G46)-methyltransferase)	226	FUNCTION: Catalyzes the formation of N(7)-methylguanine at position 46 (m7G46) in tRNA. {ECO:0000255|HAMAP-Rule:MF_01057}.	tRNA (guanine-N7-)-methyltransferase activity [GO:0008176]	NA	NA
CCNA_00047	41	19	2	C-recovery	1	31	8	-1.26297	-1.86767	0	-1.9542	B8GX04	trmB	NA	tRNA (guanine-N(7)-)-methyltransferase (EC 2.1.1.33) (tRNA (guanine(46)-N(7))-methyltransferase) (tRNA(m7G46)-methyltransferase)	226	FUNCTION: Catalyzes the formation of N(7)-methylguanine at position 46 (m7G46) in tRNA. {ECO:0000255|HAMAP-Rule:MF_01057}.	tRNA (guanine-N7-)-methyltransferase activity [GO:0008176]	NA	NA
CCNA_00047	16	2	1	M2G	1	31	5	-1.48955	-1.42066	0	-2.63227	B8GX04	trmB	NA	tRNA (guanine-N(7)-)-methyltransferase (EC 2.1.1.33) (tRNA (guanine(46)-N(7))-methyltransferase) (tRNA(m7G46)-methyltransferase)	226	FUNCTION: Catalyzes the formation of N(7)-methylguanine at position 46 (m7G46) in tRNA. {ECO:0000255|HAMAP-Rule:MF_01057}.	tRNA (guanine-N7-)-methyltransferase activity [GO:0008176]	NA	NA
CCNA_00047	41	20	3	C-recovery	1	31	8	-0.647226	-0.50998	0	-1.9542	B8GX04	trmB	NA	tRNA (guanine-N(7)-)-methyltransferase (EC 2.1.1.33) (tRNA (guanine(46)-N(7))-methyltransferase) (tRNA(m7G46)-methyltransferase)	226	FUNCTION: Catalyzes the formation of N(7)-methylguanine at position 46 (m7G46) in tRNA. {ECO:0000255|HAMAP-Rule:MF_01057}.	tRNA (guanine-N7-)-methyltransferase activity [GO:0008176]	NA	NA
CCNA_00047	41	21	4	C-recovery	1	31	9	-0.819901	-0.867103	0	-1.78427	B8GX04	trmB	NA	tRNA (guanine-N(7)-)-methyltransferase (EC 2.1.1.33) (tRNA (guanine(46)-N(7))-methyltransferase) (tRNA(m7G46)-methyltransferase)	226	FUNCTION: Catalyzes the formation of N(7)-methylguanine at position 46 (m7G46) in tRNA. {ECO:0000255|HAMAP-Rule:MF_01057}.	tRNA (guanine-N7-)-methyltransferase activity [GO:0008176]	NA	NA
CCNA_00047	41	22	1	N-recovery	1	31	7	-0.932696	-0.801912	0	-2.14684	B8GX04	trmB	NA	tRNA (guanine-N(7)-)-methyltransferase (EC 2.1.1.33) (tRNA (guanine(46)-N(7))-methyltransferase) (tRNA(m7G46)-methyltransferase)	226	FUNCTION: Catalyzes the formation of N(7)-methylguanine at position 46 (m7G46) in tRNA. {ECO:0000255|HAMAP-Rule:MF_01057}.	tRNA (guanine-N7-)-methyltransferase activity [GO:0008176]	NA	NA
CCNA_00047	41	23	2	N-recovery	1	31	6	-0.96819	-0.729151	0	-2.36923	B8GX04	trmB	NA	tRNA (guanine-N(7)-)-methyltransferase (EC 2.1.1.33) (tRNA (guanine(46)-N(7))-methyltransferase) (tRNA(m7G46)-methyltransferase)	226	FUNCTION: Catalyzes the formation of N(7)-methylguanine at position 46 (m7G46) in tRNA. {ECO:0000255|HAMAP-Rule:MF_01057}.	tRNA (guanine-N7-)-methyltransferase activity [GO:0008176]	NA	NA
CCNA_00047	41	24	3	N-recovery	1	31	8	-0.846736	-0.788884	0	-1.9542	B8GX04	trmB	NA	tRNA (guanine-N(7)-)-methyltransferase (EC 2.1.1.33) (tRNA (guanine(46)-N(7))-methyltransferase) (tRNA(m7G46)-methyltransferase)	226	FUNCTION: Catalyzes the formation of N(7)-methylguanine at position 46 (m7G46) in tRNA. {ECO:0000255|HAMAP-Rule:MF_01057}.	tRNA (guanine-N7-)-methyltransferase activity [GO:0008176]	NA	NA
CCNA_00047	41	25	4	N-recovery	1	31	8	-1.24457	-1.79298	0	-1.9542	B8GX04	trmB	NA	tRNA (guanine-N(7)-)-methyltransferase (EC 2.1.1.33) (tRNA (guanine(46)-N(7))-methyltransferase) (tRNA(m7G46)-methyltransferase)	226	FUNCTION: Catalyzes the formation of N(7)-methylguanine at position 46 (m7G46) in tRNA. {ECO:0000255|HAMAP-Rule:MF_01057}.	tRNA (guanine-N7-)-methyltransferase activity [GO:0008176]	NA	NA
CCNA_00047	41	26	1	P-recovery	1	31	9	-0.600629	-0.517971	0	-1.78427	B8GX04	trmB	NA	tRNA (guanine-N(7)-)-methyltransferase (EC 2.1.1.33) (tRNA (guanine(46)-N(7))-methyltransferase) (tRNA(m7G46)-methyltransferase)	226	FUNCTION: Catalyzes the formation of N(7)-methylguanine at position 46 (m7G46) in tRNA. {ECO:0000255|HAMAP-Rule:MF_01057}.	tRNA (guanine-N7-)-methyltransferase activity [GO:0008176]	NA	NA
CCNA_00047	41	27	2	P-recovery	1	31	7	-0.808653	-0.629576	0	-2.14684	B8GX04	trmB	NA	tRNA (guanine-N(7)-)-methyltransferase (EC 2.1.1.33) (tRNA (guanine(46)-N(7))-methyltransferase) (tRNA(m7G46)-methyltransferase)	226	FUNCTION: Catalyzes the formation of N(7)-methylguanine at position 46 (m7G46) in tRNA. {ECO:0000255|HAMAP-Rule:MF_01057}.	tRNA (guanine-N7-)-methyltransferase activity [GO:0008176]	NA	NA
CCNA_00047	41	28	3	P-recovery	1	31	7	-1.18555	-1.29292	0	-2.14684	B8GX04	trmB	NA	tRNA (guanine-N(7)-)-methyltransferase (EC 2.1.1.33) (tRNA (guanine(46)-N(7))-methyltransferase) (tRNA(m7G46)-methyltransferase)	226	FUNCTION: Catalyzes the formation of N(7)-methylguanine at position 46 (m7G46) in tRNA. {ECO:0000255|HAMAP-Rule:MF_01057}.	tRNA (guanine-N7-)-methyltransferase activity [GO:0008176]	NA	NA
CCNA_00047	41	29	4	P-recovery	1	31	14	-0.463893	-0.656071	0	-1.14684	B8GX04	trmB	NA	tRNA (guanine-N(7)-)-methyltransferase (EC 2.1.1.33) (tRNA (guanine(46)-N(7))-methyltransferase) (tRNA(m7G46)-methyltransferase)	226	FUNCTION: Catalyzes the formation of N(7)-methylguanine at position 46 (m7G46) in tRNA. {ECO:0000255|HAMAP-Rule:MF_01057}.	tRNA (guanine-N7-)-methyltransferase activity [GO:0008176]	NA	NA
CCNA_00047	16	3	2	M2G	1	31	14	-0.326459	-0.389676	0	-1.14684	B8GX04	trmB	NA	tRNA (guanine-N(7)-)-methyltransferase (EC 2.1.1.33) (tRNA (guanine(46)-N(7))-methyltransferase) (tRNA(m7G46)-methyltransferase)	226	FUNCTION: Catalyzes the formation of N(7)-methylguanine at position 46 (m7G46) in tRNA. {ECO:0000255|HAMAP-Rule:MF_01057}.	tRNA (guanine-N7-)-methyltransferase activity [GO:0008176]	NA	NA
CCNA_00047	16	4	3	M2G	1	31	5	-0.954341	-0.607982	0	-2.63227	B8GX04	trmB	NA	tRNA (guanine-N(7)-)-methyltransferase (EC 2.1.1.33) (tRNA (guanine(46)-N(7))-methyltransferase) (tRNA(m7G46)-methyltransferase)	226	FUNCTION: Catalyzes the formation of N(7)-methylguanine at position 46 (m7G46) in tRNA. {ECO:0000255|HAMAP-Rule:MF_01057}.	tRNA (guanine-N7-)-methyltransferase activity [GO:0008176]	NA	NA
CCNA_00047	16	5	4	M2G	1	31	6	-0.988281	-0.756759	0	-2.36923	B8GX04	trmB	NA	tRNA (guanine-N(7)-)-methyltransferase (EC 2.1.1.33) (tRNA (guanine(46)-N(7))-methyltransferase) (tRNA(m7G46)-methyltransferase)	226	FUNCTION: Catalyzes the formation of N(7)-methylguanine at position 46 (m7G46) in tRNA. {ECO:0000255|HAMAP-Rule:MF_01057}.	tRNA (guanine-N7-)-methyltransferase activity [GO:0008176]	NA	NA
CCNA_00047	24	6	1	C-starvation	1	31	6	-1.045	-0.83493	0	-2.36923	B8GX04	trmB	NA	tRNA (guanine-N(7)-)-methyltransferase (EC 2.1.1.33) (tRNA (guanine(46)-N(7))-methyltransferase) (tRNA(m7G46)-methyltransferase)	226	FUNCTION: Catalyzes the formation of N(7)-methylguanine at position 46 (m7G46) in tRNA. {ECO:0000255|HAMAP-Rule:MF_01057}.	tRNA (guanine-N7-)-methyltransferase activity [GO:0008176]	NA	NA
CCNA_00047	24	7	2	C-starvation	1	31	3	-2.24631	-2.3997	0	-3.36923	B8GX04	trmB	NA	tRNA (guanine-N(7)-)-methyltransferase (EC 2.1.1.33) (tRNA (guanine(46)-N(7))-methyltransferase) (tRNA(m7G46)-methyltransferase)	226	FUNCTION: Catalyzes the formation of N(7)-methylguanine at position 46 (m7G46) in tRNA. {ECO:0000255|HAMAP-Rule:MF_01057}.	tRNA (guanine-N7-)-methyltransferase activity [GO:0008176]	NA	NA
CCNA_00047	24	8	3	C-starvation	1	31	11	-0.695412	-0.864576	0	-1.49476	B8GX04	trmB	NA	tRNA (guanine-N(7)-)-methyltransferase (EC 2.1.1.33) (tRNA (guanine(46)-N(7))-methyltransferase) (tRNA(m7G46)-methyltransferase)	226	FUNCTION: Catalyzes the formation of N(7)-methylguanine at position 46 (m7G46) in tRNA. {ECO:0000255|HAMAP-Rule:MF_01057}.	tRNA (guanine-N7-)-methyltransferase activity [GO:0008176]	NA	NA
CCNA_00047	24	9	4	C-starvation	1	31	7	-1.1445	-1.19409	0	-2.14684	B8GX04	trmB	NA	tRNA (guanine-N(7)-)-methyltransferase (EC 2.1.1.33) (tRNA (guanine(46)-N(7))-methyltransferase) (tRNA(m7G46)-methyltransferase)	226	FUNCTION: Catalyzes the formation of N(7)-methylguanine at position 46 (m7G46) in tRNA. {ECO:0000255|HAMAP-Rule:MF_01057}.	tRNA (guanine-N7-)-methyltransferase activity [GO:0008176]	NA	NA
CCNA_00049	24	10	1	N-starvation	1	138	89	0.552429	0.462314	0	-0.632791	A0A0H3C2L6	hipB	NA	HTH transcriptional regulator	144	NA	DNA binding [GO:0003677]	NA	NA
CCNA_00049	24	11	2	N-starvation	1	138	73	0.272445	0.22731	0	-0.9187	A0A0H3C2L6	hipB	NA	HTH transcriptional regulator	144	NA	DNA binding [GO:0003677]	NA	NA
CCNA_00049	24	12	3	N-starvation	1	138	61	0.229987	0.162935	0	-1.17779	A0A0H3C2L6	hipB	NA	HTH transcriptional regulator	144	NA	DNA binding [GO:0003677]	NA	NA
CCNA_00049	24	13	4	N-starvation	1	138	70	0.0744433	0.0701236	0	-0.979241	A0A0H3C2L6	hipB	NA	HTH transcriptional regulator	144	NA	DNA binding [GO:0003677]	NA	NA
CCNA_00049	24	14	1	P-starvation	1	138	71	0.298218	0.235978	0	-0.958777	A0A0H3C2L6	hipB	NA	HTH transcriptional regulator	144	NA	DNA binding [GO:0003677]	NA	NA
CCNA_00049	24	15	2	P-starvation	1	138	58	0.17927	0.125115	0	-1.25054	A0A0H3C2L6	hipB	NA	HTH transcriptional regulator	144	NA	DNA binding [GO:0003677]	NA	NA
CCNA_00049	24	16	3	P-starvation	1	138	55	0.26057	0.163967	0	-1.32716	A0A0H3C2L6	hipB	NA	HTH transcriptional regulator	144	NA	DNA binding [GO:0003677]	NA	NA
CCNA_00049	24	17	4	P-starvation	1	138	42	0.107222	0.0589543	0	-1.71621	A0A0H3C2L6	hipB	NA	HTH transcriptional regulator	144	NA	DNA binding [GO:0003677]	NA	NA
CCNA_00049	41	18	1	C-recovery	1	138	76	0.182536	0.173519	0	-0.860597	A0A0H3C2L6	hipB	NA	HTH transcriptional regulator	144	NA	DNA binding [GO:0003677]	NA	NA
CCNA_00049	41	19	2	C-recovery	1	138	93	0.0606104	0.0938093	0	-0.569366	A0A0H3C2L6	hipB	NA	HTH transcriptional regulator	144	NA	DNA binding [GO:0003677]	NA	NA
CCNA_00049	16	2	1	M2G	1	138	80	0.230743	0.224678	0	-0.786596	A0A0H3C2L6	hipB	NA	HTH transcriptional regulator	144	NA	DNA binding [GO:0003677]	NA	NA
CCNA_00049	41	20	3	C-recovery	1	138	71	0.292803	0.232684	0	-0.958777	A0A0H3C2L6	hipB	NA	HTH transcriptional regulator	144	NA	DNA binding [GO:0003677]	NA	NA
CCNA_00049	41	21	4	C-recovery	1	138	79	0.116077	0.124654	0	-0.804744	A0A0H3C2L6	hipB	NA	HTH transcriptional regulator	144	NA	DNA binding [GO:0003677]	NA	NA
CCNA_00049	41	22	1	N-recovery	1	138	79	0.33731	0.293135	0	-0.804744	A0A0H3C2L6	hipB	NA	HTH transcriptional regulator	144	NA	DNA binding [GO:0003677]	NA	NA
CCNA_00049	41	23	2	N-recovery	1	138	67	0.266558	0.202732	0	-1.04244	A0A0H3C2L6	hipB	NA	HTH transcriptional regulator	144	NA	DNA binding [GO:0003677]	NA	NA
CCNA_00049	41	24	3	N-recovery	1	138	84	0.336069	0.316398	0	-0.716207	A0A0H3C2L6	hipB	NA	HTH transcriptional regulator	144	NA	DNA binding [GO:0003677]	NA	NA
CCNA_00049	41	25	4	N-recovery	1	138	113	0.357183	0.538834	0	-0.288345	A0A0H3C2L6	hipB	NA	HTH transcriptional regulator	144	NA	DNA binding [GO:0003677]	NA	NA
CCNA_00049	41	26	1	P-recovery	1	138	88	0.489968	0.426464	0	-0.649093	A0A0H3C2L6	hipB	NA	HTH transcriptional regulator	144	NA	DNA binding [GO:0003677]	NA	NA
CCNA_00049	41	27	2	P-recovery	1	138	72	0.330295	0.258913	0	-0.938599	A0A0H3C2L6	hipB	NA	HTH transcriptional regulator	144	NA	DNA binding [GO:0003677]	NA	NA
CCNA_00049	41	28	3	P-recovery	1	138	93	0.309948	0.347629	0	-0.569366	A0A0H3C2L6	hipB	NA	HTH transcriptional regulator	144	NA	DNA binding [GO:0003677]	NA	NA
CCNA_00049	41	29	4	P-recovery	1	138	72	-0.264587	-0.385083	0	-0.938599	A0A0H3C2L6	hipB	NA	HTH transcriptional regulator	144	NA	DNA binding [GO:0003677]	NA	NA
CCNA_00049	16	3	2	M2G	1	138	94	0.266163	0.319409	0	-0.553936	A0A0H3C2L6	hipB	NA	HTH transcriptional regulator	144	NA	DNA binding [GO:0003677]	NA	NA
CCNA_00049	16	4	3	M2G	1	138	49	0.0627766	0.0403465	0	-1.49381	A0A0H3C2L6	hipB	NA	HTH transcriptional regulator	144	NA	DNA binding [GO:0003677]	NA	NA
CCNA_00049	16	5	4	M2G	1	138	67	0.245855	0.190003	0	-1.04244	A0A0H3C2L6	hipB	NA	HTH transcriptional regulator	144	NA	DNA binding [GO:0003677]	NA	NA
CCNA_00049	24	6	1	C-starvation	1	138	54	-0.125249	-0.10172	0	-1.35364	A0A0H3C2L6	hipB	NA	HTH transcriptional regulator	144	NA	DNA binding [GO:0003677]	NA	NA
CCNA_00049	24	7	2	C-starvation	1	138	111	0.55796	0.629617	0	-0.314109	A0A0H3C2L6	hipB	NA	HTH transcriptional regulator	144	NA	DNA binding [GO:0003677]	NA	NA
CCNA_00049	24	8	3	C-starvation	1	138	113	0.480527	0.612585	0	-0.288345	A0A0H3C2L6	hipB	NA	HTH transcriptional regulator	144	NA	DNA binding [GO:0003677]	NA	NA
CCNA_00049	24	9	4	C-starvation	1	138	86	0.241229	0.258041	0	-0.68226	A0A0H3C2L6	hipB	NA	HTH transcriptional regulator	144	NA	DNA binding [GO:0003677]	NA	NA
CCNA_00051	24	10	1	N-starvation	5	201	73	-0.213307	-0.176115	0	-1.46123	A0A0H3C4D4	corC	NA	Magnesium and cobalt efflux protein CorC	308	NA	flavin adenine dinucleotide binding [GO:0050660]	NA	NA
CCNA_00051	24	11	2	N-starvation	5	201	86	0.0191926	0.01212	0	-1.22479	A0A0H3C4D4	corC	NA	Magnesium and cobalt efflux protein CorC	308	NA	flavin adenine dinucleotide binding [GO:0050660]	NA	NA
CCNA_00051	24	12	3	N-starvation	5	201	78	-0.0495323	-0.0312792	0	-1.36565	A0A0H3C4D4	corC	NA	Magnesium and cobalt efflux protein CorC	308	NA	flavin adenine dinucleotide binding [GO:0050660]	NA	NA
CCNA_00051	24	13	4	N-starvation	5	201	102	0.318235	0.351556	0	-0.978626	A0A0H3C4D4	corC	NA	Magnesium and cobalt efflux protein CorC	308	NA	flavin adenine dinucleotide binding [GO:0050660]	NA	NA
CCNA_00051	24	14	1	P-starvation	5	201	88	0.193709	0.179366	0	-1.19162	A0A0H3C4D4	corC	NA	Magnesium and cobalt efflux protein CorC	308	NA	flavin adenine dinucleotide binding [GO:0050660]	NA	NA
CCNA_00051	24	15	2	P-starvation	5	201	74	0.205962	0.190713	0	-1.4416	A0A0H3C4D4	corC	NA	Magnesium and cobalt efflux protein CorC	308	NA	flavin adenine dinucleotide binding [GO:0050660]	NA	NA
CCNA_00051	24	16	3	P-starvation	5	201	52	-0.167816	-0.112962	0	-1.95061	A0A0H3C4D4	corC	NA	Magnesium and cobalt efflux protein CorC	308	NA	flavin adenine dinucleotide binding [GO:0050660]	NA	NA
CCNA_00051	24	17	4	P-starvation	5	201	63	0.221208	0.209016	0	-1.67377	A0A0H3C4D4	corC	NA	Magnesium and cobalt efflux protein CorC	308	NA	flavin adenine dinucleotide binding [GO:0050660]	NA	NA
CCNA_00051	41	18	1	C-recovery	5	201	95	-0.0232543	-0.0191997	0	-1.0812	A0A0H3C4D4	corC	NA	Magnesium and cobalt efflux protein CorC	308	NA	flavin adenine dinucleotide binding [GO:0050660]	NA	NA
CCNA_00051	41	19	2	C-recovery	5	201	105	-0.0994872	-0.102254	0	-0.936806	A0A0H3C4D4	corC	NA	Magnesium and cobalt efflux protein CorC	308	NA	flavin adenine dinucleotide binding [GO:0050660]	NA	NA
CCNA_00051	16	2	1	M2G	5	201	109	0.412336	0.381806	0	-0.882867	A0A0H3C4D4	corC	NA	Magnesium and cobalt efflux protein CorC	308	NA	flavin adenine dinucleotide binding [GO:0050660]	NA	NA
CCNA_00051	41	20	3	C-recovery	5	201	72	-0.0406132	-0.0256468	0	-1.48113	A0A0H3C4D4	corC	NA	Magnesium and cobalt efflux protein CorC	308	NA	flavin adenine dinucleotide binding [GO:0050660]	NA	NA
CCNA_00051	41	21	4	C-recovery	5	201	111	0.0150382	0.0142093	0	-0.856636	A0A0H3C4D4	corC	NA	Magnesium and cobalt efflux protein CorC	308	NA	flavin adenine dinucleotide binding [GO:0050660]	NA	NA
CCNA_00051	41	22	1	N-recovery	5	201	81	-0.221488	-0.20928	0	-1.3112	A0A0H3C4D4	corC	NA	Magnesium and cobalt efflux protein CorC	308	NA	flavin adenine dinucleotide binding [GO:0050660]	NA	NA
CCNA_00051	41	23	2	N-recovery	5	201	88	0.164689	0.169269	0	-1.19162	A0A0H3C4D4	corC	NA	Magnesium and cobalt efflux protein CorC	308	NA	flavin adenine dinucleotide binding [GO:0050660]	NA	NA
CCNA_00051	41	24	3	N-recovery	5	201	90	0.107991	0.0726919	0	-1.1592	A0A0H3C4D4	corC	NA	Magnesium and cobalt efflux protein CorC	308	NA	flavin adenine dinucleotide binding [GO:0050660]	NA	NA
CCNA_00051	41	25	4	N-recovery	5	201	118	0.12047	0.141621	0	-0.768409	A0A0H3C4D4	corC	NA	Magnesium and cobalt efflux protein CorC	308	NA	flavin adenine dinucleotide binding [GO:0050660]	NA	NA
CCNA_00051	41	26	1	P-recovery	5	201	83	0.0596588	0.0401581	0	-1.27601	A0A0H3C4D4	corC	NA	Magnesium and cobalt efflux protein CorC	308	NA	flavin adenine dinucleotide binding [GO:0050660]	NA	NA
CCNA_00051	41	27	2	P-recovery	5	201	93	0.40739	0.377226	0	-1.11189	A0A0H3C4D4	corC	NA	Magnesium and cobalt efflux protein CorC	308	NA	flavin adenine dinucleotide binding [GO:0050660]	NA	NA
CCNA_00051	41	28	3	P-recovery	5	201	96	-0.151225	-0.0954974	0	-1.06609	A0A0H3C4D4	corC	NA	Magnesium and cobalt efflux protein CorC	308	NA	flavin adenine dinucleotide binding [GO:0050660]	NA	NA
CCNA_00051	41	29	4	P-recovery	5	201	109	-0.271806	-0.224414	0	-0.882867	A0A0H3C4D4	corC	NA	Magnesium and cobalt efflux protein CorC	308	NA	flavin adenine dinucleotide binding [GO:0050660]	NA	NA
CCNA_00051	16	3	2	M2G	5	201	115	0.181061	0.197255	0	-0.805562	A0A0H3C4D4	corC	NA	Magnesium and cobalt efflux protein CorC	308	NA	flavin adenine dinucleotide binding [GO:0050660]	NA	NA
CCNA_00051	16	4	3	M2G	5	201	58	-0.0867177	-0.0715977	0	-1.79307	A0A0H3C4D4	corC	NA	Magnesium and cobalt efflux protein CorC	308	NA	flavin adenine dinucleotide binding [GO:0050660]	NA	NA
CCNA_00051	16	5	4	M2G	5	201	98	0.420456	0.389325	0	-1.03634	A0A0H3C4D4	corC	NA	Magnesium and cobalt efflux protein CorC	308	NA	flavin adenine dinucleotide binding [GO:0050660]	NA	NA
CCNA_00051	24	6	1	C-starvation	5	201	68	-0.214904	-0.177434	0	-1.56359	A0A0H3C4D4	corC	NA	Magnesium and cobalt efflux protein CorC	308	NA	flavin adenine dinucleotide binding [GO:0050660]	NA	NA
CCNA_00051	24	7	2	C-starvation	5	201	101	-0.156848	-0.1295	0	-0.99284	A0A0H3C4D4	corC	NA	Magnesium and cobalt efflux protein CorC	308	NA	flavin adenine dinucleotide binding [GO:0050660]	NA	NA
CCNA_00051	24	8	3	C-starvation	5	201	128	0.101436	0.0958456	0	-0.651052	A0A0H3C4D4	corC	NA	Magnesium and cobalt efflux protein CorC	308	NA	flavin adenine dinucleotide binding [GO:0050660]	NA	NA
CCNA_00051	24	9	4	C-starvation	5	201	84	-0.367949	-0.232356	0	-1.25873	A0A0H3C4D4	corC	NA	Magnesium and cobalt efflux protein CorC	308	NA	flavin adenine dinucleotide binding [GO:0050660]	NA	NA
CCNA_00053	24	10	1	N-starvation	1	30	7	-0.841918	-0.696851	0	-2.09954	A0A0H3C556	phoH	NA	Phosphate starvation-inducible protein PhoH	314	NA	ATP binding [GO:0005524]; RNA binding [GO:0003723]	NA	NA
CCNA_00053	24	11	2	N-starvation	1	30	12	-0.119818	-0.0996052	0	-1.32193	A0A0H3C556	phoH	NA	Phosphate starvation-inducible protein PhoH	314	NA	ATP binding [GO:0005524]; RNA binding [GO:0003723]	NA	NA
CCNA_00053	24	12	3	N-starvation	1	30	9	-0.292492	-0.206371	0	-1.73697	A0A0H3C556	phoH	NA	Phosphate starvation-inducible protein PhoH	314	NA	ATP binding [GO:0005524]; RNA binding [GO:0003723]	NA	NA
CCNA_00053	24	13	4	N-starvation	1	30	19	0.381135	0.356185	0	-0.658963	A0A0H3C556	phoH	NA	Phosphate starvation-inducible protein PhoH	314	NA	ATP binding [GO:0005524]; RNA binding [GO:0003723]	NA	NA
CCNA_00053	24	14	1	P-starvation	1	30	6	-0.973678	-0.762203	0	-2.32193	A0A0H3C556	phoH	NA	Phosphate starvation-inducible protein PhoH	314	NA	ATP binding [GO:0005524]; RNA binding [GO:0003723]	NA	NA
CCNA_00053	24	15	2	P-starvation	1	30	11	-0.00376608	-0.00262482	0	-1.44746	A0A0H3C556	phoH	NA	Phosphate starvation-inducible protein PhoH	314	NA	ATP binding [GO:0005524]; RNA binding [GO:0003723]	NA	NA
CCNA_00053	24	16	3	P-starvation	1	30	6	-0.643076	-0.401537	0	-2.32193	A0A0H3C556	phoH	NA	Phosphate starvation-inducible protein PhoH	314	NA	ATP binding [GO:0005524]; RNA binding [GO:0003723]	NA	NA
CCNA_00053	24	17	4	P-starvation	1	30	5	-0.6561	-0.360535	0	-2.58496	A0A0H3C556	phoH	NA	Phosphate starvation-inducible protein PhoH	314	NA	ATP binding [GO:0005524]; RNA binding [GO:0003723]	NA	NA
CCNA_00053	41	18	1	C-recovery	1	30	17	0.218101	0.205426	0	-0.819428	A0A0H3C556	phoH	NA	Phosphate starvation-inducible protein PhoH	314	NA	ATP binding [GO:0005524]; RNA binding [GO:0003723]	NA	NA
CCNA_00053	41	19	2	C-recovery	1	30	15	-0.368062	-0.554802	0	-1	A0A0H3C556	phoH	NA	Phosphate starvation-inducible protein PhoH	314	NA	ATP binding [GO:0005524]; RNA binding [GO:0003723]	NA	NA
CCNA_00053	16	2	1	M2G	1	30	11	-0.403811	-0.387841	0	-1.44746	A0A0H3C556	phoH	NA	Phosphate starvation-inducible protein PhoH	314	NA	ATP binding [GO:0005524]; RNA binding [GO:0003723]	NA	NA
CCNA_00053	41	20	3	C-recovery	1	30	12	-0.0505061	-0.0397208	0	-1.32193	A0A0H3C556	phoH	NA	Phosphate starvation-inducible protein PhoH	314	NA	ATP binding [GO:0005524]; RNA binding [GO:0003723]	NA	NA
CCNA_00053	41	21	4	C-recovery	1	30	8	-0.931636	-0.983428	0	-1.90689	A0A0H3C556	phoH	NA	Phosphate starvation-inducible protein PhoH	314	NA	ATP binding [GO:0005524]; RNA binding [GO:0003723]	NA	NA
CCNA_00053	41	22	1	N-recovery	1	30	10	-0.412941	-0.35618	0	-1.58496	A0A0H3C556	phoH	NA	Phosphate starvation-inducible protein PhoH	314	NA	ATP binding [GO:0005524]; RNA binding [GO:0003723]	NA	NA
CCNA_00053	41	23	2	N-recovery	1	30	9	-0.384484	-0.289448	0	-1.73697	A0A0H3C556	phoH	NA	Phosphate starvation-inducible protein PhoH	314	NA	ATP binding [GO:0005524]; RNA binding [GO:0003723]	NA	NA
CCNA_00053	41	24	3	N-recovery	1	30	10	-0.497728	-0.462477	0	-1.58496	A0A0H3C556	phoH	NA	Phosphate starvation-inducible protein PhoH	314	NA	ATP binding [GO:0005524]; RNA binding [GO:0003723]	NA	NA
CCNA_00053	41	25	4	N-recovery	1	30	19	-0.0262696	-0.0389392	0	-0.658963	A0A0H3C556	phoH	NA	Phosphate starvation-inducible protein PhoH	314	NA	ATP binding [GO:0005524]; RNA binding [GO:0003723]	NA	NA
CCNA_00053	41	26	1	P-recovery	1	30	12	-0.173455	-0.150774	0	-1.32193	A0A0H3C556	phoH	NA	Phosphate starvation-inducible protein PhoH	314	NA	ATP binding [GO:0005524]; RNA binding [GO:0003723]	NA	NA
CCNA_00053	41	27	2	P-recovery	1	30	3	-1.82032	-1.40374	0	-3.32193	A0A0H3C556	phoH	NA	Phosphate starvation-inducible protein PhoH	314	NA	ATP binding [GO:0005524]; RNA binding [GO:0003723]	NA	NA
CCNA_00053	41	28	3	P-recovery	1	30	11	-0.536928	-0.589399	0	-1.44746	A0A0H3C556	phoH	NA	Phosphate starvation-inducible protein PhoH	314	NA	ATP binding [GO:0005524]; RNA binding [GO:0003723]	NA	NA
CCNA_00053	41	29	4	P-recovery	1	30	34	0.820291	1.17419	0	0.180572	A0A0H3C556	phoH	NA	Phosphate starvation-inducible protein PhoH	314	NA	ATP binding [GO:0005524]; RNA binding [GO:0003723]	NA	NA
CCNA_00053	16	3	2	M2G	1	30	10	-0.749845	-0.901244	0	-1.58496	A0A0H3C556	phoH	NA	Phosphate starvation-inducible protein PhoH	314	NA	ATP binding [GO:0005524]; RNA binding [GO:0003723]	NA	NA
CCNA_00053	16	4	3	M2G	1	30	8	-0.303935	-0.194654	0	-1.90689	A0A0H3C556	phoH	NA	Phosphate starvation-inducible protein PhoH	314	NA	ATP binding [GO:0005524]; RNA binding [GO:0003723]	NA	NA
CCNA_00053	16	5	4	M2G	1	30	13	0.0913773	0.0701697	0	-1.20645	A0A0H3C556	phoH	NA	Phosphate starvation-inducible protein PhoH	314	NA	ATP binding [GO:0005524]; RNA binding [GO:0003723]	NA	NA
CCNA_00053	24	6	1	C-starvation	1	30	16	0.299755	0.24462	0	-0.906891	A0A0H3C556	phoH	NA	Phosphate starvation-inducible protein PhoH	314	NA	ATP binding [GO:0005524]; RNA binding [GO:0003723]	NA	NA
CCNA_00053	24	7	2	C-starvation	1	30	8	-0.983236	-1.09354	0	-1.90689	A0A0H3C556	phoH	NA	Phosphate starvation-inducible protein PhoH	314	NA	ATP binding [GO:0005524]; RNA binding [GO:0003723]	NA	NA
CCNA_00053	24	8	3	C-starvation	1	30	9	-0.921013	-1.14064	0	-1.73697	A0A0H3C556	phoH	NA	Phosphate starvation-inducible protein PhoH	314	NA	ATP binding [GO:0005524]; RNA binding [GO:0003723]	NA	NA
CCNA_00053	24	9	4	C-starvation	1	30	14	-0.176315	-0.187511	0	-1.09954	A0A0H3C556	phoH	NA	Phosphate starvation-inducible protein PhoH	314	NA	ATP binding [GO:0005524]; RNA binding [GO:0003723]	NA	NA
CCNA_00054	24	10	1	N-starvation	4	262	130	-0.0147699	-0.0182604	0	-1.01106	A0A0H3C5U7	miaB	NA	tRNA-2-methylthio-N(6)-dimethylallyladenosine synthase (EC 2.8.4.3) ((Dimethylallyl)adenosine tRNA methylthiotransferase MiaB) (tRNA-i(6)A37 methylthiotransferase)	448	FUNCTION: Catalyzes the methylthiolation of N6-(dimethylallyl)adenosine (i(6)A), leading to the formation of 2-methylthio-N6-(dimethylallyl)adenosine (ms(2)i(6)A) at position 37 in tRNAs that read codons beginning with uridine. {ECO:0000256|ARBA:ARBA00003234, ECO:0000256|HAMAP-Rule:MF_01864}.	4 iron, 4 sulfur cluster binding [GO:0051539]; metal ion binding [GO:0046872]; methylthiotransferase activity [GO:0035596]	tRNA modification [GO:0006400]	cytoplasm [GO:0005737]
CCNA_00054	24	11	2	N-starvation	4	262	106	-0.083545	-0.0706695	0	-1.3055	A0A0H3C5U7	miaB	NA	tRNA-2-methylthio-N(6)-dimethylallyladenosine synthase (EC 2.8.4.3) ((Dimethylallyl)adenosine tRNA methylthiotransferase MiaB) (tRNA-i(6)A37 methylthiotransferase)	448	FUNCTION: Catalyzes the methylthiolation of N6-(dimethylallyl)adenosine (i(6)A), leading to the formation of 2-methylthio-N6-(dimethylallyl)adenosine (ms(2)i(6)A) at position 37 in tRNAs that read codons beginning with uridine. {ECO:0000256|ARBA:ARBA00003234, ECO:0000256|HAMAP-Rule:MF_01864}.	4 iron, 4 sulfur cluster binding [GO:0051539]; metal ion binding [GO:0046872]; methylthiotransferase activity [GO:0035596]	tRNA modification [GO:0006400]	cytoplasm [GO:0005737]
CCNA_00054	24	12	3	N-starvation	4	262	90	-0.109849	-0.0929199	0	-1.54157	A0A0H3C5U7	miaB	NA	tRNA-2-methylthio-N(6)-dimethylallyladenosine synthase (EC 2.8.4.3) ((Dimethylallyl)adenosine tRNA methylthiotransferase MiaB) (tRNA-i(6)A37 methylthiotransferase)	448	FUNCTION: Catalyzes the methylthiolation of N6-(dimethylallyl)adenosine (i(6)A), leading to the formation of 2-methylthio-N6-(dimethylallyl)adenosine (ms(2)i(6)A) at position 37 in tRNAs that read codons beginning with uridine. {ECO:0000256|ARBA:ARBA00003234, ECO:0000256|HAMAP-Rule:MF_01864}.	4 iron, 4 sulfur cluster binding [GO:0051539]; metal ion binding [GO:0046872]; methylthiotransferase activity [GO:0035596]	tRNA modification [GO:0006400]	cytoplasm [GO:0005737]
CCNA_00054	24	13	4	N-starvation	4	262	122	-0.0904905	-0.0882809	0	-1.10269	A0A0H3C5U7	miaB	NA	tRNA-2-methylthio-N(6)-dimethylallyladenosine synthase (EC 2.8.4.3) ((Dimethylallyl)adenosine tRNA methylthiotransferase MiaB) (tRNA-i(6)A37 methylthiotransferase)	448	FUNCTION: Catalyzes the methylthiolation of N6-(dimethylallyl)adenosine (i(6)A), leading to the formation of 2-methylthio-N6-(dimethylallyl)adenosine (ms(2)i(6)A) at position 37 in tRNAs that read codons beginning with uridine. {ECO:0000256|ARBA:ARBA00003234, ECO:0000256|HAMAP-Rule:MF_01864}.	4 iron, 4 sulfur cluster binding [GO:0051539]; metal ion binding [GO:0046872]; methylthiotransferase activity [GO:0035596]	tRNA modification [GO:0006400]	cytoplasm [GO:0005737]
CCNA_00054	24	14	1	P-starvation	4	262	93	-0.273869	-0.292405	0	-1.49426	A0A0H3C5U7	miaB	NA	tRNA-2-methylthio-N(6)-dimethylallyladenosine synthase (EC 2.8.4.3) ((Dimethylallyl)adenosine tRNA methylthiotransferase MiaB) (tRNA-i(6)A37 methylthiotransferase)	448	FUNCTION: Catalyzes the methylthiolation of N6-(dimethylallyl)adenosine (i(6)A), leading to the formation of 2-methylthio-N6-(dimethylallyl)adenosine (ms(2)i(6)A) at position 37 in tRNAs that read codons beginning with uridine. {ECO:0000256|ARBA:ARBA00003234, ECO:0000256|HAMAP-Rule:MF_01864}.	4 iron, 4 sulfur cluster binding [GO:0051539]; metal ion binding [GO:0046872]; methylthiotransferase activity [GO:0035596]	tRNA modification [GO:0006400]	cytoplasm [GO:0005737]
CCNA_00054	24	15	2	P-starvation	4	262	88	-0.0754981	-0.0736546	0	-1.57399	A0A0H3C5U7	miaB	NA	tRNA-2-methylthio-N(6)-dimethylallyladenosine synthase (EC 2.8.4.3) ((Dimethylallyl)adenosine tRNA methylthiotransferase MiaB) (tRNA-i(6)A37 methylthiotransferase)	448	FUNCTION: Catalyzes the methylthiolation of N6-(dimethylallyl)adenosine (i(6)A), leading to the formation of 2-methylthio-N6-(dimethylallyl)adenosine (ms(2)i(6)A) at position 37 in tRNAs that read codons beginning with uridine. {ECO:0000256|ARBA:ARBA00003234, ECO:0000256|HAMAP-Rule:MF_01864}.	4 iron, 4 sulfur cluster binding [GO:0051539]; metal ion binding [GO:0046872]; methylthiotransferase activity [GO:0035596]	tRNA modification [GO:0006400]	cytoplasm [GO:0005737]
CCNA_00054	24	16	3	P-starvation	4	262	59	-0.45958	-0.53526	0	-2.15078	A0A0H3C5U7	miaB	NA	tRNA-2-methylthio-N(6)-dimethylallyladenosine synthase (EC 2.8.4.3) ((Dimethylallyl)adenosine tRNA methylthiotransferase MiaB) (tRNA-i(6)A37 methylthiotransferase)	448	FUNCTION: Catalyzes the methylthiolation of N6-(dimethylallyl)adenosine (i(6)A), leading to the formation of 2-methylthio-N6-(dimethylallyl)adenosine (ms(2)i(6)A) at position 37 in tRNAs that read codons beginning with uridine. {ECO:0000256|ARBA:ARBA00003234, ECO:0000256|HAMAP-Rule:MF_01864}.	4 iron, 4 sulfur cluster binding [GO:0051539]; metal ion binding [GO:0046872]; methylthiotransferase activity [GO:0035596]	tRNA modification [GO:0006400]	cytoplasm [GO:0005737]
CCNA_00054	24	17	4	P-starvation	4	262	58	-0.165637	-0.170566	0	-2.17544	A0A0H3C5U7	miaB	NA	tRNA-2-methylthio-N(6)-dimethylallyladenosine synthase (EC 2.8.4.3) ((Dimethylallyl)adenosine tRNA methylthiotransferase MiaB) (tRNA-i(6)A37 methylthiotransferase)	448	FUNCTION: Catalyzes the methylthiolation of N6-(dimethylallyl)adenosine (i(6)A), leading to the formation of 2-methylthio-N6-(dimethylallyl)adenosine (ms(2)i(6)A) at position 37 in tRNAs that read codons beginning with uridine. {ECO:0000256|ARBA:ARBA00003234, ECO:0000256|HAMAP-Rule:MF_01864}.	4 iron, 4 sulfur cluster binding [GO:0051539]; metal ion binding [GO:0046872]; methylthiotransferase activity [GO:0035596]	tRNA modification [GO:0006400]	cytoplasm [GO:0005737]
CCNA_00054	41	18	1	C-recovery	4	262	155	0.179259	0.1148	0	-0.757299	A0A0H3C5U7	miaB	NA	tRNA-2-methylthio-N(6)-dimethylallyladenosine synthase (EC 2.8.4.3) ((Dimethylallyl)adenosine tRNA methylthiotransferase MiaB) (tRNA-i(6)A37 methylthiotransferase)	448	FUNCTION: Catalyzes the methylthiolation of N6-(dimethylallyl)adenosine (i(6)A), leading to the formation of 2-methylthio-N6-(dimethylallyl)adenosine (ms(2)i(6)A) at position 37 in tRNAs that read codons beginning with uridine. {ECO:0000256|ARBA:ARBA00003234, ECO:0000256|HAMAP-Rule:MF_01864}.	4 iron, 4 sulfur cluster binding [GO:0051539]; metal ion binding [GO:0046872]; methylthiotransferase activity [GO:0035596]	tRNA modification [GO:0006400]	cytoplasm [GO:0005737]
CCNA_00054	41	19	2	C-recovery	4	262	203	0.352955	0.449318	0	-0.368087	A0A0H3C5U7	miaB	NA	tRNA-2-methylthio-N(6)-dimethylallyladenosine synthase (EC 2.8.4.3) ((Dimethylallyl)adenosine tRNA methylthiotransferase MiaB) (tRNA-i(6)A37 methylthiotransferase)	448	FUNCTION: Catalyzes the methylthiolation of N6-(dimethylallyl)adenosine (i(6)A), leading to the formation of 2-methylthio-N6-(dimethylallyl)adenosine (ms(2)i(6)A) at position 37 in tRNAs that read codons beginning with uridine. {ECO:0000256|ARBA:ARBA00003234, ECO:0000256|HAMAP-Rule:MF_01864}.	4 iron, 4 sulfur cluster binding [GO:0051539]; metal ion binding [GO:0046872]; methylthiotransferase activity [GO:0035596]	tRNA modification [GO:0006400]	cytoplasm [GO:0005737]
CCNA_00054	16	2	1	M2G	4	262	153	0.179039	0.213416	0	-0.776035	A0A0H3C5U7	miaB	NA	tRNA-2-methylthio-N(6)-dimethylallyladenosine synthase (EC 2.8.4.3) ((Dimethylallyl)adenosine tRNA methylthiotransferase MiaB) (tRNA-i(6)A37 methylthiotransferase)	448	FUNCTION: Catalyzes the methylthiolation of N6-(dimethylallyl)adenosine (i(6)A), leading to the formation of 2-methylthio-N6-(dimethylallyl)adenosine (ms(2)i(6)A) at position 37 in tRNAs that read codons beginning with uridine. {ECO:0000256|ARBA:ARBA00003234, ECO:0000256|HAMAP-Rule:MF_01864}.	4 iron, 4 sulfur cluster binding [GO:0051539]; metal ion binding [GO:0046872]; methylthiotransferase activity [GO:0035596]	tRNA modification [GO:0006400]	cytoplasm [GO:0005737]
CCNA_00054	41	20	3	C-recovery	4	262	119	-0.000663665	-0.00064746	0	-1.13861	A0A0H3C5U7	miaB	NA	tRNA-2-methylthio-N(6)-dimethylallyladenosine synthase (EC 2.8.4.3) ((Dimethylallyl)adenosine tRNA methylthiotransferase MiaB) (tRNA-i(6)A37 methylthiotransferase)	448	FUNCTION: Catalyzes the methylthiolation of N6-(dimethylallyl)adenosine (i(6)A), leading to the formation of 2-methylthio-N6-(dimethylallyl)adenosine (ms(2)i(6)A) at position 37 in tRNAs that read codons beginning with uridine. {ECO:0000256|ARBA:ARBA00003234, ECO:0000256|HAMAP-Rule:MF_01864}.	4 iron, 4 sulfur cluster binding [GO:0051539]; metal ion binding [GO:0046872]; methylthiotransferase activity [GO:0035596]	tRNA modification [GO:0006400]	cytoplasm [GO:0005737]
CCNA_00054	41	21	4	C-recovery	4	262	117	-0.427644	-0.361738	0	-1.16306	A0A0H3C5U7	miaB	NA	tRNA-2-methylthio-N(6)-dimethylallyladenosine synthase (EC 2.8.4.3) ((Dimethylallyl)adenosine tRNA methylthiotransferase MiaB) (tRNA-i(6)A37 methylthiotransferase)	448	FUNCTION: Catalyzes the methylthiolation of N6-(dimethylallyl)adenosine (i(6)A), leading to the formation of 2-methylthio-N6-(dimethylallyl)adenosine (ms(2)i(6)A) at position 37 in tRNAs that read codons beginning with uridine. {ECO:0000256|ARBA:ARBA00003234, ECO:0000256|HAMAP-Rule:MF_01864}.	4 iron, 4 sulfur cluster binding [GO:0051539]; metal ion binding [GO:0046872]; methylthiotransferase activity [GO:0035596]	tRNA modification [GO:0006400]	cytoplasm [GO:0005737]
CCNA_00054	41	22	1	N-recovery	4	262	136	0.359181	0.38349	0	-0.94596	A0A0H3C5U7	miaB	NA	tRNA-2-methylthio-N(6)-dimethylallyladenosine synthase (EC 2.8.4.3) ((Dimethylallyl)adenosine tRNA methylthiotransferase MiaB) (tRNA-i(6)A37 methylthiotransferase)	448	FUNCTION: Catalyzes the methylthiolation of N6-(dimethylallyl)adenosine (i(6)A), leading to the formation of 2-methylthio-N6-(dimethylallyl)adenosine (ms(2)i(6)A) at position 37 in tRNAs that read codons beginning with uridine. {ECO:0000256|ARBA:ARBA00003234, ECO:0000256|HAMAP-Rule:MF_01864}.	4 iron, 4 sulfur cluster binding [GO:0051539]; metal ion binding [GO:0046872]; methylthiotransferase activity [GO:0035596]	tRNA modification [GO:0006400]	cytoplasm [GO:0005737]
CCNA_00054	41	23	2	N-recovery	4	262	118	0.0938566	0.0915649	0	-1.15078	A0A0H3C5U7	miaB	NA	tRNA-2-methylthio-N(6)-dimethylallyladenosine synthase (EC 2.8.4.3) ((Dimethylallyl)adenosine tRNA methylthiotransferase MiaB) (tRNA-i(6)A37 methylthiotransferase)	448	FUNCTION: Catalyzes the methylthiolation of N6-(dimethylallyl)adenosine (i(6)A), leading to the formation of 2-methylthio-N6-(dimethylallyl)adenosine (ms(2)i(6)A) at position 37 in tRNAs that read codons beginning with uridine. {ECO:0000256|ARBA:ARBA00003234, ECO:0000256|HAMAP-Rule:MF_01864}.	4 iron, 4 sulfur cluster binding [GO:0051539]; metal ion binding [GO:0046872]; methylthiotransferase activity [GO:0035596]	tRNA modification [GO:0006400]	cytoplasm [GO:0005737]
CCNA_00054	41	24	3	N-recovery	4	262	127	0.19352	0.206618	0	-1.04474	A0A0H3C5U7	miaB	NA	tRNA-2-methylthio-N(6)-dimethylallyladenosine synthase (EC 2.8.4.3) ((Dimethylallyl)adenosine tRNA methylthiotransferase MiaB) (tRNA-i(6)A37 methylthiotransferase)	448	FUNCTION: Catalyzes the methylthiolation of N6-(dimethylallyl)adenosine (i(6)A), leading to the formation of 2-methylthio-N6-(dimethylallyl)adenosine (ms(2)i(6)A) at position 37 in tRNAs that read codons beginning with uridine. {ECO:0000256|ARBA:ARBA00003234, ECO:0000256|HAMAP-Rule:MF_01864}.	4 iron, 4 sulfur cluster binding [GO:0051539]; metal ion binding [GO:0046872]; methylthiotransferase activity [GO:0035596]	tRNA modification [GO:0006400]	cytoplasm [GO:0005737]
CCNA_00054	41	25	4	N-recovery	4	262	167	0.147878	0.188251	0	-0.649719	A0A0H3C5U7	miaB	NA	tRNA-2-methylthio-N(6)-dimethylallyladenosine synthase (EC 2.8.4.3) ((Dimethylallyl)adenosine tRNA methylthiotransferase MiaB) (tRNA-i(6)A37 methylthiotransferase)	448	FUNCTION: Catalyzes the methylthiolation of N6-(dimethylallyl)adenosine (i(6)A), leading to the formation of 2-methylthio-N6-(dimethylallyl)adenosine (ms(2)i(6)A) at position 37 in tRNAs that read codons beginning with uridine. {ECO:0000256|ARBA:ARBA00003234, ECO:0000256|HAMAP-Rule:MF_01864}.	4 iron, 4 sulfur cluster binding [GO:0051539]; metal ion binding [GO:0046872]; methylthiotransferase activity [GO:0035596]	tRNA modification [GO:0006400]	cytoplasm [GO:0005737]
CCNA_00054	41	26	1	P-recovery	4	262	131	-0.027928	-0.0317617	0	-1	A0A0H3C5U7	miaB	NA	tRNA-2-methylthio-N(6)-dimethylallyladenosine synthase (EC 2.8.4.3) ((Dimethylallyl)adenosine tRNA methylthiotransferase MiaB) (tRNA-i(6)A37 methylthiotransferase)	448	FUNCTION: Catalyzes the methylthiolation of N6-(dimethylallyl)adenosine (i(6)A), leading to the formation of 2-methylthio-N6-(dimethylallyl)adenosine (ms(2)i(6)A) at position 37 in tRNAs that read codons beginning with uridine. {ECO:0000256|ARBA:ARBA00003234, ECO:0000256|HAMAP-Rule:MF_01864}.	4 iron, 4 sulfur cluster binding [GO:0051539]; metal ion binding [GO:0046872]; methylthiotransferase activity [GO:0035596]	tRNA modification [GO:0006400]	cytoplasm [GO:0005737]
CCNA_00054	41	27	2	P-recovery	4	262	109	0.252433	0.341591	0	-1.26524	A0A0H3C5U7	miaB	NA	tRNA-2-methylthio-N(6)-dimethylallyladenosine synthase (EC 2.8.4.3) ((Dimethylallyl)adenosine tRNA methylthiotransferase MiaB) (tRNA-i(6)A37 methylthiotransferase)	448	FUNCTION: Catalyzes the methylthiolation of N6-(dimethylallyl)adenosine (i(6)A), leading to the formation of 2-methylthio-N6-(dimethylallyl)adenosine (ms(2)i(6)A) at position 37 in tRNAs that read codons beginning with uridine. {ECO:0000256|ARBA:ARBA00003234, ECO:0000256|HAMAP-Rule:MF_01864}.	4 iron, 4 sulfur cluster binding [GO:0051539]; metal ion binding [GO:0046872]; methylthiotransferase activity [GO:0035596]	tRNA modification [GO:0006400]	cytoplasm [GO:0005737]
CCNA_00054	41	28	3	P-recovery	4	262	131	-0.0285963	-0.0372875	0	-1	A0A0H3C5U7	miaB	NA	tRNA-2-methylthio-N(6)-dimethylallyladenosine synthase (EC 2.8.4.3) ((Dimethylallyl)adenosine tRNA methylthiotransferase MiaB) (tRNA-i(6)A37 methylthiotransferase)	448	FUNCTION: Catalyzes the methylthiolation of N6-(dimethylallyl)adenosine (i(6)A), leading to the formation of 2-methylthio-N6-(dimethylallyl)adenosine (ms(2)i(6)A) at position 37 in tRNAs that read codons beginning with uridine. {ECO:0000256|ARBA:ARBA00003234, ECO:0000256|HAMAP-Rule:MF_01864}.	4 iron, 4 sulfur cluster binding [GO:0051539]; metal ion binding [GO:0046872]; methylthiotransferase activity [GO:0035596]	tRNA modification [GO:0006400]	cytoplasm [GO:0005737]
CCNA_00054	41	29	4	P-recovery	4	262	168	-0.207106	-0.256051	0	-0.641106	A0A0H3C5U7	miaB	NA	tRNA-2-methylthio-N(6)-dimethylallyladenosine synthase (EC 2.8.4.3) ((Dimethylallyl)adenosine tRNA methylthiotransferase MiaB) (tRNA-i(6)A37 methylthiotransferase)	448	FUNCTION: Catalyzes the methylthiolation of N6-(dimethylallyl)adenosine (i(6)A), leading to the formation of 2-methylthio-N6-(dimethylallyl)adenosine (ms(2)i(6)A) at position 37 in tRNAs that read codons beginning with uridine. {ECO:0000256|ARBA:ARBA00003234, ECO:0000256|HAMAP-Rule:MF_01864}.	4 iron, 4 sulfur cluster binding [GO:0051539]; metal ion binding [GO:0046872]; methylthiotransferase activity [GO:0035596]	tRNA modification [GO:0006400]	cytoplasm [GO:0005737]
CCNA_00054	16	3	2	M2G	4	262	150	-0.11048	-0.131693	0	-0.804604	A0A0H3C5U7	miaB	NA	tRNA-2-methylthio-N(6)-dimethylallyladenosine synthase (EC 2.8.4.3) ((Dimethylallyl)adenosine tRNA methylthiotransferase MiaB) (tRNA-i(6)A37 methylthiotransferase)	448	FUNCTION: Catalyzes the methylthiolation of N6-(dimethylallyl)adenosine (i(6)A), leading to the formation of 2-methylthio-N6-(dimethylallyl)adenosine (ms(2)i(6)A) at position 37 in tRNAs that read codons beginning with uridine. {ECO:0000256|ARBA:ARBA00003234, ECO:0000256|HAMAP-Rule:MF_01864}.	4 iron, 4 sulfur cluster binding [GO:0051539]; metal ion binding [GO:0046872]; methylthiotransferase activity [GO:0035596]	tRNA modification [GO:0006400]	cytoplasm [GO:0005737]
CCNA_00054	16	4	3	M2G	4	262	98	0.0186471	0.0119418	0	-1.41871	A0A0H3C5U7	miaB	NA	tRNA-2-methylthio-N(6)-dimethylallyladenosine synthase (EC 2.8.4.3) ((Dimethylallyl)adenosine tRNA methylthiotransferase MiaB) (tRNA-i(6)A37 methylthiotransferase)	448	FUNCTION: Catalyzes the methylthiolation of N6-(dimethylallyl)adenosine (i(6)A), leading to the formation of 2-methylthio-N6-(dimethylallyl)adenosine (ms(2)i(6)A) at position 37 in tRNAs that read codons beginning with uridine. {ECO:0000256|ARBA:ARBA00003234, ECO:0000256|HAMAP-Rule:MF_01864}.	4 iron, 4 sulfur cluster binding [GO:0051539]; metal ion binding [GO:0046872]; methylthiotransferase activity [GO:0035596]	tRNA modification [GO:0006400]	cytoplasm [GO:0005737]
CCNA_00054	16	5	4	M2G	4	262	116	0.256347	0.291536	0	-1.17544	A0A0H3C5U7	miaB	NA	tRNA-2-methylthio-N(6)-dimethylallyladenosine synthase (EC 2.8.4.3) ((Dimethylallyl)adenosine tRNA methylthiotransferase MiaB) (tRNA-i(6)A37 methylthiotransferase)	448	FUNCTION: Catalyzes the methylthiolation of N6-(dimethylallyl)adenosine (i(6)A), leading to the formation of 2-methylthio-N6-(dimethylallyl)adenosine (ms(2)i(6)A) at position 37 in tRNAs that read codons beginning with uridine. {ECO:0000256|ARBA:ARBA00003234, ECO:0000256|HAMAP-Rule:MF_01864}.	4 iron, 4 sulfur cluster binding [GO:0051539]; metal ion binding [GO:0046872]; methylthiotransferase activity [GO:0035596]	tRNA modification [GO:0006400]	cytoplasm [GO:0005737]
CCNA_00054	24	6	1	C-starvation	4	262	100	0.0244405	0.0291332	0	-1.38957	A0A0H3C5U7	miaB	NA	tRNA-2-methylthio-N(6)-dimethylallyladenosine synthase (EC 2.8.4.3) ((Dimethylallyl)adenosine tRNA methylthiotransferase MiaB) (tRNA-i(6)A37 methylthiotransferase)	448	FUNCTION: Catalyzes the methylthiolation of N6-(dimethylallyl)adenosine (i(6)A), leading to the formation of 2-methylthio-N6-(dimethylallyl)adenosine (ms(2)i(6)A) at position 37 in tRNAs that read codons beginning with uridine. {ECO:0000256|ARBA:ARBA00003234, ECO:0000256|HAMAP-Rule:MF_01864}.	4 iron, 4 sulfur cluster binding [GO:0051539]; metal ion binding [GO:0046872]; methylthiotransferase activity [GO:0035596]	tRNA modification [GO:0006400]	cytoplasm [GO:0005737]
CCNA_00054	24	7	2	C-starvation	4	262	146	0.10996	0.135947	0	-0.843598	A0A0H3C5U7	miaB	NA	tRNA-2-methylthio-N(6)-dimethylallyladenosine synthase (EC 2.8.4.3) ((Dimethylallyl)adenosine tRNA methylthiotransferase MiaB) (tRNA-i(6)A37 methylthiotransferase)	448	FUNCTION: Catalyzes the methylthiolation of N6-(dimethylallyl)adenosine (i(6)A), leading to the formation of 2-methylthio-N6-(dimethylallyl)adenosine (ms(2)i(6)A) at position 37 in tRNAs that read codons beginning with uridine. {ECO:0000256|ARBA:ARBA00003234, ECO:0000256|HAMAP-Rule:MF_01864}.	4 iron, 4 sulfur cluster binding [GO:0051539]; metal ion binding [GO:0046872]; methylthiotransferase activity [GO:0035596]	tRNA modification [GO:0006400]	cytoplasm [GO:0005737]
CCNA_00054	24	8	3	C-starvation	4	262	167	0.0761811	0.0941848	0	-0.649719	A0A0H3C5U7	miaB	NA	tRNA-2-methylthio-N(6)-dimethylallyladenosine synthase (EC 2.8.4.3) ((Dimethylallyl)adenosine tRNA methylthiotransferase MiaB) (tRNA-i(6)A37 methylthiotransferase)	448	FUNCTION: Catalyzes the methylthiolation of N6-(dimethylallyl)adenosine (i(6)A), leading to the formation of 2-methylthio-N6-(dimethylallyl)adenosine (ms(2)i(6)A) at position 37 in tRNAs that read codons beginning with uridine. {ECO:0000256|ARBA:ARBA00003234, ECO:0000256|HAMAP-Rule:MF_01864}.	4 iron, 4 sulfur cluster binding [GO:0051539]; metal ion binding [GO:0046872]; methylthiotransferase activity [GO:0035596]	tRNA modification [GO:0006400]	cytoplasm [GO:0005737]
CCNA_00054	24	9	4	C-starvation	4	262	129	-0.210036	-0.259674	0	-1.0222	A0A0H3C5U7	miaB	NA	tRNA-2-methylthio-N(6)-dimethylallyladenosine synthase (EC 2.8.4.3) ((Dimethylallyl)adenosine tRNA methylthiotransferase MiaB) (tRNA-i(6)A37 methylthiotransferase)	448	FUNCTION: Catalyzes the methylthiolation of N6-(dimethylallyl)adenosine (i(6)A), leading to the formation of 2-methylthio-N6-(dimethylallyl)adenosine (ms(2)i(6)A) at position 37 in tRNAs that read codons beginning with uridine. {ECO:0000256|ARBA:ARBA00003234, ECO:0000256|HAMAP-Rule:MF_01864}.	4 iron, 4 sulfur cluster binding [GO:0051539]; metal ion binding [GO:0046872]; methylthiotransferase activity [GO:0035596]	tRNA modification [GO:0006400]	cytoplasm [GO:0005737]
CCNA_00058	24	10	1	N-starvation	2	31	8	-0.647499	-0.726668	0	-1.9542	A0A0H3C558	NA	NA	DUF1131 family protein	210	NA	NA	NA	NA
CCNA_00058	24	11	2	N-starvation	2	31	7	-0.655162	-0.595444	0	-2.14684	A0A0H3C558	NA	NA	DUF1131 family protein	210	NA	NA	NA	NA
CCNA_00058	24	12	3	N-starvation	2	31	9	-0.296987	-0.291773	0	-1.78427	A0A0H3C558	NA	NA	DUF1131 family protein	210	NA	NA	NA	NA
CCNA_00058	24	13	4	N-starvation	2	31	7	-0.917404	-1.00464	0	-2.14684	A0A0H3C558	NA	NA	DUF1131 family protein	210	NA	NA	NA	NA
CCNA_00058	24	14	1	P-starvation	2	31	9	-0.373564	-0.360977	0	-1.78427	A0A0H3C558	NA	NA	DUF1131 family protein	210	NA	NA	NA	NA
CCNA_00058	24	15	2	P-starvation	2	31	3	-1.51013	-1.38974	0	-3.36923	A0A0H3C558	NA	NA	DUF1131 family protein	210	NA	NA	NA	NA
CCNA_00058	24	16	3	P-starvation	2	31	4	-1.01377	-0.839991	0	-2.9542	A0A0H3C558	NA	NA	DUF1131 family protein	210	NA	NA	NA	NA
CCNA_00058	24	17	4	P-starvation	2	31	3	-0.917277	-0.608268	0	-3.36923	A0A0H3C558	NA	NA	DUF1131 family protein	210	NA	NA	NA	NA
CCNA_00058	41	18	1	C-recovery	2	31	5	-1.25408	-1.15786	0	-2.63227	A0A0H3C558	NA	NA	DUF1131 family protein	210	NA	NA	NA	NA
CCNA_00058	41	19	2	C-recovery	2	31	10	-0.718016	-0.662924	0	-1.63227	A0A0H3C558	NA	NA	DUF1131 family protein	210	NA	NA	NA	NA
CCNA_00058	16	2	1	M2G	2	31	5	-1.28057	-1.18232	0	-2.63227	A0A0H3C558	NA	NA	DUF1131 family protein	210	NA	NA	NA	NA
CCNA_00058	41	20	3	C-recovery	2	31	6	-0.910462	-0.941735	0	-2.36923	A0A0H3C558	NA	NA	DUF1131 family protein	210	NA	NA	NA	NA
CCNA_00058	41	21	4	C-recovery	2	31	3	-1.79993	-1.20973	0	-3.36923	A0A0H3C558	NA	NA	DUF1131 family protein	210	NA	NA	NA	NA
CCNA_00058	41	22	1	N-recovery	2	31	4	-1.22837	-0.82558	0	-2.9542	A0A0H3C558	NA	NA	DUF1131 family protein	210	NA	NA	NA	NA
CCNA_00058	41	23	2	N-recovery	2	31	3	-1.60657	-1.4833	0	-3.36923	A0A0H3C558	NA	NA	DUF1131 family protein	210	NA	NA	NA	NA
CCNA_00058	41	24	3	N-recovery	2	31	8	-0.715412	-0.780247	0	-1.9542	A0A0H3C558	NA	NA	DUF1131 family protein	210	NA	NA	NA	NA
CCNA_00058	41	25	4	N-recovery	2	31	14	-0.398214	-0.492872	0	-1.14684	A0A0H3C558	NA	NA	DUF1131 family protein	210	NA	NA	NA	NA
CCNA_00058	41	26	1	P-recovery	2	31	10	-0.206594	-0.179837	0	-1.63227	A0A0H3C558	NA	NA	DUF1131 family protein	210	NA	NA	NA	NA
CCNA_00058	41	27	2	P-recovery	2	31	7	-0.364674	-0.245096	0	-2.14684	A0A0H3C558	NA	NA	DUF1131 family protein	210	NA	NA	NA	NA
CCNA_00058	41	28	3	P-recovery	2	31	1	-2.84996	-1.91544	0	-4.9542	A0A0H3C558	NA	NA	DUF1131 family protein	210	NA	NA	NA	NA
CCNA_00058	41	29	4	P-recovery	2	31	9	-0.599948	-0.403222	0	-1.78427	A0A0H3C558	NA	NA	DUF1131 family protein	210	NA	NA	NA	NA
CCNA_00058	16	3	2	M2G	2	31	17	0.245545	0.218091	0	-0.866733	A0A0H3C558	NA	NA	DUF1131 family protein	210	NA	NA	NA	NA
CCNA_00058	16	4	3	M2G	2	31	4	-1.03586	-0.865785	0	-2.9542	A0A0H3C558	NA	NA	DUF1131 family protein	210	NA	NA	NA	NA
CCNA_00058	16	5	4	M2G	2	31	4	-1.29787	-1.19828	0	-2.9542	A0A0H3C558	NA	NA	DUF1131 family protein	210	NA	NA	NA	NA
CCNA_00058	24	6	1	C-starvation	2	31	4	-1.39639	-1.28506	0	-2.9542	A0A0H3C558	NA	NA	DUF1131 family protein	210	NA	NA	NA	NA
CCNA_00058	24	7	2	C-starvation	2	31	8	-0.978252	-1.31151	0	-1.9542	A0A0H3C558	NA	NA	DUF1131 family protein	210	NA	NA	NA	NA
CCNA_00058	24	8	3	C-starvation	2	31	7	-1.07315	-0.990807	0	-2.14684	A0A0H3C558	NA	NA	DUF1131 family protein	210	NA	NA	NA	NA
CCNA_00058	24	9	4	C-starvation	2	31	9	-0.786045	-1.05383	0	-1.78427	A0A0H3C558	NA	NA	DUF1131 family protein	210	NA	NA	NA	NA
CCNA_00059	24	10	1	N-starvation	4	79	34	0.0170106	0.0181619	0	-1.21632	B8GXF0	NA	NA	Putative NADH dehydrogenase/NAD(P)H nitroreductase CCNA_00059 (EC 1.-.-.-)	195	NA	oxidoreductase activity [GO:0016491]	NA	NA
CCNA_00059	24	11	2	N-starvation	4	79	45	0.440155	0.560325	0	-0.811928	B8GXF0	NA	NA	Putative NADH dehydrogenase/NAD(P)H nitroreductase CCNA_00059 (EC 1.-.-.-)	195	NA	oxidoreductase activity [GO:0016491]	NA	NA
CCNA_00059	24	12	3	N-starvation	4	79	25	-0.169794	-0.155042	0	-1.65992	B8GXF0	NA	NA	Putative NADH dehydrogenase/NAD(P)H nitroreductase CCNA_00059 (EC 1.-.-.-)	195	NA	oxidoreductase activity [GO:0016491]	NA	NA
CCNA_00059	24	13	4	N-starvation	4	79	32	-0.199192	-0.180036	0	-1.30378	B8GXF0	NA	NA	Putative NADH dehydrogenase/NAD(P)H nitroreductase CCNA_00059 (EC 1.-.-.-)	195	NA	oxidoreductase activity [GO:0016491]	NA	NA
CCNA_00059	24	14	1	P-starvation	4	79	38	0.262585	0.318663	0	-1.05585	B8GXF0	NA	NA	Putative NADH dehydrogenase/NAD(P)H nitroreductase CCNA_00059 (EC 1.-.-.-)	195	NA	oxidoreductase activity [GO:0016491]	NA	NA
CCNA_00059	24	15	2	P-starvation	4	79	35	0.299937	0.320237	0	-1.1745	B8GXF0	NA	NA	Putative NADH dehydrogenase/NAD(P)H nitroreductase CCNA_00059 (EC 1.-.-.-)	195	NA	oxidoreductase activity [GO:0016491]	NA	NA
CCNA_00059	24	16	3	P-starvation	4	79	29	0.310266	0.334769	0	-1.4458	B8GXF0	NA	NA	Putative NADH dehydrogenase/NAD(P)H nitroreductase CCNA_00059 (EC 1.-.-.-)	195	NA	oxidoreductase activity [GO:0016491]	NA	NA
CCNA_00059	24	17	4	P-starvation	4	79	23	0.0692136	0.0604524	0	-1.78022	B8GXF0	NA	NA	Putative NADH dehydrogenase/NAD(P)H nitroreductase CCNA_00059 (EC 1.-.-.-)	195	NA	oxidoreductase activity [GO:0016491]	NA	NA
CCNA_00059	41	18	1	C-recovery	4	79	33	-0.164769	-0.167821	0	-1.25939	B8GXF0	NA	NA	Putative NADH dehydrogenase/NAD(P)H nitroreductase CCNA_00059 (EC 1.-.-.-)	195	NA	oxidoreductase activity [GO:0016491]	NA	NA
CCNA_00059	41	19	2	C-recovery	4	79	54	0.21871	0.32837	0	-0.548893	B8GXF0	NA	NA	Putative NADH dehydrogenase/NAD(P)H nitroreductase CCNA_00059 (EC 1.-.-.-)	195	NA	oxidoreductase activity [GO:0016491]	NA	NA
CCNA_00059	16	2	1	M2G	4	79	28	-0.412723	-0.491968	0	-1.49643	B8GXF0	NA	NA	Putative NADH dehydrogenase/NAD(P)H nitroreductase CCNA_00059 (EC 1.-.-.-)	195	NA	oxidoreductase activity [GO:0016491]	NA	NA
CCNA_00059	41	20	3	C-recovery	4	79	24	-0.356343	-0.23809	0	-1.71882	B8GXF0	NA	NA	Putative NADH dehydrogenase/NAD(P)H nitroreductase CCNA_00059 (EC 1.-.-.-)	195	NA	oxidoreductase activity [GO:0016491]	NA	NA
CCNA_00059	41	21	4	C-recovery	4	79	34	-0.240352	-0.25662	0	-1.21632	B8GXF0	NA	NA	Putative NADH dehydrogenase/NAD(P)H nitroreductase CCNA_00059 (EC 1.-.-.-)	195	NA	oxidoreductase activity [GO:0016491]	NA	NA
CCNA_00059	41	22	1	N-recovery	4	79	35	-0.0476686	-0.0416346	0	-1.1745	B8GXF0	NA	NA	Putative NADH dehydrogenase/NAD(P)H nitroreductase CCNA_00059 (EC 1.-.-.-)	195	NA	oxidoreductase activity [GO:0016491]	NA	NA
CCNA_00059	41	23	2	N-recovery	4	79	33	0.117958	0.106614	0	-1.25939	B8GXF0	NA	NA	Putative NADH dehydrogenase/NAD(P)H nitroreductase CCNA_00059 (EC 1.-.-.-)	195	NA	oxidoreductase activity [GO:0016491]	NA	NA
CCNA_00059	41	24	3	N-recovery	4	79	38	0.0831627	0.0991305	0	-1.05585	B8GXF0	NA	NA	Putative NADH dehydrogenase/NAD(P)H nitroreductase CCNA_00059 (EC 1.-.-.-)	195	NA	oxidoreductase activity [GO:0016491]	NA	NA
CCNA_00059	41	25	4	N-recovery	4	79	54	0.201462	0.256465	0	-0.548893	B8GXF0	NA	NA	Putative NADH dehydrogenase/NAD(P)H nitroreductase CCNA_00059 (EC 1.-.-.-)	195	NA	oxidoreductase activity [GO:0016491]	NA	NA
CCNA_00059	41	26	1	P-recovery	4	79	30	-0.162929	-0.18325	0	-1.39689	B8GXF0	NA	NA	Putative NADH dehydrogenase/NAD(P)H nitroreductase CCNA_00059 (EC 1.-.-.-)	195	NA	oxidoreductase activity [GO:0016491]	NA	NA
CCNA_00059	41	27	2	P-recovery	4	79	26	-0.230429	-0.246024	0	-1.60334	B8GXF0	NA	NA	Putative NADH dehydrogenase/NAD(P)H nitroreductase CCNA_00059 (EC 1.-.-.-)	195	NA	oxidoreductase activity [GO:0016491]	NA	NA
CCNA_00059	41	28	3	P-recovery	4	79	29	-0.473647	-0.505704	0	-1.4458	B8GXF0	NA	NA	Putative NADH dehydrogenase/NAD(P)H nitroreductase CCNA_00059 (EC 1.-.-.-)	195	NA	oxidoreductase activity [GO:0016491]	NA	NA
CCNA_00059	41	29	4	P-recovery	4	79	45	-0.00310688	-0.00207585	0	-0.811928	B8GXF0	NA	NA	Putative NADH dehydrogenase/NAD(P)H nitroreductase CCNA_00059 (EC 1.-.-.-)	195	NA	oxidoreductase activity [GO:0016491]	NA	NA
CCNA_00059	16	3	2	M2G	4	79	42	0.00803788	0.00904038	0	-0.911463	B8GXF0	NA	NA	Putative NADH dehydrogenase/NAD(P)H nitroreductase CCNA_00059 (EC 1.-.-.-)	195	NA	oxidoreductase activity [GO:0016491]	NA	NA
CCNA_00059	16	4	3	M2G	4	79	32	0.305174	0.310827	0	-1.30378	B8GXF0	NA	NA	Putative NADH dehydrogenase/NAD(P)H nitroreductase CCNA_00059 (EC 1.-.-.-)	195	NA	oxidoreductase activity [GO:0016491]	NA	NA
CCNA_00059	16	5	4	M2G	4	79	30	-0.0866029	-0.0756406	0	-1.39689	B8GXF0	NA	NA	Putative NADH dehydrogenase/NAD(P)H nitroreductase CCNA_00059 (EC 1.-.-.-)	195	NA	oxidoreductase activity [GO:0016491]	NA	NA
CCNA_00059	24	6	1	C-starvation	4	79	26	-0.349347	-0.421653	0	-1.60334	B8GXF0	NA	NA	Putative NADH dehydrogenase/NAD(P)H nitroreductase CCNA_00059 (EC 1.-.-.-)	195	NA	oxidoreductase activity [GO:0016491]	NA	NA
CCNA_00059	24	7	2	C-starvation	4	79	26	-0.638772	-0.650603	0	-1.60334	B8GXF0	NA	NA	Putative NADH dehydrogenase/NAD(P)H nitroreductase CCNA_00059 (EC 1.-.-.-)	195	NA	oxidoreductase activity [GO:0016491]	NA	NA
CCNA_00059	24	8	3	C-starvation	4	79	45	-0.0520012	-0.0671489	0	-0.811928	B8GXF0	NA	NA	Putative NADH dehydrogenase/NAD(P)H nitroreductase CCNA_00059 (EC 1.-.-.-)	195	NA	oxidoreductase activity [GO:0016491]	NA	NA
CCNA_00059	24	9	4	C-starvation	4	79	44	0.161948	0.209123	0	-0.844349	B8GXF0	NA	NA	Putative NADH dehydrogenase/NAD(P)H nitroreductase CCNA_00059 (EC 1.-.-.-)	195	NA	oxidoreductase activity [GO:0016491]	NA	NA
CCNA_00061	24	10	1	N-starvation	4	44	23	0.241106	0.192361	0	-0.93587	A0A0H3C2M5	NA	NA	Cytochrome p450	422	NA	heme binding [GO:0020037]; iron ion binding [GO:0005506]; monooxygenase activity [GO:0004497]; oxidoreductase activity, acting on paired donors, with incorporation or reduction of molecular oxygen [GO:0016705]	NA	NA
CCNA_00061	24	11	2	N-starvation	4	44	17	-0.21472	-0.132865	0	-1.37197	A0A0H3C2M5	NA	NA	Cytochrome p450	422	NA	heme binding [GO:0020037]; iron ion binding [GO:0005506]; monooxygenase activity [GO:0004497]; oxidoreductase activity, acting on paired donors, with incorporation or reduction of molecular oxygen [GO:0016705]	NA	NA
CCNA_00061	24	12	3	N-starvation	4	44	11	-0.550201	-0.340454	0	-2	A0A0H3C2M5	NA	NA	Cytochrome p450	422	NA	heme binding [GO:0020037]; iron ion binding [GO:0005506]; monooxygenase activity [GO:0004497]; oxidoreductase activity, acting on paired donors, with incorporation or reduction of molecular oxygen [GO:0016705]	NA	NA
CCNA_00061	24	13	4	N-starvation	4	44	28	0.297613	0.184158	0	-0.652077	A0A0H3C2M5	NA	NA	Cytochrome p450	422	NA	heme binding [GO:0020037]; iron ion binding [GO:0005506]; monooxygenase activity [GO:0004497]; oxidoreductase activity, acting on paired donors, with incorporation or reduction of molecular oxygen [GO:0016705]	NA	NA
CCNA_00061	24	14	1	P-starvation	4	44	11	-0.683574	-0.422983	0	-2	A0A0H3C2M5	NA	NA	Cytochrome p450	422	NA	heme binding [GO:0020037]; iron ion binding [GO:0005506]; monooxygenase activity [GO:0004497]; oxidoreductase activity, acting on paired donors, with incorporation or reduction of molecular oxygen [GO:0016705]	NA	NA
CCNA_00061	24	15	2	P-starvation	4	44	13	-0.364553	-0.225578	0	-1.75899	A0A0H3C2M5	NA	NA	Cytochrome p450	422	NA	heme binding [GO:0020037]; iron ion binding [GO:0005506]; monooxygenase activity [GO:0004497]; oxidoreductase activity, acting on paired donors, with incorporation or reduction of molecular oxygen [GO:0016705]	NA	NA
CCNA_00061	24	16	3	P-starvation	4	44	11	-0.15673	-0.125043	0	-2	A0A0H3C2M5	NA	NA	Cytochrome p450	422	NA	heme binding [GO:0020037]; iron ion binding [GO:0005506]; monooxygenase activity [GO:0004497]; oxidoreductase activity, acting on paired donors, with incorporation or reduction of molecular oxygen [GO:0016705]	NA	NA
CCNA_00061	24	17	4	P-starvation	4	44	13	0.0822837	0.0509156	0	-1.75899	A0A0H3C2M5	NA	NA	Cytochrome p450	422	NA	heme binding [GO:0020037]; iron ion binding [GO:0005506]; monooxygenase activity [GO:0004497]; oxidoreductase activity, acting on paired donors, with incorporation or reduction of molecular oxygen [GO:0016705]	NA	NA
CCNA_00061	41	18	1	C-recovery	4	44	21	0.00811656	0.00502238	0	-1.06711	A0A0H3C2M5	NA	NA	Cytochrome p450	422	NA	heme binding [GO:0020037]; iron ion binding [GO:0005506]; monooxygenase activity [GO:0004497]; oxidoreductase activity, acting on paired donors, with incorporation or reduction of molecular oxygen [GO:0016705]	NA	NA
CCNA_00061	41	19	2	C-recovery	4	44	29	0.0677189	0.0419032	0	-0.601451	A0A0H3C2M5	NA	NA	Cytochrome p450	422	NA	heme binding [GO:0020037]; iron ion binding [GO:0005506]; monooxygenase activity [GO:0004497]; oxidoreductase activity, acting on paired donors, with incorporation or reduction of molecular oxygen [GO:0016705]	NA	NA
CCNA_00061	16	2	1	M2G	4	44	12	-0.817926	-0.506118	0	-1.87447	A0A0H3C2M5	NA	NA	Cytochrome p450	422	NA	heme binding [GO:0020037]; iron ion binding [GO:0005506]; monooxygenase activity [GO:0004497]; oxidoreductase activity, acting on paired donors, with incorporation or reduction of molecular oxygen [GO:0016705]	NA	NA
CCNA_00061	41	20	3	C-recovery	4	44	18	-0.0702427	-0.0434649	0	-1.28951	A0A0H3C2M5	NA	NA	Cytochrome p450	422	NA	heme binding [GO:0020037]; iron ion binding [GO:0005506]; monooxygenase activity [GO:0004497]; oxidoreductase activity, acting on paired donors, with incorporation or reduction of molecular oxygen [GO:0016705]	NA	NA
CCNA_00061	41	21	4	C-recovery	4	44	27	0.199007	0.123142	0	-0.704544	A0A0H3C2M5	NA	NA	Cytochrome p450	422	NA	heme binding [GO:0020037]; iron ion binding [GO:0005506]; monooxygenase activity [GO:0004497]; oxidoreductase activity, acting on paired donors, with incorporation or reduction of molecular oxygen [GO:0016705]	NA	NA
CCNA_00061	41	22	1	N-recovery	4	44	14	-0.494951	-0.306266	0	-1.65208	A0A0H3C2M5	NA	NA	Cytochrome p450	422	NA	heme binding [GO:0020037]; iron ion binding [GO:0005506]; monooxygenase activity [GO:0004497]; oxidoreductase activity, acting on paired donors, with incorporation or reduction of molecular oxygen [GO:0016705]	NA	NA
CCNA_00061	41	23	2	N-recovery	4	44	6	-1.46341	-0.905529	0	-2.87447	A0A0H3C2M5	NA	NA	Cytochrome p450	422	NA	heme binding [GO:0020037]; iron ion binding [GO:0005506]; monooxygenase activity [GO:0004497]; oxidoreductase activity, acting on paired donors, with incorporation or reduction of molecular oxygen [GO:0016705]	NA	NA
CCNA_00061	41	24	3	N-recovery	4	44	16	-0.384015	-0.237622	0	-1.45943	A0A0H3C2M5	NA	NA	Cytochrome p450	422	NA	heme binding [GO:0020037]; iron ion binding [GO:0005506]; monooxygenase activity [GO:0004497]; oxidoreductase activity, acting on paired donors, with incorporation or reduction of molecular oxygen [GO:0016705]	NA	NA
CCNA_00061	41	25	4	N-recovery	4	44	21	-0.41079	-0.327739	0	-1.06711	A0A0H3C2M5	NA	NA	Cytochrome p450	422	NA	heme binding [GO:0020037]; iron ion binding [GO:0005506]; monooxygenase activity [GO:0004497]; oxidoreductase activity, acting on paired donors, with incorporation or reduction of molecular oxygen [GO:0016705]	NA	NA
CCNA_00061	41	26	1	P-recovery	4	44	15	-0.387643	-0.239867	0	-1.55254	A0A0H3C2M5	NA	NA	Cytochrome p450	422	NA	heme binding [GO:0020037]; iron ion binding [GO:0005506]; monooxygenase activity [GO:0004497]; oxidoreductase activity, acting on paired donors, with incorporation or reduction of molecular oxygen [GO:0016705]	NA	NA
CCNA_00061	41	27	2	P-recovery	4	44	15	-0.260461	-0.161169	0	-1.55254	A0A0H3C2M5	NA	NA	Cytochrome p450	422	NA	heme binding [GO:0020037]; iron ion binding [GO:0005506]; monooxygenase activity [GO:0004497]; oxidoreductase activity, acting on paired donors, with incorporation or reduction of molecular oxygen [GO:0016705]	NA	NA
CCNA_00061	41	28	3	P-recovery	4	44	16	-0.583673	-0.361166	0	-1.45943	A0A0H3C2M5	NA	NA	Cytochrome p450	422	NA	heme binding [GO:0020037]; iron ion binding [GO:0005506]; monooxygenase activity [GO:0004497]; oxidoreductase activity, acting on paired donors, with incorporation or reduction of molecular oxygen [GO:0016705]	NA	NA
CCNA_00061	41	29	4	P-recovery	4	44	29	-0.0464005	-0.0287118	0	-0.601451	A0A0H3C2M5	NA	NA	Cytochrome p450	422	NA	heme binding [GO:0020037]; iron ion binding [GO:0005506]; monooxygenase activity [GO:0004497]; oxidoreductase activity, acting on paired donors, with incorporation or reduction of molecular oxygen [GO:0016705]	NA	NA
CCNA_00061	16	3	2	M2G	4	44	28	0.146194	0.090462	0	-0.652077	A0A0H3C2M5	NA	NA	Cytochrome p450	422	NA	heme binding [GO:0020037]; iron ion binding [GO:0005506]; monooxygenase activity [GO:0004497]; oxidoreductase activity, acting on paired donors, with incorporation or reduction of molecular oxygen [GO:0016705]	NA	NA
CCNA_00061	16	4	3	M2G	4	44	12	-0.229958	-0.183466	0	-1.87447	A0A0H3C2M5	NA	NA	Cytochrome p450	422	NA	heme binding [GO:0020037]; iron ion binding [GO:0005506]; monooxygenase activity [GO:0004497]; oxidoreductase activity, acting on paired donors, with incorporation or reduction of molecular oxygen [GO:0016705]	NA	NA
CCNA_00061	16	5	4	M2G	4	44	21	0.233074	0.144222	0	-1.06711	A0A0H3C2M5	NA	NA	Cytochrome p450	422	NA	heme binding [GO:0020037]; iron ion binding [GO:0005506]; monooxygenase activity [GO:0004497]; oxidoreductase activity, acting on paired donors, with incorporation or reduction of molecular oxygen [GO:0016705]	NA	NA
CCNA_00061	24	6	1	C-starvation	4	44	8	-1.08336	-0.670363	0	-2.45943	A0A0H3C2M5	NA	NA	Cytochrome p450	422	NA	heme binding [GO:0020037]; iron ion binding [GO:0005506]; monooxygenase activity [GO:0004497]; oxidoreductase activity, acting on paired donors, with incorporation or reduction of molecular oxygen [GO:0016705]	NA	NA
CCNA_00061	24	7	2	C-starvation	4	44	18	-0.418807	-0.25915	0	-1.28951	A0A0H3C2M5	NA	NA	Cytochrome p450	422	NA	heme binding [GO:0020037]; iron ion binding [GO:0005506]; monooxygenase activity [GO:0004497]; oxidoreductase activity, acting on paired donors, with incorporation or reduction of molecular oxygen [GO:0016705]	NA	NA
CCNA_00061	24	8	3	C-starvation	4	44	31	0.261677	0.208773	0	-0.505235	A0A0H3C2M5	NA	NA	Cytochrome p450	422	NA	heme binding [GO:0020037]; iron ion binding [GO:0005506]; monooxygenase activity [GO:0004497]; oxidoreductase activity, acting on paired donors, with incorporation or reduction of molecular oxygen [GO:0016705]	NA	NA
CCNA_00061	24	9	4	C-starvation	4	44	13	-0.802818	-0.640509	0	-1.75899	A0A0H3C2M5	NA	NA	Cytochrome p450	422	NA	heme binding [GO:0020037]; iron ion binding [GO:0005506]; monooxygenase activity [GO:0004497]; oxidoreductase activity, acting on paired donors, with incorporation or reduction of molecular oxygen [GO:0016705]	NA	NA
CCNA_00064	24	10	1	N-starvation	8	244	104	0.0793933	0.0501362	0	-1.2303	A0A0H3C560	NA	NA	Methyl-accepting chemotaxis protein	598	NA	transmembrane signaling receptor activity [GO:0004888]	chemotaxis [GO:0006935]; signal transduction [GO:0007165]	membrane [GO:0016020]
CCNA_00064	24	11	2	N-starvation	8	244	71	-0.564167	-0.506657	0	-1.78099	A0A0H3C560	NA	NA	Methyl-accepting chemotaxis protein	598	NA	transmembrane signaling receptor activity [GO:0004888]	chemotaxis [GO:0006935]; signal transduction [GO:0007165]	membrane [GO:0016020]
CCNA_00064	24	12	3	N-starvation	8	244	89	0.183878	0.151817	0	-1.455	A0A0H3C560	NA	NA	Methyl-accepting chemotaxis protein	598	NA	transmembrane signaling receptor activity [GO:0004888]	chemotaxis [GO:0006935]; signal transduction [GO:0007165]	membrane [GO:0016020]
CCNA_00064	24	13	4	N-starvation	8	244	96	-0.0855027	-0.0539942	0	-1.34577	A0A0H3C560	NA	NA	Methyl-accepting chemotaxis protein	598	NA	transmembrane signaling receptor activity [GO:0004888]	chemotaxis [GO:0006935]; signal transduction [GO:0007165]	membrane [GO:0016020]
CCNA_00064	24	14	1	P-starvation	8	244	86	-0.0824393	-0.0520597	0	-1.50447	A0A0H3C560	NA	NA	Methyl-accepting chemotaxis protein	598	NA	transmembrane signaling receptor activity [GO:0004888]	chemotaxis [GO:0006935]; signal transduction [GO:0007165]	membrane [GO:0016020]
CCNA_00064	24	15	2	P-starvation	8	244	113	0.428179	0.270391	0	-1.11056	A0A0H3C560	NA	NA	Methyl-accepting chemotaxis protein	598	NA	transmembrane signaling receptor activity [GO:0004888]	chemotaxis [GO:0006935]; signal transduction [GO:0007165]	membrane [GO:0016020]
CCNA_00064	24	16	3	P-starvation	8	244	58	-0.226402	-0.142971	0	-2.07276	A0A0H3C560	NA	NA	Methyl-accepting chemotaxis protein	598	NA	transmembrane signaling receptor activity [GO:0004888]	chemotaxis [GO:0006935]; signal transduction [GO:0007165]	membrane [GO:0016020]
CCNA_00064	24	17	4	P-starvation	8	244	75	0.292157	0.193461	0	-1.70192	A0A0H3C560	NA	NA	Methyl-accepting chemotaxis protein	598	NA	transmembrane signaling receptor activity [GO:0004888]	chemotaxis [GO:0006935]; signal transduction [GO:0007165]	membrane [GO:0016020]
CCNA_00064	41	18	1	C-recovery	8	244	138	0.305688	0.193039	0	-0.822213	A0A0H3C560	NA	NA	Methyl-accepting chemotaxis protein	598	NA	transmembrane signaling receptor activity [GO:0004888]	chemotaxis [GO:0006935]; signal transduction [GO:0007165]	membrane [GO:0016020]
CCNA_00064	41	19	2	C-recovery	8	244	154	0.045225	0.0285592	0	-0.663951	A0A0H3C560	NA	NA	Methyl-accepting chemotaxis protein	598	NA	transmembrane signaling receptor activity [GO:0004888]	chemotaxis [GO:0006935]; signal transduction [GO:0007165]	membrane [GO:0016020]
CCNA_00064	16	2	1	M2G	8	244	144	0.475261	0.300123	0	-0.760812	A0A0H3C560	NA	NA	Methyl-accepting chemotaxis protein	598	NA	transmembrane signaling receptor activity [GO:0004888]	chemotaxis [GO:0006935]; signal transduction [GO:0007165]	membrane [GO:0016020]
CCNA_00064	41	20	3	C-recovery	8	244	111	0.264499	0.167029	0	-1.13632	A0A0H3C560	NA	NA	Methyl-accepting chemotaxis protein	598	NA	transmembrane signaling receptor activity [GO:0004888]	chemotaxis [GO:0006935]; signal transduction [GO:0007165]	membrane [GO:0016020]
CCNA_00064	41	21	4	C-recovery	8	244	118	0.0978804	0.0618106	0	-1.04809	A0A0H3C560	NA	NA	Methyl-accepting chemotaxis protein	598	NA	transmembrane signaling receptor activity [GO:0004888]	chemotaxis [GO:0006935]; signal transduction [GO:0007165]	membrane [GO:0016020]
CCNA_00064	41	22	1	N-recovery	8	244	111	0.259988	0.16418	0	-1.13632	A0A0H3C560	NA	NA	Methyl-accepting chemotaxis protein	598	NA	transmembrane signaling receptor activity [GO:0004888]	chemotaxis [GO:0006935]; signal transduction [GO:0007165]	membrane [GO:0016020]
CCNA_00064	41	23	2	N-recovery	8	244	93	0.117899	0.0744521	0	-1.39158	A0A0H3C560	NA	NA	Methyl-accepting chemotaxis protein	598	NA	transmembrane signaling receptor activity [GO:0004888]	chemotaxis [GO:0006935]; signal transduction [GO:0007165]	membrane [GO:0016020]
CCNA_00064	41	24	3	N-recovery	8	244	127	0.305578	0.252297	0	-0.942053	A0A0H3C560	NA	NA	Methyl-accepting chemotaxis protein	598	NA	transmembrane signaling receptor activity [GO:0004888]	chemotaxis [GO:0006935]; signal transduction [GO:0007165]	membrane [GO:0016020]
CCNA_00064	41	25	4	N-recovery	8	244	137	0.172981	0.109236	0	-0.832705	A0A0H3C560	NA	NA	Methyl-accepting chemotaxis protein	598	NA	transmembrane signaling receptor activity [GO:0004888]	chemotaxis [GO:0006935]; signal transduction [GO:0007165]	membrane [GO:0016020]
CCNA_00064	41	26	1	P-recovery	8	244	116	0.0593043	0.0374501	0	-1.07276	A0A0H3C560	NA	NA	Methyl-accepting chemotaxis protein	598	NA	transmembrane signaling receptor activity [GO:0004888]	chemotaxis [GO:0006935]; signal transduction [GO:0007165]	membrane [GO:0016020]
CCNA_00064	41	27	2	P-recovery	8	244	83	-0.231708	-0.146322	0	-1.5557	A0A0H3C560	NA	NA	Methyl-accepting chemotaxis protein	598	NA	transmembrane signaling receptor activity [GO:0004888]	chemotaxis [GO:0006935]; signal transduction [GO:0007165]	membrane [GO:0016020]
CCNA_00064	41	28	3	P-recovery	8	244	129	0.168345	0.106308	0	-0.91951	A0A0H3C560	NA	NA	Methyl-accepting chemotaxis protein	598	NA	transmembrane signaling receptor activity [GO:0004888]	chemotaxis [GO:0006935]; signal transduction [GO:0007165]	membrane [GO:0016020]
CCNA_00064	41	29	4	P-recovery	8	244	163	0.501457	0.316665	0	-0.582009	A0A0H3C560	NA	NA	Methyl-accepting chemotaxis protein	598	NA	transmembrane signaling receptor activity [GO:0004888]	chemotaxis [GO:0006935]; signal transduction [GO:0007165]	membrane [GO:0016020]
CCNA_00064	16	3	2	M2G	8	244	142	0.245198	0.15484	0	-0.78099	A0A0H3C560	NA	NA	Methyl-accepting chemotaxis protein	598	NA	transmembrane signaling receptor activity [GO:0004888]	chemotaxis [GO:0006935]; signal transduction [GO:0007165]	membrane [GO:0016020]
CCNA_00064	16	4	3	M2G	8	244	109	0.678854	0.42869	0	-1.16255	A0A0H3C560	NA	NA	Methyl-accepting chemotaxis protein	598	NA	transmembrane signaling receptor activity [GO:0004888]	chemotaxis [GO:0006935]; signal transduction [GO:0007165]	membrane [GO:0016020]
CCNA_00064	16	5	4	M2G	8	244	96	0.0762496	0.048151	0	-1.34577	A0A0H3C560	NA	NA	Methyl-accepting chemotaxis protein	598	NA	transmembrane signaling receptor activity [GO:0004888]	chemotaxis [GO:0006935]; signal transduction [GO:0007165]	membrane [GO:0016020]
CCNA_00064	24	6	1	C-starvation	8	244	87	-0.00510461	-0.00482326	0	-1.48779	A0A0H3C560	NA	NA	Methyl-accepting chemotaxis protein	598	NA	transmembrane signaling receptor activity [GO:0004888]	chemotaxis [GO:0006935]; signal transduction [GO:0007165]	membrane [GO:0016020]
CCNA_00064	24	7	2	C-starvation	8	244	117	0.0264111	0.021806	0	-1.06037	A0A0H3C560	NA	NA	Methyl-accepting chemotaxis protein	598	NA	transmembrane signaling receptor activity [GO:0004888]	chemotaxis [GO:0006935]; signal transduction [GO:0007165]	membrane [GO:0016020]
CCNA_00064	24	8	3	C-starvation	8	244	126	0.00547087	0.0034548	0	-0.953457	A0A0H3C560	NA	NA	Methyl-accepting chemotaxis protein	598	NA	transmembrane signaling receptor activity [GO:0004888]	chemotaxis [GO:0006935]; signal transduction [GO:0007165]	membrane [GO:0016020]
CCNA_00064	24	9	4	C-starvation	8	244	126	0.235105	0.211139	0	-0.953457	A0A0H3C560	NA	NA	Methyl-accepting chemotaxis protein	598	NA	transmembrane signaling receptor activity [GO:0004888]	chemotaxis [GO:0006935]; signal transduction [GO:0007165]	membrane [GO:0016020]
CCNA_00072	24	10	1	N-starvation	3	79	38	0.133882	0.166382	0	-1.05585	A0A0H3C2N3	NA	NA	Mitochondrial inner membrane protein	298	NA	NA	NA	membrane [GO:0016020]
CCNA_00072	24	11	2	N-starvation	3	79	15	-0.971323	-0.917788	0	-2.39689	A0A0H3C2N3	NA	NA	Mitochondrial inner membrane protein	298	NA	NA	NA	membrane [GO:0016020]
CCNA_00072	24	12	3	N-starvation	3	79	36	0.27546	0.317649	0	-1.13386	A0A0H3C2N3	NA	NA	Mitochondrial inner membrane protein	298	NA	NA	NA	membrane [GO:0016020]
CCNA_00072	24	13	4	N-starvation	3	79	29	-0.343149	-0.451852	0	-1.4458	A0A0H3C2N3	NA	NA	Mitochondrial inner membrane protein	298	NA	NA	NA	membrane [GO:0016020]
CCNA_00072	24	14	1	P-starvation	3	79	27	-0.28686	-0.375644	0	-1.54889	A0A0H3C2N3	NA	NA	Mitochondrial inner membrane protein	298	NA	NA	NA	membrane [GO:0016020]
CCNA_00072	24	15	2	P-starvation	3	79	32	0.112457	0.131018	0	-1.30378	A0A0H3C2N3	NA	NA	Mitochondrial inner membrane protein	298	NA	NA	NA	membrane [GO:0016020]
CCNA_00072	24	16	3	P-starvation	3	79	29	0.206767	0.210283	0	-1.4458	A0A0H3C2N3	NA	NA	Mitochondrial inner membrane protein	298	NA	NA	NA	membrane [GO:0016020]
CCNA_00072	24	17	4	P-starvation	3	79	23	0.0261043	0.0247989	0	-1.78022	A0A0H3C2N3	NA	NA	Mitochondrial inner membrane protein	298	NA	NA	NA	membrane [GO:0016020]
CCNA_00072	41	18	1	C-recovery	3	79	54	0.443673	0.655624	0	-0.548893	A0A0H3C2N3	NA	NA	Mitochondrial inner membrane protein	298	NA	NA	NA	membrane [GO:0016020]
CCNA_00072	41	19	2	C-recovery	3	79	55	0.154415	0.267944	0	-0.522421	A0A0H3C2N3	NA	NA	Mitochondrial inner membrane protein	298	NA	NA	NA	membrane [GO:0016020]
CCNA_00072	16	2	1	M2G	3	79	35	-0.130153	-0.19977	0	-1.1745	A0A0H3C2N3	NA	NA	Mitochondrial inner membrane protein	298	NA	NA	NA	membrane [GO:0016020]
CCNA_00072	41	20	3	C-recovery	3	79	25	-0.408755	-0.487238	0	-1.65992	A0A0H3C2N3	NA	NA	Mitochondrial inner membrane protein	298	NA	NA	NA	membrane [GO:0016020]
CCNA_00072	41	21	4	C-recovery	3	79	50	0.2488	0.386348	0	-0.659925	A0A0H3C2N3	NA	NA	Mitochondrial inner membrane protein	298	NA	NA	NA	membrane [GO:0016020]
CCNA_00072	41	22	1	N-recovery	3	79	34	-0.0551968	-0.0796047	0	-1.21632	A0A0H3C2N3	NA	NA	Mitochondrial inner membrane protein	298	NA	NA	NA	membrane [GO:0016020]
CCNA_00072	41	23	2	N-recovery	3	79	31	-0.0388071	-0.0497821	0	-1.34958	A0A0H3C2N3	NA	NA	Mitochondrial inner membrane protein	298	NA	NA	NA	membrane [GO:0016020]
CCNA_00072	41	24	3	N-recovery	3	79	44	0.147579	0.20265	0	-0.844349	A0A0H3C2N3	NA	NA	Mitochondrial inner membrane protein	298	NA	NA	NA	membrane [GO:0016020]
CCNA_00072	41	25	4	N-recovery	3	79	52	0.021367	0.0357662	0	-0.603341	A0A0H3C2N3	NA	NA	Mitochondrial inner membrane protein	298	NA	NA	NA	membrane [GO:0016020]
CCNA_00072	41	26	1	P-recovery	3	79	32	-0.232295	-0.276898	0	-1.30378	A0A0H3C2N3	NA	NA	Mitochondrial inner membrane protein	298	NA	NA	NA	membrane [GO:0016020]
CCNA_00072	41	27	2	P-recovery	3	79	27	-0.249953	-0.311358	0	-1.54889	A0A0H3C2N3	NA	NA	Mitochondrial inner membrane protein	298	NA	NA	NA	membrane [GO:0016020]
CCNA_00072	41	28	3	P-recovery	3	79	37	-0.192757	-0.248907	0	-1.09433	A0A0H3C2N3	NA	NA	Mitochondrial inner membrane protein	298	NA	NA	NA	membrane [GO:0016020]
CCNA_00072	41	29	4	P-recovery	3	79	52	0.0742117	0.128774	0	-0.603341	A0A0H3C2N3	NA	NA	Mitochondrial inner membrane protein	298	NA	NA	NA	membrane [GO:0016020]
CCNA_00072	16	3	2	M2G	3	79	35	-0.279758	-0.416638	0	-1.1745	A0A0H3C2N3	NA	NA	Mitochondrial inner membrane protein	298	NA	NA	NA	membrane [GO:0016020]
CCNA_00072	16	4	3	M2G	3	79	23	-0.216615	-0.236852	0	-1.78022	A0A0H3C2N3	NA	NA	Mitochondrial inner membrane protein	298	NA	NA	NA	membrane [GO:0016020]
CCNA_00072	16	5	4	M2G	3	79	30	-0.158265	-0.188653	0	-1.39689	A0A0H3C2N3	NA	NA	Mitochondrial inner membrane protein	298	NA	NA	NA	membrane [GO:0016020]
CCNA_00072	24	6	1	C-starvation	3	79	30	-0.138057	-0.170753	0	-1.39689	A0A0H3C2N3	NA	NA	Mitochondrial inner membrane protein	298	NA	NA	NA	membrane [GO:0016020]
CCNA_00072	24	7	2	C-starvation	3	79	65	0.432543	0.623811	0	-0.281413	A0A0H3C2N3	NA	NA	Mitochondrial inner membrane protein	298	NA	NA	NA	membrane [GO:0016020]
CCNA_00072	24	8	3	C-starvation	3	79	71	0.431369	0.514195	0	-0.154034	A0A0H3C2N3	NA	NA	Mitochondrial inner membrane protein	298	NA	NA	NA	membrane [GO:0016020]
CCNA_00072	24	9	4	C-starvation	3	79	35	-0.293771	-0.403396	0	-1.1745	A0A0H3C2N3	NA	NA	Mitochondrial inner membrane protein	298	NA	NA	NA	membrane [GO:0016020]
CCNA_00073	24	10	1	N-starvation	7	425	187	-0.0695696	-0.0967552	0	-1.18442	A0A0H3C3P8	NA	NA	HemY domain membrane protein	511	NA	NA	NA	membrane [GO:0016020]
CCNA_00073	24	11	2	N-starvation	7	425	173	-0.111889	-0.134654	0	-1.29669	A0A0H3C3P8	NA	NA	HemY domain membrane protein	511	NA	NA	NA	membrane [GO:0016020]
CCNA_00073	24	12	3	N-starvation	7	425	134	-0.260018	-0.236303	0	-1.66523	A0A0H3C3P8	NA	NA	HemY domain membrane protein	511	NA	NA	NA	membrane [GO:0016020]
CCNA_00073	24	13	4	N-starvation	7	425	177	-0.226045	-0.205429	0	-1.26371	A0A0H3C3P8	NA	NA	HemY domain membrane protein	511	NA	NA	NA	membrane [GO:0016020]
CCNA_00073	24	14	1	P-starvation	7	425	126	-0.558814	-0.507847	0	-1.75404	A0A0H3C3P8	NA	NA	HemY domain membrane protein	511	NA	NA	NA	membrane [GO:0016020]
CCNA_00073	24	15	2	P-starvation	7	425	144	-0.13918	-0.181755	0	-1.56139	A0A0H3C3P8	NA	NA	HemY domain membrane protein	511	NA	NA	NA	membrane [GO:0016020]
CCNA_00073	24	16	3	P-starvation	7	425	129	-0.097564	-0.104969	0	-1.72009	A0A0H3C3P8	NA	NA	HemY domain membrane protein	511	NA	NA	NA	membrane [GO:0016020]
CCNA_00073	24	17	4	P-starvation	7	425	111	-0.111805	-0.134554	0	-1.9369	A0A0H3C3P8	NA	NA	HemY domain membrane protein	511	NA	NA	NA	membrane [GO:0016020]
CCNA_00073	41	18	1	C-recovery	7	425	248	0.21615	0.300615	0	-0.777123	A0A0H3C3P8	NA	NA	HemY domain membrane protein	511	NA	NA	NA	membrane [GO:0016020]
CCNA_00073	41	19	2	C-recovery	7	425	320	0.201843	0.336723	0	-0.409391	A0A0H3C3P8	NA	NA	HemY domain membrane protein	511	NA	NA	NA	membrane [GO:0016020]
CCNA_00073	16	2	1	M2G	7	425	202	0.0320445	0.0521036	0	-1.07311	A0A0H3C3P8	NA	NA	HemY domain membrane protein	511	NA	NA	NA	membrane [GO:0016020]
CCNA_00073	41	20	3	C-recovery	7	425	183	-0.0578349	-0.0696024	0	-1.21562	A0A0H3C3P8	NA	NA	HemY domain membrane protein	511	NA	NA	NA	membrane [GO:0016020]
CCNA_00073	41	21	4	C-recovery	7	425	216	-0.0832256	-0.115748	0	-0.976432	A0A0H3C3P8	NA	NA	HemY domain membrane protein	511	NA	NA	NA	membrane [GO:0016020]
CCNA_00073	41	22	1	N-recovery	7	425	162	-0.273097	-0.328663	0	-1.39147	A0A0H3C3P8	NA	NA	HemY domain membrane protein	511	NA	NA	NA	membrane [GO:0016020]
CCNA_00073	41	23	2	N-recovery	7	425	174	0.031367	0.0337476	0	-1.28838	A0A0H3C3P8	NA	NA	HemY domain membrane protein	511	NA	NA	NA	membrane [GO:0016020]
CCNA_00073	41	24	3	N-recovery	7	425	177	-0.203921	-0.283607	0	-1.26371	A0A0H3C3P8	NA	NA	HemY domain membrane protein	511	NA	NA	NA	membrane [GO:0016020]
CCNA_00073	41	25	4	N-recovery	7	425	270	-0.129636	-0.197629	0	-0.654503	A0A0H3C3P8	NA	NA	HemY domain membrane protein	511	NA	NA	NA	membrane [GO:0016020]
CCNA_00073	41	26	1	P-recovery	7	425	171	-0.234235	-0.354354	0	-1.31347	A0A0H3C3P8	NA	NA	HemY domain membrane protein	511	NA	NA	NA	membrane [GO:0016020]
CCNA_00073	41	27	2	P-recovery	7	425	187	0.0914989	0.110116	0	-1.18442	A0A0H3C3P8	NA	NA	HemY domain membrane protein	511	NA	NA	NA	membrane [GO:0016020]
CCNA_00073	41	28	3	P-recovery	7	425	200	-0.204341	-0.298875	0	-1.08746	A0A0H3C3P8	NA	NA	HemY domain membrane protein	511	NA	NA	NA	membrane [GO:0016020]
CCNA_00073	41	29	4	P-recovery	7	425	263	-0.10173	-0.13021	0	-0.6924	A0A0H3C3P8	NA	NA	HemY domain membrane protein	511	NA	NA	NA	membrane [GO:0016020]
CCNA_00073	16	3	2	M2G	7	425	270	0.0600207	0.0843501	0	-0.654503	A0A0H3C3P8	NA	NA	HemY domain membrane protein	511	NA	NA	NA	membrane [GO:0016020]
CCNA_00073	16	4	3	M2G	7	425	147	-0.0139099	-0.0149656	0	-1.53165	A0A0H3C3P8	NA	NA	HemY domain membrane protein	511	NA	NA	NA	membrane [GO:0016020]
CCNA_00073	16	5	4	M2G	7	425	166	-0.217773	-0.262083	0	-1.35628	A0A0H3C3P8	NA	NA	HemY domain membrane protein	511	NA	NA	NA	membrane [GO:0016020]
CCNA_00073	24	6	1	C-starvation	7	425	206	0.298217	0.484895	0	-1.04482	A0A0H3C3P8	NA	NA	HemY domain membrane protein	511	NA	NA	NA	membrane [GO:0016020]
CCNA_00073	24	7	2	C-starvation	7	425	221	-0.112803	-0.156883	0	-0.943416	A0A0H3C3P8	NA	NA	HemY domain membrane protein	511	NA	NA	NA	membrane [GO:0016020]
CCNA_00073	24	8	3	C-starvation	7	425	261	0.0237208	0.030977	0	-0.703413	A0A0H3C3P8	NA	NA	HemY domain membrane protein	511	NA	NA	NA	membrane [GO:0016020]
CCNA_00073	24	9	4	C-starvation	7	425	198	-0.228759	-0.367539	0	-1.10196	A0A0H3C3P8	NA	NA	HemY domain membrane protein	511	NA	NA	NA	membrane [GO:0016020]
CCNA_00075	24	10	1	N-starvation	4	86	51	0.488967	0.43581	0	-0.753839	A0A0H3C565	NA	NA	3-ketoacyl-CoA thiolase (EC 2.3.1.9)	401	NA	acetyl-CoA C-acetyltransferase activity [GO:0003985]	NA	NA
CCNA_00075	24	11	2	N-starvation	4	86	37	-0.0314196	-0.0329018	0	-1.21681	A0A0H3C565	NA	NA	3-ketoacyl-CoA thiolase (EC 2.3.1.9)	401	NA	acetyl-CoA C-acetyltransferase activity [GO:0003985]	NA	NA
CCNA_00075	24	12	3	N-starvation	4	86	37	0.186659	0.195465	0	-1.21681	A0A0H3C565	NA	NA	3-ketoacyl-CoA thiolase (EC 2.3.1.9)	401	NA	acetyl-CoA C-acetyltransferase activity [GO:0003985]	NA	NA
CCNA_00075	24	13	4	N-starvation	4	86	42	0.0551109	0.0577108	0	-1.03395	A0A0H3C565	NA	NA	3-ketoacyl-CoA thiolase (EC 2.3.1.9)	401	NA	acetyl-CoA C-acetyltransferase activity [GO:0003985]	NA	NA
CCNA_00075	24	14	1	P-starvation	4	86	39	0.123666	0.129501	0	-1.14086	A0A0H3C565	NA	NA	3-ketoacyl-CoA thiolase (EC 2.3.1.9)	401	NA	acetyl-CoA C-acetyltransferase activity [GO:0003985]	NA	NA
CCNA_00075	24	15	2	P-starvation	4	86	28	-0.1563	-0.196234	0	-1.61891	A0A0H3C565	NA	NA	3-ketoacyl-CoA thiolase (EC 2.3.1.9)	401	NA	acetyl-CoA C-acetyltransferase activity [GO:0003985]	NA	NA
CCNA_00075	24	16	3	P-starvation	4	86	41	0.568115	0.634306	0	-1.06871	A0A0H3C565	NA	NA	3-ketoacyl-CoA thiolase (EC 2.3.1.9)	401	NA	acetyl-CoA C-acetyltransferase activity [GO:0003985]	NA	NA
CCNA_00075	24	17	4	P-starvation	4	86	24	-0.0132503	-0.0120418	0	-1.8413	A0A0H3C565	NA	NA	3-ketoacyl-CoA thiolase (EC 2.3.1.9)	401	NA	acetyl-CoA C-acetyltransferase activity [GO:0003985]	NA	NA
CCNA_00075	41	18	1	C-recovery	4	86	47	0.2279	0.286127	0	-0.871676	A0A0H3C565	NA	NA	3-ketoacyl-CoA thiolase (EC 2.3.1.9)	401	NA	acetyl-CoA C-acetyltransferase activity [GO:0003985]	NA	NA
CCNA_00075	41	19	2	C-recovery	4	86	53	-0.0117237	-0.0169517	0	-0.698344	A0A0H3C565	NA	NA	3-ketoacyl-CoA thiolase (EC 2.3.1.9)	401	NA	acetyl-CoA C-acetyltransferase activity [GO:0003985]	NA	NA
CCNA_00075	16	2	1	M2G	4	86	60	0.496242	0.691178	0	-0.519374	A0A0H3C565	NA	NA	3-ketoacyl-CoA thiolase (EC 2.3.1.9)	401	NA	acetyl-CoA C-acetyltransferase activity [GO:0003985]	NA	NA
CCNA_00075	41	20	3	C-recovery	4	86	32	-0.136478	-0.158816	0	-1.42626	A0A0H3C565	NA	NA	3-ketoacyl-CoA thiolase (EC 2.3.1.9)	401	NA	acetyl-CoA C-acetyltransferase activity [GO:0003985]	NA	NA
CCNA_00075	41	21	4	C-recovery	4	86	58	0.400842	0.558302	0	-0.568284	A0A0H3C565	NA	NA	3-ketoacyl-CoA thiolase (EC 2.3.1.9)	401	NA	acetyl-CoA C-acetyltransferase activity [GO:0003985]	NA	NA
CCNA_00075	41	22	1	N-recovery	4	86	48	0.322577	0.429138	0	-0.841302	A0A0H3C565	NA	NA	3-ketoacyl-CoA thiolase (EC 2.3.1.9)	401	NA	acetyl-CoA C-acetyltransferase activity [GO:0003985]	NA	NA
CCNA_00075	41	23	2	N-recovery	4	86	36	0.154871	0.10213	0	-1.25634	A0A0H3C565	NA	NA	3-ketoacyl-CoA thiolase (EC 2.3.1.9)	401	NA	acetyl-CoA C-acetyltransferase activity [GO:0003985]	NA	NA
CCNA_00075	41	24	3	N-recovery	4	86	40	0.00988143	0.0142878	0	-1.10434	A0A0H3C565	NA	NA	3-ketoacyl-CoA thiolase (EC 2.3.1.9)	401	NA	acetyl-CoA C-acetyltransferase activity [GO:0003985]	NA	NA
CCNA_00075	41	25	4	N-recovery	4	86	90	0.782849	1.29259	0	0.0655883	A0A0H3C565	NA	NA	3-ketoacyl-CoA thiolase (EC 2.3.1.9)	401	NA	acetyl-CoA C-acetyltransferase activity [GO:0003985]	NA	NA
CCNA_00075	41	26	1	P-recovery	4	86	61	0.668753	0.889671	0	-0.495527	A0A0H3C565	NA	NA	3-ketoacyl-CoA thiolase (EC 2.3.1.9)	401	NA	acetyl-CoA C-acetyltransferase activity [GO:0003985]	NA	NA
CCNA_00075	41	27	2	P-recovery	4	86	45	0.395498	0.550858	0	-0.934412	A0A0H3C565	NA	NA	3-ketoacyl-CoA thiolase (EC 2.3.1.9)	401	NA	acetyl-CoA C-acetyltransferase activity [GO:0003985]	NA	NA
CCNA_00075	41	28	3	P-recovery	4	86	60	0.44664	0.594185	0	-0.519374	A0A0H3C565	NA	NA	3-ketoacyl-CoA thiolase (EC 2.3.1.9)	401	NA	acetyl-CoA C-acetyltransferase activity [GO:0003985]	NA	NA
CCNA_00075	41	29	4	P-recovery	4	86	57	0.0991183	0.137851	0	-0.593375	A0A0H3C565	NA	NA	3-ketoacyl-CoA thiolase (EC 2.3.1.9)	401	NA	acetyl-CoA C-acetyltransferase activity [GO:0003985]	NA	NA
CCNA_00075	16	3	2	M2G	4	86	55	0.225229	0.335975	0	-0.644905	A0A0H3C565	NA	NA	3-ketoacyl-CoA thiolase (EC 2.3.1.9)	401	NA	acetyl-CoA C-acetyltransferase activity [GO:0003985]	NA	NA
CCNA_00075	16	4	3	M2G	4	86	42	0.518009	0.542447	0	-1.03395	A0A0H3C565	NA	NA	3-ketoacyl-CoA thiolase (EC 2.3.1.9)	401	NA	acetyl-CoA C-acetyltransferase activity [GO:0003985]	NA	NA
CCNA_00075	16	5	4	M2G	4	86	32	-0.110732	-0.144605	0	-1.42626	A0A0H3C565	NA	NA	3-ketoacyl-CoA thiolase (EC 2.3.1.9)	401	NA	acetyl-CoA C-acetyltransferase activity [GO:0003985]	NA	NA
CCNA_00075	24	6	1	C-starvation	4	86	36	0.0220591	0.0145469	0	-1.25634	A0A0H3C565	NA	NA	3-ketoacyl-CoA thiolase (EC 2.3.1.9)	401	NA	acetyl-CoA C-acetyltransferase activity [GO:0003985]	NA	NA
CCNA_00075	24	7	2	C-starvation	4	86	56	0.261054	0.303781	0	-0.61891	A0A0H3C565	NA	NA	3-ketoacyl-CoA thiolase (EC 2.3.1.9)	401	NA	acetyl-CoA C-acetyltransferase activity [GO:0003985]	NA	NA
CCNA_00075	24	8	3	C-starvation	4	86	64	0.297044	0.429503	0	-0.426265	A0A0H3C565	NA	NA	3-ketoacyl-CoA thiolase (EC 2.3.1.9)	401	NA	acetyl-CoA C-acetyltransferase activity [GO:0003985]	NA	NA
CCNA_00075	24	9	4	C-starvation	4	86	62	0.437328	0.549063	0	-0.472068	A0A0H3C565	NA	NA	3-ketoacyl-CoA thiolase (EC 2.3.1.9)	401	NA	acetyl-CoA C-acetyltransferase activity [GO:0003985]	NA	NA
CCNA_00077	24	10	1	N-starvation	2	32	21	0.55724	0.642161	0	-0.607683	A0A0H3C2N9	NA	NA	Acyl-CoA dehydrogenase, long-chain specific (EC 1.3.8.8)	391	NA	flavin adenine dinucleotide binding [GO:0050660]; long-chain-acyl-CoA dehydrogenase activity [GO:0004466]	NA	NA
CCNA_00077	24	11	2	N-starvation	2	32	20	0.492541	0.566475	0	-0.678072	A0A0H3C2N9	NA	NA	Acyl-CoA dehydrogenase, long-chain specific (EC 1.3.8.8)	391	NA	flavin adenine dinucleotide binding [GO:0050660]; long-chain-acyl-CoA dehydrogenase activity [GO:0004466]	NA	NA
CCNA_00077	24	12	3	N-starvation	2	32	18	0.555589	0.55061	0	-0.830075	A0A0H3C2N9	NA	NA	Acyl-CoA dehydrogenase, long-chain specific (EC 1.3.8.8)	391	NA	flavin adenine dinucleotide binding [GO:0050660]; long-chain-acyl-CoA dehydrogenase activity [GO:0004466]	NA	NA
CCNA_00077	24	13	4	N-starvation	2	32	12	-0.314388	-0.400087	0	-1.41504	A0A0H3C2N9	NA	NA	Acyl-CoA dehydrogenase, long-chain specific (EC 1.3.8.8)	391	NA	flavin adenine dinucleotide binding [GO:0050660]; long-chain-acyl-CoA dehydrogenase activity [GO:0004466]	NA	NA
CCNA_00077	24	14	1	P-starvation	2	32	19	0.486671	0.529156	0	-0.752072	A0A0H3C2N9	NA	NA	Acyl-CoA dehydrogenase, long-chain specific (EC 1.3.8.8)	391	NA	flavin adenine dinucleotide binding [GO:0050660]; long-chain-acyl-CoA dehydrogenase activity [GO:0004466]	NA	NA
CCNA_00077	24	15	2	P-starvation	2	32	12	0.215346	0.163312	0	-1.41504	A0A0H3C2N9	NA	NA	Acyl-CoA dehydrogenase, long-chain specific (EC 1.3.8.8)	391	NA	flavin adenine dinucleotide binding [GO:0050660]; long-chain-acyl-CoA dehydrogenase activity [GO:0004466]	NA	NA
CCNA_00077	24	16	3	P-starvation	2	32	6	-0.251437	-0.167001	0	-2.41504	A0A0H3C2N9	NA	NA	Acyl-CoA dehydrogenase, long-chain specific (EC 1.3.8.8)	391	NA	flavin adenine dinucleotide binding [GO:0050660]; long-chain-acyl-CoA dehydrogenase activity [GO:0004466]	NA	NA
CCNA_00077	24	17	4	P-starvation	2	32	23	1.2725	0.997042	0	-0.476438	A0A0H3C2N9	NA	NA	Acyl-CoA dehydrogenase, long-chain specific (EC 1.3.8.8)	391	NA	flavin adenine dinucleotide binding [GO:0050660]; long-chain-acyl-CoA dehydrogenase activity [GO:0004466]	NA	NA
CCNA_00077	41	18	1	C-recovery	2	32	19	0.311998	0.36415	0	-0.752072	A0A0H3C2N9	NA	NA	Acyl-CoA dehydrogenase, long-chain specific (EC 1.3.8.8)	391	NA	flavin adenine dinucleotide binding [GO:0050660]; long-chain-acyl-CoA dehydrogenase activity [GO:0004466]	NA	NA
CCNA_00077	41	19	2	C-recovery	2	32	17	-0.242833	-0.335132	0	-0.912537	A0A0H3C2N9	NA	NA	Acyl-CoA dehydrogenase, long-chain specific (EC 1.3.8.8)	391	NA	flavin adenine dinucleotide binding [GO:0050660]; long-chain-acyl-CoA dehydrogenase activity [GO:0004466]	NA	NA
CCNA_00077	16	2	1	M2G	2	32	32	0.958576	1.20582	0	0	A0A0H3C2N9	NA	NA	Acyl-CoA dehydrogenase, long-chain specific (EC 1.3.8.8)	391	NA	flavin adenine dinucleotide binding [GO:0050660]; long-chain-acyl-CoA dehydrogenase activity [GO:0004466]	NA	NA
CCNA_00077	41	20	3	C-recovery	2	32	18	0.419496	0.431893	0	-0.830075	A0A0H3C2N9	NA	NA	Acyl-CoA dehydrogenase, long-chain specific (EC 1.3.8.8)	391	NA	flavin adenine dinucleotide binding [GO:0050660]; long-chain-acyl-CoA dehydrogenase activity [GO:0004466]	NA	NA
CCNA_00077	41	21	4	C-recovery	2	32	23	0.447178	0.603832	0	-0.476438	A0A0H3C2N9	NA	NA	Acyl-CoA dehydrogenase, long-chain specific (EC 1.3.8.8)	391	NA	flavin adenine dinucleotide binding [GO:0050660]; long-chain-acyl-CoA dehydrogenase activity [GO:0004466]	NA	NA
CCNA_00077	41	22	1	N-recovery	2	32	17	0.246798	0.276734	0	-0.912537	A0A0H3C2N9	NA	NA	Acyl-CoA dehydrogenase, long-chain specific (EC 1.3.8.8)	391	NA	flavin adenine dinucleotide binding [GO:0050660]; long-chain-acyl-CoA dehydrogenase activity [GO:0004466]	NA	NA
CCNA_00077	41	23	2	N-recovery	2	32	15	0.228202	0.236915	0	-1.09311	A0A0H3C2N9	NA	NA	Acyl-CoA dehydrogenase, long-chain specific (EC 1.3.8.8)	391	NA	flavin adenine dinucleotide binding [GO:0050660]; long-chain-acyl-CoA dehydrogenase activity [GO:0004466]	NA	NA
CCNA_00077	41	24	3	N-recovery	2	32	18	0.245463	0.296316	0	-0.830075	A0A0H3C2N9	NA	NA	Acyl-CoA dehydrogenase, long-chain specific (EC 1.3.8.8)	391	NA	flavin adenine dinucleotide binding [GO:0050660]; long-chain-acyl-CoA dehydrogenase activity [GO:0004466]	NA	NA
CCNA_00077	41	25	4	N-recovery	2	32	22	0.084419	0.114235	0	-0.540568	A0A0H3C2N9	NA	NA	Acyl-CoA dehydrogenase, long-chain specific (EC 1.3.8.8)	391	NA	flavin adenine dinucleotide binding [GO:0050660]; long-chain-acyl-CoA dehydrogenase activity [GO:0004466]	NA	NA
CCNA_00077	41	26	1	P-recovery	2	32	34	1.14693	1.3962	0	0.0874628	A0A0H3C2N9	NA	NA	Acyl-CoA dehydrogenase, long-chain specific (EC 1.3.8.8)	391	NA	flavin adenine dinucleotide binding [GO:0050660]; long-chain-acyl-CoA dehydrogenase activity [GO:0004466]	NA	NA
CCNA_00077	41	27	2	P-recovery	2	32	15	0.298329	0.267918	0	-1.09311	A0A0H3C2N9	NA	NA	Acyl-CoA dehydrogenase, long-chain specific (EC 1.3.8.8)	391	NA	flavin adenine dinucleotide binding [GO:0050660]; long-chain-acyl-CoA dehydrogenase activity [GO:0004466]	NA	NA
CCNA_00077	41	28	3	P-recovery	2	32	17	0.0776045	0.0821641	0	-0.912537	A0A0H3C2N9	NA	NA	Acyl-CoA dehydrogenase, long-chain specific (EC 1.3.8.8)	391	NA	flavin adenine dinucleotide binding [GO:0050660]; long-chain-acyl-CoA dehydrogenase activity [GO:0004466]	NA	NA
CCNA_00077	41	29	4	P-recovery	2	32	24	0.218937	0.333691	0	-0.415037	A0A0H3C2N9	NA	NA	Acyl-CoA dehydrogenase, long-chain specific (EC 1.3.8.8)	391	NA	flavin adenine dinucleotide binding [GO:0050660]; long-chain-acyl-CoA dehydrogenase activity [GO:0004466]	NA	NA
CCNA_00077	16	3	2	M2G	2	32	33	0.826798	1.31305	0	0.0443941	A0A0H3C2N9	NA	NA	Acyl-CoA dehydrogenase, long-chain specific (EC 1.3.8.8)	391	NA	flavin adenine dinucleotide binding [GO:0050660]; long-chain-acyl-CoA dehydrogenase activity [GO:0004466]	NA	NA
CCNA_00077	16	4	3	M2G	2	32	11	0.0560581	0.0502345	0	-1.54057	A0A0H3C2N9	NA	NA	Acyl-CoA dehydrogenase, long-chain specific (EC 1.3.8.8)	391	NA	flavin adenine dinucleotide binding [GO:0050660]; long-chain-acyl-CoA dehydrogenase activity [GO:0004466]	NA	NA
CCNA_00077	16	5	4	M2G	2	32	13	0.0199848	0.0209749	0	-1.29956	A0A0H3C2N9	NA	NA	Acyl-CoA dehydrogenase, long-chain specific (EC 1.3.8.8)	391	NA	flavin adenine dinucleotide binding [GO:0050660]; long-chain-acyl-CoA dehydrogenase activity [GO:0004466]	NA	NA
CCNA_00077	24	6	1	C-starvation	2	32	18	0.360967	0.411857	0	-0.830075	A0A0H3C2N9	NA	NA	Acyl-CoA dehydrogenase, long-chain specific (EC 1.3.8.8)	391	NA	flavin adenine dinucleotide binding [GO:0050660]; long-chain-acyl-CoA dehydrogenase activity [GO:0004466]	NA	NA
CCNA_00077	24	7	2	C-starvation	2	32	28	0.632586	0.923951	0	-0.192645	A0A0H3C2N9	NA	NA	Acyl-CoA dehydrogenase, long-chain specific (EC 1.3.8.8)	391	NA	flavin adenine dinucleotide binding [GO:0050660]; long-chain-acyl-CoA dehydrogenase activity [GO:0004466]	NA	NA
CCNA_00077	24	8	3	C-starvation	2	32	20	0.0529414	0.07811	0	-0.678072	A0A0H3C2N9	NA	NA	Acyl-CoA dehydrogenase, long-chain specific (EC 1.3.8.8)	391	NA	flavin adenine dinucleotide binding [GO:0050660]; long-chain-acyl-CoA dehydrogenase activity [GO:0004466]	NA	NA
CCNA_00077	24	9	4	C-starvation	2	32	8	-0.93349	-0.838332	0	-2	A0A0H3C2N9	NA	NA	Acyl-CoA dehydrogenase, long-chain specific (EC 1.3.8.8)	391	NA	flavin adenine dinucleotide binding [GO:0050660]; long-chain-acyl-CoA dehydrogenase activity [GO:0004466]	NA	NA
CCNA_00078	24	10	1	N-starvation	5	113	59	0.269632	0.348175	0	-0.937536	A0A0H3C3Q3	NA	NA	Acyl-CoA dehydrogenase (EC 1.3.8.7)	597	NA	flavin adenine dinucleotide binding [GO:0050660]; medium-chain-acyl-CoA dehydrogenase activity [GO:0070991]	NA	NA
CCNA_00078	24	11	2	N-starvation	5	113	49	0.00886478	0.0105669	0	-1.20547	A0A0H3C3Q3	NA	NA	Acyl-CoA dehydrogenase (EC 1.3.8.7)	597	NA	flavin adenine dinucleotide binding [GO:0050660]; medium-chain-acyl-CoA dehydrogenase activity [GO:0070991]	NA	NA
CCNA_00078	24	12	3	N-starvation	5	113	46	0.112497	0.101678	0	-1.29662	A0A0H3C3Q3	NA	NA	Acyl-CoA dehydrogenase (EC 1.3.8.7)	597	NA	flavin adenine dinucleotide binding [GO:0050660]; medium-chain-acyl-CoA dehydrogenase activity [GO:0070991]	NA	NA
CCNA_00078	24	13	4	N-starvation	5	113	58	0.184455	0.122567	0	-0.962198	A0A0H3C3Q3	NA	NA	Acyl-CoA dehydrogenase (EC 1.3.8.7)	597	NA	flavin adenine dinucleotide binding [GO:0050660]; medium-chain-acyl-CoA dehydrogenase activity [GO:0070991]	NA	NA
CCNA_00078	24	14	1	P-starvation	5	113	39	-0.26145	-0.279145	0	-1.53478	A0A0H3C3Q3	NA	NA	Acyl-CoA dehydrogenase (EC 1.3.8.7)	597	NA	flavin adenine dinucleotide binding [GO:0050660]; medium-chain-acyl-CoA dehydrogenase activity [GO:0070991]	NA	NA
CCNA_00078	24	15	2	P-starvation	5	113	37	-0.100967	-0.0677425	0	-1.61073	A0A0H3C3Q3	NA	NA	Acyl-CoA dehydrogenase (EC 1.3.8.7)	597	NA	flavin adenine dinucleotide binding [GO:0050660]; medium-chain-acyl-CoA dehydrogenase activity [GO:0070991]	NA	NA
CCNA_00078	24	16	3	P-starvation	5	113	46	0.39101	0.477744	0	-1.29662	A0A0H3C3Q3	NA	NA	Acyl-CoA dehydrogenase (EC 1.3.8.7)	597	NA	flavin adenine dinucleotide binding [GO:0050660]; medium-chain-acyl-CoA dehydrogenase activity [GO:0070991]	NA	NA
CCNA_00078	24	17	4	P-starvation	5	113	29	-0.145676	-0.134062	0	-1.9622	A0A0H3C3Q3	NA	NA	Acyl-CoA dehydrogenase (EC 1.3.8.7)	597	NA	flavin adenine dinucleotide binding [GO:0050660]; medium-chain-acyl-CoA dehydrogenase activity [GO:0070991]	NA	NA
CCNA_00078	41	18	1	C-recovery	5	113	54	0.0149189	0.0177834	0	-1.06529	A0A0H3C3Q3	NA	NA	Acyl-CoA dehydrogenase (EC 1.3.8.7)	597	NA	flavin adenine dinucleotide binding [GO:0050660]; medium-chain-acyl-CoA dehydrogenase activity [GO:0070991]	NA	NA
CCNA_00078	41	19	2	C-recovery	5	113	74	0.0261335	0.0279022	0	-0.610726	A0A0H3C3Q3	NA	NA	Acyl-CoA dehydrogenase (EC 1.3.8.7)	597	NA	flavin adenine dinucleotide binding [GO:0050660]; medium-chain-acyl-CoA dehydrogenase activity [GO:0070991]	NA	NA
CCNA_00078	16	2	1	M2G	5	113	53	0.0511642	0.0339977	0	-1.09226	A0A0H3C3Q3	NA	NA	Acyl-CoA dehydrogenase (EC 1.3.8.7)	597	NA	flavin adenine dinucleotide binding [GO:0050660]; medium-chain-acyl-CoA dehydrogenase activity [GO:0070991]	NA	NA
CCNA_00078	41	20	3	C-recovery	5	113	45	-0.0386128	-0.0498605	0	-1.32833	A0A0H3C3Q3	NA	NA	Acyl-CoA dehydrogenase (EC 1.3.8.7)	597	NA	flavin adenine dinucleotide binding [GO:0050660]; medium-chain-acyl-CoA dehydrogenase activity [GO:0070991]	NA	NA
CCNA_00078	41	21	4	C-recovery	5	113	52	-0.130601	-0.155677	0	-1.11974	A0A0H3C3Q3	NA	NA	Acyl-CoA dehydrogenase (EC 1.3.8.7)	597	NA	flavin adenine dinucleotide binding [GO:0050660]; medium-chain-acyl-CoA dehydrogenase activity [GO:0070991]	NA	NA
CCNA_00078	41	22	1	N-recovery	5	113	33	-0.632541	-0.571708	0	-1.77578	A0A0H3C3Q3	NA	NA	Acyl-CoA dehydrogenase (EC 1.3.8.7)	597	NA	flavin adenine dinucleotide binding [GO:0050660]; medium-chain-acyl-CoA dehydrogenase activity [GO:0070991]	NA	NA
CCNA_00078	41	23	2	N-recovery	5	113	44	-0.0379439	-0.0405119	0	-1.36075	A0A0H3C3Q3	NA	NA	Acyl-CoA dehydrogenase (EC 1.3.8.7)	597	NA	flavin adenine dinucleotide binding [GO:0050660]; medium-chain-acyl-CoA dehydrogenase activity [GO:0070991]	NA	NA
CCNA_00078	41	24	3	N-recovery	5	113	45	-0.275854	-0.1833	0	-1.32833	A0A0H3C3Q3	NA	NA	Acyl-CoA dehydrogenase (EC 1.3.8.7)	597	NA	flavin adenine dinucleotide binding [GO:0050660]; medium-chain-acyl-CoA dehydrogenase activity [GO:0070991]	NA	NA
CCNA_00078	41	25	4	N-recovery	5	113	68	-0.098073	-0.147246	0	-0.732716	A0A0H3C3Q3	NA	NA	Acyl-CoA dehydrogenase (EC 1.3.8.7)	597	NA	flavin adenine dinucleotide binding [GO:0050660]; medium-chain-acyl-CoA dehydrogenase activity [GO:0070991]	NA	NA
CCNA_00078	41	26	1	P-recovery	5	113	48	-0.104052	-0.149106	0	-1.23522	A0A0H3C3Q3	NA	NA	Acyl-CoA dehydrogenase (EC 1.3.8.7)	597	NA	flavin adenine dinucleotide binding [GO:0050660]; medium-chain-acyl-CoA dehydrogenase activity [GO:0070991]	NA	NA
CCNA_00078	41	27	2	P-recovery	5	113	44	-0.0257523	-0.0321932	0	-1.36075	A0A0H3C3Q3	NA	NA	Acyl-CoA dehydrogenase (EC 1.3.8.7)	597	NA	flavin adenine dinucleotide binding [GO:0050660]; medium-chain-acyl-CoA dehydrogenase activity [GO:0070991]	NA	NA
CCNA_00078	41	28	3	P-recovery	5	113	56	-0.0441771	-0.0526594	0	-1.01282	A0A0H3C3Q3	NA	NA	Acyl-CoA dehydrogenase (EC 1.3.8.7)	597	NA	flavin adenine dinucleotide binding [GO:0050660]; medium-chain-acyl-CoA dehydrogenase activity [GO:0070991]	NA	NA
CCNA_00078	41	29	4	P-recovery	5	113	62	-0.168695	-0.255066	0	-0.865983	A0A0H3C3Q3	NA	NA	Acyl-CoA dehydrogenase (EC 1.3.8.7)	597	NA	flavin adenine dinucleotide binding [GO:0050660]; medium-chain-acyl-CoA dehydrogenase activity [GO:0070991]	NA	NA
CCNA_00078	16	3	2	M2G	5	113	64	0.0325078	0.0488071	0	-0.820179	A0A0H3C3Q3	NA	NA	Acyl-CoA dehydrogenase (EC 1.3.8.7)	597	NA	flavin adenine dinucleotide binding [GO:0050660]; medium-chain-acyl-CoA dehydrogenase activity [GO:0070991]	NA	NA
CCNA_00078	16	4	3	M2G	5	113	38	-0.0252198	-0.0227944	0	-1.57225	A0A0H3C3Q3	NA	NA	Acyl-CoA dehydrogenase (EC 1.3.8.7)	597	NA	flavin adenine dinucleotide binding [GO:0050660]; medium-chain-acyl-CoA dehydrogenase activity [GO:0070991]	NA	NA
CCNA_00078	16	5	4	M2G	5	113	42	-0.117157	-0.10589	0	-1.42786	A0A0H3C3Q3	NA	NA	Acyl-CoA dehydrogenase (EC 1.3.8.7)	597	NA	flavin adenine dinucleotide binding [GO:0050660]; medium-chain-acyl-CoA dehydrogenase activity [GO:0070991]	NA	NA
CCNA_00078	24	6	1	C-starvation	5	113	38	-0.335941	-0.303633	0	-1.57225	A0A0H3C3Q3	NA	NA	Acyl-CoA dehydrogenase (EC 1.3.8.7)	597	NA	flavin adenine dinucleotide binding [GO:0050660]; medium-chain-acyl-CoA dehydrogenase activity [GO:0070991]	NA	NA
CCNA_00078	24	7	2	C-starvation	5	113	60	-0.0366362	-0.0524994	0	-0.913288	A0A0H3C3Q3	NA	NA	Acyl-CoA dehydrogenase (EC 1.3.8.7)	597	NA	flavin adenine dinucleotide binding [GO:0050660]; medium-chain-acyl-CoA dehydrogenase activity [GO:0070991]	NA	NA
CCNA_00078	24	8	3	C-starvation	5	113	65	-0.150282	-0.0998595	0	-0.797811	A0A0H3C3Q3	NA	NA	Acyl-CoA dehydrogenase (EC 1.3.8.7)	597	NA	flavin adenine dinucleotide binding [GO:0050660]; medium-chain-acyl-CoA dehydrogenase activity [GO:0070991]	NA	NA
CCNA_00078	24	9	4	C-starvation	5	113	50	-0.175872	-0.116864	0	-1.17632	A0A0H3C3Q3	NA	NA	Acyl-CoA dehydrogenase (EC 1.3.8.7)	597	NA	flavin adenine dinucleotide binding [GO:0050660]; medium-chain-acyl-CoA dehydrogenase activity [GO:0070991]	NA	NA
CCNA_00083	24	10	1	N-starvation	12	378	178	0.204127	0.128904	0	-1.08651	A0A0H3C2P3	NA	NA	phosphoglucomutase (alpha-D-glucose-1,6-bisphosphate-dependent) (EC 5.4.2.2)	546	NA	magnesium ion binding [GO:0000287]; phosphoglucomutase activity [GO:0004614]	carbohydrate metabolic process [GO:0005975]	NA
CCNA_00083	24	11	2	N-starvation	12	378	179	0.129722	0.0819183	0	-1.07843	A0A0H3C2P3	NA	NA	phosphoglucomutase (alpha-D-glucose-1,6-bisphosphate-dependent) (EC 5.4.2.2)	546	NA	magnesium ion binding [GO:0000287]; phosphoglucomutase activity [GO:0004614]	carbohydrate metabolic process [GO:0005975]	NA
CCNA_00083	24	12	3	N-starvation	12	378	159	-0.0951643	-0.0600954	0	-1.24936	A0A0H3C2P3	NA	NA	phosphoglucomutase (alpha-D-glucose-1,6-bisphosphate-dependent) (EC 5.4.2.2)	546	NA	magnesium ion binding [GO:0000287]; phosphoglucomutase activity [GO:0004614]	carbohydrate metabolic process [GO:0005975]	NA
CCNA_00083	24	13	4	N-starvation	12	378	174	-0.0756274	-0.047758	0	-1.1193	A0A0H3C2P3	NA	NA	phosphoglucomutase (alpha-D-glucose-1,6-bisphosphate-dependent) (EC 5.4.2.2)	546	NA	magnesium ion binding [GO:0000287]; phosphoglucomutase activity [GO:0004614]	carbohydrate metabolic process [GO:0005975]	NA
CCNA_00083	24	14	1	P-starvation	12	378	122	-0.347204	-0.222354	0	-1.63151	A0A0H3C2P3	NA	NA	phosphoglucomutase (alpha-D-glucose-1,6-bisphosphate-dependent) (EC 5.4.2.2)	546	NA	magnesium ion binding [GO:0000287]; phosphoglucomutase activity [GO:0004614]	carbohydrate metabolic process [GO:0005975]	NA
CCNA_00083	24	15	2	P-starvation	12	378	124	-0.148351	-0.0936825	0	-1.60805	A0A0H3C2P3	NA	NA	phosphoglucomutase (alpha-D-glucose-1,6-bisphosphate-dependent) (EC 5.4.2.2)	546	NA	magnesium ion binding [GO:0000287]; phosphoglucomutase activity [GO:0004614]	carbohydrate metabolic process [GO:0005975]	NA
CCNA_00083	24	16	3	P-starvation	12	378	110	-0.0824127	-0.0520429	0	-1.78088	A0A0H3C2P3	NA	NA	phosphoglucomutase (alpha-D-glucose-1,6-bisphosphate-dependent) (EC 5.4.2.2)	546	NA	magnesium ion binding [GO:0000287]; phosphoglucomutase activity [GO:0004614]	carbohydrate metabolic process [GO:0005975]	NA
CCNA_00083	24	17	4	P-starvation	12	378	82	-0.604059	-0.381458	0	-2.20469	A0A0H3C2P3	NA	NA	phosphoglucomutase (alpha-D-glucose-1,6-bisphosphate-dependent) (EC 5.4.2.2)	546	NA	magnesium ion binding [GO:0000287]; phosphoglucomutase activity [GO:0004614]	carbohydrate metabolic process [GO:0005975]	NA
CCNA_00083	41	18	1	C-recovery	12	378	228	0.21345	0.176233	0	-0.729352	A0A0H3C2P3	NA	NA	phosphoglucomutase (alpha-D-glucose-1,6-bisphosphate-dependent) (EC 5.4.2.2)	546	NA	magnesium ion binding [GO:0000287]; phosphoglucomutase activity [GO:0004614]	carbohydrate metabolic process [GO:0005975]	NA
CCNA_00083	41	19	2	C-recovery	12	378	257	0.0485065	0.040049	0	-0.556618	A0A0H3C2P3	NA	NA	phosphoglucomutase (alpha-D-glucose-1,6-bisphosphate-dependent) (EC 5.4.2.2)	546	NA	magnesium ion binding [GO:0000287]; phosphoglucomutase activity [GO:0004614]	carbohydrate metabolic process [GO:0005975]	NA
CCNA_00083	16	2	1	M2G	12	378	230	0.278061	0.175593	0	-0.716752	A0A0H3C2P3	NA	NA	phosphoglucomutase (alpha-D-glucose-1,6-bisphosphate-dependent) (EC 5.4.2.2)	546	NA	magnesium ion binding [GO:0000287]; phosphoglucomutase activity [GO:0004614]	carbohydrate metabolic process [GO:0005975]	NA
CCNA_00083	41	20	3	C-recovery	12	378	167	0.135595	0.087733	0	-1.17854	A0A0H3C2P3	NA	NA	phosphoglucomutase (alpha-D-glucose-1,6-bisphosphate-dependent) (EC 5.4.2.2)	546	NA	magnesium ion binding [GO:0000287]; phosphoglucomutase activity [GO:0004614]	carbohydrate metabolic process [GO:0005975]	NA
CCNA_00083	41	21	4	C-recovery	12	378	197	-0.0975244	-0.0615857	0	-0.940191	A0A0H3C2P3	NA	NA	phosphoglucomutase (alpha-D-glucose-1,6-bisphosphate-dependent) (EC 5.4.2.2)	546	NA	magnesium ion binding [GO:0000287]; phosphoglucomutase activity [GO:0004614]	carbohydrate metabolic process [GO:0005975]	NA
CCNA_00083	41	22	1	N-recovery	12	378	204	0.24634	0.155561	0	-0.889817	A0A0H3C2P3	NA	NA	phosphoglucomutase (alpha-D-glucose-1,6-bisphosphate-dependent) (EC 5.4.2.2)	546	NA	magnesium ion binding [GO:0000287]; phosphoglucomutase activity [GO:0004614]	carbohydrate metabolic process [GO:0005975]	NA
CCNA_00083	41	23	2	N-recovery	12	378	149	-0.0721988	-0.0596103	0	-1.34307	A0A0H3C2P3	NA	NA	phosphoglucomutase (alpha-D-glucose-1,6-bisphosphate-dependent) (EC 5.4.2.2)	546	NA	magnesium ion binding [GO:0000287]; phosphoglucomutase activity [GO:0004614]	carbohydrate metabolic process [GO:0005975]	NA
CCNA_00083	41	24	3	N-recovery	12	378	177	-0.0636726	-0.0407767	0	-1.09464	A0A0H3C2P3	NA	NA	phosphoglucomutase (alpha-D-glucose-1,6-bisphosphate-dependent) (EC 5.4.2.2)	546	NA	magnesium ion binding [GO:0000287]; phosphoglucomutase activity [GO:0004614]	carbohydrate metabolic process [GO:0005975]	NA
CCNA_00083	41	25	4	N-recovery	12	378	242	0.0274522	0.0173358	0	-0.643379	A0A0H3C2P3	NA	NA	phosphoglucomutase (alpha-D-glucose-1,6-bisphosphate-dependent) (EC 5.4.2.2)	546	NA	magnesium ion binding [GO:0000287]; phosphoglucomutase activity [GO:0004614]	carbohydrate metabolic process [GO:0005975]	NA
CCNA_00083	41	26	1	P-recovery	12	378	178	0.157867	0.0996919	0	-1.08651	A0A0H3C2P3	NA	NA	phosphoglucomutase (alpha-D-glucose-1,6-bisphosphate-dependent) (EC 5.4.2.2)	546	NA	magnesium ion binding [GO:0000287]; phosphoglucomutase activity [GO:0004614]	carbohydrate metabolic process [GO:0005975]	NA
CCNA_00083	41	27	2	P-recovery	12	378	159	0.0258955	0.0163528	0	-1.24936	A0A0H3C2P3	NA	NA	phosphoglucomutase (alpha-D-glucose-1,6-bisphosphate-dependent) (EC 5.4.2.2)	546	NA	magnesium ion binding [GO:0000287]; phosphoglucomutase activity [GO:0004614]	carbohydrate metabolic process [GO:0005975]	NA
CCNA_00083	41	28	3	P-recovery	12	378	191	0.00528014	0.00515121	0	-0.984814	A0A0H3C2P3	NA	NA	phosphoglucomutase (alpha-D-glucose-1,6-bisphosphate-dependent) (EC 5.4.2.2)	546	NA	magnesium ion binding [GO:0000287]; phosphoglucomutase activity [GO:0004614]	carbohydrate metabolic process [GO:0005975]	NA
CCNA_00083	41	29	4	P-recovery	12	378	264	0.0898986	0.0877035	0	-0.517848	A0A0H3C2P3	NA	NA	phosphoglucomutase (alpha-D-glucose-1,6-bisphosphate-dependent) (EC 5.4.2.2)	546	NA	magnesium ion binding [GO:0000287]; phosphoglucomutase activity [GO:0004614]	carbohydrate metabolic process [GO:0005975]	NA
CCNA_00083	16	3	2	M2G	12	378	249	0.181303	0.156156	0	-0.60224	A0A0H3C2P3	NA	NA	phosphoglucomutase (alpha-D-glucose-1,6-bisphosphate-dependent) (EC 5.4.2.2)	546	NA	magnesium ion binding [GO:0000287]; phosphoglucomutase activity [GO:0004614]	carbohydrate metabolic process [GO:0005975]	NA
CCNA_00083	16	4	3	M2G	12	378	166	0.226838	0.143246	0	-1.1872	A0A0H3C2P3	NA	NA	phosphoglucomutase (alpha-D-glucose-1,6-bisphosphate-dependent) (EC 5.4.2.2)	546	NA	magnesium ion binding [GO:0000287]; phosphoglucomutase activity [GO:0004614]	carbohydrate metabolic process [GO:0005975]	NA
CCNA_00083	16	5	4	M2G	12	378	175	0.249534	0.161454	0	-1.11103	A0A0H3C2P3	NA	NA	phosphoglucomutase (alpha-D-glucose-1,6-bisphosphate-dependent) (EC 5.4.2.2)	546	NA	magnesium ion binding [GO:0000287]; phosphoglucomutase activity [GO:0004614]	carbohydrate metabolic process [GO:0005975]	NA
CCNA_00083	24	6	1	C-starvation	12	378	130	-0.307899	-0.194436	0	-1.53987	A0A0H3C2P3	NA	NA	phosphoglucomutase (alpha-D-glucose-1,6-bisphosphate-dependent) (EC 5.4.2.2)	546	NA	magnesium ion binding [GO:0000287]; phosphoglucomutase activity [GO:0004614]	carbohydrate metabolic process [GO:0005975]	NA
CCNA_00083	24	7	2	C-starvation	12	378	224	0.213706	0.134953	0	-0.754888	A0A0H3C2P3	NA	NA	phosphoglucomutase (alpha-D-glucose-1,6-bisphosphate-dependent) (EC 5.4.2.2)	546	NA	magnesium ion binding [GO:0000287]; phosphoglucomutase activity [GO:0004614]	carbohydrate metabolic process [GO:0005975]	NA
CCNA_00083	24	8	3	C-starvation	12	378	232	0.0289532	0.0182837	0	-0.704261	A0A0H3C2P3	NA	NA	phosphoglucomutase (alpha-D-glucose-1,6-bisphosphate-dependent) (EC 5.4.2.2)	546	NA	magnesium ion binding [GO:0000287]; phosphoglucomutase activity [GO:0004614]	carbohydrate metabolic process [GO:0005975]	NA
CCNA_00083	24	9	4	C-starvation	12	378	205	0.0546372	0.0345029	0	-0.882762	A0A0H3C2P3	NA	NA	phosphoglucomutase (alpha-D-glucose-1,6-bisphosphate-dependent) (EC 5.4.2.2)	546	NA	magnesium ion binding [GO:0000287]; phosphoglucomutase activity [GO:0004614]	carbohydrate metabolic process [GO:0005975]	NA
CCNA_00084	24	10	1	N-starvation	6	65	6	-1.90226	-1.2308	0	-3.43741	A0A0H3C3Q7	purH	NA	Bifunctional purine biosynthesis protein PurH [Includes: Phosphoribosylaminoimidazolecarboxamide formyltransferase (EC 2.1.2.3) (AICAR transformylase); IMP cyclohydrolase (EC 3.5.4.10) (ATIC) (IMP synthase) (Inosinicase)]	529	NA	IMP cyclohydrolase activity [GO:0003937]; phosphoribosylaminoimidazolecarboxamide formyltransferase activity [GO:0004643]	'de novo' IMP biosynthetic process [GO:0006189]	NA
CCNA_00084	24	11	2	N-starvation	6	65	2	-3.01575	-1.95125	0	-5.02237	A0A0H3C3Q7	purH	NA	Bifunctional purine biosynthesis protein PurH [Includes: Phosphoribosylaminoimidazolecarboxamide formyltransferase (EC 2.1.2.3) (AICAR transformylase); IMP cyclohydrolase (EC 3.5.4.10) (ATIC) (IMP synthase) (Inosinicase)]	529	NA	IMP cyclohydrolase activity [GO:0003937]; phosphoribosylaminoimidazolecarboxamide formyltransferase activity [GO:0004643]	'de novo' IMP biosynthetic process [GO:0006189]	NA
CCNA_00084	24	12	3	N-starvation	6	65	5	-2.13648	-1.38235	0	-3.70044	A0A0H3C3Q7	purH	NA	Bifunctional purine biosynthesis protein PurH [Includes: Phosphoribosylaminoimidazolecarboxamide formyltransferase (EC 2.1.2.3) (AICAR transformylase); IMP cyclohydrolase (EC 3.5.4.10) (ATIC) (IMP synthase) (Inosinicase)]	529	NA	IMP cyclohydrolase activity [GO:0003937]; phosphoribosylaminoimidazolecarboxamide formyltransferase activity [GO:0004643]	'de novo' IMP biosynthetic process [GO:0006189]	NA
CCNA_00084	24	13	4	N-starvation	6	65	12	-0.647984	-0.434756	0	-2.43741	A0A0H3C3Q7	purH	NA	Bifunctional purine biosynthesis protein PurH [Includes: Phosphoribosylaminoimidazolecarboxamide formyltransferase (EC 2.1.2.3) (AICAR transformylase); IMP cyclohydrolase (EC 3.5.4.10) (ATIC) (IMP synthase) (Inosinicase)]	529	NA	IMP cyclohydrolase activity [GO:0003937]; phosphoribosylaminoimidazolecarboxamide formyltransferase activity [GO:0004643]	'de novo' IMP biosynthetic process [GO:0006189]	NA
CCNA_00084	24	14	1	P-starvation	6	65	25	0.0169163	0.0155676	0	-1.37851	A0A0H3C3Q7	purH	NA	Bifunctional purine biosynthesis protein PurH [Includes: Phosphoribosylaminoimidazolecarboxamide formyltransferase (EC 2.1.2.3) (AICAR transformylase); IMP cyclohydrolase (EC 3.5.4.10) (ATIC) (IMP synthase) (Inosinicase)]	529	NA	IMP cyclohydrolase activity [GO:0003937]; phosphoribosylaminoimidazolecarboxamide formyltransferase activity [GO:0004643]	'de novo' IMP biosynthetic process [GO:0006189]	NA
CCNA_00084	24	15	2	P-starvation	6	65	16	-0.493872	-0.319545	0	-2.02237	A0A0H3C3Q7	purH	NA	Bifunctional purine biosynthesis protein PurH [Includes: Phosphoribosylaminoimidazolecarboxamide formyltransferase (EC 2.1.2.3) (AICAR transformylase); IMP cyclohydrolase (EC 3.5.4.10) (ATIC) (IMP synthase) (Inosinicase)]	529	NA	IMP cyclohydrolase activity [GO:0003937]; phosphoribosylaminoimidazolecarboxamide formyltransferase activity [GO:0004643]	'de novo' IMP biosynthetic process [GO:0006189]	NA
CCNA_00084	24	16	3	P-starvation	6	65	32	0.661214	0.679603	0	-1.02237	A0A0H3C3Q7	purH	NA	Bifunctional purine biosynthesis protein PurH [Includes: Phosphoribosylaminoimidazolecarboxamide formyltransferase (EC 2.1.2.3) (AICAR transformylase); IMP cyclohydrolase (EC 3.5.4.10) (ATIC) (IMP synthase) (Inosinicase)]	529	NA	IMP cyclohydrolase activity [GO:0003937]; phosphoribosylaminoimidazolecarboxamide formyltransferase activity [GO:0004643]	'de novo' IMP biosynthetic process [GO:0006189]	NA
CCNA_00084	24	17	4	P-starvation	6	65	19	0.118608	0.0767417	0	-1.77444	A0A0H3C3Q7	purH	NA	Bifunctional purine biosynthesis protein PurH [Includes: Phosphoribosylaminoimidazolecarboxamide formyltransferase (EC 2.1.2.3) (AICAR transformylase); IMP cyclohydrolase (EC 3.5.4.10) (ATIC) (IMP synthase) (Inosinicase)]	529	NA	IMP cyclohydrolase activity [GO:0003937]; phosphoribosylaminoimidazolecarboxamide formyltransferase activity [GO:0004643]	'de novo' IMP biosynthetic process [GO:0006189]	NA
CCNA_00084	41	18	1	C-recovery	6	65	1	-3.67025	-2.31773	0	-6.02237	A0A0H3C3Q7	purH	NA	Bifunctional purine biosynthesis protein PurH [Includes: Phosphoribosylaminoimidazolecarboxamide formyltransferase (EC 2.1.2.3) (AICAR transformylase); IMP cyclohydrolase (EC 3.5.4.10) (ATIC) (IMP synthase) (Inosinicase)]	529	NA	IMP cyclohydrolase activity [GO:0003937]; phosphoribosylaminoimidazolecarboxamide formyltransferase activity [GO:0004643]	'de novo' IMP biosynthetic process [GO:0006189]	NA
CCNA_00084	41	19	2	C-recovery	6	65	0	-4.4978	-2.84032	0	#NAME?	A0A0H3C3Q7	purH	NA	Bifunctional purine biosynthesis protein PurH [Includes: Phosphoribosylaminoimidazolecarboxamide formyltransferase (EC 2.1.2.3) (AICAR transformylase); IMP cyclohydrolase (EC 3.5.4.10) (ATIC) (IMP synthase) (Inosinicase)]	529	NA	IMP cyclohydrolase activity [GO:0003937]; phosphoribosylaminoimidazolecarboxamide formyltransferase activity [GO:0004643]	'de novo' IMP biosynthetic process [GO:0006189]	NA
CCNA_00084	16	2	1	M2G	6	65	0	-4.09339	-2.58494	0	#NAME?	A0A0H3C3Q7	purH	NA	Bifunctional purine biosynthesis protein PurH [Includes: Phosphoribosylaminoimidazolecarboxamide formyltransferase (EC 2.1.2.3) (AICAR transformylase); IMP cyclohydrolase (EC 3.5.4.10) (ATIC) (IMP synthase) (Inosinicase)]	529	NA	IMP cyclohydrolase activity [GO:0003937]; phosphoribosylaminoimidazolecarboxamide formyltransferase activity [GO:0004643]	'de novo' IMP biosynthetic process [GO:0006189]	NA
CCNA_00084	41	20	3	C-recovery	6	65	0	-3.89645	-2.46058	0	#NAME?	A0A0H3C3Q7	purH	NA	Bifunctional purine biosynthesis protein PurH [Includes: Phosphoribosylaminoimidazolecarboxamide formyltransferase (EC 2.1.2.3) (AICAR transformylase); IMP cyclohydrolase (EC 3.5.4.10) (ATIC) (IMP synthase) (Inosinicase)]	529	NA	IMP cyclohydrolase activity [GO:0003937]; phosphoribosylaminoimidazolecarboxamide formyltransferase activity [GO:0004643]	'de novo' IMP biosynthetic process [GO:0006189]	NA
CCNA_00084	41	21	4	C-recovery	6	65	0	-4.17681	-2.63762	0	#NAME?	A0A0H3C3Q7	purH	NA	Bifunctional purine biosynthesis protein PurH [Includes: Phosphoribosylaminoimidazolecarboxamide formyltransferase (EC 2.1.2.3) (AICAR transformylase); IMP cyclohydrolase (EC 3.5.4.10) (ATIC) (IMP synthase) (Inosinicase)]	529	NA	IMP cyclohydrolase activity [GO:0003937]; phosphoribosylaminoimidazolecarboxamide formyltransferase activity [GO:0004643]	'de novo' IMP biosynthetic process [GO:0006189]	NA
CCNA_00084	41	22	1	N-recovery	6	65	0	-3.97771	-2.51189	0	#NAME?	A0A0H3C3Q7	purH	NA	Bifunctional purine biosynthesis protein PurH [Includes: Phosphoribosylaminoimidazolecarboxamide formyltransferase (EC 2.1.2.3) (AICAR transformylase); IMP cyclohydrolase (EC 3.5.4.10) (ATIC) (IMP synthase) (Inosinicase)]	529	NA	IMP cyclohydrolase activity [GO:0003937]; phosphoribosylaminoimidazolecarboxamide formyltransferase activity [GO:0004643]	'de novo' IMP biosynthetic process [GO:0006189]	NA
CCNA_00084	41	23	2	N-recovery	6	65	0	-3.82753	-2.41705	0	#NAME?	A0A0H3C3Q7	purH	NA	Bifunctional purine biosynthesis protein PurH [Includes: Phosphoribosylaminoimidazolecarboxamide formyltransferase (EC 2.1.2.3) (AICAR transformylase); IMP cyclohydrolase (EC 3.5.4.10) (ATIC) (IMP synthase) (Inosinicase)]	529	NA	IMP cyclohydrolase activity [GO:0003937]; phosphoribosylaminoimidazolecarboxamide formyltransferase activity [GO:0004643]	'de novo' IMP biosynthetic process [GO:0006189]	NA
CCNA_00084	41	24	3	N-recovery	6	65	0	-4.05443	-2.56033	0	#NAME?	A0A0H3C3Q7	purH	NA	Bifunctional purine biosynthesis protein PurH [Includes: Phosphoribosylaminoimidazolecarboxamide formyltransferase (EC 2.1.2.3) (AICAR transformylase); IMP cyclohydrolase (EC 3.5.4.10) (ATIC) (IMP synthase) (Inosinicase)]	529	NA	IMP cyclohydrolase activity [GO:0003937]; phosphoribosylaminoimidazolecarboxamide formyltransferase activity [GO:0004643]	'de novo' IMP biosynthetic process [GO:0006189]	NA
CCNA_00084	41	25	4	N-recovery	6	65	1	-3.92304	-2.47736	0	-6.02237	A0A0H3C3Q7	purH	NA	Bifunctional purine biosynthesis protein PurH [Includes: Phosphoribosylaminoimidazolecarboxamide formyltransferase (EC 2.1.2.3) (AICAR transformylase); IMP cyclohydrolase (EC 3.5.4.10) (ATIC) (IMP synthase) (Inosinicase)]	529	NA	IMP cyclohydrolase activity [GO:0003937]; phosphoribosylaminoimidazolecarboxamide formyltransferase activity [GO:0004643]	'de novo' IMP biosynthetic process [GO:0006189]	NA
CCNA_00084	41	26	1	P-recovery	6	65	0	-4.00708	-2.53044	0	#NAME?	A0A0H3C3Q7	purH	NA	Bifunctional purine biosynthesis protein PurH [Includes: Phosphoribosylaminoimidazolecarboxamide formyltransferase (EC 2.1.2.3) (AICAR transformylase); IMP cyclohydrolase (EC 3.5.4.10) (ATIC) (IMP synthase) (Inosinicase)]	529	NA	IMP cyclohydrolase activity [GO:0003937]; phosphoribosylaminoimidazolecarboxamide formyltransferase activity [GO:0004643]	'de novo' IMP biosynthetic process [GO:0006189]	NA
CCNA_00084	41	27	2	P-recovery	6	65	0	-3.84902	-2.43062	0	#NAME?	A0A0H3C3Q7	purH	NA	Bifunctional purine biosynthesis protein PurH [Includes: Phosphoribosylaminoimidazolecarboxamide formyltransferase (EC 2.1.2.3) (AICAR transformylase); IMP cyclohydrolase (EC 3.5.4.10) (ATIC) (IMP synthase) (Inosinicase)]	529	NA	IMP cyclohydrolase activity [GO:0003937]; phosphoribosylaminoimidazolecarboxamide formyltransferase activity [GO:0004643]	'de novo' IMP biosynthetic process [GO:0006189]	NA
CCNA_00084	41	28	3	P-recovery	6	65	0	-4.21233	-2.66005	0	#NAME?	A0A0H3C3Q7	purH	NA	Bifunctional purine biosynthesis protein PurH [Includes: Phosphoribosylaminoimidazolecarboxamide formyltransferase (EC 2.1.2.3) (AICAR transformylase); IMP cyclohydrolase (EC 3.5.4.10) (ATIC) (IMP synthase) (Inosinicase)]	529	NA	IMP cyclohydrolase activity [GO:0003937]; phosphoribosylaminoimidazolecarboxamide formyltransferase activity [GO:0004643]	'de novo' IMP biosynthetic process [GO:0006189]	NA
CCNA_00084	41	29	4	P-recovery	6	65	0	-4.46007	-2.81649	0	#NAME?	A0A0H3C3Q7	purH	NA	Bifunctional purine biosynthesis protein PurH [Includes: Phosphoribosylaminoimidazolecarboxamide formyltransferase (EC 2.1.2.3) (AICAR transformylase); IMP cyclohydrolase (EC 3.5.4.10) (ATIC) (IMP synthase) (Inosinicase)]	529	NA	IMP cyclohydrolase activity [GO:0003937]; phosphoribosylaminoimidazolecarboxamide formyltransferase activity [GO:0004643]	'de novo' IMP biosynthetic process [GO:0006189]	NA
CCNA_00084	16	3	2	M2G	6	65	1	-3.73975	-2.36162	0	-6.02237	A0A0H3C3Q7	purH	NA	Bifunctional purine biosynthesis protein PurH [Includes: Phosphoribosylaminoimidazolecarboxamide formyltransferase (EC 2.1.2.3) (AICAR transformylase); IMP cyclohydrolase (EC 3.5.4.10) (ATIC) (IMP synthase) (Inosinicase)]	529	NA	IMP cyclohydrolase activity [GO:0003937]; phosphoribosylaminoimidazolecarboxamide formyltransferase activity [GO:0004643]	'de novo' IMP biosynthetic process [GO:0006189]	NA
CCNA_00084	16	4	3	M2G	6	65	0	-3.59169	-2.26812	0	#NAME?	A0A0H3C3Q7	purH	NA	Bifunctional purine biosynthesis protein PurH [Includes: Phosphoribosylaminoimidazolecarboxamide formyltransferase (EC 2.1.2.3) (AICAR transformylase); IMP cyclohydrolase (EC 3.5.4.10) (ATIC) (IMP synthase) (Inosinicase)]	529	NA	IMP cyclohydrolase activity [GO:0003937]; phosphoribosylaminoimidazolecarboxamide formyltransferase activity [GO:0004643]	'de novo' IMP biosynthetic process [GO:0006189]	NA
CCNA_00084	16	5	4	M2G	6	65	0	-3.8418	-2.42606	0	#NAME?	A0A0H3C3Q7	purH	NA	Bifunctional purine biosynthesis protein PurH [Includes: Phosphoribosylaminoimidazolecarboxamide formyltransferase (EC 2.1.2.3) (AICAR transformylase); IMP cyclohydrolase (EC 3.5.4.10) (ATIC) (IMP synthase) (Inosinicase)]	529	NA	IMP cyclohydrolase activity [GO:0003937]; phosphoribosylaminoimidazolecarboxamide formyltransferase activity [GO:0004643]	'de novo' IMP biosynthetic process [GO:0006189]	NA
CCNA_00084	24	6	1	C-starvation	6	65	6	-2.15429	-1.39387	0	-3.43741	A0A0H3C3Q7	purH	NA	Bifunctional purine biosynthesis protein PurH [Includes: Phosphoribosylaminoimidazolecarboxamide formyltransferase (EC 2.1.2.3) (AICAR transformylase); IMP cyclohydrolase (EC 3.5.4.10) (ATIC) (IMP synthase) (Inosinicase)]	529	NA	IMP cyclohydrolase activity [GO:0003937]; phosphoribosylaminoimidazolecarboxamide formyltransferase activity [GO:0004643]	'de novo' IMP biosynthetic process [GO:0006189]	NA
CCNA_00084	24	7	2	C-starvation	6	65	4	-2.81779	-1.82317	0	-4.02237	A0A0H3C3Q7	purH	NA	Bifunctional purine biosynthesis protein PurH [Includes: Phosphoribosylaminoimidazolecarboxamide formyltransferase (EC 2.1.2.3) (AICAR transformylase); IMP cyclohydrolase (EC 3.5.4.10) (ATIC) (IMP synthase) (Inosinicase)]	529	NA	IMP cyclohydrolase activity [GO:0003937]; phosphoribosylaminoimidazolecarboxamide formyltransferase activity [GO:0004643]	'de novo' IMP biosynthetic process [GO:0006189]	NA
CCNA_00084	24	8	3	C-starvation	6	65	6	-2.47471	-1.56276	0	-3.43741	A0A0H3C3Q7	purH	NA	Bifunctional purine biosynthesis protein PurH [Includes: Phosphoribosylaminoimidazolecarboxamide formyltransferase (EC 2.1.2.3) (AICAR transformylase); IMP cyclohydrolase (EC 3.5.4.10) (ATIC) (IMP synthase) (Inosinicase)]	529	NA	IMP cyclohydrolase activity [GO:0003937]; phosphoribosylaminoimidazolecarboxamide formyltransferase activity [GO:0004643]	'de novo' IMP biosynthetic process [GO:0006189]	NA
CCNA_00084	24	9	4	C-starvation	6	65	12	-1.35888	-0.858118	0	-2.43741	A0A0H3C3Q7	purH	NA	Bifunctional purine biosynthesis protein PurH [Includes: Phosphoribosylaminoimidazolecarboxamide formyltransferase (EC 2.1.2.3) (AICAR transformylase); IMP cyclohydrolase (EC 3.5.4.10) (ATIC) (IMP synthase) (Inosinicase)]	529	NA	IMP cyclohydrolase activity [GO:0003937]; phosphoribosylaminoimidazolecarboxamide formyltransferase activity [GO:0004643]	'de novo' IMP biosynthetic process [GO:0006189]	NA
CCNA_00085	24	10	1	N-starvation	3	162	81	0.29142	0.389493	0	-1	A0A0H3C4G2	NA	NA	Dienelactone hydrolase-related protein	252	NA	serine-type peptidase activity [GO:0008236]	proteolysis [GO:0006508]	NA
CCNA_00085	24	11	2	N-starvation	3	162	78	0.207037	0.269397	0	-1.05445	A0A0H3C4G2	NA	NA	Dienelactone hydrolase-related protein	252	NA	serine-type peptidase activity [GO:0008236]	proteolysis [GO:0006508]	NA
CCNA_00085	24	12	3	N-starvation	3	162	67	0.195517	0.21364	0	-1.27376	A0A0H3C4G2	NA	NA	Dienelactone hydrolase-related protein	252	NA	serine-type peptidase activity [GO:0008236]	proteolysis [GO:0006508]	NA
CCNA_00085	24	13	4	N-starvation	3	162	74	-0.027406	-0.0432706	0	-1.1304	A0A0H3C4G2	NA	NA	Dienelactone hydrolase-related protein	252	NA	serine-type peptidase activity [GO:0008236]	proteolysis [GO:0006508]	NA
CCNA_00085	24	14	1	P-starvation	3	162	74	0.154689	0.209243	0	-1.1304	A0A0H3C4G2	NA	NA	Dienelactone hydrolase-related protein	252	NA	serine-type peptidase activity [GO:0008236]	proteolysis [GO:0006508]	NA
CCNA_00085	24	15	2	P-starvation	3	162	43	-0.441964	-0.505808	0	-1.91359	A0A0H3C4G2	NA	NA	Dienelactone hydrolase-related protein	252	NA	serine-type peptidase activity [GO:0008236]	proteolysis [GO:0006508]	NA
CCNA_00085	24	16	3	P-starvation	3	162	68	0.447123	0.458991	0	-1.25239	A0A0H3C4G2	NA	NA	Dienelactone hydrolase-related protein	252	NA	serine-type peptidase activity [GO:0008236]	proteolysis [GO:0006508]	NA
CCNA_00085	24	17	4	P-starvation	3	162	39	-0.224209	-0.214542	0	-2.05445	A0A0H3C4G2	NA	NA	Dienelactone hydrolase-related protein	252	NA	serine-type peptidase activity [GO:0008236]	proteolysis [GO:0006508]	NA
CCNA_00085	41	18	1	C-recovery	3	162	87	0.234805	0.331536	0	-0.896907	A0A0H3C4G2	NA	NA	Dienelactone hydrolase-related protein	252	NA	serine-type peptidase activity [GO:0008236]	proteolysis [GO:0006508]	NA
CCNA_00085	41	19	2	C-recovery	3	162	109	0.1347	0.295493	0	-0.571666	A0A0H3C4G2	NA	NA	Dienelactone hydrolase-related protein	252	NA	serine-type peptidase activity [GO:0008236]	proteolysis [GO:0006508]	NA
CCNA_00085	16	2	1	M2G	3	162	81	-0.036277	-0.0451054	0	-1	A0A0H3C4G2	NA	NA	Dienelactone hydrolase-related protein	252	NA	serine-type peptidase activity [GO:0008236]	proteolysis [GO:0006508]	NA
CCNA_00085	41	20	3	C-recovery	3	162	77	0.195448	0.250953	0	-1.07306	A0A0H3C4G2	NA	NA	Dienelactone hydrolase-related protein	252	NA	serine-type peptidase activity [GO:0008236]	proteolysis [GO:0006508]	NA
CCNA_00085	41	21	4	C-recovery	3	162	95	0.147177	0.251374	0	-0.769994	A0A0H3C4G2	NA	NA	Dienelactone hydrolase-related protein	252	NA	serine-type peptidase activity [GO:0008236]	proteolysis [GO:0006508]	NA
CCNA_00085	41	22	1	N-recovery	3	162	74	0.0583832	0.08442	0	-1.1304	A0A0H3C4G2	NA	NA	Dienelactone hydrolase-related protein	252	NA	serine-type peptidase activity [GO:0008236]	proteolysis [GO:0006508]	NA
CCNA_00085	41	23	2	N-recovery	3	162	71	0.101582	0.118392	0	-1.1901	A0A0H3C4G2	NA	NA	Dienelactone hydrolase-related protein	252	NA	serine-type peptidase activity [GO:0008236]	proteolysis [GO:0006508]	NA
CCNA_00085	41	24	3	N-recovery	3	162	67	-0.125004	-0.188001	0	-1.27376	A0A0H3C4G2	NA	NA	Dienelactone hydrolase-related protein	252	NA	serine-type peptidase activity [GO:0008236]	proteolysis [GO:0006508]	NA
CCNA_00085	41	25	4	N-recovery	3	162	85	-0.211301	-0.452602	0	-0.930459	A0A0H3C4G2	NA	NA	Dienelactone hydrolase-related protein	252	NA	serine-type peptidase activity [GO:0008236]	proteolysis [GO:0006508]	NA
CCNA_00085	41	26	1	P-recovery	3	162	81	0.189528	0.277972	0	-1	A0A0H3C4G2	NA	NA	Dienelactone hydrolase-related protein	252	NA	serine-type peptidase activity [GO:0008236]	proteolysis [GO:0006508]	NA
CCNA_00085	41	27	2	P-recovery	3	162	55	-0.282285	-0.368919	0	-1.55849	A0A0H3C4G2	NA	NA	Dienelactone hydrolase-related protein	252	NA	serine-type peptidase activity [GO:0008236]	proteolysis [GO:0006508]	NA
CCNA_00085	41	28	3	P-recovery	3	162	66	-0.336804	-0.61421	0	-1.29546	A0A0H3C4G2	NA	NA	Dienelactone hydrolase-related protein	252	NA	serine-type peptidase activity [GO:0008236]	proteolysis [GO:0006508]	NA
CCNA_00085	41	29	4	P-recovery	3	162	97	-0.0494394	-0.0969141	0	-0.739937	A0A0H3C4G2	NA	NA	Dienelactone hydrolase-related protein	252	NA	serine-type peptidase activity [GO:0008236]	proteolysis [GO:0006508]	NA
CCNA_00085	16	3	2	M2G	3	162	103	0.21592	0.390304	0	-0.653349	A0A0H3C4G2	NA	NA	Dienelactone hydrolase-related protein	252	NA	serine-type peptidase activity [GO:0008236]	proteolysis [GO:0006508]	NA
CCNA_00085	16	4	3	M2G	3	162	67	0.212371	0.202759	0	-1.27376	A0A0H3C4G2	NA	NA	Dienelactone hydrolase-related protein	252	NA	serine-type peptidase activity [GO:0008236]	proteolysis [GO:0006508]	NA
CCNA_00085	16	5	4	M2G	3	162	87	0.484419	0.608017	0	-0.896907	A0A0H3C4G2	NA	NA	Dienelactone hydrolase-related protein	252	NA	serine-type peptidase activity [GO:0008236]	proteolysis [GO:0006508]	NA
CCNA_00085	24	6	1	C-starvation	3	162	61	-0.172746	-0.223153	0	-1.40911	A0A0H3C4G2	NA	NA	Dienelactone hydrolase-related protein	252	NA	serine-type peptidase activity [GO:0008236]	proteolysis [GO:0006508]	NA
CCNA_00085	24	7	2	C-starvation	3	162	88	-0.00313685	-0.00596057	0	-0.880418	A0A0H3C4G2	NA	NA	Dienelactone hydrolase-related protein	252	NA	serine-type peptidase activity [GO:0008236]	proteolysis [GO:0006508]	NA
CCNA_00085	24	8	3	C-starvation	3	162	78	-0.303311	-0.520011	0	-1.05445	A0A0H3C4G2	NA	NA	Dienelactone hydrolase-related protein	252	NA	serine-type peptidase activity [GO:0008236]	proteolysis [GO:0006508]	NA
CCNA_00085	24	9	4	C-starvation	3	162	93	0.194605	0.323689	0	-0.800691	A0A0H3C4G2	NA	NA	Dienelactone hydrolase-related protein	252	NA	serine-type peptidase activity [GO:0008236]	proteolysis [GO:0006508]	NA
CCNA_00087	24	10	1	N-starvation	5	274	128	0.323459	0.399902	0	-1.09803	A0A0H3C5X4	NA	NA	PerM-family permease	369	NA	NA	NA	membrane [GO:0016020]
CCNA_00087	24	11	2	N-starvation	5	274	149	0.48129	0.595033	0	-0.878864	A0A0H3C5X4	NA	NA	PerM-family permease	369	NA	NA	NA	membrane [GO:0016020]
CCNA_00087	24	12	3	N-starvation	5	274	105	0.187458	0.22037	0	-1.38379	A0A0H3C5X4	NA	NA	PerM-family permease	369	NA	NA	NA	membrane [GO:0016020]
CCNA_00087	24	13	4	N-starvation	5	274	140	0.270593	0.359195	0	-0.968749	A0A0H3C5X4	NA	NA	PerM-family permease	369	NA	NA	NA	membrane [GO:0016020]
CCNA_00087	24	14	1	P-starvation	5	274	132	0.362662	0.466381	0	-1.05364	A0A0H3C5X4	NA	NA	PerM-family permease	369	NA	NA	NA	membrane [GO:0016020]
CCNA_00087	24	15	2	P-starvation	5	274	72	-0.42206	-0.281282	0	-1.92811	A0A0H3C5X4	NA	NA	PerM-family permease	369	NA	NA	NA	membrane [GO:0016020]
CCNA_00087	24	16	3	P-starvation	5	274	73	-0.12277	-0.144324	0	-1.90821	A0A0H3C5X4	NA	NA	PerM-family permease	369	NA	NA	NA	membrane [GO:0016020]
CCNA_00087	24	17	4	P-starvation	5	274	90	0.211521	0.211402	0	-1.60618	A0A0H3C5X4	NA	NA	PerM-family permease	369	NA	NA	NA	membrane [GO:0016020]
CCNA_00087	41	18	1	C-recovery	5	274	163	0.504188	0.623342	0	-0.749304	A0A0H3C5X4	NA	NA	PerM-family permease	369	NA	NA	NA	membrane [GO:0016020]
CCNA_00087	41	19	2	C-recovery	5	274	198	0.19332	0.166505	0	-0.468675	A0A0H3C5X4	NA	NA	PerM-family permease	369	NA	NA	NA	membrane [GO:0016020]
CCNA_00087	16	2	1	M2G	5	274	165	0.542256	0.637457	0	-0.73171	A0A0H3C5X4	NA	NA	PerM-family permease	369	NA	NA	NA	membrane [GO:0016020]
CCNA_00087	41	20	3	C-recovery	5	274	96	-0.166736	-0.166642	0	-1.51307	A0A0H3C5X4	NA	NA	PerM-family permease	369	NA	NA	NA	membrane [GO:0016020]
CCNA_00087	41	21	4	C-recovery	5	274	136	0.0517894	0.0517602	0	-1.01057	A0A0H3C5X4	NA	NA	PerM-family permease	369	NA	NA	NA	membrane [GO:0016020]
CCNA_00087	41	22	1	N-recovery	5	274	118	0.00902105	0.0106048	0	-1.21539	A0A0H3C5X4	NA	NA	PerM-family permease	369	NA	NA	NA	membrane [GO:0016020]
CCNA_00087	41	23	2	N-recovery	5	274	96	-0.0807068	-0.0948761	0	-1.51307	A0A0H3C5X4	NA	NA	PerM-family permease	369	NA	NA	NA	membrane [GO:0016020]
CCNA_00087	41	24	3	N-recovery	5	274	125	-0.0489353	-0.0489077	0	-1.13225	A0A0H3C5X4	NA	NA	PerM-family permease	369	NA	NA	NA	membrane [GO:0016020]
CCNA_00087	41	25	4	N-recovery	5	274	165	0.0486134	0.0677099	0	-0.73171	A0A0H3C5X4	NA	NA	PerM-family permease	369	NA	NA	NA	membrane [GO:0016020]
CCNA_00087	41	26	1	P-recovery	5	274	113	-0.220267	-0.258939	0	-1.27785	A0A0H3C5X4	NA	NA	PerM-family permease	369	NA	NA	NA	membrane [GO:0016020]
CCNA_00087	41	27	2	P-recovery	5	274	120	0.223853	0.246054	0	-1.19114	A0A0H3C5X4	NA	NA	PerM-family permease	369	NA	NA	NA	membrane [GO:0016020]
CCNA_00087	41	28	3	P-recovery	5	274	114	-0.352584	-0.387553	0	-1.26514	A0A0H3C5X4	NA	NA	PerM-family permease	369	NA	NA	NA	membrane [GO:0016020]
CCNA_00087	41	29	4	P-recovery	5	274	186	0.347912	0.484579	0	-0.558873	A0A0H3C5X4	NA	NA	PerM-family permease	369	NA	NA	NA	membrane [GO:0016020]
CCNA_00087	16	3	2	M2G	5	274	187	0.372486	0.494452	0	-0.551138	A0A0H3C5X4	NA	NA	PerM-family permease	369	NA	NA	NA	membrane [GO:0016020]
CCNA_00087	16	4	3	M2G	5	274	91	-0.0359646	-0.0359443	0	-1.59024	A0A0H3C5X4	NA	NA	PerM-family permease	369	NA	NA	NA	membrane [GO:0016020]
CCNA_00087	16	5	4	M2G	5	274	126	0.235483	0.23535	0	-1.12075	A0A0H3C5X4	NA	NA	PerM-family permease	369	NA	NA	NA	membrane [GO:0016020]
CCNA_00087	24	6	1	C-starvation	5	274	109	-0.0491453	-0.0327528	0	-1.32985	A0A0H3C5X4	NA	NA	PerM-family permease	369	NA	NA	NA	membrane [GO:0016020]
CCNA_00087	24	7	2	C-starvation	5	274	160	0.180375	0.260136	0	-0.776104	A0A0H3C5X4	NA	NA	PerM-family permease	369	NA	NA	NA	membrane [GO:0016020]
CCNA_00087	24	8	3	C-starvation	5	274	137	-0.192682	-0.165956	0	-1	A0A0H3C5X4	NA	NA	PerM-family permease	369	NA	NA	NA	membrane [GO:0016020]
CCNA_00087	24	9	4	C-starvation	5	274	134	-0.010474	-0.00902124	0	-1.03194	A0A0H3C5X4	NA	NA	PerM-family permease	369	NA	NA	NA	membrane [GO:0016020]
CCNA_00088	24	10	1	N-starvation	6	189	88	0.093143	0.105929	0	-1.10281	A0A0H3C2P9	NA	NA	HerA helicase-related ATPase	514	NA	calcium ion binding [GO:0005509]; helicase activity [GO:0004386]	NA	NA
CCNA_00088	24	11	2	N-starvation	6	189	82	0.0530776	0.0666386	0	-1.20469	A0A0H3C2P9	NA	NA	HerA helicase-related ATPase	514	NA	calcium ion binding [GO:0005509]; helicase activity [GO:0004386]	NA	NA
CCNA_00088	24	12	3	N-starvation	6	189	57	-0.33347	-0.309588	0	-1.72935	A0A0H3C2P9	NA	NA	HerA helicase-related ATPase	514	NA	calcium ion binding [GO:0005509]; helicase activity [GO:0004386]	NA	NA
CCNA_00088	24	13	4	N-starvation	6	189	75	-0.188286	-0.193522	0	-1.33342	A0A0H3C2P9	NA	NA	HerA helicase-related ATPase	514	NA	calcium ion binding [GO:0005509]; helicase activity [GO:0004386]	NA	NA
CCNA_00088	24	14	1	P-starvation	6	189	75	0.0625052	0.0710852	0	-1.33342	A0A0H3C2P9	NA	NA	HerA helicase-related ATPase	514	NA	calcium ion binding [GO:0005509]; helicase activity [GO:0004386]	NA	NA
CCNA_00088	24	15	2	P-starvation	6	189	72	0.13661	0.112791	0	-1.39232	A0A0H3C2P9	NA	NA	HerA helicase-related ATPase	514	NA	calcium ion binding [GO:0005509]; helicase activity [GO:0004386]	NA	NA
CCNA_00088	24	16	3	P-starvation	6	189	55	0.031798	0.0361629	0	-1.78088	A0A0H3C2P9	NA	NA	HerA helicase-related ATPase	514	NA	calcium ion binding [GO:0005509]; helicase activity [GO:0004386]	NA	NA
CCNA_00088	24	17	4	P-starvation	6	189	61	0.233318	0.147338	0	-1.63151	A0A0H3C2P9	NA	NA	HerA helicase-related ATPase	514	NA	calcium ion binding [GO:0005509]; helicase activity [GO:0004386]	NA	NA
CCNA_00088	41	18	1	C-recovery	6	189	117	0.334481	0.316045	0	-0.691878	A0A0H3C2P9	NA	NA	HerA helicase-related ATPase	514	NA	calcium ion binding [GO:0005509]; helicase activity [GO:0004386]	NA	NA
CCNA_00088	41	19	2	C-recovery	6	189	150	0.373746	0.482616	0	-0.333424	A0A0H3C2P9	NA	NA	HerA helicase-related ATPase	514	NA	calcium ion binding [GO:0005509]; helicase activity [GO:0004386]	NA	NA
CCNA_00088	16	2	1	M2G	6	189	96	0.203467	0.221665	0	-0.97728	A0A0H3C2P9	NA	NA	HerA helicase-related ATPase	514	NA	calcium ion binding [GO:0005509]; helicase activity [GO:0004386]	NA	NA
CCNA_00088	41	20	3	C-recovery	6	189	87	0.225328	0.271964	0	-1.1193	A0A0H3C2P9	NA	NA	HerA helicase-related ATPase	514	NA	calcium ion binding [GO:0005509]; helicase activity [GO:0004386]	NA	NA
CCNA_00088	41	21	4	C-recovery	6	189	124	0.543825	0.618474	0	-0.608046	A0A0H3C2P9	NA	NA	HerA helicase-related ATPase	514	NA	calcium ion binding [GO:0005509]; helicase activity [GO:0004386]	NA	NA
CCNA_00088	41	22	1	N-recovery	6	189	82	-0.0435598	-0.0474557	0	-1.20469	A0A0H3C2P9	NA	NA	HerA helicase-related ATPase	514	NA	calcium ion binding [GO:0005509]; helicase activity [GO:0004386]	NA	NA
CCNA_00088	41	23	2	N-recovery	6	189	71	-0.0628565	-0.0775158	0	-1.4125	A0A0H3C2P9	NA	NA	HerA helicase-related ATPase	514	NA	calcium ion binding [GO:0005509]; helicase activity [GO:0004386]	NA	NA
CCNA_00088	41	24	3	N-recovery	6	189	102	0.332513	0.390891	0	-0.889817	A0A0H3C2P9	NA	NA	HerA helicase-related ATPase	514	NA	calcium ion binding [GO:0005509]; helicase activity [GO:0004386]	NA	NA
CCNA_00088	41	25	4	N-recovery	6	189	134	0.188721	0.221854	0	-0.496153	A0A0H3C2P9	NA	NA	HerA helicase-related ATPase	514	NA	calcium ion binding [GO:0005509]; helicase activity [GO:0004386]	NA	NA
CCNA_00088	41	26	1	P-recovery	6	189	92	0.114616	0.130349	0	-1.03868	A0A0H3C2P9	NA	NA	HerA helicase-related ATPase	514	NA	calcium ion binding [GO:0005509]; helicase activity [GO:0004386]	NA	NA
CCNA_00088	41	27	2	P-recovery	6	189	79	-0.0435809	-0.0359822	0	-1.25846	A0A0H3C2P9	NA	NA	HerA helicase-related ATPase	514	NA	calcium ion binding [GO:0005509]; helicase activity [GO:0004386]	NA	NA
CCNA_00088	41	28	3	P-recovery	6	189	107	0.243947	0.286776	0	-0.820775	A0A0H3C2P9	NA	NA	HerA helicase-related ATPase	514	NA	calcium ion binding [GO:0005509]; helicase activity [GO:0004386]	NA	NA
CCNA_00088	41	29	4	P-recovery	6	189	129	0.203955	0.209627	0	-0.551015	A0A0H3C2P9	NA	NA	HerA helicase-related ATPase	514	NA	calcium ion binding [GO:0005509]; helicase activity [GO:0004386]	NA	NA
CCNA_00088	16	3	2	M2G	6	189	116	0.187768	0.231558	0	-0.704261	A0A0H3C2P9	NA	NA	HerA helicase-related ATPase	514	NA	calcium ion binding [GO:0005509]; helicase activity [GO:0004386]	NA	NA
CCNA_00088	16	4	3	M2G	6	189	72	0.266089	0.273489	0	-1.39232	A0A0H3C2P9	NA	NA	HerA helicase-related ATPase	514	NA	calcium ion binding [GO:0005509]; helicase activity [GO:0004386]	NA	NA
CCNA_00088	16	5	4	M2G	6	189	62	-0.226228	-0.246462	0	-1.60805	A0A0H3C2P9	NA	NA	HerA helicase-related ATPase	514	NA	calcium ion binding [GO:0005509]; helicase activity [GO:0004386]	NA	NA
CCNA_00088	24	6	1	C-starvation	6	189	69	-0.139879	-0.164437	0	-1.45372	A0A0H3C2P9	NA	NA	HerA helicase-related ATPase	514	NA	calcium ion binding [GO:0005509]; helicase activity [GO:0004386]	NA	NA
CCNA_00088	24	7	2	C-starvation	6	189	106	0.0843343	0.0959107	0	-0.834322	A0A0H3C2P9	NA	NA	HerA helicase-related ATPase	514	NA	calcium ion binding [GO:0005509]; helicase activity [GO:0004386]	NA	NA
CCNA_00088	24	8	3	C-starvation	6	189	141	0.439227	0.51634	0	-0.422691	A0A0H3C2P9	NA	NA	HerA helicase-related ATPase	514	NA	calcium ion binding [GO:0005509]; helicase activity [GO:0004386]	NA	NA
CCNA_00088	24	9	4	C-starvation	6	189	91	-0.0810946	-0.0833499	0	-1.05445	A0A0H3C2P9	NA	NA	HerA helicase-related ATPase	514	NA	calcium ion binding [GO:0005509]; helicase activity [GO:0004386]	NA	NA
CCNA_00089	24	10	1	N-starvation	11	220	106	0.171524	0.109846	0	-1.05344	A0A0H3C3R3	NA	NA	MHYT/PAS-family GGDEF/EAL protein	809	NA	NA	NA	membrane [GO:0016020]
CCNA_00089	24	11	2	N-starvation	11	220	97	0.0801541	0.0513317	0	-1.18145	A0A0H3C3R3	NA	NA	MHYT/PAS-family GGDEF/EAL protein	809	NA	NA	NA	membrane [GO:0016020]
CCNA_00089	24	12	3	N-starvation	11	220	85	0.0539023	0.0345197	0	-1.37197	A0A0H3C3R3	NA	NA	MHYT/PAS-family GGDEF/EAL protein	809	NA	NA	NA	membrane [GO:0016020]
CCNA_00089	24	13	4	N-starvation	11	220	105	-0.0183463	-0.0117492	0	-1.06711	A0A0H3C3R3	NA	NA	MHYT/PAS-family GGDEF/EAL protein	809	NA	NA	NA	membrane [GO:0016020]
CCNA_00089	24	14	1	P-starvation	11	220	101	0.187711	0.120212	0	-1.12315	A0A0H3C3R3	NA	NA	MHYT/PAS-family GGDEF/EAL protein	809	NA	NA	NA	membrane [GO:0016020]
CCNA_00089	24	15	2	P-starvation	11	220	65	-0.318679	-0.204086	0	-1.75899	A0A0H3C3R3	NA	NA	MHYT/PAS-family GGDEF/EAL protein	809	NA	NA	NA	membrane [GO:0016020]
CCNA_00089	24	16	3	P-starvation	11	220	78	0.122618	0.0785258	0	-1.49596	A0A0H3C3R3	NA	NA	MHYT/PAS-family GGDEF/EAL protein	809	NA	NA	NA	membrane [GO:0016020]
CCNA_00089	24	17	4	P-starvation	11	220	80	0.438577	0.28087	0	-1.45943	A0A0H3C3R3	NA	NA	MHYT/PAS-family GGDEF/EAL protein	809	NA	NA	NA	membrane [GO:0016020]
CCNA_00089	41	18	1	C-recovery	11	220	107	-0.0463318	-0.0391914	0	-1.03989	A0A0H3C3R3	NA	NA	MHYT/PAS-family GGDEF/EAL protein	809	NA	NA	NA	membrane [GO:0016020]
CCNA_00089	41	19	2	C-recovery	11	220	185	0.334554	0.214252	0	-0.249978	A0A0H3C3R3	NA	NA	MHYT/PAS-family GGDEF/EAL protein	809	NA	NA	NA	membrane [GO:0016020]
CCNA_00089	16	2	1	M2G	11	220	127	0.26136	0.174627	0	-0.792675	A0A0H3C3R3	NA	NA	MHYT/PAS-family GGDEF/EAL protein	809	NA	NA	NA	membrane [GO:0016020]
CCNA_00089	41	20	3	C-recovery	11	220	115	0.248742	0.159297	0	-0.93587	A0A0H3C3R3	NA	NA	MHYT/PAS-family GGDEF/EAL protein	809	NA	NA	NA	membrane [GO:0016020]
CCNA_00089	41	21	4	C-recovery	11	220	132	0.2061	0.131989	0	-0.736966	A0A0H3C3R3	NA	NA	MHYT/PAS-family GGDEF/EAL protein	809	NA	NA	NA	membrane [GO:0016020]
CCNA_00089	41	22	1	N-recovery	11	220	122	0.364546	0.23346	0	-0.850622	A0A0H3C3R3	NA	NA	MHYT/PAS-family GGDEF/EAL protein	809	NA	NA	NA	membrane [GO:0016020]
CCNA_00089	41	23	2	N-recovery	11	220	105	0.246337	0.157757	0	-1.06711	A0A0H3C3R3	NA	NA	MHYT/PAS-family GGDEF/EAL protein	809	NA	NA	NA	membrane [GO:0016020]
CCNA_00089	41	24	3	N-recovery	11	220	105	0.0764906	0.0489855	0	-1.06711	A0A0H3C3R3	NA	NA	MHYT/PAS-family GGDEF/EAL protein	809	NA	NA	NA	membrane [GO:0016020]
CCNA_00089	41	25	4	N-recovery	11	220	153	0.1434	0.1213	0	-0.523972	A0A0H3C3R3	NA	NA	MHYT/PAS-family GGDEF/EAL protein	809	NA	NA	NA	membrane [GO:0016020]
CCNA_00089	41	26	1	P-recovery	11	220	138	0.492275	0.315259	0	-0.672835	A0A0H3C3R3	NA	NA	MHYT/PAS-family GGDEF/EAL protein	809	NA	NA	NA	membrane [GO:0016020]
CCNA_00089	41	27	2	P-recovery	11	220	104	0.179251	0.114794	0	-1.08092	A0A0H3C3R3	NA	NA	MHYT/PAS-family GGDEF/EAL protein	809	NA	NA	NA	membrane [GO:0016020]
CCNA_00089	41	28	3	P-recovery	11	220	118	0.0678697	0.0434646	0	-0.898717	A0A0H3C3R3	NA	NA	MHYT/PAS-family GGDEF/EAL protein	809	NA	NA	NA	membrane [GO:0016020]
CCNA_00089	41	29	4	P-recovery	11	220	174	0.379385	0.320917	0	-0.338416	A0A0H3C3R3	NA	NA	MHYT/PAS-family GGDEF/EAL protein	809	NA	NA	NA	membrane [GO:0016020]
CCNA_00089	16	3	2	M2G	11	220	137	0.183209	0.154974	0	-0.683328	A0A0H3C3R3	NA	NA	MHYT/PAS-family GGDEF/EAL protein	809	NA	NA	NA	membrane [GO:0016020]
CCNA_00089	16	4	3	M2G	11	220	105	0.479211	0.306892	0	-1.06711	A0A0H3C3R3	NA	NA	MHYT/PAS-family GGDEF/EAL protein	809	NA	NA	NA	membrane [GO:0016020]
CCNA_00089	16	5	4	M2G	11	220	105	0.194161	0.124343	0	-1.06711	A0A0H3C3R3	NA	NA	MHYT/PAS-family GGDEF/EAL protein	809	NA	NA	NA	membrane [GO:0016020]
CCNA_00089	24	6	1	C-starvation	11	220	85	-0.113564	-0.0727281	0	-1.37197	A0A0H3C3R3	NA	NA	MHYT/PAS-family GGDEF/EAL protein	809	NA	NA	NA	membrane [GO:0016020]
CCNA_00089	24	7	2	C-starvation	11	220	126	0.0904905	0.0579513	0	-0.80408	A0A0H3C3R3	NA	NA	MHYT/PAS-family GGDEF/EAL protein	809	NA	NA	NA	membrane [GO:0016020]
CCNA_00089	24	8	3	C-starvation	11	220	163	0.331156	0.212076	0	-0.432632	A0A0H3C3R3	NA	NA	MHYT/PAS-family GGDEF/EAL protein	809	NA	NA	NA	membrane [GO:0016020]
CCNA_00089	24	9	4	C-starvation	11	220	129	0.1608	0.102979	0	-0.770132	A0A0H3C3R3	NA	NA	MHYT/PAS-family GGDEF/EAL protein	809	NA	NA	NA	membrane [GO:0016020]
CCNA_00090	24	10	1	N-starvation	2	45	14	-0.30518	-0.28924	0	-1.6845	A0A0H3C4G6	NA	NA	UDP-glucose 4-epimerase (EC 5.1.3.2)	327	NA	UDP-glucose 4-epimerase activity [GO:0003978]	galactose metabolic process [GO:0006012]	NA
CCNA_00090	24	11	2	N-starvation	2	45	14	-0.396882	-0.421215	0	-1.6845	A0A0H3C4G6	NA	NA	UDP-glucose 4-epimerase (EC 5.1.3.2)	327	NA	UDP-glucose 4-epimerase activity [GO:0003978]	galactose metabolic process [GO:0006012]	NA
CCNA_00090	24	12	3	N-starvation	2	45	14	-0.220862	-0.214246	0	-1.6845	A0A0H3C4G6	NA	NA	UDP-glucose 4-epimerase (EC 5.1.3.2)	327	NA	UDP-glucose 4-epimerase activity [GO:0003978]	galactose metabolic process [GO:0006012]	NA
CCNA_00090	24	13	4	N-starvation	2	45	13	-0.612935	-0.695847	0	-1.79141	A0A0H3C4G6	NA	NA	UDP-glucose 4-epimerase (EC 5.1.3.2)	327	NA	UDP-glucose 4-epimerase activity [GO:0003978]	galactose metabolic process [GO:0006012]	NA
CCNA_00090	24	14	1	P-starvation	2	45	14	-0.370682	-0.401205	0	-1.6845	A0A0H3C4G6	NA	NA	UDP-glucose 4-epimerase (EC 5.1.3.2)	327	NA	UDP-glucose 4-epimerase activity [GO:0003978]	galactose metabolic process [GO:0006012]	NA
CCNA_00090	24	15	2	P-starvation	2	45	14	-0.20999	-0.204657	0	-1.6845	A0A0H3C4G6	NA	NA	UDP-glucose 4-epimerase (EC 5.1.3.2)	327	NA	UDP-glucose 4-epimerase activity [GO:0003978]	galactose metabolic process [GO:0006012]	NA
CCNA_00090	24	16	3	P-starvation	2	45	7	-0.842638	-0.700667	0	-2.6845	A0A0H3C4G6	NA	NA	UDP-glucose 4-epimerase (EC 5.1.3.2)	327	NA	UDP-glucose 4-epimerase activity [GO:0003978]	galactose metabolic process [GO:0006012]	NA
CCNA_00090	24	17	4	P-starvation	2	45	9	-0.392485	-0.302685	0	-2.32193	A0A0H3C4G6	NA	NA	UDP-glucose 4-epimerase (EC 5.1.3.2)	327	NA	UDP-glucose 4-epimerase activity [GO:0003978]	galactose metabolic process [GO:0006012]	NA
CCNA_00090	41	18	1	C-recovery	2	45	7	-1.42305	-1.58814	0	-2.6845	A0A0H3C4G6	NA	NA	UDP-glucose 4-epimerase (EC 5.1.3.2)	327	NA	UDP-glucose 4-epimerase activity [GO:0003978]	galactose metabolic process [GO:0006012]	NA
CCNA_00090	41	19	2	C-recovery	2	45	31	0.0721796	0.142164	0	-0.537657	A0A0H3C4G6	NA	NA	UDP-glucose 4-epimerase (EC 5.1.3.2)	327	NA	UDP-glucose 4-epimerase activity [GO:0003978]	galactose metabolic process [GO:0006012]	NA
CCNA_00090	16	2	1	M2G	2	45	15	-0.511345	-0.678474	0	-1.58496	A0A0H3C4G6	NA	NA	UDP-glucose 4-epimerase (EC 5.1.3.2)	327	NA	UDP-glucose 4-epimerase activity [GO:0003978]	galactose metabolic process [GO:0006012]	NA
CCNA_00090	41	20	3	C-recovery	2	45	7	-1.26721	-1.39898	0	-2.6845	A0A0H3C4G6	NA	NA	UDP-glucose 4-epimerase (EC 5.1.3.2)	327	NA	UDP-glucose 4-epimerase activity [GO:0003978]	galactose metabolic process [GO:0006012]	NA
CCNA_00090	41	21	4	C-recovery	2	45	19	-0.265044	-0.375336	0	-1.24393	A0A0H3C4G6	NA	NA	UDP-glucose 4-epimerase (EC 5.1.3.2)	327	NA	UDP-glucose 4-epimerase activity [GO:0003978]	galactose metabolic process [GO:0006012]	NA
CCNA_00090	41	22	1	N-recovery	2	45	22	0.134494	0.15444	0	-1.03242	A0A0H3C4G6	NA	NA	UDP-glucose 4-epimerase (EC 5.1.3.2)	327	NA	UDP-glucose 4-epimerase activity [GO:0003978]	galactose metabolic process [GO:0006012]	NA
CCNA_00090	41	23	2	N-recovery	2	45	9	-0.832864	-0.804773	0	-2.32193	A0A0H3C4G6	NA	NA	UDP-glucose 4-epimerase (EC 5.1.3.2)	327	NA	UDP-glucose 4-epimerase activity [GO:0003978]	galactose metabolic process [GO:0006012]	NA
CCNA_00090	41	24	3	N-recovery	2	45	13	-0.649338	-0.816586	0	-1.79141	A0A0H3C4G6	NA	NA	UDP-glucose 4-epimerase (EC 5.1.3.2)	327	NA	UDP-glucose 4-epimerase activity [GO:0003978]	galactose metabolic process [GO:0006012]	NA
CCNA_00090	41	25	4	N-recovery	2	45	26	-0.133449	-0.257196	0	-0.791413	A0A0H3C4G6	NA	NA	UDP-glucose 4-epimerase (EC 5.1.3.2)	327	NA	UDP-glucose 4-epimerase activity [GO:0003978]	galactose metabolic process [GO:0006012]	NA
CCNA_00090	41	26	1	P-recovery	2	45	10	-0.932399	-1.12208	0	-2.16993	A0A0H3C4G6	NA	NA	UDP-glucose 4-epimerase (EC 5.1.3.2)	327	NA	UDP-glucose 4-epimerase activity [GO:0003978]	galactose metabolic process [GO:0006012]	NA
CCNA_00090	41	27	2	P-recovery	2	45	27	0.548021	0.580224	0	-0.736966	A0A0H3C4G6	NA	NA	UDP-glucose 4-epimerase (EC 5.1.3.2)	327	NA	UDP-glucose 4-epimerase activity [GO:0003978]	galactose metabolic process [GO:0006012]	NA
CCNA_00090	41	28	3	P-recovery	2	45	29	0.259404	0.370367	0	-0.633872	A0A0H3C4G6	NA	NA	UDP-glucose 4-epimerase (EC 5.1.3.2)	327	NA	UDP-glucose 4-epimerase activity [GO:0003978]	galactose metabolic process [GO:0006012]	NA
CCNA_00090	41	29	4	P-recovery	2	45	22	-0.336785	-0.528261	0	-1.03242	A0A0H3C4G6	NA	NA	UDP-glucose 4-epimerase (EC 5.1.3.2)	327	NA	UDP-glucose 4-epimerase activity [GO:0003978]	galactose metabolic process [GO:0006012]	NA
CCNA_00090	16	3	2	M2G	2	45	16	-0.619417	-0.994994	0	-1.49185	A0A0H3C4G6	NA	NA	UDP-glucose 4-epimerase (EC 5.1.3.2)	327	NA	UDP-glucose 4-epimerase activity [GO:0003978]	galactose metabolic process [GO:0006012]	NA
CCNA_00090	16	4	3	M2G	2	45	11	-0.362952	-0.312995	0	-2.03242	A0A0H3C4G6	NA	NA	UDP-glucose 4-epimerase (EC 5.1.3.2)	327	NA	UDP-glucose 4-epimerase activity [GO:0003978]	galactose metabolic process [GO:0006012]	NA
CCNA_00090	16	5	4	M2G	2	45	18	-0.0118841	-0.0128059	0	-1.32193	A0A0H3C4G6	NA	NA	UDP-glucose 4-epimerase (EC 5.1.3.2)	327	NA	UDP-glucose 4-epimerase activity [GO:0003978]	galactose metabolic process [GO:0006012]	NA
CCNA_00090	24	6	1	C-starvation	2	45	14	-0.434418	-0.49827	0	-1.6845	A0A0H3C4G6	NA	NA	UDP-glucose 4-epimerase (EC 5.1.3.2)	327	NA	UDP-glucose 4-epimerase activity [GO:0003978]	galactose metabolic process [GO:0006012]	NA
CCNA_00090	24	7	2	C-starvation	2	45	8	-1.35379	-1.5291	0	-2.49185	A0A0H3C4G6	NA	NA	UDP-glucose 4-epimerase (EC 5.1.3.2)	327	NA	UDP-glucose 4-epimerase activity [GO:0003978]	galactose metabolic process [GO:0006012]	NA
CCNA_00090	24	8	3	C-starvation	2	45	13	-0.976579	-1.44618	0	-1.79141	A0A0H3C4G6	NA	NA	UDP-glucose 4-epimerase (EC 5.1.3.2)	327	NA	UDP-glucose 4-epimerase activity [GO:0003978]	galactose metabolic process [GO:0006012]	NA
CCNA_00090	24	9	4	C-starvation	2	45	12	-0.871166	-1.09804	0	-1.90689	A0A0H3C4G6	NA	NA	UDP-glucose 4-epimerase (EC 5.1.3.2)	327	NA	UDP-glucose 4-epimerase activity [GO:0003978]	galactose metabolic process [GO:0006012]	NA
CCNA_00091	24	10	1	N-starvation	4	159	89	0.361516	0.472104	0	-0.83715	A0A0H3C575	NA	NA	Transporter, drug/metabolite exporter family	297	NA	NA	NA	membrane [GO:0016020]
CCNA_00091	24	11	2	N-starvation	4	159	78	0.110681	0.144538	0	-1.02748	A0A0H3C575	NA	NA	Transporter, drug/metabolite exporter family	297	NA	NA	NA	membrane [GO:0016020]
CCNA_00091	24	12	3	N-starvation	4	159	56	-0.119499	-0.156054	0	-1.50553	A0A0H3C575	NA	NA	Transporter, drug/metabolite exporter family	297	NA	NA	NA	membrane [GO:0016020]
CCNA_00091	24	13	4	N-starvation	4	159	62	-0.315217	-0.411643	0	-1.35869	A0A0H3C575	NA	NA	Transporter, drug/metabolite exporter family	297	NA	NA	NA	membrane [GO:0016020]
CCNA_00091	24	14	1	P-starvation	4	159	60	-0.152984	-0.22376	0	-1.40599	A0A0H3C575	NA	NA	Transporter, drug/metabolite exporter family	297	NA	NA	NA	membrane [GO:0016020]
CCNA_00091	24	15	2	P-starvation	4	159	52	-0.152768	-0.183852	0	-1.61244	A0A0H3C575	NA	NA	Transporter, drug/metabolite exporter family	297	NA	NA	NA	membrane [GO:0016020]
CCNA_00091	24	16	3	P-starvation	4	159	72	0.490463	0.56284	0	-1.14296	A0A0H3C575	NA	NA	Transporter, drug/metabolite exporter family	297	NA	NA	NA	membrane [GO:0016020]
CCNA_00091	24	17	4	P-starvation	4	159	49	0.0890932	0.097896	0	-1.69817	A0A0H3C575	NA	NA	Transporter, drug/metabolite exporter family	297	NA	NA	NA	membrane [GO:0016020]
CCNA_00091	41	18	1	C-recovery	4	159	85	0.133704	0.195559	0	-0.903492	A0A0H3C575	NA	NA	Transporter, drug/metabolite exporter family	297	NA	NA	NA	membrane [GO:0016020]
CCNA_00091	41	19	2	C-recovery	4	159	106	0.053019	0.0922649	0	-0.584963	A0A0H3C575	NA	NA	Transporter, drug/metabolite exporter family	297	NA	NA	NA	membrane [GO:0016020]
CCNA_00091	16	2	1	M2G	4	159	68	-0.104209	-0.158866	0	-1.22542	A0A0H3C575	NA	NA	Transporter, drug/metabolite exporter family	297	NA	NA	NA	membrane [GO:0016020]
CCNA_00091	41	20	3	C-recovery	4	159	88	0.368293	0.51221	0	-0.853451	A0A0H3C575	NA	NA	Transporter, drug/metabolite exporter family	297	NA	NA	NA	membrane [GO:0016020]
CCNA_00091	41	21	4	C-recovery	4	159	100	0.319842	0.417682	0	-0.669027	A0A0H3C575	NA	NA	Transporter, drug/metabolite exporter family	297	NA	NA	NA	membrane [GO:0016020]
CCNA_00091	41	22	1	N-recovery	4	159	92	0.443313	0.721458	0	-0.789321	A0A0H3C575	NA	NA	Transporter, drug/metabolite exporter family	297	NA	NA	NA	membrane [GO:0016020]
CCNA_00091	41	23	2	N-recovery	4	159	84	0.280346	0.301622	0	-0.920566	A0A0H3C575	NA	NA	Transporter, drug/metabolite exporter family	297	NA	NA	NA	membrane [GO:0016020]
CCNA_00091	41	24	3	N-recovery	4	159	80	-0.0552529	-0.0721549	0	-0.990955	A0A0H3C575	NA	NA	Transporter, drug/metabolite exporter family	297	NA	NA	NA	membrane [GO:0016020]
CCNA_00091	41	25	4	N-recovery	4	159	112	0.231528	0.386245	0	-0.505528	A0A0H3C575	NA	NA	Transporter, drug/metabolite exporter family	297	NA	NA	NA	membrane [GO:0016020]
CCNA_00091	41	26	1	P-recovery	4	159	63	-0.160694	-0.235036	0	-1.3356	A0A0H3C575	NA	NA	Transporter, drug/metabolite exporter family	297	NA	NA	NA	membrane [GO:0016020]
CCNA_00091	41	27	2	P-recovery	4	159	90	0.418863	0.61425	0	-0.82103	A0A0H3C575	NA	NA	Transporter, drug/metabolite exporter family	297	NA	NA	NA	membrane [GO:0016020]
CCNA_00091	41	28	3	P-recovery	4	159	85	0.0237656	0.0362306	0	-0.903492	A0A0H3C575	NA	NA	Transporter, drug/metabolite exporter family	297	NA	NA	NA	membrane [GO:0016020]
CCNA_00091	41	29	4	P-recovery	4	159	118	0.203459	0.33082	0	-0.43024	A0A0H3C575	NA	NA	Transporter, drug/metabolite exporter family	297	NA	NA	NA	membrane [GO:0016020]
CCNA_00091	16	3	2	M2G	4	159	86	-0.0931568	-0.129559	0	-0.886618	A0A0H3C575	NA	NA	Transporter, drug/metabolite exporter family	297	NA	NA	NA	membrane [GO:0016020]
CCNA_00091	16	4	3	M2G	4	159	61	0.173635	0.213158	0	-1.38215	A0A0H3C575	NA	NA	Transporter, drug/metabolite exporter family	297	NA	NA	NA	membrane [GO:0016020]
CCNA_00091	16	5	4	M2G	4	159	65	0.109954	0.156214	0	-1.29052	A0A0H3C575	NA	NA	Transporter, drug/metabolite exporter family	297	NA	NA	NA	membrane [GO:0016020]
CCNA_00091	24	6	1	C-starvation	4	159	52	-0.433435	-0.566024	0	-1.61244	A0A0H3C575	NA	NA	Transporter, drug/metabolite exporter family	297	NA	NA	NA	membrane [GO:0016020]
CCNA_00091	24	7	2	C-starvation	4	159	92	0.00120733	0.00167911	0	-0.789321	A0A0H3C575	NA	NA	Transporter, drug/metabolite exporter family	297	NA	NA	NA	membrane [GO:0016020]
CCNA_00091	24	8	3	C-starvation	4	159	104	0.160528	0.2678	0	-0.612443	A0A0H3C575	NA	NA	Transporter, drug/metabolite exporter family	297	NA	NA	NA	membrane [GO:0016020]
CCNA_00091	24	9	4	C-starvation	4	159	78	-0.0756789	-0.123052	0	-1.02748	A0A0H3C575	NA	NA	Transporter, drug/metabolite exporter family	297	NA	NA	NA	membrane [GO:0016020]
CCNA_00092	24	10	1	N-starvation	8	228	94	-0.0635629	-0.0393316	0	-1.2783	A0A0H3C5X9	NA	NA	Short chain dehydrogenase (EC 1.-.-.-)	296	NA	oxidoreductase activity [GO:0016491]	NA	NA
CCNA_00092	24	11	2	N-starvation	8	228	82	-0.343425	-0.212505	0	-1.47534	A0A0H3C5X9	NA	NA	Short chain dehydrogenase (EC 1.-.-.-)	296	NA	oxidoreductase activity [GO:0016491]	NA	NA
CCNA_00092	24	12	3	N-starvation	8	228	67	-0.348953	-0.215925	0	-1.7668	A0A0H3C5X9	NA	NA	Short chain dehydrogenase (EC 1.-.-.-)	296	NA	oxidoreductase activity [GO:0016491]	NA	NA
CCNA_00092	24	13	4	N-starvation	8	228	94	-0.2353	-0.1456	0	-1.2783	A0A0H3C5X9	NA	NA	Short chain dehydrogenase (EC 1.-.-.-)	296	NA	oxidoreductase activity [GO:0016491]	NA	NA
CCNA_00092	24	14	1	P-starvation	8	228	77	-0.297833	-0.184294	0	-1.5661	A0A0H3C5X9	NA	NA	Short chain dehydrogenase (EC 1.-.-.-)	296	NA	oxidoreductase activity [GO:0016491]	NA	NA
CCNA_00092	24	15	2	P-starvation	8	228	87	0.00990195	0.00612714	0	-1.38995	A0A0H3C5X9	NA	NA	Short chain dehydrogenase (EC 1.-.-.-)	296	NA	oxidoreductase activity [GO:0016491]	NA	NA
CCNA_00092	24	16	3	P-starvation	8	228	60	-0.248652	-0.153861	0	-1.926	A0A0H3C5X9	NA	NA	Short chain dehydrogenase (EC 1.-.-.-)	296	NA	oxidoreductase activity [GO:0016491]	NA	NA
CCNA_00092	24	17	4	P-starvation	8	228	45	-0.481728	-0.317676	0	-2.34104	A0A0H3C5X9	NA	NA	Short chain dehydrogenase (EC 1.-.-.-)	296	NA	oxidoreductase activity [GO:0016491]	NA	NA
CCNA_00092	41	18	1	C-recovery	8	228	79	-0.54636	-0.338078	0	-1.52911	A0A0H3C5X9	NA	NA	Short chain dehydrogenase (EC 1.-.-.-)	296	NA	oxidoreductase activity [GO:0016491]	NA	NA
CCNA_00092	41	19	2	C-recovery	8	228	110	-0.448825	-0.277725	0	-1.05153	A0A0H3C5X9	NA	NA	Short chain dehydrogenase (EC 1.-.-.-)	296	NA	oxidoreductase activity [GO:0016491]	NA	NA
CCNA_00092	16	2	1	M2G	8	228	95	-0.368661	-0.228121	0	-1.26303	A0A0H3C5X9	NA	NA	Short chain dehydrogenase (EC 1.-.-.-)	296	NA	oxidoreductase activity [GO:0016491]	NA	NA
CCNA_00092	41	20	3	C-recovery	8	228	76	-0.477834	-0.295675	0	-1.58496	A0A0H3C5X9	NA	NA	Short chain dehydrogenase (EC 1.-.-.-)	296	NA	oxidoreductase activity [GO:0016491]	NA	NA
CCNA_00092	41	21	4	C-recovery	8	228	112	-0.118877	-0.107445	0	-1.02554	A0A0H3C5X9	NA	NA	Short chain dehydrogenase (EC 1.-.-.-)	296	NA	oxidoreductase activity [GO:0016491]	NA	NA
CCNA_00092	41	22	1	N-recovery	8	228	87	-0.361718	-0.223824	0	-1.38995	A0A0H3C5X9	NA	NA	Short chain dehydrogenase (EC 1.-.-.-)	296	NA	oxidoreductase activity [GO:0016491]	NA	NA
CCNA_00092	41	23	2	N-recovery	8	228	79	-0.34737	-0.214946	0	-1.52911	A0A0H3C5X9	NA	NA	Short chain dehydrogenase (EC 1.-.-.-)	296	NA	oxidoreductase activity [GO:0016491]	NA	NA
CCNA_00092	41	24	3	N-recovery	8	228	83	-0.578376	-0.357889	0	-1.45785	A0A0H3C5X9	NA	NA	Short chain dehydrogenase (EC 1.-.-.-)	296	NA	oxidoreductase activity [GO:0016491]	NA	NA
CCNA_00092	41	25	4	N-recovery	8	228	116	-0.342318	-0.27311	0	-0.974909	A0A0H3C5X9	NA	NA	Short chain dehydrogenase (EC 1.-.-.-)	296	NA	oxidoreductase activity [GO:0016491]	NA	NA
CCNA_00092	41	26	1	P-recovery	8	228	88	-0.410605	-0.254075	0	-1.37346	A0A0H3C5X9	NA	NA	Short chain dehydrogenase (EC 1.-.-.-)	296	NA	oxidoreductase activity [GO:0016491]	NA	NA
CCNA_00092	41	27	2	P-recovery	8	228	76	-0.431997	-0.390451	0	-1.58496	A0A0H3C5X9	NA	NA	Short chain dehydrogenase (EC 1.-.-.-)	296	NA	oxidoreductase activity [GO:0016491]	NA	NA
CCNA_00092	41	28	3	P-recovery	8	228	108	-0.344074	-0.212907	0	-1.078	A0A0H3C5X9	NA	NA	Short chain dehydrogenase (EC 1.-.-.-)	296	NA	oxidoreductase activity [GO:0016491]	NA	NA
CCNA_00092	41	29	4	P-recovery	8	228	125	-0.461833	-0.285774	0	-0.867106	A0A0H3C5X9	NA	NA	Short chain dehydrogenase (EC 1.-.-.-)	296	NA	oxidoreductase activity [GO:0016491]	NA	NA
CCNA_00092	16	3	2	M2G	8	228	111	-0.228789	-0.14157	0	-1.03847	A0A0H3C5X9	NA	NA	Short chain dehydrogenase (EC 1.-.-.-)	296	NA	oxidoreductase activity [GO:0016491]	NA	NA
CCNA_00092	16	4	3	M2G	8	228	76	-0.123304	-0.098375	0	-1.58496	A0A0H3C5X9	NA	NA	Short chain dehydrogenase (EC 1.-.-.-)	296	NA	oxidoreductase activity [GO:0016491]	NA	NA
CCNA_00092	16	5	4	M2G	8	228	77	-0.320035	-0.198032	0	-1.5661	A0A0H3C5X9	NA	NA	Short chain dehydrogenase (EC 1.-.-.-)	296	NA	oxidoreductase activity [GO:0016491]	NA	NA
CCNA_00092	24	6	1	C-starvation	8	228	80	-0.330083	-0.204249	0	-1.51096	A0A0H3C5X9	NA	NA	Short chain dehydrogenase (EC 1.-.-.-)	296	NA	oxidoreductase activity [GO:0016491]	NA	NA
CCNA_00092	24	7	2	C-starvation	8	228	108	-0.168335	-0.104163	0	-1.078	A0A0H3C5X9	NA	NA	Short chain dehydrogenase (EC 1.-.-.-)	296	NA	oxidoreductase activity [GO:0016491]	NA	NA
CCNA_00092	24	8	3	C-starvation	8	228	117	-0.351073	-0.280095	0	-0.962525	A0A0H3C5X9	NA	NA	Short chain dehydrogenase (EC 1.-.-.-)	296	NA	oxidoreductase activity [GO:0016491]	NA	NA
CCNA_00092	24	9	4	C-starvation	8	228	86	-0.508366	-0.522504	0	-1.40663	A0A0H3C5X9	NA	NA	Short chain dehydrogenase (EC 1.-.-.-)	296	NA	oxidoreductase activity [GO:0016491]	NA	NA
CCNA_00094	24	10	1	N-starvation	7	394	187	0.180659	0.280534	0	-1.07516	A0A0H3C3R6	hfsJ	NA	WecG/TagA-family glycosyltransferase HfsJ (EC 2.4.1.-)	306	NA	glycosyltransferase activity [GO:0016757]	biosynthetic process [GO:0009058]	NA
CCNA_00094	24	11	2	N-starvation	7	394	183	0.0355064	0.053161	0	-1.10635	A0A0H3C3R6	hfsJ	NA	WecG/TagA-family glycosyltransferase HfsJ (EC 2.4.1.-)	306	NA	glycosyltransferase activity [GO:0016757]	biosynthetic process [GO:0009058]	NA
CCNA_00094	24	12	3	N-starvation	7	394	136	-0.0526304	-0.0722701	0	-1.53459	A0A0H3C3R6	hfsJ	NA	WecG/TagA-family glycosyltransferase HfsJ (EC 2.4.1.-)	306	NA	glycosyltransferase activity [GO:0016757]	biosynthetic process [GO:0009058]	NA
CCNA_00094	24	13	4	N-starvation	7	394	189	0.0870899	0.14578	0	-1.05981	A0A0H3C3R6	hfsJ	NA	WecG/TagA-family glycosyltransferase HfsJ (EC 2.4.1.-)	306	NA	glycosyltransferase activity [GO:0016757]	biosynthetic process [GO:0009058]	NA
CCNA_00094	24	14	1	P-starvation	7	394	170	0.0315209	0.0503717	0	-1.21266	A0A0H3C3R6	hfsJ	NA	WecG/TagA-family glycosyltransferase HfsJ (EC 2.4.1.-)	306	NA	glycosyltransferase activity [GO:0016757]	biosynthetic process [GO:0009058]	NA
CCNA_00094	24	15	2	P-starvation	7	394	144	0.0327554	0.0472397	0	-1.45213	A0A0H3C3R6	hfsJ	NA	WecG/TagA-family glycosyltransferase HfsJ (EC 2.4.1.-)	306	NA	glycosyltransferase activity [GO:0016757]	biosynthetic process [GO:0009058]	NA
CCNA_00094	24	16	3	P-starvation	7	394	109	-0.200972	-0.184274	0	-1.85387	A0A0H3C3R6	hfsJ	NA	WecG/TagA-family glycosyltransferase HfsJ (EC 2.4.1.-)	306	NA	glycosyltransferase activity [GO:0016757]	biosynthetic process [GO:0009058]	NA
CCNA_00094	24	17	4	P-starvation	7	394	95	-0.12536	-0.136572	0	-2.0522	A0A0H3C3R6	hfsJ	NA	WecG/TagA-family glycosyltransferase HfsJ (EC 2.4.1.-)	306	NA	glycosyltransferase activity [GO:0016757]	biosynthetic process [GO:0009058]	NA
CCNA_00094	41	18	1	C-recovery	7	394	179	-0.0060814	-0.00863803	0	-1.13824	A0A0H3C3R6	hfsJ	NA	WecG/TagA-family glycosyltransferase HfsJ (EC 2.4.1.-)	306	NA	glycosyltransferase activity [GO:0016757]	biosynthetic process [GO:0009058]	NA
CCNA_00094	41	19	2	C-recovery	7	394	271	0.0562158	0.0844022	0	-0.539903	A0A0H3C3R6	hfsJ	NA	WecG/TagA-family glycosyltransferase HfsJ (EC 2.4.1.-)	306	NA	glycosyltransferase activity [GO:0016757]	biosynthetic process [GO:0009058]	NA
CCNA_00094	16	2	1	M2G	7	394	220	0.201085	0.321342	0	-0.840692	A0A0H3C3R6	hfsJ	NA	WecG/TagA-family glycosyltransferase HfsJ (EC 2.4.1.-)	306	NA	glycosyltransferase activity [GO:0016757]	biosynthetic process [GO:0009058]	NA
CCNA_00094	41	20	3	C-recovery	7	394	161	0.0122123	0.0183355	0	-1.29113	A0A0H3C3R6	hfsJ	NA	WecG/TagA-family glycosyltransferase HfsJ (EC 2.4.1.-)	306	NA	glycosyltransferase activity [GO:0016757]	biosynthetic process [GO:0009058]	NA
CCNA_00094	41	21	4	C-recovery	7	394	216	0.11401	0.196111	0	-0.867164	A0A0H3C3R6	hfsJ	NA	WecG/TagA-family glycosyltransferase HfsJ (EC 2.4.1.-)	306	NA	glycosyltransferase activity [GO:0016757]	biosynthetic process [GO:0009058]	NA
CCNA_00094	41	22	1	N-recovery	7	394	164	0.0909689	0.156477	0	-1.2645	A0A0H3C3R6	hfsJ	NA	WecG/TagA-family glycosyltransferase HfsJ (EC 2.4.1.-)	306	NA	glycosyltransferase activity [GO:0016757]	biosynthetic process [GO:0009058]	NA
CCNA_00094	41	23	2	N-recovery	7	394	184	0.153901	0.167666	0	-1.09849	A0A0H3C3R6	hfsJ	NA	WecG/TagA-family glycosyltransferase HfsJ (EC 2.4.1.-)	306	NA	glycosyltransferase activity [GO:0016757]	biosynthetic process [GO:0009058]	NA
CCNA_00094	41	24	3	N-recovery	7	394	170	-0.195746	-0.249188	0	-1.21266	A0A0H3C3R6	hfsJ	NA	WecG/TagA-family glycosyltransferase HfsJ (EC 2.4.1.-)	306	NA	glycosyltransferase activity [GO:0016757]	biosynthetic process [GO:0009058]	NA
CCNA_00094	41	25	4	N-recovery	7	394	265	0.216508	0.381424	0	-0.572203	A0A0H3C3R6	hfsJ	NA	WecG/TagA-family glycosyltransferase HfsJ (EC 2.4.1.-)	306	NA	glycosyltransferase activity [GO:0016757]	biosynthetic process [GO:0009058]	NA
CCNA_00094	41	26	1	P-recovery	7	394	193	0.210132	0.335798	0	-1.02959	A0A0H3C3R6	hfsJ	NA	WecG/TagA-family glycosyltransferase HfsJ (EC 2.4.1.-)	306	NA	glycosyltransferase activity [GO:0016757]	biosynthetic process [GO:0009058]	NA
CCNA_00094	41	27	2	P-recovery	7	394	154	0.0760767	0.113904	0	-1.35527	A0A0H3C3R6	hfsJ	NA	WecG/TagA-family glycosyltransferase HfsJ (EC 2.4.1.-)	306	NA	glycosyltransferase activity [GO:0016757]	biosynthetic process [GO:0009058]	NA
CCNA_00094	41	28	3	P-recovery	7	394	187	-0.182643	-0.198978	0	-1.07516	A0A0H3C3R6	hfsJ	NA	WecG/TagA-family glycosyltransferase HfsJ (EC 2.4.1.-)	306	NA	glycosyltransferase activity [GO:0016757]	biosynthetic process [GO:0009058]	NA
CCNA_00094	41	29	4	P-recovery	7	394	243	0.144258	0.23631	0	-0.697239	A0A0H3C3R6	hfsJ	NA	WecG/TagA-family glycosyltransferase HfsJ (EC 2.4.1.-)	306	NA	glycosyltransferase activity [GO:0016757]	biosynthetic process [GO:0009058]	NA
CCNA_00094	16	3	2	M2G	7	394	249	0.123836	0.185409	0	-0.66205	A0A0H3C3R6	hfsJ	NA	WecG/TagA-family glycosyltransferase HfsJ (EC 2.4.1.-)	306	NA	glycosyltransferase activity [GO:0016757]	biosynthetic process [GO:0009058]	NA
CCNA_00094	16	4	3	M2G	7	394	132	-0.063284	-0.0817183	0	-1.57766	A0A0H3C3R6	hfsJ	NA	WecG/TagA-family glycosyltransferase HfsJ (EC 2.4.1.-)	306	NA	glycosyltransferase activity [GO:0016757]	biosynthetic process [GO:0009058]	NA
CCNA_00094	16	5	4	M2G	7	394	163	-0.0291539	-0.0420456	0	-1.27332	A0A0H3C3R6	hfsJ	NA	WecG/TagA-family glycosyltransferase HfsJ (EC 2.4.1.-)	306	NA	glycosyltransferase activity [GO:0016757]	biosynthetic process [GO:0009058]	NA
CCNA_00094	24	6	1	C-starvation	7	394	152	-0.147408	-0.205809	0	-1.37412	A0A0H3C3R6	hfsJ	NA	WecG/TagA-family glycosyltransferase HfsJ (EC 2.4.1.-)	306	NA	glycosyltransferase activity [GO:0016757]	biosynthetic process [GO:0009058]	NA
CCNA_00094	24	7	2	C-starvation	7	394	165	-0.318758	-0.494981	0	-1.25573	A0A0H3C3R6	hfsJ	NA	WecG/TagA-family glycosyltransferase HfsJ (EC 2.4.1.-)	306	NA	glycosyltransferase activity [GO:0016757]	biosynthetic process [GO:0009058]	NA
CCNA_00094	24	8	3	C-starvation	7	394	208	-0.14458	-0.242013	0	-0.921612	A0A0H3C3R6	hfsJ	NA	WecG/TagA-family glycosyltransferase HfsJ (EC 2.4.1.-)	306	NA	glycosyltransferase activity [GO:0016757]	biosynthetic process [GO:0009058]	NA
CCNA_00094	24	9	4	C-starvation	7	394	225	0.18597	0.311295	0	-0.808271	A0A0H3C3R6	hfsJ	NA	WecG/TagA-family glycosyltransferase HfsJ (EC 2.4.1.-)	306	NA	glycosyltransferase activity [GO:0016757]	biosynthetic process [GO:0009058]	NA
CCNA_00095	24	10	1	N-starvation	4	228	119	0.373678	0.545106	0	-0.938072	A0A0H3C4H1	NA	NA	Quinone oxidoreductase (EC 1.6.5.5)	332	NA	NADPH:quinone reductase activity [GO:0003960]	NA	NA
CCNA_00095	24	11	2	N-starvation	4	228	86	-0.166393	-0.224629	0	-1.40663	A0A0H3C4H1	NA	NA	Quinone oxidoreductase (EC 1.6.5.5)	332	NA	NADPH:quinone reductase activity [GO:0003960]	NA	NA
CCNA_00095	24	12	3	N-starvation	4	228	81	-0.0266048	-0.017457	0	-1.49304	A0A0H3C4H1	NA	NA	Quinone oxidoreductase (EC 1.6.5.5)	332	NA	NADPH:quinone reductase activity [GO:0003960]	NA	NA
CCNA_00095	24	13	4	N-starvation	4	228	106	-0.0350097	-0.0431745	0	-1.10497	A0A0H3C4H1	NA	NA	Quinone oxidoreductase (EC 1.6.5.5)	332	NA	NADPH:quinone reductase activity [GO:0003960]	NA	NA
CCNA_00095	24	14	1	P-starvation	4	228	122	0.290785	0.358602	0	-0.902153	A0A0H3C4H1	NA	NA	Quinone oxidoreductase (EC 1.6.5.5)	332	NA	NADPH:quinone reductase activity [GO:0003960]	NA	NA
CCNA_00095	24	15	2	P-starvation	4	228	77	0.0785527	0.0900111	0	-1.5661	A0A0H3C4H1	NA	NA	Quinone oxidoreductase (EC 1.6.5.5)	332	NA	NADPH:quinone reductase activity [GO:0003960]	NA	NA
CCNA_00095	24	16	3	P-starvation	4	228	71	-0.0583653	-0.0642106	0	-1.68314	A0A0H3C4H1	NA	NA	Quinone oxidoreductase (EC 1.6.5.5)	332	NA	NADPH:quinone reductase activity [GO:0003960]	NA	NA
CCNA_00095	24	17	4	P-starvation	4	228	72	0.167637	0.148059	0	-1.66297	A0A0H3C4H1	NA	NA	Quinone oxidoreductase (EC 1.6.5.5)	332	NA	NADPH:quinone reductase activity [GO:0003960]	NA	NA
CCNA_00095	41	18	1	C-recovery	4	228	108	0.0158603	0.0229084	0	-1.078	A0A0H3C4H1	NA	NA	Quinone oxidoreductase (EC 1.6.5.5)	332	NA	NADPH:quinone reductase activity [GO:0003960]	NA	NA
CCNA_00095	41	19	2	C-recovery	4	228	155	0.16175	0.167274	0	-0.556766	A0A0H3C4H1	NA	NA	Quinone oxidoreductase (EC 1.6.5.5)	332	NA	NADPH:quinone reductase activity [GO:0003960]	NA	NA
CCNA_00095	16	2	1	M2G	4	228	121	0.295405	0.402517	0	-0.914027	A0A0H3C4H1	NA	NA	Quinone oxidoreductase (EC 1.6.5.5)	332	NA	NADPH:quinone reductase activity [GO:0003960]	NA	NA
CCNA_00095	41	20	3	C-recovery	4	228	108	0.090154	0.0932324	0	-1.078	A0A0H3C4H1	NA	NA	Quinone oxidoreductase (EC 1.6.5.5)	332	NA	NADPH:quinone reductase activity [GO:0003960]	NA	NA
CCNA_00095	41	21	4	C-recovery	4	228	138	0.420489	0.59381	0	-0.724366	A0A0H3C4H1	NA	NA	Quinone oxidoreductase (EC 1.6.5.5)	332	NA	NADPH:quinone reductase activity [GO:0003960]	NA	NA
CCNA_00095	41	22	1	N-recovery	4	228	136	0.453697	0.519878	0	-0.745427	A0A0H3C4H1	NA	NA	Quinone oxidoreductase (EC 1.6.5.5)	332	NA	NADPH:quinone reductase activity [GO:0003960]	NA	NA
CCNA_00095	41	23	2	N-recovery	4	228	106	0.251052	0.327354	0	-1.10497	A0A0H3C4H1	NA	NA	Quinone oxidoreductase (EC 1.6.5.5)	332	NA	NADPH:quinone reductase activity [GO:0003960]	NA	NA
CCNA_00095	41	24	3	N-recovery	4	228	126	0.153207	0.199771	0	-0.85561	A0A0H3C4H1	NA	NA	Quinone oxidoreductase (EC 1.6.5.5)	332	NA	NADPH:quinone reductase activity [GO:0003960]	NA	NA
CCNA_00095	41	25	4	N-recovery	4	228	148	0.168481	0.265938	0	-0.623437	A0A0H3C4H1	NA	NA	Quinone oxidoreductase (EC 1.6.5.5)	332	NA	NADPH:quinone reductase activity [GO:0003960]	NA	NA
CCNA_00095	41	26	1	P-recovery	4	228	130	0.487414	0.756489	0	-0.810522	A0A0H3C4H1	NA	NA	Quinone oxidoreductase (EC 1.6.5.5)	332	NA	NADPH:quinone reductase activity [GO:0003960]	NA	NA
CCNA_00095	41	27	2	P-recovery	4	228	112	0.205501	0.235477	0	-1.02554	A0A0H3C4H1	NA	NA	Quinone oxidoreductase (EC 1.6.5.5)	332	NA	NADPH:quinone reductase activity [GO:0003960]	NA	NA
CCNA_00095	41	28	3	P-recovery	4	228	127	0.0318533	0.0392821	0	-0.844205	A0A0H3C4H1	NA	NA	Quinone oxidoreductase (EC 1.6.5.5)	332	NA	NADPH:quinone reductase activity [GO:0003960]	NA	NA
CCNA_00095	41	29	4	P-recovery	4	228	187	0.466015	0.764731	0	-0.285996	A0A0H3C4H1	NA	NA	Quinone oxidoreductase (EC 1.6.5.5)	332	NA	NADPH:quinone reductase activity [GO:0003960]	NA	NA
CCNA_00095	16	3	2	M2G	4	228	156	0.314851	0.458028	0	-0.547488	A0A0H3C4H1	NA	NA	Quinone oxidoreductase (EC 1.6.5.5)	332	NA	NADPH:quinone reductase activity [GO:0003960]	NA	NA
CCNA_00095	16	4	3	M2G	4	228	62	-0.34214	-0.302182	0	-1.87869	A0A0H3C4H1	NA	NA	Quinone oxidoreductase (EC 1.6.5.5)	332	NA	NADPH:quinone reductase activity [GO:0003960]	NA	NA
CCNA_00095	16	5	4	M2G	4	228	81	-0.113712	-0.130299	0	-1.49304	A0A0H3C4H1	NA	NA	Quinone oxidoreductase (EC 1.6.5.5)	332	NA	NADPH:quinone reductase activity [GO:0003960]	NA	NA
CCNA_00095	24	6	1	C-starvation	4	228	102	0.138379	0.170652	0	-1.16046	A0A0H3C4H1	NA	NA	Quinone oxidoreductase (EC 1.6.5.5)	332	NA	NADPH:quinone reductase activity [GO:0003960]	NA	NA
CCNA_00095	24	7	2	C-starvation	4	228	105	0.017803	0.028101	0	-1.11864	A0A0H3C4H1	NA	NA	Quinone oxidoreductase (EC 1.6.5.5)	332	NA	NADPH:quinone reductase activity [GO:0003960]	NA	NA
CCNA_00095	24	8	3	C-starvation	4	228	139	0.0810277	0.123497	0	-0.713949	A0A0H3C4H1	NA	NA	Quinone oxidoreductase (EC 1.6.5.5)	332	NA	NADPH:quinone reductase activity [GO:0003960]	NA	NA
CCNA_00095	24	9	4	C-starvation	4	228	115	0.0394653	0.0537751	0	-0.9874	A0A0H3C4H1	NA	NA	Quinone oxidoreductase (EC 1.6.5.5)	332	NA	NADPH:quinone reductase activity [GO:0003960]	NA	NA
CCNA_00096	24	10	1	N-starvation	2	140	44	-0.648282	-0.660109	0	-1.66985	A0A0H3C578	NA	NA	L-asparaginase (EC 3.5.1.1)	292	NA	asparaginase activity [GO:0004067]	NA	NA
CCNA_00096	24	11	2	N-starvation	2	140	39	-0.588041	-0.655017	0	-1.84388	A0A0H3C578	NA	NA	L-asparaginase (EC 3.5.1.1)	292	NA	asparaginase activity [GO:0004067]	NA	NA
CCNA_00096	24	12	3	N-starvation	2	140	38	-0.426486	-0.421596	0	-1.88136	A0A0H3C578	NA	NA	L-asparaginase (EC 3.5.1.1)	292	NA	asparaginase activity [GO:0004067]	NA	NA
CCNA_00096	24	13	4	N-starvation	2	140	41	-0.762222	-0.965706	0	-1.77173	A0A0H3C578	NA	NA	L-asparaginase (EC 3.5.1.1)	292	NA	asparaginase activity [GO:0004067]	NA	NA
CCNA_00096	24	14	1	P-starvation	2	140	40	-0.622843	-0.672275	0	-1.80735	A0A0H3C578	NA	NA	L-asparaginase (EC 3.5.1.1)	292	NA	asparaginase activity [GO:0004067]	NA	NA
CCNA_00096	24	15	2	P-starvation	2	140	24	-1.11822	-1.03743	0	-2.54432	A0A0H3C578	NA	NA	L-asparaginase (EC 3.5.1.1)	292	NA	asparaginase activity [GO:0004067]	NA	NA
CCNA_00096	24	16	3	P-starvation	2	140	24	-0.83641	-0.714506	0	-2.54432	A0A0H3C578	NA	NA	L-asparaginase (EC 3.5.1.1)	292	NA	asparaginase activity [GO:0004067]	NA	NA
CCNA_00096	24	17	4	P-starvation	2	140	29	-0.494038	-0.382421	0	-2.2713	A0A0H3C578	NA	NA	L-asparaginase (EC 3.5.1.1)	292	NA	asparaginase activity [GO:0004067]	NA	NA
CCNA_00096	41	18	1	C-recovery	2	140	42	-0.643031	-0.84466	0	-1.73697	A0A0H3C578	NA	NA	L-asparaginase (EC 3.5.1.1)	292	NA	asparaginase activity [GO:0004067]	NA	NA
CCNA_00096	41	19	2	C-recovery	2	140	69	-0.338941	-0.655051	0	-1.02076	A0A0H3C578	NA	NA	L-asparaginase (EC 3.5.1.1)	292	NA	asparaginase activity [GO:0004067]	NA	NA
CCNA_00096	16	2	1	M2G	2	140	48	-0.462849	-0.612749	0	-1.54432	A0A0H3C578	NA	NA	L-asparaginase (EC 3.5.1.1)	292	NA	asparaginase activity [GO:0004067]	NA	NA
CCNA_00096	41	20	3	C-recovery	2	140	51	-0.163951	-0.171102	0	-1.45686	A0A0H3C578	NA	NA	L-asparaginase (EC 3.5.1.1)	292	NA	asparaginase activity [GO:0004067]	NA	NA
CCNA_00096	41	21	4	C-recovery	2	140	53	-0.489829	-0.704932	0	-1.40136	A0A0H3C578	NA	NA	L-asparaginase (EC 3.5.1.1)	292	NA	asparaginase activity [GO:0004067]	NA	NA
CCNA_00096	41	22	1	N-recovery	2	140	44	-0.680245	-0.739497	0	-1.66985	A0A0H3C578	NA	NA	L-asparaginase (EC 3.5.1.1)	292	NA	asparaginase activity [GO:0004067]	NA	NA
CCNA_00096	41	23	2	N-recovery	2	140	53	-0.207975	-0.214838	0	-1.40136	A0A0H3C578	NA	NA	L-asparaginase (EC 3.5.1.1)	292	NA	asparaginase activity [GO:0004067]	NA	NA
CCNA_00096	41	24	3	N-recovery	2	140	47	-0.62124	-0.758008	0	-1.57469	A0A0H3C578	NA	NA	L-asparaginase (EC 3.5.1.1)	292	NA	asparaginase activity [GO:0004067]	NA	NA
CCNA_00096	41	25	4	N-recovery	2	140	54	-0.938741	-1.47216	0	-1.3744	A0A0H3C578	NA	NA	L-asparaginase (EC 3.5.1.1)	292	NA	asparaginase activity [GO:0004067]	NA	NA
CCNA_00096	41	26	1	P-recovery	2	140	59	-0.142586	-0.175683	0	-1.24664	A0A0H3C578	NA	NA	L-asparaginase (EC 3.5.1.1)	292	NA	asparaginase activity [GO:0004067]	NA	NA
CCNA_00096	41	27	2	P-recovery	2	140	48	-0.196726	-0.209689	0	-1.54432	A0A0H3C578	NA	NA	L-asparaginase (EC 3.5.1.1)	292	NA	asparaginase activity [GO:0004067]	NA	NA
CCNA_00096	41	28	3	P-recovery	2	140	58	-0.600339	-0.780587	0	-1.2713	A0A0H3C578	NA	NA	L-asparaginase (EC 3.5.1.1)	292	NA	asparaginase activity [GO:0004067]	NA	NA
CCNA_00096	41	29	4	P-recovery	2	140	67	-0.392912	-0.798091	0	-1.06319	A0A0H3C578	NA	NA	L-asparaginase (EC 3.5.1.1)	292	NA	asparaginase activity [GO:0004067]	NA	NA
CCNA_00096	16	3	2	M2G	2	140	56	-0.475574	-0.782563	0	-1.32193	A0A0H3C578	NA	NA	L-asparaginase (EC 3.5.1.1)	292	NA	asparaginase activity [GO:0004067]	NA	NA
CCNA_00096	16	4	3	M2G	2	140	30	-0.647416	-0.589792	0	-2.22239	A0A0H3C578	NA	NA	L-asparaginase (EC 3.5.1.1)	292	NA	asparaginase activity [GO:0004067]	NA	NA
CCNA_00096	16	5	4	M2G	2	140	43	-0.394182	-0.427256	0	-1.70302	A0A0H3C578	NA	NA	L-asparaginase (EC 3.5.1.1)	292	NA	asparaginase activity [GO:0004067]	NA	NA
CCNA_00096	24	6	1	C-starvation	2	140	45	-0.488119	-0.564908	0	-1.63743	A0A0H3C578	NA	NA	L-asparaginase (EC 3.5.1.1)	292	NA	asparaginase activity [GO:0004067]	NA	NA
CCNA_00096	24	7	2	C-starvation	2	140	35	-1.17154	-1.77037	0	-2	A0A0H3C578	NA	NA	L-asparaginase (EC 3.5.1.1)	292	NA	asparaginase activity [GO:0004067]	NA	NA
CCNA_00096	24	8	3	C-starvation	2	140	48	-0.756416	-1.3608	0	-1.54432	A0A0H3C578	NA	NA	L-asparaginase (EC 3.5.1.1)	292	NA	asparaginase activity [GO:0004067]	NA	NA
CCNA_00096	24	9	4	C-starvation	2	140	67	-0.206463	-0.307247	0	-1.06319	A0A0H3C578	NA	NA	L-asparaginase (EC 3.5.1.1)	292	NA	asparaginase activity [GO:0004067]	NA	NA
CCNA_00098	24	10	1	N-starvation	4	58	20	-0.279881	-0.231082	0	-1.53605	A0A0H3C2R0	NA	NA	HalOD1 domain-containing protein	96	NA	NA	NA	NA
CCNA_00098	24	11	2	N-starvation	4	58	26	0.0737335	0.0477072	0	-1.15754	A0A0H3C2R0	NA	NA	HalOD1 domain-containing protein	96	NA	NA	NA	NA
CCNA_00098	24	12	3	N-starvation	4	58	23	0.0885753	0.0559345	0	-1.33442	A0A0H3C2R0	NA	NA	HalOD1 domain-containing protein	96	NA	NA	NA	NA
CCNA_00098	24	13	4	N-starvation	4	58	19	-0.523734	-0.330733	0	-1.61005	A0A0H3C2R0	NA	NA	HalOD1 domain-containing protein	96	NA	NA	NA	NA
CCNA_00098	24	14	1	P-starvation	4	58	9	-1.38155	-0.872439	0	-2.68806	A0A0H3C2R0	NA	NA	HalOD1 domain-containing protein	96	NA	NA	NA	NA
CCNA_00098	24	15	2	P-starvation	4	58	24	0.174021	0.189585	0	-1.27302	A0A0H3C2R0	NA	NA	HalOD1 domain-containing protein	96	NA	NA	NA	NA
CCNA_00098	24	16	3	P-starvation	4	58	15	-0.210241	-0.198654	0	-1.95109	A0A0H3C2R0	NA	NA	HalOD1 domain-containing protein	96	NA	NA	NA	NA
CCNA_00098	24	17	4	P-starvation	4	58	27	0.68426	0.432104	0	-1.10309	A0A0H3C2R0	NA	NA	HalOD1 domain-containing protein	96	NA	NA	NA	NA
CCNA_00098	41	18	1	C-recovery	4	58	35	0.337132	0.27835	0	-0.728698	A0A0H3C2R0	NA	NA	HalOD1 domain-containing protein	96	NA	NA	NA	NA
CCNA_00098	41	19	2	C-recovery	4	58	34	-0.130683	-0.123481	0	-0.770518	A0A0H3C2R0	NA	NA	HalOD1 domain-containing protein	96	NA	NA	NA	NA
CCNA_00098	16	2	1	M2G	4	58	36	0.362806	0.312482	0	-0.688056	A0A0H3C2R0	NA	NA	HalOD1 domain-containing protein	96	NA	NA	NA	NA
CCNA_00098	41	20	3	C-recovery	4	58	15	-0.678894	-0.584728	0	-1.95109	A0A0H3C2R0	NA	NA	HalOD1 domain-containing protein	96	NA	NA	NA	NA
CCNA_00098	41	21	4	C-recovery	4	58	32	0.123118	0.10604	0	-0.857981	A0A0H3C2R0	NA	NA	HalOD1 domain-containing protein	96	NA	NA	NA	NA
CCNA_00098	41	22	1	N-recovery	4	58	22	-0.212833	-0.183312	0	-1.39855	A0A0H3C2R0	NA	NA	HalOD1 domain-containing protein	96	NA	NA	NA	NA
CCNA_00098	41	23	2	N-recovery	4	58	26	0.163809	0.103444	0	-1.15754	A0A0H3C2R0	NA	NA	HalOD1 domain-containing protein	96	NA	NA	NA	NA
CCNA_00098	41	24	3	N-recovery	4	58	15	-0.818775	-0.676014	0	-1.95109	A0A0H3C2R0	NA	NA	HalOD1 domain-containing protein	96	NA	NA	NA	NA
CCNA_00098	41	25	4	N-recovery	4	58	38	0.0110712	0.00914085	0	-0.610053	A0A0H3C2R0	NA	NA	HalOD1 domain-containing protein	96	NA	NA	NA	NA
CCNA_00098	41	26	1	P-recovery	4	58	28	0.0704923	0.0704526	0	-1.05063	A0A0H3C2R0	NA	NA	HalOD1 domain-containing protein	96	NA	NA	NA	NA
CCNA_00098	41	27	2	P-recovery	4	58	28	0.238572	0.238437	0	-1.05063	A0A0H3C2R0	NA	NA	HalOD1 domain-containing protein	96	NA	NA	NA	NA
CCNA_00098	41	28	3	P-recovery	4	58	30	-0.068457	-0.0589616	0	-0.95109	A0A0H3C2R0	NA	NA	HalOD1 domain-containing protein	96	NA	NA	NA	NA
CCNA_00098	41	29	4	P-recovery	4	58	34	-0.0849811	-0.0849332	0	-0.770518	A0A0H3C2R0	NA	NA	HalOD1 domain-containing protein	96	NA	NA	NA	NA
CCNA_00098	16	3	2	M2G	4	58	25	-0.381368	-0.24083	0	-1.21412	A0A0H3C2R0	NA	NA	HalOD1 domain-containing protein	96	NA	NA	NA	NA
CCNA_00098	16	4	3	M2G	4	58	22	0.13603	0.085902	0	-1.39855	A0A0H3C2R0	NA	NA	HalOD1 domain-containing protein	96	NA	NA	NA	NA
CCNA_00098	16	5	4	M2G	4	58	21	-0.0901697	-0.0852	0	-1.46566	A0A0H3C2R0	NA	NA	HalOD1 domain-containing protein	96	NA	NA	NA	NA
CCNA_00098	24	6	1	C-starvation	4	58	15	-0.694396	-0.438505	0	-1.95109	A0A0H3C2R0	NA	NA	HalOD1 domain-containing protein	96	NA	NA	NA	NA
CCNA_00098	24	7	2	C-starvation	4	58	41	0.379177	0.358278	0	-0.500429	A0A0H3C2R0	NA	NA	HalOD1 domain-containing protein	96	NA	NA	NA	NA
CCNA_00098	24	8	3	C-starvation	4	58	42	0.277865	0.26255	0	-0.465664	A0A0H3C2R0	NA	NA	HalOD1 domain-containing protein	96	NA	NA	NA	NA
CCNA_00098	24	9	4	C-starvation	4	58	21	-0.532258	-0.336116	0	-1.46566	A0A0H3C2R0	NA	NA	HalOD1 domain-containing protein	96	NA	NA	NA	NA
CCNA_00099	24	10	1	N-starvation	4	54	20	-0.122251	-0.0809524	0	-1.43296	A0A0H3C3S1	fzlC	NA	FtsZ-localized protein C (FtsZ-binding protein FzlC)	576	FUNCTION: Membrane anchor for FtsZ. Binds and recruits FtsZ polymers to membranes early in the cell cycle. May also improve the efficiency of cytokinesis through the regulation of cell wall hydrolysis. {ECO:0000269|PubMed:27028265}.	lyase activity [GO:0016829]	cell cycle [GO:0007049]; cell division [GO:0051301]	cytoplasm [GO:0005737]; plasma membrane [GO:0005886]
CCNA_00099	24	11	2	N-starvation	4	54	23	-0.0210456	-0.0205317	0	-1.23133	A0A0H3C3S1	fzlC	NA	FtsZ-localized protein C (FtsZ-binding protein FzlC)	576	FUNCTION: Membrane anchor for FtsZ. Binds and recruits FtsZ polymers to membranes early in the cell cycle. May also improve the efficiency of cytokinesis through the regulation of cell wall hydrolysis. {ECO:0000269|PubMed:27028265}.	lyase activity [GO:0016829]	cell cycle [GO:0007049]; cell division [GO:0051301]	cytoplasm [GO:0005737]; plasma membrane [GO:0005886]
CCNA_00099	24	12	3	N-starvation	4	54	18	-0.174155	-0.147315	0	-1.58496	A0A0H3C3S1	fzlC	NA	FtsZ-localized protein C (FtsZ-binding protein FzlC)	576	FUNCTION: Membrane anchor for FtsZ. Binds and recruits FtsZ polymers to membranes early in the cell cycle. May also improve the efficiency of cytokinesis through the regulation of cell wall hydrolysis. {ECO:0000269|PubMed:27028265}.	lyase activity [GO:0016829]	cell cycle [GO:0007049]; cell division [GO:0051301]	cytoplasm [GO:0005737]; plasma membrane [GO:0005886]
CCNA_00099	24	13	4	N-starvation	4	54	25	-0.0418691	-0.0354165	0	-1.11103	A0A0H3C3S1	fzlC	NA	FtsZ-localized protein C (FtsZ-binding protein FzlC)	576	FUNCTION: Membrane anchor for FtsZ. Binds and recruits FtsZ polymers to membranes early in the cell cycle. May also improve the efficiency of cytokinesis through the regulation of cell wall hydrolysis. {ECO:0000269|PubMed:27028265}.	lyase activity [GO:0016829]	cell cycle [GO:0007049]; cell division [GO:0051301]	cytoplasm [GO:0005737]; plasma membrane [GO:0005886]
CCNA_00099	24	14	1	P-starvation	4	54	18	-0.297785	-0.190705	0	-1.58496	A0A0H3C3S1	fzlC	NA	FtsZ-localized protein C (FtsZ-binding protein FzlC)	576	FUNCTION: Membrane anchor for FtsZ. Binds and recruits FtsZ polymers to membranes early in the cell cycle. May also improve the efficiency of cytokinesis through the regulation of cell wall hydrolysis. {ECO:0000269|PubMed:27028265}.	lyase activity [GO:0016829]	cell cycle [GO:0007049]; cell division [GO:0051301]	cytoplasm [GO:0005737]; plasma membrane [GO:0005886]
CCNA_00099	24	15	2	P-starvation	4	54	15	-0.365133	-0.233836	0	-1.848	A0A0H3C3S1	fzlC	NA	FtsZ-localized protein C (FtsZ-binding protein FzlC)	576	FUNCTION: Membrane anchor for FtsZ. Binds and recruits FtsZ polymers to membranes early in the cell cycle. May also improve the efficiency of cytokinesis through the regulation of cell wall hydrolysis. {ECO:0000269|PubMed:27028265}.	lyase activity [GO:0016829]	cell cycle [GO:0007049]; cell division [GO:0051301]	cytoplasm [GO:0005737]; plasma membrane [GO:0005886]
CCNA_00099	24	16	3	P-starvation	4	54	21	0.303791	0.321475	0	-1.36257	A0A0H3C3S1	fzlC	NA	FtsZ-localized protein C (FtsZ-binding protein FzlC)	576	FUNCTION: Membrane anchor for FtsZ. Binds and recruits FtsZ polymers to membranes early in the cell cycle. May also improve the efficiency of cytokinesis through the regulation of cell wall hydrolysis. {ECO:0000269|PubMed:27028265}.	lyase activity [GO:0016829]	cell cycle [GO:0007049]; cell division [GO:0051301]	cytoplasm [GO:0005737]; plasma membrane [GO:0005886]
CCNA_00099	24	17	4	P-starvation	4	54	18	0.233174	0.197238	0	-1.58496	A0A0H3C3S1	fzlC	NA	FtsZ-localized protein C (FtsZ-binding protein FzlC)	576	FUNCTION: Membrane anchor for FtsZ. Binds and recruits FtsZ polymers to membranes early in the cell cycle. May also improve the efficiency of cytokinesis through the regulation of cell wall hydrolysis. {ECO:0000269|PubMed:27028265}.	lyase activity [GO:0016829]	cell cycle [GO:0007049]; cell division [GO:0051301]	cytoplasm [GO:0005737]; plasma membrane [GO:0005886]
CCNA_00099	41	18	1	C-recovery	4	54	29	0.187927	0.120351	0	-0.896907	A0A0H3C3S1	fzlC	NA	FtsZ-localized protein C (FtsZ-binding protein FzlC)	576	FUNCTION: Membrane anchor for FtsZ. Binds and recruits FtsZ polymers to membranes early in the cell cycle. May also improve the efficiency of cytokinesis through the regulation of cell wall hydrolysis. {ECO:0000269|PubMed:27028265}.	lyase activity [GO:0016829]	cell cycle [GO:0007049]; cell division [GO:0051301]	cytoplasm [GO:0005737]; plasma membrane [GO:0005886]
CCNA_00099	41	19	2	C-recovery	4	54	35	0.0403255	0.0458609	0	-0.625604	A0A0H3C3S1	fzlC	NA	FtsZ-localized protein C (FtsZ-binding protein FzlC)	576	FUNCTION: Membrane anchor for FtsZ. Binds and recruits FtsZ polymers to membranes early in the cell cycle. May also improve the efficiency of cytokinesis through the regulation of cell wall hydrolysis. {ECO:0000269|PubMed:27028265}.	lyase activity [GO:0016829]	cell cycle [GO:0007049]; cell division [GO:0051301]	cytoplasm [GO:0005737]; plasma membrane [GO:0005886]
CCNA_00099	16	2	1	M2G	4	54	17	-0.605242	-0.511966	0	-1.66742	A0A0H3C3S1	fzlC	NA	FtsZ-localized protein C (FtsZ-binding protein FzlC)	576	FUNCTION: Membrane anchor for FtsZ. Binds and recruits FtsZ polymers to membranes early in the cell cycle. May also improve the efficiency of cytokinesis through the regulation of cell wall hydrolysis. {ECO:0000269|PubMed:27028265}.	lyase activity [GO:0016829]	cell cycle [GO:0007049]; cell division [GO:0051301]	cytoplasm [GO:0005737]; plasma membrane [GO:0005886]
CCNA_00099	41	20	3	C-recovery	4	54	19	-0.246953	-0.158152	0	-1.50696	A0A0H3C3S1	fzlC	NA	FtsZ-localized protein C (FtsZ-binding protein FzlC)	576	FUNCTION: Membrane anchor for FtsZ. Binds and recruits FtsZ polymers to membranes early in the cell cycle. May also improve the efficiency of cytokinesis through the regulation of cell wall hydrolysis. {ECO:0000269|PubMed:27028265}.	lyase activity [GO:0016829]	cell cycle [GO:0007049]; cell division [GO:0051301]	cytoplasm [GO:0005737]; plasma membrane [GO:0005886]
CCNA_00099	41	21	4	C-recovery	4	54	27	-0.0436849	-0.0369525	0	-1	A0A0H3C3S1	fzlC	NA	FtsZ-localized protein C (FtsZ-binding protein FzlC)	576	FUNCTION: Membrane anchor for FtsZ. Binds and recruits FtsZ polymers to membranes early in the cell cycle. May also improve the efficiency of cytokinesis through the regulation of cell wall hydrolysis. {ECO:0000269|PubMed:27028265}.	lyase activity [GO:0016829]	cell cycle [GO:0007049]; cell division [GO:0051301]	cytoplasm [GO:0005737]; plasma membrane [GO:0005886]
CCNA_00099	41	22	1	N-recovery	4	54	22	-0.09178	-0.0971227	0	-1.29546	A0A0H3C3S1	fzlC	NA	FtsZ-localized protein C (FtsZ-binding protein FzlC)	576	FUNCTION: Membrane anchor for FtsZ. Binds and recruits FtsZ polymers to membranes early in the cell cycle. May also improve the efficiency of cytokinesis through the regulation of cell wall hydrolysis. {ECO:0000269|PubMed:27028265}.	lyase activity [GO:0016829]	cell cycle [GO:0007049]; cell division [GO:0051301]	cytoplasm [GO:0005737]; plasma membrane [GO:0005886]
CCNA_00099	41	23	2	N-recovery	4	54	28	0.364265	0.308127	0	-0.947533	A0A0H3C3S1	fzlC	NA	FtsZ-localized protein C (FtsZ-binding protein FzlC)	576	FUNCTION: Membrane anchor for FtsZ. Binds and recruits FtsZ polymers to membranes early in the cell cycle. May also improve the efficiency of cytokinesis through the regulation of cell wall hydrolysis. {ECO:0000269|PubMed:27028265}.	lyase activity [GO:0016829]	cell cycle [GO:0007049]; cell division [GO:0051301]	cytoplasm [GO:0005737]; plasma membrane [GO:0005886]
CCNA_00099	41	24	3	N-recovery	4	54	22	-0.227387	-0.192344	0	-1.29546	A0A0H3C3S1	fzlC	NA	FtsZ-localized protein C (FtsZ-binding protein FzlC)	576	FUNCTION: Membrane anchor for FtsZ. Binds and recruits FtsZ polymers to membranes early in the cell cycle. May also improve the efficiency of cytokinesis through the regulation of cell wall hydrolysis. {ECO:0000269|PubMed:27028265}.	lyase activity [GO:0016829]	cell cycle [GO:0007049]; cell division [GO:0051301]	cytoplasm [GO:0005737]; plasma membrane [GO:0005886]
CCNA_00099	41	25	4	N-recovery	4	54	36	0.0671284	0.0893038	0	-0.584963	A0A0H3C3S1	fzlC	NA	FtsZ-localized protein C (FtsZ-binding protein FzlC)	576	FUNCTION: Membrane anchor for FtsZ. Binds and recruits FtsZ polymers to membranes early in the cell cycle. May also improve the efficiency of cytokinesis through the regulation of cell wall hydrolysis. {ECO:0000269|PubMed:27028265}.	lyase activity [GO:0016829]	cell cycle [GO:0007049]; cell division [GO:0051301]	cytoplasm [GO:0005737]; plasma membrane [GO:0005886]
CCNA_00099	41	26	1	P-recovery	4	54	18	-0.424237	-0.358856	0	-1.58496	A0A0H3C3S1	fzlC	NA	FtsZ-localized protein C (FtsZ-binding protein FzlC)	576	FUNCTION: Membrane anchor for FtsZ. Binds and recruits FtsZ polymers to membranes early in the cell cycle. May also improve the efficiency of cytokinesis through the regulation of cell wall hydrolysis. {ECO:0000269|PubMed:27028265}.	lyase activity [GO:0016829]	cell cycle [GO:0007049]; cell division [GO:0051301]	cytoplasm [GO:0005737]; plasma membrane [GO:0005886]
CCNA_00099	41	27	2	P-recovery	4	54	25	0.279567	0.308839	0	-1.11103	A0A0H3C3S1	fzlC	NA	FtsZ-localized protein C (FtsZ-binding protein FzlC)	576	FUNCTION: Membrane anchor for FtsZ. Binds and recruits FtsZ polymers to membranes early in the cell cycle. May also improve the efficiency of cytokinesis through the regulation of cell wall hydrolysis. {ECO:0000269|PubMed:27028265}.	lyase activity [GO:0016829]	cell cycle [GO:0007049]; cell division [GO:0051301]	cytoplasm [GO:0005737]; plasma membrane [GO:0005886]
CCNA_00099	41	28	3	P-recovery	4	54	39	0.395248	0.253122	0	-0.469485	A0A0H3C3S1	fzlC	NA	FtsZ-localized protein C (FtsZ-binding protein FzlC)	576	FUNCTION: Membrane anchor for FtsZ. Binds and recruits FtsZ polymers to membranes early in the cell cycle. May also improve the efficiency of cytokinesis through the regulation of cell wall hydrolysis. {ECO:0000269|PubMed:27028265}.	lyase activity [GO:0016829]	cell cycle [GO:0007049]; cell division [GO:0051301]	cytoplasm [GO:0005737]; plasma membrane [GO:0005886]
CCNA_00099	41	29	4	P-recovery	4	54	37	0.0745442	0.047739	0	-0.545434	A0A0H3C3S1	fzlC	NA	FtsZ-localized protein C (FtsZ-binding protein FzlC)	576	FUNCTION: Membrane anchor for FtsZ. Binds and recruits FtsZ polymers to membranes early in the cell cycle. May also improve the efficiency of cytokinesis through the regulation of cell wall hydrolysis. {ECO:0000269|PubMed:27028265}.	lyase activity [GO:0016829]	cell cycle [GO:0007049]; cell division [GO:0051301]	cytoplasm [GO:0005737]; plasma membrane [GO:0005886]
CCNA_00099	16	3	2	M2G	4	54	27	-0.158695	-0.15482	0	-1	A0A0H3C3S1	fzlC	NA	FtsZ-localized protein C (FtsZ-binding protein FzlC)	576	FUNCTION: Membrane anchor for FtsZ. Binds and recruits FtsZ polymers to membranes early in the cell cycle. May also improve the efficiency of cytokinesis through the regulation of cell wall hydrolysis. {ECO:0000269|PubMed:27028265}.	lyase activity [GO:0016829]	cell cycle [GO:0007049]; cell division [GO:0051301]	cytoplasm [GO:0005737]; plasma membrane [GO:0005886]
CCNA_00099	16	4	3	M2G	4	54	17	-0.0428317	-0.0487112	0	-1.66742	A0A0H3C3S1	fzlC	NA	FtsZ-localized protein C (FtsZ-binding protein FzlC)	576	FUNCTION: Membrane anchor for FtsZ. Binds and recruits FtsZ polymers to membranes early in the cell cycle. May also improve the efficiency of cytokinesis through the regulation of cell wall hydrolysis. {ECO:0000269|PubMed:27028265}.	lyase activity [GO:0016829]	cell cycle [GO:0007049]; cell division [GO:0051301]	cytoplasm [GO:0005737]; plasma membrane [GO:0005886]
CCNA_00099	16	5	4	M2G	4	54	18	-0.242821	-0.236892	0	-1.58496	A0A0H3C3S1	fzlC	NA	FtsZ-localized protein C (FtsZ-binding protein FzlC)	576	FUNCTION: Membrane anchor for FtsZ. Binds and recruits FtsZ polymers to membranes early in the cell cycle. May also improve the efficiency of cytokinesis through the regulation of cell wall hydrolysis. {ECO:0000269|PubMed:27028265}.	lyase activity [GO:0016829]	cell cycle [GO:0007049]; cell division [GO:0051301]	cytoplasm [GO:0005737]; plasma membrane [GO:0005886]
CCNA_00099	24	6	1	C-starvation	4	54	20	-0.210056	-0.222284	0	-1.43296	A0A0H3C3S1	fzlC	NA	FtsZ-localized protein C (FtsZ-binding protein FzlC)	576	FUNCTION: Membrane anchor for FtsZ. Binds and recruits FtsZ polymers to membranes early in the cell cycle. May also improve the efficiency of cytokinesis through the regulation of cell wall hydrolysis. {ECO:0000269|PubMed:27028265}.	lyase activity [GO:0016829]	cell cycle [GO:0007049]; cell division [GO:0051301]	cytoplasm [GO:0005737]; plasma membrane [GO:0005886]
CCNA_00099	24	7	2	C-starvation	4	54	31	0.102497	0.116567	0	-0.800691	A0A0H3C3S1	fzlC	NA	FtsZ-localized protein C (FtsZ-binding protein FzlC)	576	FUNCTION: Membrane anchor for FtsZ. Binds and recruits FtsZ polymers to membranes early in the cell cycle. May also improve the efficiency of cytokinesis through the regulation of cell wall hydrolysis. {ECO:0000269|PubMed:27028265}.	lyase activity [GO:0016829]	cell cycle [GO:0007049]; cell division [GO:0051301]	cytoplasm [GO:0005737]; plasma membrane [GO:0005886]
CCNA_00099	24	8	3	C-starvation	4	54	30	-0.0559939	-0.0667451	0	-0.847997	A0A0H3C3S1	fzlC	NA	FtsZ-localized protein C (FtsZ-binding protein FzlC)	576	FUNCTION: Membrane anchor for FtsZ. Binds and recruits FtsZ polymers to membranes early in the cell cycle. May also improve the efficiency of cytokinesis through the regulation of cell wall hydrolysis. {ECO:0000269|PubMed:27028265}.	lyase activity [GO:0016829]	cell cycle [GO:0007049]; cell division [GO:0051301]	cytoplasm [GO:0005737]; plasma membrane [GO:0005886]
CCNA_00099	24	9	4	C-starvation	4	54	25	-0.17404	-0.111457	0	-1.11103	A0A0H3C3S1	fzlC	NA	FtsZ-localized protein C (FtsZ-binding protein FzlC)	576	FUNCTION: Membrane anchor for FtsZ. Binds and recruits FtsZ polymers to membranes early in the cell cycle. May also improve the efficiency of cytokinesis through the regulation of cell wall hydrolysis. {ECO:0000269|PubMed:27028265}.	lyase activity [GO:0016829]	cell cycle [GO:0007049]; cell division [GO:0051301]	cytoplasm [GO:0005737]; plasma membrane [GO:0005886]
CCNA_00101	24	10	1	N-starvation	3	109	31	-0.541265	-0.637249	0	-1.81399	A0A0H3C582	rsmB	NA	16S rRNA m5C methyltransferase RsmB (EC 2.1.1.-)	429	NA	methyltransferase activity [GO:0008168]; RNA binding [GO:0003723]	regulation of DNA-templated transcription [GO:0006355]; RNA methylation [GO:0001510]	NA
CCNA_00101	24	11	2	N-starvation	3	109	41	-0.233079	-0.287437	0	-1.41063	A0A0H3C582	rsmB	NA	16S rRNA m5C methyltransferase RsmB (EC 2.1.1.-)	429	NA	methyltransferase activity [GO:0008168]; RNA binding [GO:0003723]	regulation of DNA-templated transcription [GO:0006355]; RNA methylation [GO:0001510]	NA
CCNA_00101	24	12	3	N-starvation	3	109	34	-0.240422	-0.264925	0	-1.68072	A0A0H3C582	rsmB	NA	16S rRNA m5C methyltransferase RsmB (EC 2.1.1.-)	429	NA	methyltransferase activity [GO:0008168]; RNA binding [GO:0003723]	regulation of DNA-templated transcription [GO:0006355]; RNA methylation [GO:0001510]	NA
CCNA_00101	24	13	4	N-starvation	3	109	32	-0.658697	-0.897536	0	-1.76818	A0A0H3C582	rsmB	NA	16S rRNA m5C methyltransferase RsmB (EC 2.1.1.-)	429	NA	methyltransferase activity [GO:0008168]; RNA binding [GO:0003723]	regulation of DNA-templated transcription [GO:0006355]; RNA methylation [GO:0001510]	NA
CCNA_00101	24	14	1	P-starvation	3	109	37	-0.278281	-0.348502	0	-1.55873	A0A0H3C582	rsmB	NA	16S rRNA m5C methyltransferase RsmB (EC 2.1.1.-)	429	NA	methyltransferase activity [GO:0008168]; RNA binding [GO:0003723]	regulation of DNA-templated transcription [GO:0006355]; RNA methylation [GO:0001510]	NA
CCNA_00101	24	15	2	P-starvation	3	109	39	-0.0383633	-0.0406387	0	-1.48278	A0A0H3C582	rsmB	NA	16S rRNA m5C methyltransferase RsmB (EC 2.1.1.-)	429	NA	methyltransferase activity [GO:0008168]; RNA binding [GO:0003723]	regulation of DNA-templated transcription [GO:0006355]; RNA methylation [GO:0001510]	NA
CCNA_00101	24	16	3	P-starvation	3	109	28	-0.260893	-0.247418	0	-1.96083	A0A0H3C582	rsmB	NA	16S rRNA m5C methyltransferase RsmB (EC 2.1.1.-)	429	NA	methyltransferase activity [GO:0008168]; RNA binding [GO:0003723]	regulation of DNA-templated transcription [GO:0006355]; RNA methylation [GO:0001510]	NA
CCNA_00101	24	17	4	P-starvation	3	109	20	-0.417009	-0.347239	0	-2.44626	A0A0H3C582	rsmB	NA	16S rRNA m5C methyltransferase RsmB (EC 2.1.1.-)	429	NA	methyltransferase activity [GO:0008168]; RNA binding [GO:0003723]	regulation of DNA-templated transcription [GO:0006355]; RNA methylation [GO:0001510]	NA
CCNA_00101	41	18	1	C-recovery	3	109	57	0.109514	0.133345	0	-0.935294	A0A0H3C582	rsmB	NA	16S rRNA m5C methyltransferase RsmB (EC 2.1.1.-)	429	NA	methyltransferase activity [GO:0008168]; RNA binding [GO:0003723]	regulation of DNA-templated transcription [GO:0006355]; RNA methylation [GO:0001510]	NA
CCNA_00101	41	19	2	C-recovery	3	109	56	-0.341917	-0.421658	0	-0.960829	A0A0H3C582	rsmB	NA	16S rRNA m5C methyltransferase RsmB (EC 2.1.1.-)	429	NA	methyltransferase activity [GO:0008168]; RNA binding [GO:0003723]	regulation of DNA-templated transcription [GO:0006355]; RNA methylation [GO:0001510]	NA
CCNA_00101	16	2	1	M2G	3	109	75	0.375339	0.477861	0	-0.539366	A0A0H3C582	rsmB	NA	16S rRNA m5C methyltransferase RsmB (EC 2.1.1.-)	429	NA	methyltransferase activity [GO:0008168]; RNA binding [GO:0003723]	regulation of DNA-templated transcription [GO:0006355]; RNA methylation [GO:0001510]	NA
CCNA_00101	41	20	3	C-recovery	3	109	43	-0.206448	-0.236562	0	-1.34192	A0A0H3C582	rsmB	NA	16S rRNA m5C methyltransferase RsmB (EC 2.1.1.-)	429	NA	methyltransferase activity [GO:0008168]; RNA binding [GO:0003723]	regulation of DNA-templated transcription [GO:0006355]; RNA methylation [GO:0001510]	NA
CCNA_00101	41	21	4	C-recovery	3	109	56	-0.0690178	-0.0974662	0	-0.960829	A0A0H3C582	rsmB	NA	16S rRNA m5C methyltransferase RsmB (EC 2.1.1.-)	429	NA	methyltransferase activity [GO:0008168]; RNA binding [GO:0003723]	regulation of DNA-templated transcription [GO:0006355]; RNA methylation [GO:0001510]	NA
CCNA_00101	41	22	1	N-recovery	3	109	40	-0.225679	-0.290166	0	-1.44626	A0A0H3C582	rsmB	NA	16S rRNA m5C methyltransferase RsmB (EC 2.1.1.-)	429	NA	methyltransferase activity [GO:0008168]; RNA binding [GO:0003723]	regulation of DNA-templated transcription [GO:0006355]; RNA methylation [GO:0001510]	NA
CCNA_00101	41	23	2	N-recovery	3	109	42	-0.0760664	-0.0949459	0	-1.37587	A0A0H3C582	rsmB	NA	16S rRNA m5C methyltransferase RsmB (EC 2.1.1.-)	429	NA	methyltransferase activity [GO:0008168]; RNA binding [GO:0003723]	regulation of DNA-templated transcription [GO:0006355]; RNA methylation [GO:0001510]	NA
CCNA_00101	41	24	3	N-recovery	3	109	34	-0.574355	-0.782613	0	-1.68072	A0A0H3C582	rsmB	NA	16S rRNA m5C methyltransferase RsmB (EC 2.1.1.-)	429	NA	methyltransferase activity [GO:0008168]; RNA binding [GO:0003723]	regulation of DNA-templated transcription [GO:0006355]; RNA methylation [GO:0001510]	NA
CCNA_00101	41	25	4	N-recovery	3	109	48	-0.567111	-0.772741	0	-1.18322	A0A0H3C582	rsmB	NA	16S rRNA m5C methyltransferase RsmB (EC 2.1.1.-)	429	NA	methyltransferase activity [GO:0008168]; RNA binding [GO:0003723]	regulation of DNA-templated transcription [GO:0006355]; RNA methylation [GO:0001510]	NA
CCNA_00101	41	26	1	P-recovery	3	109	50	-0.00853769	-0.00754059	0	-1.12433	A0A0H3C582	rsmB	NA	16S rRNA m5C methyltransferase RsmB (EC 2.1.1.-)	429	NA	methyltransferase activity [GO:0008168]; RNA binding [GO:0003723]	regulation of DNA-templated transcription [GO:0006355]; RNA methylation [GO:0001510]	NA
CCNA_00101	41	27	2	P-recovery	3	109	47	0.135933	0.163136	0	-1.2136	A0A0H3C582	rsmB	NA	16S rRNA m5C methyltransferase RsmB (EC 2.1.1.-)	429	NA	methyltransferase activity [GO:0008168]; RNA binding [GO:0003723]	regulation of DNA-templated transcription [GO:0006355]; RNA methylation [GO:0001510]	NA
CCNA_00101	41	28	3	P-recovery	3	109	57	-0.0838457	-0.109329	0	-0.935294	A0A0H3C582	rsmB	NA	16S rRNA m5C methyltransferase RsmB (EC 2.1.1.-)	429	NA	methyltransferase activity [GO:0008168]; RNA binding [GO:0003723]	regulation of DNA-templated transcription [GO:0006355]; RNA methylation [GO:0001510]	NA
CCNA_00101	41	29	4	P-recovery	3	109	56	-0.250339	-0.353526	0	-0.960829	A0A0H3C582	rsmB	NA	16S rRNA m5C methyltransferase RsmB (EC 2.1.1.-)	429	NA	methyltransferase activity [GO:0008168]; RNA binding [GO:0003723]	regulation of DNA-templated transcription [GO:0006355]; RNA methylation [GO:0001510]	NA
CCNA_00101	16	3	2	M2G	3	109	57	-0.0467117	-0.0679536	0	-0.935294	A0A0H3C582	rsmB	NA	16S rRNA m5C methyltransferase RsmB (EC 2.1.1.-)	429	NA	methyltransferase activity [GO:0008168]; RNA binding [GO:0003723]	regulation of DNA-templated transcription [GO:0006355]; RNA methylation [GO:0001510]	NA
CCNA_00101	16	4	3	M2G	3	109	26	-0.534175	-0.552415	0	-2.06774	A0A0H3C582	rsmB	NA	16S rRNA m5C methyltransferase RsmB (EC 2.1.1.-)	429	NA	methyltransferase activity [GO:0008168]; RNA binding [GO:0003723]	regulation of DNA-templated transcription [GO:0006355]; RNA methylation [GO:0001510]	NA
CCNA_00101	16	5	4	M2G	3	109	33	-0.376664	-0.421237	0	-1.72379	A0A0H3C582	rsmB	NA	16S rRNA m5C methyltransferase RsmB (EC 2.1.1.-)	429	NA	methyltransferase activity [GO:0008168]; RNA binding [GO:0003723]	regulation of DNA-templated transcription [GO:0006355]; RNA methylation [GO:0001510]	NA
CCNA_00101	24	6	1	C-starvation	3	109	33	-0.495416	-0.629277	0	-1.72379	A0A0H3C582	rsmB	NA	16S rRNA m5C methyltransferase RsmB (EC 2.1.1.-)	429	NA	methyltransferase activity [GO:0008168]; RNA binding [GO:0003723]	regulation of DNA-templated transcription [GO:0006355]; RNA methylation [GO:0001510]	NA
CCNA_00101	24	7	2	C-starvation	3	109	57	-0.18147	-0.24727	0	-0.935294	A0A0H3C582	rsmB	NA	16S rRNA m5C methyltransferase RsmB (EC 2.1.1.-)	429	NA	methyltransferase activity [GO:0008168]; RNA binding [GO:0003723]	regulation of DNA-templated transcription [GO:0006355]; RNA methylation [GO:0001510]	NA
CCNA_00101	24	8	3	C-starvation	3	109	42	-0.544399	-0.839037	0	-1.37587	A0A0H3C582	rsmB	NA	16S rRNA m5C methyltransferase RsmB (EC 2.1.1.-)	429	NA	methyltransferase activity [GO:0008168]; RNA binding [GO:0003723]	regulation of DNA-templated transcription [GO:0006355]; RNA methylation [GO:0001510]	NA
CCNA_00101	24	9	4	C-starvation	3	109	62	0.183109	0.273649	0	-0.813988	A0A0H3C582	rsmB	NA	16S rRNA m5C methyltransferase RsmB (EC 2.1.1.-)	429	NA	methyltransferase activity [GO:0008168]; RNA binding [GO:0003723]	regulation of DNA-templated transcription [GO:0006355]; RNA methylation [GO:0001510]	NA
CCNA_00103	24	10	1	N-starvation	6	154	81	0.327364	0.289132	0	-0.926937	A0A0H3C2R7	NA	NA	Glutathione hydrolase proenzyme (EC 2.3.2.2) (EC 3.4.19.13) [Cleaved into: Glutathione hydrolase large chain; Glutathione hydrolase small chain]	565	NA	glutathione hydrolase activity [GO:0036374]; hypoglycin A gamma-glutamyl transpeptidase activity [GO:0102953]; leukotriene C4 gamma-glutamyl transferase activity [GO:0103068]	glutathione biosynthetic process [GO:0006750]; glutathione catabolic process [GO:0006751]	NA
CCNA_00103	24	11	2	N-starvation	6	154	77	0.169083	0.106774	0	-1	A0A0H3C2R7	NA	NA	Glutathione hydrolase proenzyme (EC 2.3.2.2) (EC 3.4.19.13) [Cleaved into: Glutathione hydrolase large chain; Glutathione hydrolase small chain]	565	NA	glutathione hydrolase activity [GO:0036374]; hypoglycin A gamma-glutamyl transpeptidase activity [GO:0102953]; leukotriene C4 gamma-glutamyl transferase activity [GO:0103068]	glutathione biosynthetic process [GO:0006750]; glutathione catabolic process [GO:0006751]	NA
CCNA_00103	24	12	3	N-starvation	6	154	60	0.0455012	0.0287336	0	-1.3599	A0A0H3C2R7	NA	NA	Glutathione hydrolase proenzyme (EC 2.3.2.2) (EC 3.4.19.13) [Cleaved into: Glutathione hydrolase large chain; Glutathione hydrolase small chain]	565	NA	glutathione hydrolase activity [GO:0036374]; hypoglycin A gamma-glutamyl transpeptidase activity [GO:0102953]; leukotriene C4 gamma-glutamyl transferase activity [GO:0103068]	glutathione biosynthetic process [GO:0006750]; glutathione catabolic process [GO:0006751]	NA
CCNA_00103	24	13	4	N-starvation	6	154	71	-0.0359974	-0.0234744	0	-1.11704	A0A0H3C2R7	NA	NA	Glutathione hydrolase proenzyme (EC 2.3.2.2) (EC 3.4.19.13) [Cleaved into: Glutathione hydrolase large chain; Glutathione hydrolase small chain]	565	NA	glutathione hydrolase activity [GO:0036374]; hypoglycin A gamma-glutamyl transpeptidase activity [GO:0102953]; leukotriene C4 gamma-glutamyl transferase activity [GO:0103068]	glutathione biosynthetic process [GO:0006750]; glutathione catabolic process [GO:0006751]	NA
CCNA_00103	24	14	1	P-starvation	6	154	51	-0.28316	-0.184653	0	-1.59436	A0A0H3C2R7	NA	NA	Glutathione hydrolase proenzyme (EC 2.3.2.2) (EC 3.4.19.13) [Cleaved into: Glutathione hydrolase large chain; Glutathione hydrolase small chain]	565	NA	glutathione hydrolase activity [GO:0036374]; hypoglycin A gamma-glutamyl transpeptidase activity [GO:0102953]; leukotriene C4 gamma-glutamyl transferase activity [GO:0103068]	glutathione biosynthetic process [GO:0006750]; glutathione catabolic process [GO:0006751]	NA
CCNA_00103	24	15	2	P-starvation	6	154	57	0.0285029	0.0235332	0	-1.4339	A0A0H3C2R7	NA	NA	Glutathione hydrolase proenzyme (EC 2.3.2.2) (EC 3.4.19.13) [Cleaved into: Glutathione hydrolase large chain; Glutathione hydrolase small chain]	565	NA	glutathione hydrolase activity [GO:0036374]; hypoglycin A gamma-glutamyl transpeptidase activity [GO:0102953]; leukotriene C4 gamma-glutamyl transferase activity [GO:0103068]	glutathione biosynthetic process [GO:0006750]; glutathione catabolic process [GO:0006751]	NA
CCNA_00103	24	16	3	P-starvation	6	154	35	-0.519504	-0.328062	0	-2.1375	A0A0H3C2R7	NA	NA	Glutathione hydrolase proenzyme (EC 2.3.2.2) (EC 3.4.19.13) [Cleaved into: Glutathione hydrolase large chain; Glutathione hydrolase small chain]	565	NA	glutathione hydrolase activity [GO:0036374]; hypoglycin A gamma-glutamyl transpeptidase activity [GO:0102953]; leukotriene C4 gamma-glutamyl transferase activity [GO:0103068]	glutathione biosynthetic process [GO:0006750]; glutathione catabolic process [GO:0006751]	NA
CCNA_00103	24	17	4	P-starvation	6	154	34	-0.320435	-0.202352	0	-2.17932	A0A0H3C2R7	NA	NA	Glutathione hydrolase proenzyme (EC 2.3.2.2) (EC 3.4.19.13) [Cleaved into: Glutathione hydrolase large chain; Glutathione hydrolase small chain]	565	NA	glutathione hydrolase activity [GO:0036374]; hypoglycin A gamma-glutamyl transpeptidase activity [GO:0102953]; leukotriene C4 gamma-glutamyl transferase activity [GO:0103068]	glutathione biosynthetic process [GO:0006750]; glutathione catabolic process [GO:0006751]	NA
CCNA_00103	41	18	1	C-recovery	6	154	79	0.147963	0.122165	0	-0.963006	A0A0H3C2R7	NA	NA	Glutathione hydrolase proenzyme (EC 2.3.2.2) (EC 3.4.19.13) [Cleaved into: Glutathione hydrolase large chain; Glutathione hydrolase small chain]	565	NA	glutathione hydrolase activity [GO:0036374]; hypoglycin A gamma-glutamyl transpeptidase activity [GO:0102953]; leukotriene C4 gamma-glutamyl transferase activity [GO:0103068]	glutathione biosynthetic process [GO:0006750]; glutathione catabolic process [GO:0006751]	NA
CCNA_00103	41	19	2	C-recovery	6	154	104	0.156612	0.14798	0	-0.566347	A0A0H3C2R7	NA	NA	Glutathione hydrolase proenzyme (EC 2.3.2.2) (EC 3.4.19.13) [Cleaved into: Glutathione hydrolase large chain; Glutathione hydrolase small chain]	565	NA	glutathione hydrolase activity [GO:0036374]; hypoglycin A gamma-glutamyl transpeptidase activity [GO:0102953]; leukotriene C4 gamma-glutamyl transferase activity [GO:0103068]	glutathione biosynthetic process [GO:0006750]; glutathione catabolic process [GO:0006751]	NA
CCNA_00103	16	2	1	M2G	6	154	78	0.109923	0.0694152	0	-0.981384	A0A0H3C2R7	NA	NA	Glutathione hydrolase proenzyme (EC 2.3.2.2) (EC 3.4.19.13) [Cleaved into: Glutathione hydrolase large chain; Glutathione hydrolase small chain]	565	NA	glutathione hydrolase activity [GO:0036374]; hypoglycin A gamma-glutamyl transpeptidase activity [GO:0102953]; leukotriene C4 gamma-glutamyl transferase activity [GO:0103068]	glutathione biosynthetic process [GO:0006750]; glutathione catabolic process [GO:0006751]	NA
CCNA_00103	41	20	3	C-recovery	6	154	60	-0.203964	-0.128801	0	-1.3599	A0A0H3C2R7	NA	NA	Glutathione hydrolase proenzyme (EC 2.3.2.2) (EC 3.4.19.13) [Cleaved into: Glutathione hydrolase large chain; Glutathione hydrolase small chain]	565	NA	glutathione hydrolase activity [GO:0036374]; hypoglycin A gamma-glutamyl transpeptidase activity [GO:0102953]; leukotriene C4 gamma-glutamyl transferase activity [GO:0103068]	glutathione biosynthetic process [GO:0006750]; glutathione catabolic process [GO:0006751]	NA
CCNA_00103	41	21	4	C-recovery	6	154	119	0.623016	0.393429	0	-0.371969	A0A0H3C2R7	NA	NA	Glutathione hydrolase proenzyme (EC 2.3.2.2) (EC 3.4.19.13) [Cleaved into: Glutathione hydrolase large chain; Glutathione hydrolase small chain]	565	NA	glutathione hydrolase activity [GO:0036374]; hypoglycin A gamma-glutamyl transpeptidase activity [GO:0102953]; leukotriene C4 gamma-glutamyl transferase activity [GO:0103068]	glutathione biosynthetic process [GO:0006750]; glutathione catabolic process [GO:0006751]	NA
CCNA_00103	41	22	1	N-recovery	6	154	77	0.225117	0.198826	0	-1	A0A0H3C2R7	NA	NA	Glutathione hydrolase proenzyme (EC 2.3.2.2) (EC 3.4.19.13) [Cleaved into: Glutathione hydrolase large chain; Glutathione hydrolase small chain]	565	NA	glutathione hydrolase activity [GO:0036374]; hypoglycin A gamma-glutamyl transpeptidase activity [GO:0102953]; leukotriene C4 gamma-glutamyl transferase activity [GO:0103068]	glutathione biosynthetic process [GO:0006750]; glutathione catabolic process [GO:0006751]	NA
CCNA_00103	41	23	2	N-recovery	6	154	67	0.0680023	0.0429428	0	-1.2007	A0A0H3C2R7	NA	NA	Glutathione hydrolase proenzyme (EC 2.3.2.2) (EC 3.4.19.13) [Cleaved into: Glutathione hydrolase large chain; Glutathione hydrolase small chain]	565	NA	glutathione hydrolase activity [GO:0036374]; hypoglycin A gamma-glutamyl transpeptidase activity [GO:0102953]; leukotriene C4 gamma-glutamyl transferase activity [GO:0103068]	glutathione biosynthetic process [GO:0006750]; glutathione catabolic process [GO:0006751]	NA
CCNA_00103	41	24	3	N-recovery	6	154	110	0.646523	0.533796	0	-0.485427	A0A0H3C2R7	NA	NA	Glutathione hydrolase proenzyme (EC 2.3.2.2) (EC 3.4.19.13) [Cleaved into: Glutathione hydrolase large chain; Glutathione hydrolase small chain]	565	NA	glutathione hydrolase activity [GO:0036374]; hypoglycin A gamma-glutamyl transpeptidase activity [GO:0102953]; leukotriene C4 gamma-glutamyl transferase activity [GO:0103068]	glutathione biosynthetic process [GO:0006750]; glutathione catabolic process [GO:0006751]	NA
CCNA_00103	41	25	4	N-recovery	6	154	108	0.161855	0.10221	0	-0.511899	A0A0H3C2R7	NA	NA	Glutathione hydrolase proenzyme (EC 2.3.2.2) (EC 3.4.19.13) [Cleaved into: Glutathione hydrolase large chain; Glutathione hydrolase small chain]	565	NA	glutathione hydrolase activity [GO:0036374]; hypoglycin A gamma-glutamyl transpeptidase activity [GO:0102953]; leukotriene C4 gamma-glutamyl transferase activity [GO:0103068]	glutathione biosynthetic process [GO:0006750]; glutathione catabolic process [GO:0006751]	NA
CCNA_00103	41	26	1	P-recovery	6	154	60	-0.268534	-0.221713	0	-1.3599	A0A0H3C2R7	NA	NA	Glutathione hydrolase proenzyme (EC 2.3.2.2) (EC 3.4.19.13) [Cleaved into: Glutathione hydrolase large chain; Glutathione hydrolase small chain]	565	NA	glutathione hydrolase activity [GO:0036374]; hypoglycin A gamma-glutamyl transpeptidase activity [GO:0102953]; leukotriene C4 gamma-glutamyl transferase activity [GO:0103068]	glutathione biosynthetic process [GO:0006750]; glutathione catabolic process [GO:0006751]	NA
CCNA_00103	41	27	2	P-recovery	6	154	61	-0.0608988	-0.0399594	0	-1.33605	A0A0H3C2R7	NA	NA	Glutathione hydrolase proenzyme (EC 2.3.2.2) (EC 3.4.19.13) [Cleaved into: Glutathione hydrolase large chain; Glutathione hydrolase small chain]	565	NA	glutathione hydrolase activity [GO:0036374]; hypoglycin A gamma-glutamyl transpeptidase activity [GO:0102953]; leukotriene C4 gamma-glutamyl transferase activity [GO:0103068]	glutathione biosynthetic process [GO:0006750]; glutathione catabolic process [GO:0006751]	NA
CCNA_00103	41	28	3	P-recovery	6	154	96	0.262296	0.216562	0	-0.681824	A0A0H3C2R7	NA	NA	Glutathione hydrolase proenzyme (EC 2.3.2.2) (EC 3.4.19.13) [Cleaved into: Glutathione hydrolase large chain; Glutathione hydrolase small chain]	565	NA	glutathione hydrolase activity [GO:0036374]; hypoglycin A gamma-glutamyl transpeptidase activity [GO:0102953]; leukotriene C4 gamma-glutamyl transferase activity [GO:0103068]	glutathione biosynthetic process [GO:0006750]; glutathione catabolic process [GO:0006751]	NA
CCNA_00103	41	29	4	P-recovery	6	154	114	0.225342	0.142301	0	-0.433897	A0A0H3C2R7	NA	NA	Glutathione hydrolase proenzyme (EC 2.3.2.2) (EC 3.4.19.13) [Cleaved into: Glutathione hydrolase large chain; Glutathione hydrolase small chain]	565	NA	glutathione hydrolase activity [GO:0036374]; hypoglycin A gamma-glutamyl transpeptidase activity [GO:0102953]; leukotriene C4 gamma-glutamyl transferase activity [GO:0103068]	glutathione biosynthetic process [GO:0006750]; glutathione catabolic process [GO:0006751]	NA
CCNA_00103	16	3	2	M2G	6	154	107	0.424199	0.350236	0	-0.52532	A0A0H3C2R7	NA	NA	Glutathione hydrolase proenzyme (EC 2.3.2.2) (EC 3.4.19.13) [Cleaved into: Glutathione hydrolase large chain; Glutathione hydrolase small chain]	565	NA	glutathione hydrolase activity [GO:0036374]; hypoglycin A gamma-glutamyl transpeptidase activity [GO:0102953]; leukotriene C4 gamma-glutamyl transferase activity [GO:0103068]	glutathione biosynthetic process [GO:0006750]; glutathione catabolic process [GO:0006751]	NA
CCNA_00103	16	4	3	M2G	6	154	51	-0.157569	-0.0995034	0	-1.59436	A0A0H3C2R7	NA	NA	Glutathione hydrolase proenzyme (EC 2.3.2.2) (EC 3.4.19.13) [Cleaved into: Glutathione hydrolase large chain; Glutathione hydrolase small chain]	565	NA	glutathione hydrolase activity [GO:0036374]; hypoglycin A gamma-glutamyl transpeptidase activity [GO:0102953]; leukotriene C4 gamma-glutamyl transferase activity [GO:0103068]	glutathione biosynthetic process [GO:0006750]; glutathione catabolic process [GO:0006751]	NA
CCNA_00103	16	5	4	M2G	6	154	61	-0.0159016	-0.0103697	0	-1.33605	A0A0H3C2R7	NA	NA	Glutathione hydrolase proenzyme (EC 2.3.2.2) (EC 3.4.19.13) [Cleaved into: Glutathione hydrolase large chain; Glutathione hydrolase small chain]	565	NA	glutathione hydrolase activity [GO:0036374]; hypoglycin A gamma-glutamyl transpeptidase activity [GO:0102953]; leukotriene C4 gamma-glutamyl transferase activity [GO:0103068]	glutathione biosynthetic process [GO:0006750]; glutathione catabolic process [GO:0006751]	NA
CCNA_00103	24	6	1	C-starvation	6	154	83	0.207383	0.171224	0	-0.891747	A0A0H3C2R7	NA	NA	Glutathione hydrolase proenzyme (EC 2.3.2.2) (EC 3.4.19.13) [Cleaved into: Glutathione hydrolase large chain; Glutathione hydrolase small chain]	565	NA	glutathione hydrolase activity [GO:0036374]; hypoglycin A gamma-glutamyl transpeptidase activity [GO:0102953]; leukotriene C4 gamma-glutamyl transferase activity [GO:0103068]	glutathione biosynthetic process [GO:0006750]; glutathione catabolic process [GO:0006751]	NA
CCNA_00103	24	7	2	C-starvation	6	154	90	0.0894902	0.0565122	0	-0.774933	A0A0H3C2R7	NA	NA	Glutathione hydrolase proenzyme (EC 2.3.2.2) (EC 3.4.19.13) [Cleaved into: Glutathione hydrolase large chain; Glutathione hydrolase small chain]	565	NA	glutathione hydrolase activity [GO:0036374]; hypoglycin A gamma-glutamyl transpeptidase activity [GO:0102953]; leukotriene C4 gamma-glutamyl transferase activity [GO:0103068]	glutathione biosynthetic process [GO:0006750]; glutathione catabolic process [GO:0006751]	NA
CCNA_00103	24	8	3	C-starvation	6	154	72	-0.259089	-0.163613	0	-1.09686	A0A0H3C2R7	NA	NA	Glutathione hydrolase proenzyme (EC 2.3.2.2) (EC 3.4.19.13) [Cleaved into: Glutathione hydrolase large chain; Glutathione hydrolase small chain]	565	NA	glutathione hydrolase activity [GO:0036374]; hypoglycin A gamma-glutamyl transpeptidase activity [GO:0102953]; leukotriene C4 gamma-glutamyl transferase activity [GO:0103068]	glutathione biosynthetic process [GO:0006750]; glutathione catabolic process [GO:0006751]	NA
CCNA_00103	24	9	4	C-starvation	6	154	123	0.607064	0.383355	0	-0.324272	A0A0H3C2R7	NA	NA	Glutathione hydrolase proenzyme (EC 2.3.2.2) (EC 3.4.19.13) [Cleaved into: Glutathione hydrolase large chain; Glutathione hydrolase small chain]	565	NA	glutathione hydrolase activity [GO:0036374]; hypoglycin A gamma-glutamyl transpeptidase activity [GO:0102953]; leukotriene C4 gamma-glutamyl transferase activity [GO:0103068]	glutathione biosynthetic process [GO:0006750]; glutathione catabolic process [GO:0006751]	NA
CCNA_00108	24	10	1	N-starvation	5	63	44	0.665416	0.84817	0	-0.517848	A0A0H3C586	NA	NA	Lon endopeptidase-related protein (EC 3.4.21.53)	225	NA	serine-type endopeptidase activity [GO:0004252]	NA	NA
CCNA_00108	24	11	2	N-starvation	5	63	46	0.727065	0.792093	0	-0.453718	A0A0H3C586	NA	NA	Lon endopeptidase-related protein (EC 3.4.21.53)	225	NA	serine-type endopeptidase activity [GO:0004252]	NA	NA
CCNA_00108	24	12	3	N-starvation	5	63	22	-0.0942923	-0.0595447	0	-1.51785	A0A0H3C586	NA	NA	Lon endopeptidase-related protein (EC 3.4.21.53)	225	NA	serine-type endopeptidase activity [GO:0004252]	NA	NA
CCNA_00108	24	13	4	N-starvation	5	63	29	-0.0278468	-0.026312	0	-1.1193	A0A0H3C586	NA	NA	Lon endopeptidase-related protein (EC 3.4.21.53)	225	NA	serine-type endopeptidase activity [GO:0004252]	NA	NA
CCNA_00108	24	14	1	P-starvation	5	63	35	0.435959	0.448084	0	-0.847997	A0A0H3C586	NA	NA	Lon endopeptidase-related protein (EC 3.4.21.53)	225	NA	serine-type endopeptidase activity [GO:0004252]	NA	NA
CCNA_00108	24	15	2	P-starvation	5	63	19	-0.287162	-0.18134	0	-1.72935	A0A0H3C586	NA	NA	Lon endopeptidase-related protein (EC 3.4.21.53)	225	NA	serine-type endopeptidase activity [GO:0004252]	NA	NA
CCNA_00108	24	16	3	P-starvation	5	63	20	-0.0286153	-0.0180703	0	-1.65535	A0A0H3C586	NA	NA	Lon endopeptidase-related protein (EC 3.4.21.53)	225	NA	serine-type endopeptidase activity [GO:0004252]	NA	NA
CCNA_00108	24	17	4	P-starvation	5	63	34	0.958693	0.605406	0	-0.889817	A0A0H3C586	NA	NA	Lon endopeptidase-related protein (EC 3.4.21.53)	225	NA	serine-type endopeptidase activity [GO:0004252]	NA	NA
CCNA_00108	41	18	1	C-recovery	5	63	42	0.519963	0.328352	0	-0.584963	A0A0H3C586	NA	NA	Lon endopeptidase-related protein (EC 3.4.21.53)	225	NA	serine-type endopeptidase activity [GO:0004252]	NA	NA
CCNA_00108	41	19	2	C-recovery	5	63	58	0.524108	0.330969	0	-0.119299	A0A0H3C586	NA	NA	Lon endopeptidase-related protein (EC 3.4.21.53)	225	NA	serine-type endopeptidase activity [GO:0004252]	NA	NA
CCNA_00108	16	2	1	M2G	5	63	28	-0.112001	-0.105828	0	-1.16993	A0A0H3C586	NA	NA	Lon endopeptidase-related protein (EC 3.4.21.53)	225	NA	serine-type endopeptidase activity [GO:0004252]	NA	NA
CCNA_00108	41	20	3	C-recovery	5	63	41	0.640022	0.404168	0	-0.619728	A0A0H3C586	NA	NA	Lon endopeptidase-related protein (EC 3.4.21.53)	225	NA	serine-type endopeptidase activity [GO:0004252]	NA	NA
CCNA_00108	41	21	4	C-recovery	5	63	36	0.125814	0.143084	0	-0.807355	A0A0H3C586	NA	NA	Lon endopeptidase-related protein (EC 3.4.21.53)	225	NA	serine-type endopeptidase activity [GO:0004252]	NA	NA
CCNA_00108	41	22	1	N-recovery	5	63	40	0.490936	0.463878	0	-0.655352	A0A0H3C586	NA	NA	Lon endopeptidase-related protein (EC 3.4.21.53)	225	NA	serine-type endopeptidase activity [GO:0004252]	NA	NA
CCNA_00108	41	23	2	N-recovery	5	63	44	0.788699	0.810633	0	-0.517848	A0A0H3C586	NA	NA	Lon endopeptidase-related protein (EC 3.4.21.53)	225	NA	serine-type endopeptidase activity [GO:0004252]	NA	NA
CCNA_00108	41	24	3	N-recovery	5	63	62	1.00474	1.0946	0	-0.0230836	A0A0H3C586	NA	NA	Lon endopeptidase-related protein (EC 3.4.21.53)	225	NA	serine-type endopeptidase activity [GO:0004252]	NA	NA
CCNA_00108	41	25	4	N-recovery	5	63	53	0.385822	0.453559	0	-0.249359	A0A0H3C586	NA	NA	Lon endopeptidase-related protein (EC 3.4.21.53)	225	NA	serine-type endopeptidase activity [GO:0004252]	NA	NA
CCNA_00108	41	26	1	P-recovery	5	63	53	0.891402	0.562912	0	-0.249359	A0A0H3C586	NA	NA	Lon endopeptidase-related protein (EC 3.4.21.53)	225	NA	serine-type endopeptidase activity [GO:0004252]	NA	NA
CCNA_00108	41	27	2	P-recovery	5	63	28	0.156851	0.170879	0	-1.16993	A0A0H3C586	NA	NA	Lon endopeptidase-related protein (EC 3.4.21.53)	225	NA	serine-type endopeptidase activity [GO:0004252]	NA	NA
CCNA_00108	41	28	3	P-recovery	5	63	50	0.593224	0.674655	0	-0.333424	A0A0H3C586	NA	NA	Lon endopeptidase-related protein (EC 3.4.21.53)	225	NA	serine-type endopeptidase activity [GO:0004252]	NA	NA
CCNA_00108	41	29	4	P-recovery	5	63	66	0.706028	0.667115	0	0.0671142	A0A0H3C586	NA	NA	Lon endopeptidase-related protein (EC 3.4.21.53)	225	NA	serine-type endopeptidase activity [GO:0004252]	NA	NA
CCNA_00108	16	3	2	M2G	5	63	50	0.486154	0.459359	0	-0.333424	A0A0H3C586	NA	NA	Lon endopeptidase-related protein (EC 3.4.21.53)	225	NA	serine-type endopeptidase activity [GO:0004252]	NA	NA
CCNA_00108	16	4	3	M2G	5	63	34	0.743079	0.763744	0	-0.889817	A0A0H3C586	NA	NA	Lon endopeptidase-related protein (EC 3.4.21.53)	225	NA	serine-type endopeptidase activity [GO:0004252]	NA	NA
CCNA_00108	16	5	4	M2G	5	63	23	-0.139481	-0.0880807	0	-1.45372	A0A0H3C586	NA	NA	Lon endopeptidase-related protein (EC 3.4.21.53)	225	NA	serine-type endopeptidase activity [GO:0004252]	NA	NA
CCNA_00108	24	6	1	C-starvation	5	63	22	-0.294961	-0.321342	0	-1.51785	A0A0H3C586	NA	NA	Lon endopeptidase-related protein (EC 3.4.21.53)	225	NA	serine-type endopeptidase activity [GO:0004252]	NA	NA
CCNA_00108	24	7	2	C-starvation	5	63	54	0.682714	0.776429	0	-0.222392	A0A0H3C586	NA	NA	Lon endopeptidase-related protein (EC 3.4.21.53)	225	NA	serine-type endopeptidase activity [GO:0004252]	NA	NA
CCNA_00108	24	8	3	C-starvation	5	63	56	0.55629	0.571761	0	-0.169925	A0A0H3C586	NA	NA	Lon endopeptidase-related protein (EC 3.4.21.53)	225	NA	serine-type endopeptidase activity [GO:0004252]	NA	NA
CCNA_00108	24	9	4	C-starvation	5	63	31	-0.0784162	-0.0740943	0	-1.02308	A0A0H3C586	NA	NA	Lon endopeptidase-related protein (EC 3.4.21.53)	225	NA	serine-type endopeptidase activity [GO:0004252]	NA	NA
CCNA_00109	24	10	1	N-starvation	5	58	11	-1.10594	-0.708256	0	-2.39855	A0A0H3C5Z7	NA	NA	Thioredoxin (EC 1.8.1.-)	299	NA	protein-disulfide reductase activity [GO:0015035]	NA	NA
CCNA_00109	24	11	2	N-starvation	5	58	19	-0.123155	-0.111311	0	-1.61005	A0A0H3C5Z7	NA	NA	Thioredoxin (EC 1.8.1.-)	299	NA	protein-disulfide reductase activity [GO:0015035]	NA	NA
CCNA_00109	24	12	3	N-starvation	5	58	19	-0.189982	-0.160703	0	-1.61005	A0A0H3C5Z7	NA	NA	Thioredoxin (EC 1.8.1.-)	299	NA	protein-disulfide reductase activity [GO:0015035]	NA	NA
CCNA_00109	24	13	4	N-starvation	5	58	19	-0.267876	-0.249818	0	-1.61005	A0A0H3C5Z7	NA	NA	Thioredoxin (EC 1.8.1.-)	299	NA	protein-disulfide reductase activity [GO:0015035]	NA	NA
CCNA_00109	24	14	1	P-starvation	5	58	16	-0.522066	-0.334338	0	-1.85798	A0A0H3C5Z7	NA	NA	Thioredoxin (EC 1.8.1.-)	299	NA	protein-disulfide reductase activity [GO:0015035]	NA	NA
CCNA_00109	24	15	2	P-starvation	5	58	24	0.135374	0.114511	0	-1.27302	A0A0H3C5Z7	NA	NA	Thioredoxin (EC 1.8.1.-)	299	NA	protein-disulfide reductase activity [GO:0015035]	NA	NA
CCNA_00109	24	16	3	P-starvation	5	58	11	-0.686055	-0.439358	0	-2.39855	A0A0H3C5Z7	NA	NA	Thioredoxin (EC 1.8.1.-)	299	NA	protein-disulfide reductase activity [GO:0015035]	NA	NA
CCNA_00109	24	17	4	P-starvation	5	58	19	0.295807	0.250219	0	-1.61005	A0A0H3C5Z7	NA	NA	Thioredoxin (EC 1.8.1.-)	299	NA	protein-disulfide reductase activity [GO:0015035]	NA	NA
CCNA_00109	41	18	1	C-recovery	5	58	27	0.0480346	0.0434151	0	-1.10309	A0A0H3C5Z7	NA	NA	Thioredoxin (EC 1.8.1.-)	299	NA	protein-disulfide reductase activity [GO:0015035]	NA	NA
CCNA_00109	41	19	2	C-recovery	5	58	42	0.241378	0.204178	0	-0.465664	A0A0H3C5Z7	NA	NA	Thioredoxin (EC 1.8.1.-)	299	NA	protein-disulfide reductase activity [GO:0015035]	NA	NA
CCNA_00109	16	2	1	M2G	5	58	35	0.312259	0.264136	0	-0.728698	A0A0H3C5Z7	NA	NA	Thioredoxin (EC 1.8.1.-)	299	NA	protein-disulfide reductase activity [GO:0015035]	NA	NA
CCNA_00109	41	20	3	C-recovery	5	58	34	0.491025	0.314459	0	-0.770518	A0A0H3C5Z7	NA	NA	Thioredoxin (EC 1.8.1.-)	299	NA	protein-disulfide reductase activity [GO:0015035]	NA	NA
CCNA_00109	41	21	4	C-recovery	5	58	36	0.227476	0.192419	0	-0.688056	A0A0H3C5Z7	NA	NA	Thioredoxin (EC 1.8.1.-)	299	NA	protein-disulfide reductase activity [GO:0015035]	NA	NA
CCNA_00109	41	22	1	N-recovery	5	58	39	0.614724	0.699106	0	-0.572579	A0A0H3C5Z7	NA	NA	Thioredoxin (EC 1.8.1.-)	299	NA	protein-disulfide reductase activity [GO:0015035]	NA	NA
CCNA_00109	41	23	2	N-recovery	5	58	18	-0.278093	-0.184788	0	-1.68806	A0A0H3C5Z7	NA	NA	Thioredoxin (EC 1.8.1.-)	299	NA	protein-disulfide reductase activity [GO:0015035]	NA	NA
CCNA_00109	41	24	3	N-recovery	5	58	27	-0.00735073	-0.00470749	0	-1.10309	A0A0H3C5Z7	NA	NA	Thioredoxin (EC 1.8.1.-)	299	NA	protein-disulfide reductase activity [GO:0015035]	NA	NA
CCNA_00109	41	25	4	N-recovery	5	58	39	0.0934141	0.0790176	0	-0.572579	A0A0H3C5Z7	NA	NA	Thioredoxin (EC 1.8.1.-)	299	NA	protein-disulfide reductase activity [GO:0015035]	NA	NA
CCNA_00109	41	26	1	P-recovery	5	58	23	-0.139268	-0.0891891	0	-1.33442	A0A0H3C5Z7	NA	NA	Thioredoxin (EC 1.8.1.-)	299	NA	protein-disulfide reductase activity [GO:0015035]	NA	NA
CCNA_00109	41	27	2	P-recovery	5	58	20	-0.166295	-0.106498	0	-1.53605	A0A0H3C5Z7	NA	NA	Thioredoxin (EC 1.8.1.-)	299	NA	protein-disulfide reductase activity [GO:0015035]	NA	NA
CCNA_00109	41	28	3	P-recovery	5	58	35	0.169696	0.143544	0	-0.728698	A0A0H3C5Z7	NA	NA	Thioredoxin (EC 1.8.1.-)	299	NA	protein-disulfide reductase activity [GO:0015035]	NA	NA
CCNA_00109	41	29	4	P-recovery	5	58	49	0.510803	0.545374	0	-0.243271	A0A0H3C5Z7	NA	NA	Thioredoxin (EC 1.8.1.-)	299	NA	protein-disulfide reductase activity [GO:0015035]	NA	NA
CCNA_00109	16	3	2	M2G	5	58	45	0.464039	0.495446	0	-0.366128	A0A0H3C5Z7	NA	NA	Thioredoxin (EC 1.8.1.-)	299	NA	protein-disulfide reductase activity [GO:0015035]	NA	NA
CCNA_00109	16	4	3	M2G	5	58	15	-0.214834	-0.229375	0	-1.95109	A0A0H3C5Z7	NA	NA	Thioredoxin (EC 1.8.1.-)	299	NA	protein-disulfide reductase activity [GO:0015035]	NA	NA
CCNA_00109	16	5	4	M2G	5	58	19	-0.286951	-0.242728	0	-1.61005	A0A0H3C5Z7	NA	NA	Thioredoxin (EC 1.8.1.-)	299	NA	protein-disulfide reductase activity [GO:0015035]	NA	NA
CCNA_00109	24	6	1	C-starvation	5	58	27	0.127063	0.0813727	0	-1.10309	A0A0H3C5Z7	NA	NA	Thioredoxin (EC 1.8.1.-)	299	NA	protein-disulfide reductase activity [GO:0015035]	NA	NA
CCNA_00109	24	7	2	C-starvation	5	58	30	-0.0814328	-0.0794444	0	-0.95109	A0A0H3C5Z7	NA	NA	Thioredoxin (EC 1.8.1.-)	299	NA	protein-disulfide reductase activity [GO:0015035]	NA	NA
CCNA_00109	24	8	3	C-starvation	5	58	46	0.400987	0.391195	0	-0.334419	A0A0H3C5Z7	NA	NA	Thioredoxin (EC 1.8.1.-)	299	NA	protein-disulfide reductase activity [GO:0015035]	NA	NA
CCNA_00109	24	9	4	C-starvation	5	58	37	0.258128	0.218347	0	-0.648528	A0A0H3C5Z7	NA	NA	Thioredoxin (EC 1.8.1.-)	299	NA	protein-disulfide reductase activity [GO:0015035]	NA	NA
CCNA_00111	24	10	1	N-starvation	3	97	44	-0.234452	-0.151695	0	-1.14048	A0A0H3C3T1	NA	NA	Uncharacterized protein	248	NA	NA	NA	NA
CCNA_00111	24	11	2	N-starvation	3	97	43	-0.19992	-0.172189	0	-1.17365	A0A0H3C3T1	NA	NA	Uncharacterized protein	248	NA	NA	NA	NA
CCNA_00111	24	12	3	N-starvation	3	97	40	0.039309	0.0254337	0	-1.27798	A0A0H3C3T1	NA	NA	Uncharacterized protein	248	NA	NA	NA	NA
CCNA_00111	24	13	4	N-starvation	3	97	48	-0.0283149	-0.0243875	0	-1.01495	A0A0H3C3T1	NA	NA	Uncharacterized protein	248	NA	NA	NA	NA
CCNA_00111	24	14	1	P-starvation	3	97	29	-0.581868	-0.376481	0	-1.74193	A0A0H3C3T1	NA	NA	Uncharacterized protein	248	NA	NA	NA	NA
CCNA_00111	24	15	2	P-starvation	3	97	34	-0.0250779	-0.0215994	0	-1.51245	A0A0H3C3T1	NA	NA	Uncharacterized protein	248	NA	NA	NA	NA
CCNA_00111	24	16	3	P-starvation	3	97	35	0.169617	0.109746	0	-1.47063	A0A0H3C3T1	NA	NA	Uncharacterized protein	248	NA	NA	NA	NA
CCNA_00111	24	17	4	P-starvation	3	97	21	-0.467542	-0.30251	0	-2.2076	A0A0H3C3T1	NA	NA	Uncharacterized protein	248	NA	NA	NA	NA
CCNA_00111	41	18	1	C-recovery	3	97	35	-0.398874	-0.343548	0	-1.47063	A0A0H3C3T1	NA	NA	Uncharacterized protein	248	NA	NA	NA	NA
CCNA_00111	41	19	2	C-recovery	3	97	40	-0.844707	-0.727541	0	-1.27798	A0A0H3C3T1	NA	NA	Uncharacterized protein	248	NA	NA	NA	NA
CCNA_00111	16	2	1	M2G	3	97	44	-0.264656	-0.227947	0	-1.14048	A0A0H3C3T1	NA	NA	Uncharacterized protein	248	NA	NA	NA	NA
CCNA_00111	41	20	3	C-recovery	3	97	30	-0.711406	-0.460295	0	-1.69302	A0A0H3C3T1	NA	NA	Uncharacterized protein	248	NA	NA	NA	NA
CCNA_00111	41	21	4	C-recovery	3	97	41	-0.52751	-0.454341	0	-1.24236	A0A0H3C3T1	NA	NA	Uncharacterized protein	248	NA	NA	NA	NA
CCNA_00111	41	22	1	N-recovery	3	97	25	-0.929664	-0.601512	0	-1.95606	A0A0H3C3T1	NA	NA	Uncharacterized protein	248	NA	NA	NA	NA
CCNA_00111	41	23	2	N-recovery	3	97	25	-0.780132	-0.504762	0	-1.95606	A0A0H3C3T1	NA	NA	Uncharacterized protein	248	NA	NA	NA	NA
CCNA_00111	41	24	3	N-recovery	3	97	42	-0.482981	-0.312499	0	-1.2076	A0A0H3C3T1	NA	NA	Uncharacterized protein	248	NA	NA	NA	NA
CCNA_00111	41	25	4	N-recovery	3	97	71	0.206121	0.242309	0	-0.450166	A0A0H3C3T1	NA	NA	Uncharacterized protein	248	NA	NA	NA	NA
CCNA_00111	41	26	1	P-recovery	3	97	51	0.154178	0.169469	0	-0.927488	A0A0H3C3T1	NA	NA	Uncharacterized protein	248	NA	NA	NA	NA
CCNA_00111	41	27	2	P-recovery	3	97	38	-0.1532	-0.13195	0	-1.35199	A0A0H3C3T1	NA	NA	Uncharacterized protein	248	NA	NA	NA	NA
CCNA_00111	41	28	3	P-recovery	3	97	51	-0.23993	-0.239795	0	-0.927488	A0A0H3C3T1	NA	NA	Uncharacterized protein	248	NA	NA	NA	NA
CCNA_00111	41	29	4	P-recovery	3	97	58	-0.283762	-0.283602	0	-0.741932	A0A0H3C3T1	NA	NA	Uncharacterized protein	248	NA	NA	NA	NA
CCNA_00111	16	3	2	M2G	3	97	51	-0.218728	-0.218605	0	-0.927488	A0A0H3C3T1	NA	NA	Uncharacterized protein	248	NA	NA	NA	NA
CCNA_00111	16	4	3	M2G	3	97	25	-0.43208	-0.279565	0	-1.95606	A0A0H3C3T1	NA	NA	Uncharacterized protein	248	NA	NA	NA	NA
CCNA_00111	16	5	4	M2G	3	97	42	0.237876	0.279639	0	-1.2076	A0A0H3C3T1	NA	NA	Uncharacterized protein	248	NA	NA	NA	NA
CCNA_00111	24	6	1	C-starvation	3	97	30	-0.563911	-0.514917	0	-1.69302	A0A0H3C3T1	NA	NA	Uncharacterized protein	248	NA	NA	NA	NA
CCNA_00111	24	7	2	C-starvation	3	97	46	-0.395862	-0.256131	0	-1.07635	A0A0H3C3T1	NA	NA	Uncharacterized protein	248	NA	NA	NA	NA
CCNA_00111	24	8	3	C-starvation	3	97	47	-0.534374	-0.460253	0	-1.04532	A0A0H3C3T1	NA	NA	Uncharacterized protein	248	NA	NA	NA	NA
CCNA_00111	24	9	4	C-starvation	3	97	50	-0.231369	-0.199277	0	-0.956057	A0A0H3C3T1	NA	NA	Uncharacterized protein	248	NA	NA	NA	NA
CCNA_00112	24	10	1	N-starvation	3	87	43	0.171371	0.2349	0	-1.01668	A0A0H3C4I4	NA	NA	Glyoxalase family protein	129	NA	NA	NA	NA
CCNA_00112	24	11	2	N-starvation	3	87	59	0.564041	0.733813	0	-0.5603	A0A0H3C4I4	NA	NA	Glyoxalase family protein	129	NA	NA	NA	NA
CCNA_00112	24	12	3	N-starvation	3	87	44	0.432659	0.512385	0	-0.983512	A0A0H3C4I4	NA	NA	Glyoxalase family protein	129	NA	NA	NA	NA
CCNA_00112	24	13	4	N-starvation	3	87	30	-0.467898	-0.664602	0	-1.53605	A0A0H3C4I4	NA	NA	Glyoxalase family protein	129	NA	NA	NA	NA
CCNA_00112	24	14	1	P-starvation	3	87	51	0.380058	0.487039	0	-0.770518	A0A0H3C4I4	NA	NA	Glyoxalase family protein	129	NA	NA	NA	NA
CCNA_00112	24	15	2	P-starvation	3	87	33	0.012826	0.0154009	0	-1.39855	A0A0H3C4I4	NA	NA	Glyoxalase family protein	129	NA	NA	NA	NA
CCNA_00112	24	16	3	P-starvation	3	87	33	0.25894	0.251718	0	-1.39855	A0A0H3C4I4	NA	NA	Glyoxalase family protein	129	NA	NA	NA	NA
CCNA_00112	24	17	4	P-starvation	3	87	31	0.363316	0.336179	0	-1.48875	A0A0H3C4I4	NA	NA	Glyoxalase family protein	129	NA	NA	NA	NA
CCNA_00112	41	18	1	C-recovery	3	87	42	-0.0813005	-0.115479	0	-1.05063	A0A0H3C4I4	NA	NA	Glyoxalase family protein	129	NA	NA	NA	NA
CCNA_00112	41	19	2	C-recovery	3	87	57	0.00173065	0.0030489	0	-0.610053	A0A0H3C4I4	NA	NA	Glyoxalase family protein	129	NA	NA	NA	NA
CCNA_00112	16	2	1	M2G	3	87	48	0.138114	0.196177	0	-0.857981	A0A0H3C4I4	NA	NA	Glyoxalase family protein	129	NA	NA	NA	NA
CCNA_00112	41	20	3	C-recovery	3	87	33	-0.127044	-0.152737	0	-1.39855	A0A0H3C4I4	NA	NA	Glyoxalase family protein	129	NA	NA	NA	NA
CCNA_00112	41	21	4	C-recovery	3	87	52	0.129074	0.216057	0	-0.742504	A0A0H3C4I4	NA	NA	Glyoxalase family protein	129	NA	NA	NA	NA
CCNA_00112	41	22	1	N-recovery	3	87	46	0.206407	0.290065	0	-0.919382	A0A0H3C4I4	NA	NA	Glyoxalase family protein	129	NA	NA	NA	NA
CCNA_00112	41	23	2	N-recovery	3	87	39	0.0770741	0.0968133	0	-1.15754	A0A0H3C4I4	NA	NA	Glyoxalase family protein	129	NA	NA	NA	NA
CCNA_00112	41	24	3	N-recovery	3	87	55	0.421793	0.648509	0	-0.661584	A0A0H3C4I4	NA	NA	Glyoxalase family protein	129	NA	NA	NA	NA
CCNA_00112	41	25	4	N-recovery	3	87	64	0.164596	0.301808	0	-0.442943	A0A0H3C4I4	NA	NA	Glyoxalase family protein	129	NA	NA	NA	NA
CCNA_00112	41	26	1	P-recovery	3	87	54	0.36835	0.541346	0	-0.688056	A0A0H3C4I4	NA	NA	Glyoxalase family protein	129	NA	NA	NA	NA
CCNA_00112	41	27	2	P-recovery	3	87	46	0.36909	0.479289	0	-0.919382	A0A0H3C4I4	NA	NA	Glyoxalase family protein	129	NA	NA	NA	NA
CCNA_00112	41	28	3	P-recovery	3	87	61	0.306698	0.497516	0	-0.512206	A0A0H3C4I4	NA	NA	Glyoxalase family protein	129	NA	NA	NA	NA
CCNA_00112	41	29	4	P-recovery	3	87	63	0.198814	0.37078	0	-0.465664	A0A0H3C4I4	NA	NA	Glyoxalase family protein	129	NA	NA	NA	NA
CCNA_00112	16	3	2	M2G	3	87	58	0.17565	0.264424	0	-0.584963	A0A0H3C4I4	NA	NA	Glyoxalase family protein	129	NA	NA	NA	NA
CCNA_00112	16	4	3	M2G	3	87	37	0.251114	0.270669	0	-1.23349	A0A0H3C4I4	NA	NA	Glyoxalase family protein	129	NA	NA	NA	NA
CCNA_00112	16	5	4	M2G	3	87	33	-0.0944549	-0.120757	0	-1.39855	A0A0H3C4I4	NA	NA	Glyoxalase family protein	129	NA	NA	NA	NA
CCNA_00112	24	6	1	C-starvation	3	87	33	-0.229271	-0.324407	0	-1.39855	A0A0H3C4I4	NA	NA	Glyoxalase family protein	129	NA	NA	NA	NA
CCNA_00112	24	7	2	C-starvation	3	87	67	0.435411	0.651907	0	-0.376854	A0A0H3C4I4	NA	NA	Glyoxalase family protein	129	NA	NA	NA	NA
CCNA_00112	24	8	3	C-starvation	3	87	45	-0.181147	-0.319128	0	-0.95109	A0A0H3C4I4	NA	NA	Glyoxalase family protein	129	NA	NA	NA	NA
CCNA_00112	24	9	4	C-starvation	3	87	44	-0.174335	-0.261018	0	-0.983512	A0A0H3C4I4	NA	NA	Glyoxalase family protein	129	NA	NA	NA	NA
CCNA_00113	24	10	1	N-starvation	6	294	126	0.0986514	0.0814506	0	-1.22239	A0A0H3C590	NA	NA	DUF308 domain-containing protein	190	NA	NA	NA	membrane [GO:0016020]
CCNA_00113	24	11	2	N-starvation	6	294	155	0.254076	0.271272	0	-0.923548	A0A0H3C590	NA	NA	DUF308 domain-containing protein	190	NA	NA	NA	membrane [GO:0016020]
CCNA_00113	24	12	3	N-starvation	6	294	97	-0.0412833	-0.0402752	0	-1.59976	A0A0H3C590	NA	NA	DUF308 domain-containing protein	190	NA	NA	NA	membrane [GO:0016020]
CCNA_00113	24	13	4	N-starvation	6	294	162	0.270516	0.318009	0	-0.859822	A0A0H3C590	NA	NA	DUF308 domain-containing protein	190	NA	NA	NA	membrane [GO:0016020]
CCNA_00113	24	14	1	P-starvation	6	294	138	0.238333	0.196777	0	-1.09115	A0A0H3C590	NA	NA	DUF308 domain-containing protein	190	NA	NA	NA	membrane [GO:0016020]
CCNA_00113	24	15	2	P-starvation	6	294	99	-0.103748	-0.0856587	0	-1.57032	A0A0H3C590	NA	NA	DUF308 domain-containing protein	190	NA	NA	NA	membrane [GO:0016020]
CCNA_00113	24	16	3	P-starvation	6	294	72	-0.257856	-0.265027	0	-2.02975	A0A0H3C590	NA	NA	DUF308 domain-containing protein	190	NA	NA	NA	membrane [GO:0016020]
CCNA_00113	24	17	4	P-starvation	6	294	90	0.139631	0.0881759	0	-1.70782	A0A0H3C590	NA	NA	DUF308 domain-containing protein	190	NA	NA	NA	membrane [GO:0016020]
CCNA_00113	41	18	1	C-recovery	6	294	149	0.0318533	0.0201151	0	-0.980504	A0A0H3C590	NA	NA	DUF308 domain-containing protein	190	NA	NA	NA	membrane [GO:0016020]
CCNA_00113	41	19	2	C-recovery	6	294	210	0.339684	0.370065	0	-0.485427	A0A0H3C590	NA	NA	DUF308 domain-containing protein	190	NA	NA	NA	membrane [GO:0016020]
CCNA_00113	16	2	1	M2G	6	294	189	0.43022	0.489276	0	-0.63743	A0A0H3C590	NA	NA	DUF308 domain-containing protein	190	NA	NA	NA	membrane [GO:0016020]
CCNA_00113	41	20	3	C-recovery	6	294	135	0.0937986	0.0964072	0	-1.12286	A0A0H3C590	NA	NA	DUF308 domain-containing protein	190	NA	NA	NA	membrane [GO:0016020]
CCNA_00113	41	21	4	C-recovery	6	294	151	-0.195783	-0.16561	0	-0.961268	A0A0H3C590	NA	NA	DUF308 domain-containing protein	190	NA	NA	NA	membrane [GO:0016020]
CCNA_00113	41	22	1	N-recovery	6	294	120	-0.135968	-0.112261	0	-1.29278	A0A0H3C590	NA	NA	DUF308 domain-containing protein	190	NA	NA	NA	membrane [GO:0016020]
CCNA_00113	41	23	2	N-recovery	6	294	127	-0.0238265	-0.0225133	0	-1.21099	A0A0H3C590	NA	NA	DUF308 domain-containing protein	190	NA	NA	NA	membrane [GO:0016020]
CCNA_00113	41	24	3	N-recovery	6	294	141	0.0701513	0.0442999	0	-1.06012	A0A0H3C590	NA	NA	DUF308 domain-containing protein	190	NA	NA	NA	membrane [GO:0016020]
CCNA_00113	41	25	4	N-recovery	6	294	172	0.101122	0.103934	0	-0.773408	A0A0H3C590	NA	NA	DUF308 domain-containing protein	190	NA	NA	NA	membrane [GO:0016020]
CCNA_00113	41	26	1	P-recovery	6	294	159	0.324304	0.274324	0	-0.886789	A0A0H3C590	NA	NA	DUF308 domain-containing protein	190	NA	NA	NA	membrane [GO:0016020]
CCNA_00113	41	27	2	P-recovery	6	294	123	-0.148178	-0.122342	0	-1.25716	A0A0H3C590	NA	NA	DUF308 domain-containing protein	190	NA	NA	NA	membrane [GO:0016020]
CCNA_00113	41	28	3	P-recovery	6	294	146	-0.0454062	-0.0494673	0	-1.00985	A0A0H3C590	NA	NA	DUF308 domain-containing protein	190	NA	NA	NA	membrane [GO:0016020]
CCNA_00113	41	29	4	P-recovery	6	294	180	0.0204106	0.0168518	0	-0.707819	A0A0H3C590	NA	NA	DUF308 domain-containing protein	190	NA	NA	NA	membrane [GO:0016020]
CCNA_00113	16	3	2	M2G	6	294	172	0.290785	0.240084	0	-0.773408	A0A0H3C590	NA	NA	DUF308 domain-containing protein	190	NA	NA	NA	membrane [GO:0016020]
CCNA_00113	16	4	3	M2G	6	294	103	0.0558264	0.0352539	0	-1.51317	A0A0H3C590	NA	NA	DUF308 domain-containing protein	190	NA	NA	NA	membrane [GO:0016020]
CCNA_00113	16	5	4	M2G	6	294	157	0.610109	0.693858	0	-0.905052	A0A0H3C590	NA	NA	DUF308 domain-containing protein	190	NA	NA	NA	membrane [GO:0016020]
CCNA_00113	24	6	1	C-starvation	6	294	128	0.136754	0.11291	0	-1.19967	A0A0H3C590	NA	NA	DUF308 domain-containing protein	190	NA	NA	NA	membrane [GO:0016020]
CCNA_00113	24	7	2	C-starvation	6	294	156	0.0461097	0.0435684	0	-0.91427	A0A0H3C590	NA	NA	DUF308 domain-containing protein	190	NA	NA	NA	membrane [GO:0016020]
CCNA_00113	24	8	3	C-starvation	6	294	193	0.199566	0.16477	0	-0.607215	A0A0H3C590	NA	NA	DUF308 domain-containing protein	190	NA	NA	NA	membrane [GO:0016020]
CCNA_00113	24	9	4	C-starvation	6	294	182	0.0189506	0.0179061	0	-0.691878	A0A0H3C590	NA	NA	DUF308 domain-containing protein	190	NA	NA	NA	membrane [GO:0016020]
CCNA_00114	24	10	1	N-starvation	3	67	38	0.383437	0.510102	0	-0.818162	A0A0H3C604	NA	NA	MarR/EmrR-family transcriptional regulator	101	NA	NA	NA	NA
CCNA_00114	24	11	2	N-starvation	3	67	31	0.0966895	0.131247	0	-1.11189	A0A0H3C604	NA	NA	MarR/EmrR-family transcriptional regulator	101	NA	NA	NA	NA
CCNA_00114	24	12	3	N-starvation	3	67	16	-0.59604	-0.679275	0	-2.06609	A0A0H3C604	NA	NA	MarR/EmrR-family transcriptional regulator	101	NA	NA	NA	NA
CCNA_00114	24	13	4	N-starvation	3	67	32	-0.0143199	-0.0166637	0	-1.06609	A0A0H3C604	NA	NA	MarR/EmrR-family transcriptional regulator	101	NA	NA	NA	NA
CCNA_00114	24	14	1	P-starvation	3	67	14	-0.945166	-1.10442	0	-2.25873	A0A0H3C604	NA	NA	MarR/EmrR-family transcriptional regulator	101	NA	NA	NA	NA
CCNA_00114	24	15	2	P-starvation	3	67	18	-0.451275	-0.512042	0	-1.89616	A0A0H3C604	NA	NA	MarR/EmrR-family transcriptional regulator	101	NA	NA	NA	NA
CCNA_00114	24	16	3	P-starvation	3	67	15	-0.394182	-0.376721	0	-2.1592	A0A0H3C604	NA	NA	MarR/EmrR-family transcriptional regulator	101	NA	NA	NA	NA
CCNA_00114	24	17	4	P-starvation	3	67	15	-0.267951	-0.1767	0	-2.1592	A0A0H3C604	NA	NA	MarR/EmrR-family transcriptional regulator	101	NA	NA	NA	NA
CCNA_00114	41	18	1	C-recovery	3	67	20	-0.666602	-0.775707	0	-1.74416	A0A0H3C604	NA	NA	MarR/EmrR-family transcriptional regulator	101	NA	NA	NA	NA
CCNA_00114	41	19	2	C-recovery	3	67	34	-0.344019	-0.431914	0	-0.978626	A0A0H3C604	NA	NA	MarR/EmrR-family transcriptional regulator	101	NA	NA	NA	NA
CCNA_00114	16	2	1	M2G	3	67	21	-0.595542	-0.530799	0	-1.67377	A0A0H3C604	NA	NA	MarR/EmrR-family transcriptional regulator	101	NA	NA	NA	NA
CCNA_00114	41	20	3	C-recovery	3	67	21	-0.453217	-0.403947	0	-1.67377	A0A0H3C604	NA	NA	MarR/EmrR-family transcriptional regulator	101	NA	NA	NA	NA
CCNA_00114	41	21	4	C-recovery	3	67	37	0.0612399	0.0768863	0	-0.856636	A0A0H3C604	NA	NA	MarR/EmrR-family transcriptional regulator	101	NA	NA	NA	NA
CCNA_00114	41	22	1	N-recovery	3	67	31	0.0465076	0.0541196	0	-1.11189	A0A0H3C604	NA	NA	MarR/EmrR-family transcriptional regulator	101	NA	NA	NA	NA
CCNA_00114	41	23	2	N-recovery	3	67	27	0.0958403	0.110783	0	-1.3112	A0A0H3C604	NA	NA	MarR/EmrR-family transcriptional regulator	101	NA	NA	NA	NA
CCNA_00114	41	24	3	N-recovery	3	67	32	0.0357278	0.0516598	0	-1.06609	A0A0H3C604	NA	NA	MarR/EmrR-family transcriptional regulator	101	NA	NA	NA	NA
CCNA_00114	41	25	4	N-recovery	3	67	39	-0.11667	-0.103987	0	-0.780687	A0A0H3C604	NA	NA	MarR/EmrR-family transcriptional regulator	101	NA	NA	NA	NA
CCNA_00114	41	26	1	P-recovery	3	67	27	-0.0887034	-0.114354	0	-1.3112	A0A0H3C604	NA	NA	MarR/EmrR-family transcriptional regulator	101	NA	NA	NA	NA
CCNA_00114	41	27	2	P-recovery	3	67	35	0.432396	0.501873	0	-0.936806	A0A0H3C604	NA	NA	MarR/EmrR-family transcriptional regulator	101	NA	NA	NA	NA
CCNA_00114	41	28	3	P-recovery	3	67	40	0.134687	0.169098	0	-0.744161	A0A0H3C604	NA	NA	MarR/EmrR-family transcriptional regulator	101	NA	NA	NA	NA
CCNA_00114	41	29	4	P-recovery	3	67	37	-0.196931	-0.247245	0	-0.856636	A0A0H3C604	NA	NA	MarR/EmrR-family transcriptional regulator	101	NA	NA	NA	NA
CCNA_00114	16	3	2	M2G	3	67	35	-0.101685	-0.0906305	0	-0.936806	A0A0H3C604	NA	NA	MarR/EmrR-family transcriptional regulator	101	NA	NA	NA	NA
CCNA_00114	16	4	3	M2G	3	67	32	0.491981	0.527625	0	-1.06609	A0A0H3C604	NA	NA	MarR/EmrR-family transcriptional regulator	101	NA	NA	NA	NA
CCNA_00114	16	5	4	M2G	3	67	22	-0.307005	-0.389325	0	-1.60666	A0A0H3C604	NA	NA	MarR/EmrR-family transcriptional regulator	101	NA	NA	NA	NA
CCNA_00114	24	6	1	C-starvation	3	67	20	-0.553078	-0.492951	0	-1.74416	A0A0H3C604	NA	NA	MarR/EmrR-family transcriptional regulator	101	NA	NA	NA	NA
CCNA_00114	24	7	2	C-starvation	3	67	35	-0.0744763	-0.0866661	0	-0.936806	A0A0H3C604	NA	NA	MarR/EmrR-family transcriptional regulator	101	NA	NA	NA	NA
CCNA_00114	24	8	3	C-starvation	3	67	41	0.0591037	0.082321	0	-0.708537	A0A0H3C604	NA	NA	MarR/EmrR-family transcriptional regulator	101	NA	NA	NA	NA
CCNA_00114	24	9	4	C-starvation	3	67	24	-0.529223	-0.664437	0	-1.48113	A0A0H3C604	NA	NA	MarR/EmrR-family transcriptional regulator	101	NA	NA	NA	NA
CCNA_00115	24	10	1	N-starvation	21	686	278	-0.0892931	-0.0585906	0	-1.30312	A0A0H3C2S9	NA	NA	TolB protein	1109	NA	hydrolase activity, acting on carbon-nitrogen (but not peptide) bonds [GO:0016810]	NA	NA
CCNA_00115	24	11	2	N-starvation	21	686	285	-0.0559074	-0.035305	0	-1.26725	A0A0H3C2S9	NA	NA	TolB protein	1109	NA	hydrolase activity, acting on carbon-nitrogen (but not peptide) bonds [GO:0016810]	NA	NA
CCNA_00115	24	12	3	N-starvation	21	686	253	0.0273509	0.022582	0	-1.43907	A0A0H3C2S9	NA	NA	TolB protein	1109	NA	hydrolase activity, acting on carbon-nitrogen (but not peptide) bonds [GO:0016810]	NA	NA
CCNA_00115	24	13	4	N-starvation	21	686	289	-0.18	-0.148616	0	-1.24714	A0A0H3C2S9	NA	NA	TolB protein	1109	NA	hydrolase activity, acting on carbon-nitrogen (but not peptide) bonds [GO:0016810]	NA	NA
CCNA_00115	24	14	1	P-starvation	21	686	238	-0.235573	-0.145768	0	-1.52725	A0A0H3C2S9	NA	NA	TolB protein	1109	NA	hydrolase activity, acting on carbon-nitrogen (but not peptide) bonds [GO:0016810]	NA	NA
CCNA_00115	24	15	2	P-starvation	21	686	224	-0.0757095	-0.0640416	0	-1.61471	A0A0H3C2S9	NA	NA	TolB protein	1109	NA	hydrolase activity, acting on carbon-nitrogen (but not peptide) bonds [GO:0016810]	NA	NA
CCNA_00115	24	16	3	P-starvation	21	686	188	-0.179953	-0.111351	0	-1.86748	A0A0H3C2S9	NA	NA	TolB protein	1109	NA	hydrolase activity, acting on carbon-nitrogen (but not peptide) bonds [GO:0016810]	NA	NA
CCNA_00115	24	17	4	P-starvation	21	686	169	-0.150865	-0.0976132	0	-2.02119	A0A0H3C2S9	NA	NA	TolB protein	1109	NA	hydrolase activity, acting on carbon-nitrogen (but not peptide) bonds [GO:0016810]	NA	NA
CCNA_00115	41	18	1	C-recovery	21	686	318	-0.0462185	-0.0291866	0	-1.10918	A0A0H3C2S9	NA	NA	TolB protein	1109	NA	hydrolase activity, acting on carbon-nitrogen (but not peptide) bonds [GO:0016810]	NA	NA
CCNA_00115	41	19	2	C-recovery	21	686	463	0.0996106	0.0637919	0	-0.567196	A0A0H3C2S9	NA	NA	TolB protein	1109	NA	hydrolase activity, acting on carbon-nitrogen (but not peptide) bonds [GO:0016810]	NA	NA
CCNA_00115	16	2	1	M2G	21	686	339	-0.0201706	-0.017062	0	-1.01692	A0A0H3C2S9	NA	NA	TolB protein	1109	NA	hydrolase activity, acting on carbon-nitrogen (but not peptide) bonds [GO:0016810]	NA	NA
CCNA_00115	41	20	3	C-recovery	21	686	295	0.0262518	0.0162441	0	-1.21749	A0A0H3C2S9	NA	NA	TolB protein	1109	NA	hydrolase activity, acting on carbon-nitrogen (but not peptide) bonds [GO:0016810]	NA	NA
CCNA_00115	41	21	4	C-recovery	21	686	359	0.0402186	0.0248865	0	-0.934225	A0A0H3C2S9	NA	NA	TolB protein	1109	NA	hydrolase activity, acting on carbon-nitrogen (but not peptide) bonds [GO:0016810]	NA	NA
CCNA_00115	41	22	1	N-recovery	21	686	312	0.0912571	0.0753455	0	-1.13666	A0A0H3C2S9	NA	NA	TolB protein	1109	NA	hydrolase activity, acting on carbon-nitrogen (but not peptide) bonds [GO:0016810]	NA	NA
CCNA_00115	41	23	2	N-recovery	21	686	285	0.11483	0.0735383	0	-1.26725	A0A0H3C2S9	NA	NA	TolB protein	1109	NA	hydrolase activity, acting on carbon-nitrogen (but not peptide) bonds [GO:0016810]	NA	NA
CCNA_00115	41	24	3	N-recovery	21	686	267	-0.315737	-0.202202	0	-1.36137	A0A0H3C2S9	NA	NA	TolB protein	1109	NA	hydrolase activity, acting on carbon-nitrogen (but not peptide) bonds [GO:0016810]	NA	NA
CCNA_00115	41	25	4	N-recovery	21	686	397	-0.0823821	-0.0709552	0	-0.78907	A0A0H3C2S9	NA	NA	TolB protein	1109	NA	hydrolase activity, acting on carbon-nitrogen (but not peptide) bonds [GO:0016810]	NA	NA
CCNA_00115	41	26	1	P-recovery	21	686	367	0.206911	0.130663	0	-0.902429	A0A0H3C2S9	NA	NA	TolB protein	1109	NA	hydrolase activity, acting on carbon-nitrogen (but not peptide) bonds [GO:0016810]	NA	NA
CCNA_00115	41	27	2	P-recovery	21	686	268	-0.14542	-0.0918311	0	-1.35598	A0A0H3C2S9	NA	NA	TolB protein	1109	NA	hydrolase activity, acting on carbon-nitrogen (but not peptide) bonds [GO:0016810]	NA	NA
CCNA_00115	41	28	3	P-recovery	21	686	391	0.0601574	0.0479952	0	-0.81104	A0A0H3C2S9	NA	NA	TolB protein	1109	NA	hydrolase activity, acting on carbon-nitrogen (but not peptide) bonds [GO:0016810]	NA	NA
CCNA_00115	41	29	4	P-recovery	21	686	408	-0.0685526	-0.0668787	0	-0.749639	A0A0H3C2S9	NA	NA	TolB protein	1109	NA	hydrolase activity, acting on carbon-nitrogen (but not peptide) bonds [GO:0016810]	NA	NA
CCNA_00115	16	3	2	M2G	21	686	391	0.0118107	0.00975137	0	-0.81104	A0A0H3C2S9	NA	NA	TolB protein	1109	NA	hydrolase activity, acting on carbon-nitrogen (but not peptide) bonds [GO:0016810]	NA	NA
CCNA_00115	16	4	3	M2G	21	686	225	-0.115785	-0.0716454	0	-1.60828	A0A0H3C2S9	NA	NA	TolB protein	1109	NA	hydrolase activity, acting on carbon-nitrogen (but not peptide) bonds [GO:0016810]	NA	NA
CCNA_00115	16	5	4	M2G	21	686	276	-0.0259541	-0.0207068	0	-1.31354	A0A0H3C2S9	NA	NA	TolB protein	1109	NA	hydrolase activity, acting on carbon-nitrogen (but not peptide) bonds [GO:0016810]	NA	NA
CCNA_00115	24	6	1	C-starvation	21	686	260	-0.327439	-0.209696	0	-1.3997	A0A0H3C2S9	NA	NA	TolB protein	1109	NA	hydrolase activity, acting on carbon-nitrogen (but not peptide) bonds [GO:0016810]	NA	NA
CCNA_00115	24	7	2	C-starvation	21	686	357	-0.0435066	-0.0368016	0	-0.942285	A0A0H3C2S9	NA	NA	TolB protein	1109	NA	hydrolase activity, acting on carbon-nitrogen (but not peptide) bonds [GO:0016810]	NA	NA
CCNA_00115	24	8	3	C-starvation	21	686	341	-0.243406	-0.194196	0	-1.00844	A0A0H3C2S9	NA	NA	TolB protein	1109	NA	hydrolase activity, acting on carbon-nitrogen (but not peptide) bonds [GO:0016810]	NA	NA
CCNA_00115	24	9	4	C-starvation	21	686	368	-0.0300191	-0.02395	0	-0.898503	A0A0H3C2S9	NA	NA	TolB protein	1109	NA	hydrolase activity, acting on carbon-nitrogen (but not peptide) bonds [GO:0016810]	NA	NA
CCNA_00118	24	10	1	N-starvation	4	64	31	0.209219	0.187891	0	-1.0458	A0A0H3C4I9	NA	NA	Porphyrin biosynthesis protein	747	NA	NA	NA	NA
CCNA_00118	24	11	2	N-starvation	4	64	27	-0.0328006	-0.029457	0	-1.24511	A0A0H3C4I9	NA	NA	Porphyrin biosynthesis protein	747	NA	NA	NA	NA
CCNA_00118	24	12	3	N-starvation	4	64	28	0.239005	0.225832	0	-1.19265	A0A0H3C4I9	NA	NA	Porphyrin biosynthesis protein	747	NA	NA	NA	NA
CCNA_00118	24	13	4	N-starvation	4	64	23	-0.309419	-0.204892	0	-1.47644	A0A0H3C4I9	NA	NA	Porphyrin biosynthesis protein	747	NA	NA	NA	NA
CCNA_00118	24	14	1	P-starvation	4	64	30	0.159354	0.186228	0	-1.09311	A0A0H3C4I9	NA	NA	Porphyrin biosynthesis protein	747	NA	NA	NA	NA
CCNA_00118	24	15	2	P-starvation	4	64	35	0.628651	0.594003	0	-0.870717	A0A0H3C4I9	NA	NA	Porphyrin biosynthesis protein	747	NA	NA	NA	NA
CCNA_00118	24	16	3	P-starvation	4	64	22	0.113387	0.107138	0	-1.54057	A0A0H3C4I9	NA	NA	Porphyrin biosynthesis protein	747	NA	NA	NA	NA
CCNA_00118	24	17	4	P-starvation	4	64	18	0.031642	0.0261249	0	-1.83007	A0A0H3C4I9	NA	NA	Porphyrin biosynthesis protein	747	NA	NA	NA	NA
CCNA_00118	41	18	1	C-recovery	4	64	40	0.390292	0.401146	0	-0.678072	A0A0H3C4I9	NA	NA	Porphyrin biosynthesis protein	747	NA	NA	NA	NA
CCNA_00118	41	19	2	C-recovery	4	64	48	0.262247	0.316525	0	-0.415037	A0A0H3C4I9	NA	NA	Porphyrin biosynthesis protein	747	NA	NA	NA	NA
CCNA_00118	16	2	1	M2G	4	64	36	0.241437	0.263031	0	-0.830075	A0A0H3C4I9	NA	NA	Porphyrin biosynthesis protein	747	NA	NA	NA	NA
CCNA_00118	41	20	3	C-recovery	4	64	31	0.185192	0.190342	0	-1.0458	A0A0H3C4I9	NA	NA	Porphyrin biosynthesis protein	747	NA	NA	NA	NA
CCNA_00118	41	21	4	C-recovery	4	64	41	0.236616	0.195359	0	-0.642448	A0A0H3C4I9	NA	NA	Porphyrin biosynthesis protein	747	NA	NA	NA	NA
CCNA_00118	41	22	1	N-recovery	4	64	35	0.304167	0.34592	0	-0.870717	A0A0H3C4I9	NA	NA	Porphyrin biosynthesis protein	747	NA	NA	NA	NA
CCNA_00118	41	23	2	N-recovery	4	64	27	0.0834485	0.0688985	0	-1.24511	A0A0H3C4I9	NA	NA	Porphyrin biosynthesis protein	747	NA	NA	NA	NA
CCNA_00118	41	24	3	N-recovery	4	64	33	0.131638	0.139301	0	-0.955606	A0A0H3C4I9	NA	NA	Porphyrin biosynthesis protein	747	NA	NA	NA	NA
CCNA_00118	41	25	4	N-recovery	4	64	49	0.188007	0.247949	0	-0.38529	A0A0H3C4I9	NA	NA	Porphyrin biosynthesis protein	747	NA	NA	NA	NA
CCNA_00118	41	26	1	P-recovery	4	64	35	0.303899	0.31235	0	-0.870717	A0A0H3C4I9	NA	NA	Porphyrin biosynthesis protein	747	NA	NA	NA	NA
CCNA_00118	41	27	2	P-recovery	4	64	34	0.415819	0.427383	0	-0.912537	A0A0H3C4I9	NA	NA	Porphyrin biosynthesis protein	747	NA	NA	NA	NA
CCNA_00118	41	28	3	P-recovery	4	64	37	0.139137	0.147237	0	-0.790547	A0A0H3C4I9	NA	NA	Porphyrin biosynthesis protein	747	NA	NA	NA	NA
CCNA_00118	41	29	4	P-recovery	4	64	46	0.199607	0.17926	0	-0.476438	A0A0H3C4I9	NA	NA	Porphyrin biosynthesis protein	747	NA	NA	NA	NA
CCNA_00118	16	3	2	M2G	4	64	44	0.27905	0.328042	0	-0.540568	A0A0H3C4I9	NA	NA	Porphyrin biosynthesis protein	747	NA	NA	NA	NA
CCNA_00118	16	4	3	M2G	4	64	27	0.400563	0.378485	0	-1.24511	A0A0H3C4I9	NA	NA	Porphyrin biosynthesis protein	747	NA	NA	NA	NA
CCNA_00118	16	5	4	M2G	4	64	30	0.228451	0.21586	0	-1.09311	A0A0H3C4I9	NA	NA	Porphyrin biosynthesis protein	747	NA	NA	NA	NA
CCNA_00118	24	6	1	C-starvation	4	64	24	-0.146042	-0.150103	0	-1.41504	A0A0H3C4I9	NA	NA	Porphyrin biosynthesis protein	747	NA	NA	NA	NA
CCNA_00118	24	7	2	C-starvation	4	64	43	0.278806	0.230194	0	-0.573735	A0A0H3C4I9	NA	NA	Porphyrin biosynthesis protein	747	NA	NA	NA	NA
CCNA_00118	24	8	3	C-starvation	4	64	41	0.0955985	0.112699	0	-0.642448	A0A0H3C4I9	NA	NA	Porphyrin biosynthesis protein	747	NA	NA	NA	NA
CCNA_00118	24	9	4	C-starvation	4	64	29	-0.262441	-0.298466	0	-1.14202	A0A0H3C4I9	NA	NA	Porphyrin biosynthesis protein	747	NA	NA	NA	NA
CCNA_00120	24	10	1	N-starvation	3	84	36	-0.0237257	-0.0149825	0	-1.22239	A0A0H3C608	NA	NA	Putative acetyltransferase	172	NA	acetyltransferase activity [GO:0016407]	NA	NA
CCNA_00120	24	11	2	N-starvation	3	84	50	0.410335	0.338789	0	-0.748461	A0A0H3C608	NA	NA	Putative acetyltransferase	172	NA	acetyltransferase activity [GO:0016407]	NA	NA
CCNA_00120	24	12	3	N-starvation	3	84	31	-0.054361	-0.0448826	0	-1.43812	A0A0H3C608	NA	NA	Putative acetyltransferase	172	NA	acetyltransferase activity [GO:0016407]	NA	NA
CCNA_00120	24	13	4	N-starvation	3	84	47	0.214045	0.135167	0	-0.837729	A0A0H3C608	NA	NA	Putative acetyltransferase	172	NA	acetyltransferase activity [GO:0016407]	NA	NA
CCNA_00120	24	14	1	P-starvation	3	84	41	0.253208	0.26025	0	-1.03477	A0A0H3C608	NA	NA	Putative acetyltransferase	172	NA	acetyltransferase activity [GO:0016407]	NA	NA
CCNA_00120	24	15	2	P-starvation	3	84	41	0.372829	0.307823	0	-1.03477	A0A0H3C608	NA	NA	Putative acetyltransferase	172	NA	acetyltransferase activity [GO:0016407]	NA	NA
CCNA_00120	24	16	3	P-starvation	3	84	29	0.113454	0.0716452	0	-1.53434	A0A0H3C608	NA	NA	Putative acetyltransferase	172	NA	acetyltransferase activity [GO:0016407]	NA	NA
CCNA_00120	24	17	4	P-starvation	3	84	24	0.0284475	0.0179644	0	-1.80735	A0A0H3C608	NA	NA	Putative acetyltransferase	172	NA	acetyltransferase activity [GO:0016407]	NA	NA
CCNA_00120	41	18	1	C-recovery	3	84	52	0.340146	0.349606	0	-0.691878	A0A0H3C608	NA	NA	Putative acetyltransferase	172	NA	acetyltransferase activity [GO:0016407]	NA	NA
CCNA_00120	41	19	2	C-recovery	3	84	57	0.0602817	0.0380673	0	-0.559427	A0A0H3C608	NA	NA	Putative acetyltransferase	172	NA	acetyltransferase activity [GO:0016407]	NA	NA
CCNA_00120	16	2	1	M2G	3	84	40	-0.0504737	-0.0476918	0	-1.07039	A0A0H3C608	NA	NA	Putative acetyltransferase	172	NA	acetyltransferase activity [GO:0016407]	NA	NA
CCNA_00120	41	20	3	C-recovery	3	84	34	-0.0795352	-0.0656675	0	-1.30485	A0A0H3C608	NA	NA	Putative acetyltransferase	172	NA	acetyltransferase activity [GO:0016407]	NA	NA
CCNA_00120	41	21	4	C-recovery	3	84	49	0.136578	0.112764	0	-0.777608	A0A0H3C608	NA	NA	Putative acetyltransferase	172	NA	acetyltransferase activity [GO:0016407]	NA	NA
CCNA_00120	41	22	1	N-recovery	3	84	41	0.0300877	0.0248416	0	-1.03477	A0A0H3C608	NA	NA	Putative acetyltransferase	172	NA	acetyltransferase activity [GO:0016407]	NA	NA
CCNA_00120	41	23	2	N-recovery	3	84	38	0.14788	0.122095	0	-1.14439	A0A0H3C608	NA	NA	Putative acetyltransferase	172	NA	acetyltransferase activity [GO:0016407]	NA	NA
CCNA_00120	41	24	3	N-recovery	3	84	60	0.569164	0.537795	0	-0.485427	A0A0H3C608	NA	NA	Putative acetyltransferase	172	NA	acetyltransferase activity [GO:0016407]	NA	NA
CCNA_00120	41	25	4	N-recovery	3	84	50	-0.11985	-0.0756841	0	-0.748461	A0A0H3C608	NA	NA	Putative acetyltransferase	172	NA	acetyltransferase activity [GO:0016407]	NA	NA
CCNA_00120	41	26	1	P-recovery	3	84	36	-0.0712805	-0.0776558	0	-1.22239	A0A0H3C608	NA	NA	Putative acetyltransferase	172	NA	acetyltransferase activity [GO:0016407]	NA	NA
CCNA_00120	41	27	2	P-recovery	3	84	26	-0.325165	-0.307243	0	-1.69188	A0A0H3C608	NA	NA	Putative acetyltransferase	172	NA	acetyltransferase activity [GO:0016407]	NA	NA
CCNA_00120	41	28	3	P-recovery	3	84	48	0.140443	0.173197	0	-0.807355	A0A0H3C608	NA	NA	Putative acetyltransferase	172	NA	acetyltransferase activity [GO:0016407]	NA	NA
CCNA_00120	41	29	4	P-recovery	3	84	48	-0.0884492	-0.0963599	0	-0.807355	A0A0H3C608	NA	NA	Putative acetyltransferase	172	NA	acetyltransferase activity [GO:0016407]	NA	NA
CCNA_00120	16	3	2	M2G	3	84	47	-0.0261909	-0.0247473	0	-0.837729	A0A0H3C608	NA	NA	Putative acetyltransferase	172	NA	acetyltransferase activity [GO:0016407]	NA	NA
CCNA_00120	16	4	3	M2G	3	84	26	-0.144191	-0.11905	0	-1.69188	A0A0H3C608	NA	NA	Putative acetyltransferase	172	NA	acetyltransferase activity [GO:0016407]	NA	NA
CCNA_00120	16	5	4	M2G	3	84	52	0.555775	0.571231	0	-0.691878	A0A0H3C608	NA	NA	Putative acetyltransferase	172	NA	acetyltransferase activity [GO:0016407]	NA	NA
CCNA_00120	24	6	1	C-starvation	3	84	34	-0.0926385	-0.0875327	0	-1.30485	A0A0H3C608	NA	NA	Putative acetyltransferase	172	NA	acetyltransferase activity [GO:0016407]	NA	NA
CCNA_00120	24	7	2	C-starvation	3	84	54	0.220397	0.226527	0	-0.63743	A0A0H3C608	NA	NA	Putative acetyltransferase	172	NA	acetyltransferase activity [GO:0016407]	NA	NA
CCNA_00120	24	8	3	C-starvation	3	84	51	-0.0770276	-0.0635972	0	-0.719892	A0A0H3C608	NA	NA	Putative acetyltransferase	172	NA	acetyltransferase activity [GO:0016407]	NA	NA
CCNA_00120	24	9	4	C-starvation	3	84	42	-0.133303	-0.0841797	0	-1	A0A0H3C608	NA	NA	Putative acetyltransferase	172	NA	acetyltransferase activity [GO:0016407]	NA	NA
CCNA_00121	24	10	1	N-starvation	3	76	36	0.117225	0.0764438	0	-1.078	A0A0H3C2T4	NA	NA	DUF4440 domain-containing protein	152	NA	NA	NA	NA
CCNA_00121	24	11	2	N-starvation	3	76	15	-1.16096	-0.757076	0	-2.34104	A0A0H3C2T4	NA	NA	DUF4440 domain-containing protein	152	NA	NA	NA	NA
CCNA_00121	24	12	3	N-starvation	3	76	14	-1.00975	-0.658473	0	-2.44057	A0A0H3C2T4	NA	NA	DUF4440 domain-containing protein	152	NA	NA	NA	NA
CCNA_00121	24	13	4	N-starvation	3	76	33	-0.147133	-0.0959477	0	-1.20353	A0A0H3C2T4	NA	NA	DUF4440 domain-containing protein	152	NA	NA	NA	NA
CCNA_00121	24	14	1	P-starvation	3	76	26	-0.280197	-0.33819	0	-1.54749	A0A0H3C2T4	NA	NA	DUF4440 domain-containing protein	152	NA	NA	NA	NA
CCNA_00121	24	15	2	P-starvation	3	76	26	-0.134403	-0.0876464	0	-1.54749	A0A0H3C2T4	NA	NA	DUF4440 domain-containing protein	152	NA	NA	NA	NA
CCNA_00121	24	16	3	P-starvation	3	76	22	-0.264282	-0.172342	0	-1.7885	A0A0H3C2T4	NA	NA	DUF4440 domain-containing protein	152	NA	NA	NA	NA
CCNA_00121	24	17	4	P-starvation	3	76	19	-0.169544	-0.148083	0	-2	A0A0H3C2T4	NA	NA	DUF4440 domain-containing protein	152	NA	NA	NA	NA
CCNA_00121	41	18	1	C-recovery	3	76	25	-0.603465	-0.527078	0	-1.60407	A0A0H3C2T4	NA	NA	DUF4440 domain-containing protein	152	NA	NA	NA	NA
CCNA_00121	41	19	2	C-recovery	3	76	49	0.017369	0.0151704	0	-0.633218	A0A0H3C2T4	NA	NA	DUF4440 domain-containing protein	152	NA	NA	NA	NA
CCNA_00121	16	2	1	M2G	3	76	27	-0.533158	-0.34768	0	-1.49304	A0A0H3C2T4	NA	NA	DUF4440 domain-containing protein	152	NA	NA	NA	NA
CCNA_00121	41	20	3	C-recovery	3	76	22	-0.654524	-0.426824	0	-1.7885	A0A0H3C2T4	NA	NA	DUF4440 domain-containing protein	152	NA	NA	NA	NA
CCNA_00121	41	21	4	C-recovery	3	76	31	-0.424288	-0.276684	0	-1.29373	A0A0H3C2T4	NA	NA	DUF4440 domain-containing protein	152	NA	NA	NA	NA
CCNA_00121	41	22	1	N-recovery	3	76	19	-0.824497	-0.720131	0	-2	A0A0H3C2T4	NA	NA	DUF4440 domain-containing protein	152	NA	NA	NA	NA
CCNA_00121	41	23	2	N-recovery	3	76	25	-0.399968	-0.260825	0	-1.60407	A0A0H3C2T4	NA	NA	DUF4440 domain-containing protein	152	NA	NA	NA	NA
CCNA_00121	41	24	3	N-recovery	3	76	27	-0.503256	-0.439553	0	-1.49304	A0A0H3C2T4	NA	NA	DUF4440 domain-containing protein	152	NA	NA	NA	NA
CCNA_00121	41	25	4	N-recovery	3	76	40	-0.262246	-0.171014	0	-0.925999	A0A0H3C2T4	NA	NA	DUF4440 domain-containing protein	152	NA	NA	NA	NA
CCNA_00121	41	26	1	P-recovery	3	76	41	0.0597344	0.0521731	0	-0.890376	A0A0H3C2T4	NA	NA	DUF4440 domain-containing protein	152	NA	NA	NA	NA
CCNA_00121	41	27	2	P-recovery	3	76	26	-0.319508	-0.279064	0	-1.54749	A0A0H3C2T4	NA	NA	DUF4440 domain-containing protein	152	NA	NA	NA	NA
CCNA_00121	41	28	3	P-recovery	3	76	32	-0.484282	-0.315807	0	-1.24793	A0A0H3C2T4	NA	NA	DUF4440 domain-containing protein	152	NA	NA	NA	NA
CCNA_00121	41	29	4	P-recovery	3	76	53	0.0808621	0.0975983	0	-0.520007	A0A0H3C2T4	NA	NA	DUF4440 domain-containing protein	152	NA	NA	NA	NA
CCNA_00121	16	3	2	M2G	3	76	41	-0.289641	-0.252978	0	-0.890376	A0A0H3C2T4	NA	NA	DUF4440 domain-containing protein	152	NA	NA	NA	NA
CCNA_00121	16	4	3	M2G	3	76	21	-0.282233	-0.184048	0	-1.85561	A0A0H3C2T4	NA	NA	DUF4440 domain-containing protein	152	NA	NA	NA	NA
CCNA_00121	16	5	4	M2G	3	76	35	0.239459	0.209148	0	-1.11864	A0A0H3C2T4	NA	NA	DUF4440 domain-containing protein	152	NA	NA	NA	NA
CCNA_00121	24	6	1	C-starvation	3	76	22	-0.665099	-0.58091	0	-1.7885	A0A0H3C2T4	NA	NA	DUF4440 domain-containing protein	152	NA	NA	NA	NA
CCNA_00121	24	7	2	C-starvation	3	76	20	-1.00848	-1.12547	0	-1.926	A0A0H3C2T4	NA	NA	DUF4440 domain-containing protein	152	NA	NA	NA	NA
CCNA_00121	24	8	3	C-starvation	3	76	24	-0.911206	-0.795865	0	-1.66297	A0A0H3C2T4	NA	NA	DUF4440 domain-containing protein	152	NA	NA	NA	NA
CCNA_00121	24	9	4	C-starvation	3	76	33	-0.375658	-0.382616	0	-1.20353	A0A0H3C2T4	NA	NA	DUF4440 domain-containing protein	152	NA	NA	NA	NA
CCNA_00124	24	10	1	N-starvation	6	145	59	-0.0665303	-0.0649057	0	-1.29727	A0A0H3C597	NA	NA	Lipoprotein transmembrane	195	NA	NA	NA	NA
CCNA_00124	24	11	2	N-starvation	6	145	57	-0.397933	-0.336606	0	-1.34702	A0A0H3C597	NA	NA	Lipoprotein transmembrane	195	NA	NA	NA	NA
CCNA_00124	24	12	3	N-starvation	6	145	53	-0.228355	-0.146241	0	-1.45199	A0A0H3C597	NA	NA	Lipoprotein transmembrane	195	NA	NA	NA	NA
CCNA_00124	24	13	4	N-starvation	6	145	39	-0.794494	-0.508804	0	-1.89451	A0A0H3C597	NA	NA	Lipoprotein transmembrane	195	NA	NA	NA	NA
CCNA_00124	24	14	1	P-starvation	6	145	75	0.252109	0.161454	0	-0.95109	A0A0H3C597	NA	NA	Lipoprotein transmembrane	195	NA	NA	NA	NA
CCNA_00124	24	15	2	P-starvation	6	145	43	-0.375972	-0.240777	0	-1.75364	A0A0H3C597	NA	NA	Lipoprotein transmembrane	195	NA	NA	NA	NA
CCNA_00124	24	16	3	P-starvation	6	145	47	0.0730372	0.0467739	0	-1.62532	A0A0H3C597	NA	NA	Lipoprotein transmembrane	195	NA	NA	NA	NA
CCNA_00124	24	17	4	P-starvation	6	145	58	0.535733	0.34309	0	-1.32193	A0A0H3C597	NA	NA	Lipoprotein transmembrane	195	NA	NA	NA	NA
CCNA_00124	41	18	1	C-recovery	6	145	53	-0.339051	-0.217132	0	-1.45199	A0A0H3C597	NA	NA	Lipoprotein transmembrane	195	NA	NA	NA	NA
CCNA_00124	41	19	2	C-recovery	6	145	114	0.393474	0.251986	0	-0.347019	A0A0H3C597	NA	NA	Lipoprotein transmembrane	195	NA	NA	NA	NA
CCNA_00124	16	2	1	M2G	6	145	53	-0.441234	-0.282572	0	-1.45199	A0A0H3C597	NA	NA	Lipoprotein transmembrane	195	NA	NA	NA	NA
CCNA_00124	41	20	3	C-recovery	6	145	74	0.267422	0.226209	0	-0.970456	A0A0H3C597	NA	NA	Lipoprotein transmembrane	195	NA	NA	NA	NA
CCNA_00124	41	21	4	C-recovery	6	145	79	0.0614298	0.0393404	0	-0.876128	A0A0H3C597	NA	NA	Lipoprotein transmembrane	195	NA	NA	NA	NA
CCNA_00124	41	22	1	N-recovery	6	145	80	0.342702	0.334334	0	-0.857981	A0A0H3C597	NA	NA	Lipoprotein transmembrane	195	NA	NA	NA	NA
CCNA_00124	41	23	2	N-recovery	6	145	52	-0.107799	-0.0690358	0	-1.47947	A0A0H3C597	NA	NA	Lipoprotein transmembrane	195	NA	NA	NA	NA
CCNA_00124	41	24	3	N-recovery	6	145	81	0.279711	0.17913	0	-0.840059	A0A0H3C597	NA	NA	Lipoprotein transmembrane	195	NA	NA	NA	NA
CCNA_00124	41	25	4	N-recovery	6	145	92	0.176736	0.113184	0	-0.656347	A0A0H3C597	NA	NA	Lipoprotein transmembrane	195	NA	NA	NA	NA
CCNA_00124	41	26	1	P-recovery	6	145	64	-0.0752797	-0.063678	0	-1.17991	A0A0H3C597	NA	NA	Lipoprotein transmembrane	195	NA	NA	NA	NA
CCNA_00124	41	27	2	P-recovery	6	145	60	-0.0438186	-0.028062	0	-1.27302	A0A0H3C597	NA	NA	Lipoprotein transmembrane	195	NA	NA	NA	NA
CCNA_00124	41	28	3	P-recovery	6	145	89	0.129223	0.126068	0	-0.704176	A0A0H3C597	NA	NA	Lipoprotein transmembrane	195	NA	NA	NA	NA
CCNA_00124	41	29	4	P-recovery	6	145	82	-0.0255185	-0.0215858	0	-0.822357	A0A0H3C597	NA	NA	Lipoprotein transmembrane	195	NA	NA	NA	NA
CCNA_00124	16	3	2	M2G	6	145	72	-0.180863	-0.152989	0	-1.00998	A0A0H3C597	NA	NA	Lipoprotein transmembrane	195	NA	NA	NA	NA
CCNA_00124	16	4	3	M2G	6	145	45	-0.0477168	-0.040363	0	-1.68806	A0A0H3C597	NA	NA	Lipoprotein transmembrane	195	NA	NA	NA	NA
CCNA_00124	16	5	4	M2G	6	145	43	-0.370899	-0.327582	0	-1.75364	A0A0H3C597	NA	NA	Lipoprotein transmembrane	195	NA	NA	NA	NA
CCNA_00124	24	6	1	C-starvation	6	145	67	0.072299	0.0463012	0	-1.11382	A0A0H3C597	NA	NA	Lipoprotein transmembrane	195	NA	NA	NA	NA
CCNA_00124	24	7	2	C-starvation	6	145	75	-0.0432483	-0.0421922	0	-0.95109	A0A0H3C597	NA	NA	Lipoprotein transmembrane	195	NA	NA	NA	NA
CCNA_00124	24	8	3	C-starvation	6	145	98	0.201728	0.129189	0	-0.565199	A0A0H3C597	NA	NA	Lipoprotein transmembrane	195	NA	NA	NA	NA
CCNA_00124	24	9	4	C-starvation	6	145	71	-0.215777	-0.138186	0	-1.03016	A0A0H3C597	NA	NA	Lipoprotein transmembrane	195	NA	NA	NA	NA
CCNA_00125	24	10	1	N-starvation	9	236	101	0.0320183	0.025545	0	-1.22443	A0A0H3C614	NA	NA	Amino acid efflux permease	222	NA	NA	amino acid transport [GO:0006865]	plasma membrane [GO:0005886]
CCNA_00125	24	11	2	N-starvation	9	236	120	0.0343267	0.0295653	0	-0.975752	A0A0H3C614	NA	NA	Amino acid efflux permease	222	NA	NA	amino acid transport [GO:0006865]	plasma membrane [GO:0005886]
CCNA_00125	24	12	3	N-starvation	9	236	86	-0.104568	-0.0681905	0	-1.45638	A0A0H3C614	NA	NA	Amino acid efflux permease	222	NA	NA	amino acid transport [GO:0006865]	plasma membrane [GO:0005886]
CCNA_00125	24	13	4	N-starvation	9	236	116	-0.116076	-0.11601	0	-1.02466	A0A0H3C614	NA	NA	Amino acid efflux permease	222	NA	NA	amino acid transport [GO:0006865]	plasma membrane [GO:0005886]
CCNA_00125	24	14	1	P-starvation	9	236	105	0.179995	0.155029	0	-1.1684	A0A0H3C614	NA	NA	Amino acid efflux permease	222	NA	NA	amino acid transport [GO:0006865]	plasma membrane [GO:0005886]
CCNA_00125	24	15	2	P-starvation	9	236	93	0.0970035	0.060024	0	-1.34348	A0A0H3C614	NA	NA	Amino acid efflux permease	222	NA	NA	amino acid transport [GO:0006865]	plasma membrane [GO:0005886]
CCNA_00125	24	16	3	P-starvation	9	236	92	0.385715	0.259636	0	-1.35908	A0A0H3C614	NA	NA	Amino acid efflux permease	222	NA	NA	amino acid transport [GO:0006865]	plasma membrane [GO:0005886]
CCNA_00125	24	17	4	P-starvation	9	236	82	0.280271	0.173427	0	-1.52509	A0A0H3C614	NA	NA	Amino acid efflux permease	222	NA	NA	amino acid transport [GO:0006865]	plasma membrane [GO:0005886]
CCNA_00125	41	18	1	C-recovery	9	236	121	0.0262198	0.0255796	0	-0.96378	A0A0H3C614	NA	NA	Amino acid efflux permease	222	NA	NA	amino acid transport [GO:0006865]	plasma membrane [GO:0005886]
CCNA_00125	41	19	2	C-recovery	9	236	174	0.0382045	0.0337427	0	-0.4397	A0A0H3C614	NA	NA	Amino acid efflux permease	222	NA	NA	amino acid transport [GO:0006865]	plasma membrane [GO:0005886]
CCNA_00125	16	2	1	M2G	9	236	139	0.156501	0.134794	0	-0.763702	A0A0H3C614	NA	NA	Amino acid efflux permease	222	NA	NA	amino acid transport [GO:0006865]	plasma membrane [GO:0005886]
CCNA_00125	41	20	3	C-recovery	9	236	105	-0.12818	-0.102266	0	-1.1684	A0A0H3C614	NA	NA	Amino acid efflux permease	222	NA	NA	amino acid transport [GO:0006865]	plasma membrane [GO:0005886]
CCNA_00125	41	21	4	C-recovery	9	236	123	-0.100688	-0.0651471	0	-0.940129	A0A0H3C614	NA	NA	Amino acid efflux permease	222	NA	NA	amino acid transport [GO:0006865]	plasma membrane [GO:0005886]
CCNA_00125	41	22	1	N-recovery	9	236	122	-0.0383841	-0.0237514	0	-0.951906	A0A0H3C614	NA	NA	Amino acid efflux permease	222	NA	NA	amino acid transport [GO:0006865]	plasma membrane [GO:0005886]
CCNA_00125	41	23	2	N-recovery	9	236	115	0.226773	0.146727	0	-1.03715	A0A0H3C614	NA	NA	Amino acid efflux permease	222	NA	NA	amino acid transport [GO:0006865]	plasma membrane [GO:0005886]
CCNA_00125	41	24	3	N-recovery	9	236	138	0.179918	0.11133	0	-0.774119	A0A0H3C614	NA	NA	Amino acid efflux permease	222	NA	NA	amino acid transport [GO:0006865]	plasma membrane [GO:0005886]
CCNA_00125	41	25	4	N-recovery	9	236	186	0.228691	0.223107	0	-0.343484	A0A0H3C614	NA	NA	Amino acid efflux permease	222	NA	NA	amino acid transport [GO:0006865]	plasma membrane [GO:0005886]
[truncated: 49,487 more rows]

## Sheet: Column descriptions
Column	Description
Locus ID	Locus identifier
[truncated: 22 more rows]
