# Supplementary material for: Polyphosphate synthesis is essential for phosphate and ATP homeostasis during nutrient upshift
Source: Proc Natl Acad Sci U S A. 2026 Jun 3;123(23):e2531128123. doi: 10.1073/pnas.2531128123 (PMC13250506; doi:10.1073/pnas.2531128123)
Supplement: Supplementary file 4 — Dataset S03 (XLSX) [file pnas.2531128123.sd03.xlsx]

## Sheet: Table
Locus ID	Time	Treatment	Mean of Normalized Gene Fitness	SD of Normalized Gene Fitness	p-value Normalized Gene Fitness	Significant	UniProt Entry	Gene Name	Gene Synonyms	Protein Names	Protein Length	Function	GO Biological Process	GO Molecular Function	GO Cellular Component
CCNA_00003	24	C-starvation	0.279486	0.202301	0.0699729	No	B8GWW0	aroE	NA	Shikimate dehydrogenase (NADP(+)) (SDH) (EC 1.1.1.25)	285	FUNCTION: Involved in the biosynthesis of the chorismate, which leads to the biosynthesis of aromatic amino acids. Catalyzes the reversible NADPH linked reduction of 3-dehydroshikimate (DHSA) to yield shikimate (SA). {ECO:0000255|HAMAP-Rule:MF_00222}.	amino acid biosynthetic process [GO:0008652]; aromatic amino acid family biosynthetic process [GO:0009073]; chorismate biosynthetic process [GO:0009423]; shikimate metabolic process [GO:0019632]	NADP binding [GO:0050661]; shikimate 3-dehydrogenase (NADP+) activity [GO:0004764]	NA
CCNA_00003	41	C-recovery	0.342275	0.139237	0.0161192	Yes	B8GWW0	aroE	NA	Shikimate dehydrogenase (NADP(+)) (SDH) (EC 1.1.1.25)	285	FUNCTION: Involved in the biosynthesis of the chorismate, which leads to the biosynthesis of aromatic amino acids. Catalyzes the reversible NADPH linked reduction of 3-dehydroshikimate (DHSA) to yield shikimate (SA). {ECO:0000255|HAMAP-Rule:MF_00222}.	amino acid biosynthetic process [GO:0008652]; aromatic amino acid family biosynthetic process [GO:0009073]; chorismate biosynthetic process [GO:0009423]; shikimate metabolic process [GO:0019632]	NADP binding [GO:0050661]; shikimate 3-dehydrogenase (NADP+) activity [GO:0004764]	NA
CCNA_00003	16	M2G	0.0288625	0.232531	0.819966	No	B8GWW0	aroE	NA	Shikimate dehydrogenase (NADP(+)) (SDH) (EC 1.1.1.25)	285	FUNCTION: Involved in the biosynthesis of the chorismate, which leads to the biosynthesis of aromatic amino acids. Catalyzes the reversible NADPH linked reduction of 3-dehydroshikimate (DHSA) to yield shikimate (SA). {ECO:0000255|HAMAP-Rule:MF_00222}.	amino acid biosynthetic process [GO:0008652]; aromatic amino acid family biosynthetic process [GO:0009073]; chorismate biosynthetic process [GO:0009423]; shikimate metabolic process [GO:0019632]	NADP binding [GO:0050661]; shikimate 3-dehydrogenase (NADP+) activity [GO:0004764]	NA
CCNA_00003	24	N-starvation	0.453659	0.301579	0.057277	No	B8GWW0	aroE	NA	Shikimate dehydrogenase (NADP(+)) (SDH) (EC 1.1.1.25)	285	FUNCTION: Involved in the biosynthesis of the chorismate, which leads to the biosynthesis of aromatic amino acids. Catalyzes the reversible NADPH linked reduction of 3-dehydroshikimate (DHSA) to yield shikimate (SA). {ECO:0000255|HAMAP-Rule:MF_00222}.	amino acid biosynthetic process [GO:0008652]; aromatic amino acid family biosynthetic process [GO:0009073]; chorismate biosynthetic process [GO:0009423]; shikimate metabolic process [GO:0019632]	NADP binding [GO:0050661]; shikimate 3-dehydrogenase (NADP+) activity [GO:0004764]	NA
CCNA_00003	41	N-recovery	0.235274	0.177836	0.0772596	No	B8GWW0	aroE	NA	Shikimate dehydrogenase (NADP(+)) (SDH) (EC 1.1.1.25)	285	FUNCTION: Involved in the biosynthesis of the chorismate, which leads to the biosynthesis of aromatic amino acids. Catalyzes the reversible NADPH linked reduction of 3-dehydroshikimate (DHSA) to yield shikimate (SA). {ECO:0000255|HAMAP-Rule:MF_00222}.	amino acid biosynthetic process [GO:0008652]; aromatic amino acid family biosynthetic process [GO:0009073]; chorismate biosynthetic process [GO:0009423]; shikimate metabolic process [GO:0019632]	NADP binding [GO:0050661]; shikimate 3-dehydrogenase (NADP+) activity [GO:0004764]	NA
CCNA_00003	24	P-starvation	0.242427	0.250691	0.148572	No	B8GWW0	aroE	NA	Shikimate dehydrogenase (NADP(+)) (SDH) (EC 1.1.1.25)	285	FUNCTION: Involved in the biosynthesis of the chorismate, which leads to the biosynthesis of aromatic amino acids. Catalyzes the reversible NADPH linked reduction of 3-dehydroshikimate (DHSA) to yield shikimate (SA). {ECO:0000255|HAMAP-Rule:MF_00222}.	amino acid biosynthetic process [GO:0008652]; aromatic amino acid family biosynthetic process [GO:0009073]; chorismate biosynthetic process [GO:0009423]; shikimate metabolic process [GO:0019632]	NADP binding [GO:0050661]; shikimate 3-dehydrogenase (NADP+) activity [GO:0004764]	NA
CCNA_00003	41	P-recovery	0.019588	0.274456	0.895543	No	B8GWW0	aroE	NA	Shikimate dehydrogenase (NADP(+)) (SDH) (EC 1.1.1.25)	285	FUNCTION: Involved in the biosynthesis of the chorismate, which leads to the biosynthesis of aromatic amino acids. Catalyzes the reversible NADPH linked reduction of 3-dehydroshikimate (DHSA) to yield shikimate (SA). {ECO:0000255|HAMAP-Rule:MF_00222}.	amino acid biosynthetic process [GO:0008652]; aromatic amino acid family biosynthetic process [GO:0009073]; chorismate biosynthetic process [GO:0009423]; shikimate metabolic process [GO:0019632]	NADP binding [GO:0050661]; shikimate 3-dehydrogenase (NADP+) activity [GO:0004764]	NA
CCNA_00012	24	C-starvation	0.0738406	0.209057	0.530851	No	A0A0H3C2I6	mutS	NA	DNA mismatch repair protein MutS	903	FUNCTION: This protein is involved in the repair of mismatches in DNA. It is possible that it carries out the mismatch recognition step. This protein has a weak ATPase activity. {ECO:0000256|ARBA:ARBA00024647, ECO:0000256|HAMAP-Rule:MF_00096}.	mismatch repair [GO:0006298]	ATP binding [GO:0005524]; ATP-dependent DNA damage sensor activity [GO:0140664]; damaged DNA binding [GO:0003684]; mismatched DNA binding [GO:0030983]	NA
CCNA_00012	41	C-recovery	0.202839	0.701288	0.603512	No	A0A0H3C2I6	mutS	NA	DNA mismatch repair protein MutS	903	FUNCTION: This protein is involved in the repair of mismatches in DNA. It is possible that it carries out the mismatch recognition step. This protein has a weak ATPase activity. {ECO:0000256|ARBA:ARBA00024647, ECO:0000256|HAMAP-Rule:MF_00096}.	mismatch repair [GO:0006298]	ATP binding [GO:0005524]; ATP-dependent DNA damage sensor activity [GO:0140664]; damaged DNA binding [GO:0003684]; mismatched DNA binding [GO:0030983]	NA
CCNA_00012	16	M2G	0.0944546	0.42231	0.684967	No	A0A0H3C2I6	mutS	NA	DNA mismatch repair protein MutS	903	FUNCTION: This protein is involved in the repair of mismatches in DNA. It is possible that it carries out the mismatch recognition step. This protein has a weak ATPase activity. {ECO:0000256|ARBA:ARBA00024647, ECO:0000256|HAMAP-Rule:MF_00096}.	mismatch repair [GO:0006298]	ATP binding [GO:0005524]; ATP-dependent DNA damage sensor activity [GO:0140664]; damaged DNA binding [GO:0003684]; mismatched DNA binding [GO:0030983]	NA
CCNA_00012	24	N-starvation	0.108613	0.375292	0.603307	No	A0A0H3C2I6	mutS	NA	DNA mismatch repair protein MutS	903	FUNCTION: This protein is involved in the repair of mismatches in DNA. It is possible that it carries out the mismatch recognition step. This protein has a weak ATPase activity. {ECO:0000256|ARBA:ARBA00024647, ECO:0000256|HAMAP-Rule:MF_00096}.	mismatch repair [GO:0006298]	ATP binding [GO:0005524]; ATP-dependent DNA damage sensor activity [GO:0140664]; damaged DNA binding [GO:0003684]; mismatched DNA binding [GO:0030983]	NA
CCNA_00012	41	N-recovery	-0.0646529	0.299999	0.695547	No	A0A0H3C2I6	mutS	NA	DNA mismatch repair protein MutS	903	FUNCTION: This protein is involved in the repair of mismatches in DNA. It is possible that it carries out the mismatch recognition step. This protein has a weak ATPase activity. {ECO:0000256|ARBA:ARBA00024647, ECO:0000256|HAMAP-Rule:MF_00096}.	mismatch repair [GO:0006298]	ATP binding [GO:0005524]; ATP-dependent DNA damage sensor activity [GO:0140664]; damaged DNA binding [GO:0003684]; mismatched DNA binding [GO:0030983]	NA
CCNA_00012	24	P-starvation	-0.00419108	0.294395	0.979073	No	A0A0H3C2I6	mutS	NA	DNA mismatch repair protein MutS	903	FUNCTION: This protein is involved in the repair of mismatches in DNA. It is possible that it carries out the mismatch recognition step. This protein has a weak ATPase activity. {ECO:0000256|ARBA:ARBA00024647, ECO:0000256|HAMAP-Rule:MF_00096}.	mismatch repair [GO:0006298]	ATP binding [GO:0005524]; ATP-dependent DNA damage sensor activity [GO:0140664]; damaged DNA binding [GO:0003684]; mismatched DNA binding [GO:0030983]	NA
CCNA_00012	41	P-recovery	0.224685	0.371746	0.313319	No	A0A0H3C2I6	mutS	NA	DNA mismatch repair protein MutS	903	FUNCTION: This protein is involved in the repair of mismatches in DNA. It is possible that it carries out the mismatch recognition step. This protein has a weak ATPase activity. {ECO:0000256|ARBA:ARBA00024647, ECO:0000256|HAMAP-Rule:MF_00096}.	mismatch repair [GO:0006298]	ATP binding [GO:0005524]; ATP-dependent DNA damage sensor activity [GO:0140664]; damaged DNA binding [GO:0003684]; mismatched DNA binding [GO:0030983]	NA
CCNA_00018	24	C-starvation	-0.17712	0.294213	0.314914	No	A0A0H3C5R8	moaA	NA	GTP 3',8-cyclase (EC 4.1.99.22) (Molybdenum cofactor biosynthesis protein A)	349	FUNCTION: Catalyzes the cyclization of GTP to (8S)-3',8-cyclo-7,8-dihydroguanosine 5'-triphosphate. {ECO:0000256|HAMAP-Rule:MF_01225}.	Mo-molybdopterin cofactor biosynthetic process [GO:0006777]	4 iron, 4 sulfur cluster binding [GO:0051539]; GTP 3',8'-cyclase activity [GO:0061798]; GTP binding [GO:0005525]; metal ion binding [GO:0046872]; S-adenosyl-L-methionine binding [GO:1904047]	molybdopterin synthase complex [GO:0019008]
CCNA_00018	41	C-recovery	0.0773717	0.347113	0.685951	No	A0A0H3C5R8	moaA	NA	GTP 3',8-cyclase (EC 4.1.99.22) (Molybdenum cofactor biosynthesis protein A)	349	FUNCTION: Catalyzes the cyclization of GTP to (8S)-3',8-cyclo-7,8-dihydroguanosine 5'-triphosphate. {ECO:0000256|HAMAP-Rule:MF_01225}.	Mo-molybdopterin cofactor biosynthetic process [GO:0006777]	4 iron, 4 sulfur cluster binding [GO:0051539]; GTP 3',8'-cyclase activity [GO:0061798]; GTP binding [GO:0005525]; metal ion binding [GO:0046872]; S-adenosyl-L-methionine binding [GO:1904047]	molybdopterin synthase complex [GO:0019008]
CCNA_00018	16	M2G	0.32319	0.234304	0.0702274	No	A0A0H3C5R8	moaA	NA	GTP 3',8-cyclase (EC 4.1.99.22) (Molybdenum cofactor biosynthesis protein A)	349	FUNCTION: Catalyzes the cyclization of GTP to (8S)-3',8-cyclo-7,8-dihydroguanosine 5'-triphosphate. {ECO:0000256|HAMAP-Rule:MF_01225}.	Mo-molybdopterin cofactor biosynthetic process [GO:0006777]	4 iron, 4 sulfur cluster binding [GO:0051539]; GTP 3',8'-cyclase activity [GO:0061798]; GTP binding [GO:0005525]; metal ion binding [GO:0046872]; S-adenosyl-L-methionine binding [GO:1904047]	molybdopterin synthase complex [GO:0019008]
CCNA_00018	24	N-starvation	0.0683708	0.106783	0.29038	No	A0A0H3C5R8	moaA	NA	GTP 3',8-cyclase (EC 4.1.99.22) (Molybdenum cofactor biosynthesis protein A)	349	FUNCTION: Catalyzes the cyclization of GTP to (8S)-3',8-cyclo-7,8-dihydroguanosine 5'-triphosphate. {ECO:0000256|HAMAP-Rule:MF_01225}.	Mo-molybdopterin cofactor biosynthetic process [GO:0006777]	4 iron, 4 sulfur cluster binding [GO:0051539]; GTP 3',8'-cyclase activity [GO:0061798]; GTP binding [GO:0005525]; metal ion binding [GO:0046872]; S-adenosyl-L-methionine binding [GO:1904047]	molybdopterin synthase complex [GO:0019008]
CCNA_00018	41	N-recovery	-0.099589	0.233679	0.456657	No	A0A0H3C5R8	moaA	NA	GTP 3',8-cyclase (EC 4.1.99.22) (Molybdenum cofactor biosynthesis protein A)	349	FUNCTION: Catalyzes the cyclization of GTP to (8S)-3',8-cyclo-7,8-dihydroguanosine 5'-triphosphate. {ECO:0000256|HAMAP-Rule:MF_01225}.	Mo-molybdopterin cofactor biosynthetic process [GO:0006777]	4 iron, 4 sulfur cluster binding [GO:0051539]; GTP 3',8'-cyclase activity [GO:0061798]; GTP binding [GO:0005525]; metal ion binding [GO:0046872]; S-adenosyl-L-methionine binding [GO:1904047]	molybdopterin synthase complex [GO:0019008]
CCNA_00018	24	P-starvation	-0.17173	0.352914	0.402228	No	A0A0H3C5R8	moaA	NA	GTP 3',8-cyclase (EC 4.1.99.22) (Molybdenum cofactor biosynthesis protein A)	349	FUNCTION: Catalyzes the cyclization of GTP to (8S)-3',8-cyclo-7,8-dihydroguanosine 5'-triphosphate. {ECO:0000256|HAMAP-Rule:MF_01225}.	Mo-molybdopterin cofactor biosynthetic process [GO:0006777]	4 iron, 4 sulfur cluster binding [GO:0051539]; GTP 3',8'-cyclase activity [GO:0061798]; GTP binding [GO:0005525]; metal ion binding [GO:0046872]; S-adenosyl-L-methionine binding [GO:1904047]	molybdopterin synthase complex [GO:0019008]
CCNA_00018	41	P-recovery	0.0319294	0.103476	0.580821	No	A0A0H3C5R8	moaA	NA	GTP 3',8-cyclase (EC 4.1.99.22) (Molybdenum cofactor biosynthesis protein A)	349	FUNCTION: Catalyzes the cyclization of GTP to (8S)-3',8-cyclo-7,8-dihydroguanosine 5'-triphosphate. {ECO:0000256|HAMAP-Rule:MF_01225}.	Mo-molybdopterin cofactor biosynthetic process [GO:0006777]	4 iron, 4 sulfur cluster binding [GO:0051539]; GTP 3',8'-cyclase activity [GO:0061798]; GTP binding [GO:0005525]; metal ion binding [GO:0046872]; S-adenosyl-L-methionine binding [GO:1904047]	molybdopterin synthase complex [GO:0019008]
CCNA_00019	24	C-starvation	-0.550424	0.347381	0.0505198	No	A0A0H3C2J2	NA	NA	Molybdopterin-guanine dinucleotide biosynthesis protein A	210	NA	NA	NA	NA
CCNA_00019	41	C-recovery	-0.38799	0.301051	0.0819522	No	A0A0H3C2J2	NA	NA	Molybdopterin-guanine dinucleotide biosynthesis protein A	210	NA	NA	NA	NA
CCNA_00019	16	M2G	-0.00492261	0.267642	0.972967	No	A0A0H3C2J2	NA	NA	Molybdopterin-guanine dinucleotide biosynthesis protein A	210	NA	NA	NA	NA
CCNA_00019	24	N-starvation	-0.236069	0.467949	0.387318	No	A0A0H3C2J2	NA	NA	Molybdopterin-guanine dinucleotide biosynthesis protein A	210	NA	NA	NA	NA
CCNA_00019	41	N-recovery	-0.02474	0.579417	0.937326	No	A0A0H3C2J2	NA	NA	Molybdopterin-guanine dinucleotide biosynthesis protein A	210	NA	NA	NA	NA
CCNA_00019	24	P-starvation	-0.395496	0.267646	0.0597665	No	A0A0H3C2J2	NA	NA	Molybdopterin-guanine dinucleotide biosynthesis protein A	210	NA	NA	NA	NA
CCNA_00019	41	P-recovery	-0.159833	0.321245	0.393039	No	A0A0H3C2J2	NA	NA	Molybdopterin-guanine dinucleotide biosynthesis protein A	210	NA	NA	NA	NA
CCNA_00021	24	C-starvation	-0.14176	0.402476	0.531921	No	A0A0H3C4A2	NA	NA	Putative aerobic-type carbon monoxide dehydrogenase, large subunit CoxL (EC 1.2.5.2)	730	NA	NA	aldehyde dehydrogenase (quinone) activity [GO:0047113]	NA
CCNA_00021	41	C-recovery	-0.315998	0.379592	0.194515	No	A0A0H3C4A2	NA	NA	Putative aerobic-type carbon monoxide dehydrogenase, large subunit CoxL (EC 1.2.5.2)	730	NA	NA	aldehyde dehydrogenase (quinone) activity [GO:0047113]	NA
CCNA_00021	16	M2G	-0.0998311	0.0987513	0.13641	No	A0A0H3C4A2	NA	NA	Putative aerobic-type carbon monoxide dehydrogenase, large subunit CoxL (EC 1.2.5.2)	730	NA	NA	aldehyde dehydrogenase (quinone) activity [GO:0047113]	NA
CCNA_00021	24	N-starvation	-0.107369	0.0763181	0.0670852	No	A0A0H3C4A2	NA	NA	Putative aerobic-type carbon monoxide dehydrogenase, large subunit CoxL (EC 1.2.5.2)	730	NA	NA	aldehyde dehydrogenase (quinone) activity [GO:0047113]	NA
CCNA_00021	41	N-recovery	-0.157826	0.342013	0.424115	No	A0A0H3C4A2	NA	NA	Putative aerobic-type carbon monoxide dehydrogenase, large subunit CoxL (EC 1.2.5.2)	730	NA	NA	aldehyde dehydrogenase (quinone) activity [GO:0047113]	NA
CCNA_00021	24	P-starvation	-0.389323	0.911786	0.455884	No	A0A0H3C4A2	NA	NA	Putative aerobic-type carbon monoxide dehydrogenase, large subunit CoxL (EC 1.2.5.2)	730	NA	NA	aldehyde dehydrogenase (quinone) activity [GO:0047113]	NA
CCNA_00021	41	P-recovery	0.112196	0.130872	0.184932	No	A0A0H3C4A2	NA	NA	Putative aerobic-type carbon monoxide dehydrogenase, large subunit CoxL (EC 1.2.5.2)	730	NA	NA	aldehyde dehydrogenase (quinone) activity [GO:0047113]	NA
CCNA_00022	24	C-starvation	-0.463233	0.181557	0.0145552	Yes	A0A0H3C536	NA	NA	Putative aerobic-type carbon monoxide dehydrogenase, small subunit CoxS (EC 1.2.5.2)	176	NA	NA	2 iron, 2 sulfur cluster binding [GO:0051537]; aldehyde dehydrogenase (quinone) activity [GO:0047113]; metal ion binding [GO:0046872]	NA
CCNA_00022	41	C-recovery	0.0444191	0.260274	0.755367	No	A0A0H3C536	NA	NA	Putative aerobic-type carbon monoxide dehydrogenase, small subunit CoxS (EC 1.2.5.2)	176	NA	NA	2 iron, 2 sulfur cluster binding [GO:0051537]; aldehyde dehydrogenase (quinone) activity [GO:0047113]; metal ion binding [GO:0046872]	NA
CCNA_00022	16	M2G	-0.0819261	0.103789	0.212519	No	A0A0H3C536	NA	NA	Putative aerobic-type carbon monoxide dehydrogenase, small subunit CoxS (EC 1.2.5.2)	176	NA	NA	2 iron, 2 sulfur cluster binding [GO:0051537]; aldehyde dehydrogenase (quinone) activity [GO:0047113]; metal ion binding [GO:0046872]	NA
CCNA_00022	24	N-starvation	-0.271288	0.193479	0.0676108	No	A0A0H3C536	NA	NA	Putative aerobic-type carbon monoxide dehydrogenase, small subunit CoxS (EC 1.2.5.2)	176	NA	NA	2 iron, 2 sulfur cluster binding [GO:0051537]; aldehyde dehydrogenase (quinone) activity [GO:0047113]; metal ion binding [GO:0046872]	NA
CCNA_00022	41	N-recovery	-0.246028	0.213485	0.10452	No	A0A0H3C536	NA	NA	Putative aerobic-type carbon monoxide dehydrogenase, small subunit CoxS (EC 1.2.5.2)	176	NA	NA	2 iron, 2 sulfur cluster binding [GO:0051537]; aldehyde dehydrogenase (quinone) activity [GO:0047113]; metal ion binding [GO:0046872]	NA
CCNA_00022	24	P-starvation	-0.119365	0.236001	0.386247	No	A0A0H3C536	NA	NA	Putative aerobic-type carbon monoxide dehydrogenase, small subunit CoxS (EC 1.2.5.2)	176	NA	NA	2 iron, 2 sulfur cluster binding [GO:0051537]; aldehyde dehydrogenase (quinone) activity [GO:0047113]; metal ion binding [GO:0046872]	NA
CCNA_00022	41	P-recovery	0.0610474	0.162319	0.506573	No	A0A0H3C536	NA	NA	Putative aerobic-type carbon monoxide dehydrogenase, small subunit CoxS (EC 1.2.5.2)	176	NA	NA	2 iron, 2 sulfur cluster binding [GO:0051537]; aldehyde dehydrogenase (quinone) activity [GO:0047113]; metal ion binding [GO:0046872]	NA
CCNA_00025	24	C-starvation	-0.723023	0.267002	0.0123474	Yes	A0A0H3C3L7	NA	NA	Major facilitator superfamily transporter	550	NA	NA	transmembrane transporter activity [GO:0022857]	membrane [GO:0016020]
CCNA_00025	41	C-recovery	-0.387756	0.214042	0.0361664	Yes	A0A0H3C3L7	NA	NA	Major facilitator superfamily transporter	550	NA	NA	transmembrane transporter activity [GO:0022857]	membrane [GO:0016020]
CCNA_00025	16	M2G	-0.366534	0.328861	0.112089	No	A0A0H3C3L7	NA	NA	Major facilitator superfamily transporter	550	NA	NA	transmembrane transporter activity [GO:0022857]	membrane [GO:0016020]
CCNA_00025	24	N-starvation	-0.702977	0.059456	0.000165713	Yes	A0A0H3C3L7	NA	NA	Major facilitator superfamily transporter	550	NA	NA	transmembrane transporter activity [GO:0022857]	membrane [GO:0016020]
CCNA_00025	41	N-recovery	-0.296019	0.209123	0.0661319	No	A0A0H3C3L7	NA	NA	Major facilitator superfamily transporter	550	NA	NA	transmembrane transporter activity [GO:0022857]	membrane [GO:0016020]
CCNA_00025	24	P-starvation	-0.650754	0.594412	0.116301	No	A0A0H3C3L7	NA	NA	Major facilitator superfamily transporter	550	NA	NA	transmembrane transporter activity [GO:0022857]	membrane [GO:0016020]
CCNA_00025	41	P-recovery	-0.538032	0.142892	0.00485377	Yes	A0A0H3C3L7	NA	NA	Major facilitator superfamily transporter	550	NA	NA	transmembrane transporter activity [GO:0022857]	membrane [GO:0016020]
CCNA_00026	24	C-starvation	-0.32448	0.163017	0.0283608	Yes	A0A0H3C4A7	NA	NA	histidine kinase (EC 2.7.13.3)	900	NA	regulation of DNA-templated transcription [GO:0006355]	phosphorelay sensor kinase activity [GO:0000155]	NA
CCNA_00026	41	C-recovery	-0.085594	0.104436	0.199709	No	A0A0H3C4A7	NA	NA	histidine kinase (EC 2.7.13.3)	900	NA	regulation of DNA-templated transcription [GO:0006355]	phosphorelay sensor kinase activity [GO:0000155]	NA
CCNA_00026	16	M2G	-0.0998795	0.186803	0.363306	No	A0A0H3C4A7	NA	NA	histidine kinase (EC 2.7.13.3)	900	NA	regulation of DNA-templated transcription [GO:0006355]	phosphorelay sensor kinase activity [GO:0000155]	NA
CCNA_00026	24	N-starvation	-0.100018	0.2036	0.398302	No	A0A0H3C4A7	NA	NA	histidine kinase (EC 2.7.13.3)	900	NA	regulation of DNA-templated transcription [GO:0006355]	phosphorelay sensor kinase activity [GO:0000155]	NA
CCNA_00026	41	N-recovery	-0.253107	0.236542	0.121846	No	A0A0H3C4A7	NA	NA	histidine kinase (EC 2.7.13.3)	900	NA	regulation of DNA-templated transcription [GO:0006355]	phosphorelay sensor kinase activity [GO:0000155]	NA
CCNA_00026	24	P-starvation	-0.399442	0.364063	0.115781	No	A0A0H3C4A7	NA	NA	histidine kinase (EC 2.7.13.3)	900	NA	regulation of DNA-templated transcription [GO:0006355]	phosphorelay sensor kinase activity [GO:0000155]	NA
CCNA_00026	41	P-recovery	-0.120769	0.134513	0.170421	No	A0A0H3C4A7	NA	NA	histidine kinase (EC 2.7.13.3)	900	NA	regulation of DNA-templated transcription [GO:0006355]	phosphorelay sensor kinase activity [GO:0000155]	NA
CCNA_00027	24	C-starvation	-0.4078	0.385139	0.124456	No	A0A0H3C539	NA	NA	PKHD-type hydroxylase CCNA_00027 (EC 1.14.11.-)	229	NA	NA	2-oxoglutarate-dependent dioxygenase activity [GO:0016706]; iron ion binding [GO:0005506]; L-ascorbic acid binding [GO:0031418]	NA
CCNA_00027	41	C-recovery	0.103913	0.384691	0.626558	No	A0A0H3C539	NA	NA	PKHD-type hydroxylase CCNA_00027 (EC 1.14.11.-)	229	NA	NA	2-oxoglutarate-dependent dioxygenase activity [GO:0016706]; iron ion binding [GO:0005506]; L-ascorbic acid binding [GO:0031418]	NA
CCNA_00027	16	M2G	-0.277659	0.139777	0.0285113	Yes	A0A0H3C539	NA	NA	PKHD-type hydroxylase CCNA_00027 (EC 1.14.11.-)	229	NA	NA	2-oxoglutarate-dependent dioxygenase activity [GO:0016706]; iron ion binding [GO:0005506]; L-ascorbic acid binding [GO:0031418]	NA
CCNA_00027	24	N-starvation	-0.251937	0.264173	0.152521	No	A0A0H3C539	NA	NA	PKHD-type hydroxylase CCNA_00027 (EC 1.14.11.-)	229	NA	NA	2-oxoglutarate-dependent dioxygenase activity [GO:0016706]; iron ion binding [GO:0005506]; L-ascorbic acid binding [GO:0031418]	NA
CCNA_00027	41	N-recovery	-0.421204	0.288105	0.0612995	No	A0A0H3C539	NA	NA	PKHD-type hydroxylase CCNA_00027 (EC 1.14.11.-)	229	NA	NA	2-oxoglutarate-dependent dioxygenase activity [GO:0016706]; iron ion binding [GO:0005506]; L-ascorbic acid binding [GO:0031418]	NA
CCNA_00027	24	P-starvation	-0.72134	0.384548	0.0330793	Yes	A0A0H3C539	NA	NA	PKHD-type hydroxylase CCNA_00027 (EC 1.14.11.-)	229	NA	NA	2-oxoglutarate-dependent dioxygenase activity [GO:0016706]; iron ion binding [GO:0005506]; L-ascorbic acid binding [GO:0031418]	NA
CCNA_00027	41	P-recovery	-0.252646	0.276841	0.165459	No	A0A0H3C539	NA	NA	PKHD-type hydroxylase CCNA_00027 (EC 1.14.11.-)	229	NA	NA	2-oxoglutarate-dependent dioxygenase activity [GO:0016706]; iron ion binding [GO:0005506]; L-ascorbic acid binding [GO:0031418]	NA
CCNA_00028	24	C-starvation	0.1614	0.0743214	0.0225305	Yes	A0A0H3C5S7	NA	NA	TonB-dependent receptor	773	NA	NA	siderophore uptake transmembrane transporter activity [GO:0015344]; signaling receptor activity [GO:0038023]	cell outer membrane [GO:0009279]
CCNA_00028	41	C-recovery	0.469403	0.0533987	0.000401144	Yes	A0A0H3C5S7	NA	NA	TonB-dependent receptor	773	NA	NA	siderophore uptake transmembrane transporter activity [GO:0015344]; signaling receptor activity [GO:0038023]	cell outer membrane [GO:0009279]
CCNA_00028	16	M2G	0.230431	0.112076	0.0260481	Yes	A0A0H3C5S7	NA	NA	TonB-dependent receptor	773	NA	NA	siderophore uptake transmembrane transporter activity [GO:0015344]; signaling receptor activity [GO:0038023]	cell outer membrane [GO:0009279]
CCNA_00028	24	N-starvation	-0.0478791	0.383818	0.81909	No	A0A0H3C5S7	NA	NA	TonB-dependent receptor	773	NA	NA	siderophore uptake transmembrane transporter activity [GO:0015344]; signaling receptor activity [GO:0038023]	cell outer membrane [GO:0009279]
CCNA_00028	41	N-recovery	-0.0661034	0.178216	0.511986	No	A0A0H3C5S7	NA	NA	TonB-dependent receptor	773	NA	NA	siderophore uptake transmembrane transporter activity [GO:0015344]; signaling receptor activity [GO:0038023]	cell outer membrane [GO:0009279]
CCNA_00028	24	P-starvation	0.266036	0.229294	0.103039	No	A0A0H3C5S7	NA	NA	TonB-dependent receptor	773	NA	NA	siderophore uptake transmembrane transporter activity [GO:0015344]; signaling receptor activity [GO:0038023]	cell outer membrane [GO:0009279]
CCNA_00028	41	P-recovery	0.211425	0.197498	0.121733	No	A0A0H3C5S7	NA	NA	TonB-dependent receptor	773	NA	NA	siderophore uptake transmembrane transporter activity [GO:0015344]; signaling receptor activity [GO:0038023]	cell outer membrane [GO:0009279]
CCNA_00029	24	C-starvation	0.0770798	0.421517	0.738837	No	A0A0H3C2K2	NA	NA	Lysine exporter protein	210	NA	amino acid transport [GO:0006865]	NA	plasma membrane [GO:0005886]
CCNA_00029	41	C-recovery	-0.168012	0.493786	0.544998	No	A0A0H3C2K2	NA	NA	Lysine exporter protein	210	NA	amino acid transport [GO:0006865]	NA	plasma membrane [GO:0005886]
CCNA_00029	16	M2G	-0.0846767	0.575808	0.787846	No	A0A0H3C2K2	NA	NA	Lysine exporter protein	210	NA	amino acid transport [GO:0006865]	NA	plasma membrane [GO:0005886]
CCNA_00029	24	N-starvation	-0.151255	0.323683	0.418945	No	A0A0H3C2K2	NA	NA	Lysine exporter protein	210	NA	amino acid transport [GO:0006865]	NA	plasma membrane [GO:0005886]
CCNA_00029	41	N-recovery	-0.00871683	0.213342	0.940018	No	A0A0H3C2K2	NA	NA	Lysine exporter protein	210	NA	amino acid transport [GO:0006865]	NA	plasma membrane [GO:0005886]
CCNA_00029	24	P-starvation	-0.509598	0.370302	0.0706038	No	A0A0H3C2K2	NA	NA	Lysine exporter protein	210	NA	amino acid transport [GO:0006865]	NA	plasma membrane [GO:0005886]
CCNA_00029	41	P-recovery	-0.124298	0.282164	0.443173	No	A0A0H3C2K2	NA	NA	Lysine exporter protein	210	NA	amino acid transport [GO:0006865]	NA	plasma membrane [GO:0005886]
CCNA_00030	24	C-starvation	-0.0341819	0.229036	0.784813	No	A0A0H3C3L9	NA	NA	Ribonuclease T2 (EC 3.1.27.-)	244	NA	NA	ribonuclease T2 activity [GO:0033897]; RNA binding [GO:0003723]	NA
CCNA_00030	41	C-recovery	-0.089181	0.206822	0.451896	No	A0A0H3C3L9	NA	NA	Ribonuclease T2 (EC 3.1.27.-)	244	NA	NA	ribonuclease T2 activity [GO:0033897]; RNA binding [GO:0003723]	NA
CCNA_00030	16	M2G	0.00295644	0.152197	0.971451	No	A0A0H3C3L9	NA	NA	Ribonuclease T2 (EC 3.1.27.-)	244	NA	NA	ribonuclease T2 activity [GO:0033897]; RNA binding [GO:0003723]	NA
CCNA_00030	24	N-starvation	-0.176255	0.171387	0.131899	No	A0A0H3C3L9	NA	NA	Ribonuclease T2 (EC 3.1.27.-)	244	NA	NA	ribonuclease T2 activity [GO:0033897]; RNA binding [GO:0003723]	NA
CCNA_00030	41	N-recovery	-0.240917	0.230603	0.127845	No	A0A0H3C3L9	NA	NA	Ribonuclease T2 (EC 3.1.27.-)	244	NA	NA	ribonuclease T2 activity [GO:0033897]; RNA binding [GO:0003723]	NA
CCNA_00030	24	P-starvation	-0.158617	0.316812	0.390453	No	A0A0H3C3L9	NA	NA	Ribonuclease T2 (EC 3.1.27.-)	244	NA	NA	ribonuclease T2 activity [GO:0033897]; RNA binding [GO:0003723]	NA
CCNA_00030	41	P-recovery	-0.129236	0.189234	0.265362	No	A0A0H3C3L9	NA	NA	Ribonuclease T2 (EC 3.1.27.-)	244	NA	NA	ribonuclease T2 activity [GO:0033897]; RNA binding [GO:0003723]	NA
CCNA_00035	24	C-starvation	0.0194213	0.118602	0.764811	No	A0A0H3C5T2	truB	NA	tRNA pseudouridine synthase B (EC 5.4.99.25) (tRNA pseudouridine(55) synthase) (Psi55 synthase) (tRNA pseudouridylate synthase) (tRNA-uridine isomerase)	310	FUNCTION: Responsible for synthesis of pseudouridine from uracil-55 in the psi GC loop of transfer RNAs. {ECO:0000256|HAMAP-Rule:MF_01080}.	tRNA pseudouridine synthesis [GO:0031119]	lyase activity [GO:0016829]; RNA binding [GO:0003723]; tRNA pseudouridine synthase activity [GO:0106029]	NA
CCNA_00035	41	C-recovery	0.372529	0.123244	0.00907804	Yes	A0A0H3C5T2	truB	NA	tRNA pseudouridine synthase B (EC 5.4.99.25) (tRNA pseudouridine(55) synthase) (Psi55 synthase) (tRNA pseudouridylate synthase) (tRNA-uridine isomerase)	310	FUNCTION: Responsible for synthesis of pseudouridine from uracil-55 in the psi GC loop of transfer RNAs. {ECO:0000256|HAMAP-Rule:MF_01080}.	tRNA pseudouridine synthesis [GO:0031119]	lyase activity [GO:0016829]; RNA binding [GO:0003723]; tRNA pseudouridine synthase activity [GO:0106029]	NA
CCNA_00035	16	M2G	0.0206486	0.103946	0.71773	No	A0A0H3C5T2	truB	NA	tRNA pseudouridine synthase B (EC 5.4.99.25) (tRNA pseudouridine(55) synthase) (Psi55 synthase) (tRNA pseudouridylate synthase) (tRNA-uridine isomerase)	310	FUNCTION: Responsible for synthesis of pseudouridine from uracil-55 in the psi GC loop of transfer RNAs. {ECO:0000256|HAMAP-Rule:MF_01080}.	tRNA pseudouridine synthesis [GO:0031119]	lyase activity [GO:0016829]; RNA binding [GO:0003723]; tRNA pseudouridine synthase activity [GO:0106029]	NA
CCNA_00035	24	N-starvation	0.319735	0.122933	0.0138057	Yes	A0A0H3C5T2	truB	NA	tRNA pseudouridine synthase B (EC 5.4.99.25) (tRNA pseudouridine(55) synthase) (Psi55 synthase) (tRNA pseudouridylate synthase) (tRNA-uridine isomerase)	310	FUNCTION: Responsible for synthesis of pseudouridine from uracil-55 in the psi GC loop of transfer RNAs. {ECO:0000256|HAMAP-Rule:MF_01080}.	tRNA pseudouridine synthesis [GO:0031119]	lyase activity [GO:0016829]; RNA binding [GO:0003723]; tRNA pseudouridine synthase activity [GO:0106029]	NA
CCNA_00035	41	N-recovery	0.118609	0.176304	0.271123	No	A0A0H3C5T2	truB	NA	tRNA pseudouridine synthase B (EC 5.4.99.25) (tRNA pseudouridine(55) synthase) (Psi55 synthase) (tRNA pseudouridylate synthase) (tRNA-uridine isomerase)	310	FUNCTION: Responsible for synthesis of pseudouridine from uracil-55 in the psi GC loop of transfer RNAs. {ECO:0000256|HAMAP-Rule:MF_01080}.	tRNA pseudouridine synthesis [GO:0031119]	lyase activity [GO:0016829]; RNA binding [GO:0003723]; tRNA pseudouridine synthase activity [GO:0106029]	NA
CCNA_00035	24	P-starvation	0.325663	0.248246	0.0787492	No	A0A0H3C5T2	truB	NA	tRNA pseudouridine synthase B (EC 5.4.99.25) (tRNA pseudouridine(55) synthase) (Psi55 synthase) (tRNA pseudouridylate synthase) (tRNA-uridine isomerase)	310	FUNCTION: Responsible for synthesis of pseudouridine from uracil-55 in the psi GC loop of transfer RNAs. {ECO:0000256|HAMAP-Rule:MF_01080}.	tRNA pseudouridine synthesis [GO:0031119]	lyase activity [GO:0016829]; RNA binding [GO:0003723]; tRNA pseudouridine synthase activity [GO:0106029]	NA
CCNA_00035	41	P-recovery	0.00439667	0.126301	0.948875	No	A0A0H3C5T2	truB	NA	tRNA pseudouridine synthase B (EC 5.4.99.25) (tRNA pseudouridine(55) synthase) (Psi55 synthase) (tRNA pseudouridylate synthase) (tRNA-uridine isomerase)	310	FUNCTION: Responsible for synthesis of pseudouridine from uracil-55 in the psi GC loop of transfer RNAs. {ECO:0000256|HAMAP-Rule:MF_01080}.	tRNA pseudouridine synthesis [GO:0031119]	lyase activity [GO:0016829]; RNA binding [GO:0003723]; tRNA pseudouridine synthase activity [GO:0106029]	NA
CCNA_00038	24	C-starvation	0.0723797	0.429024	0.758032	No	A0A0H3C3M3	NA	NA	Metalloproteinase inhibitor	191	NA	NA	NA	NA
CCNA_00038	41	C-recovery	0.0215877	0.387883	0.9184	No	A0A0H3C3M3	NA	NA	Metalloproteinase inhibitor	191	NA	NA	NA	NA
CCNA_00038	16	M2G	0.148826	0.27611	0.359982	No	A0A0H3C3M3	NA	NA	Metalloproteinase inhibitor	191	NA	NA	NA	NA
CCNA_00038	24	N-starvation	0.0434916	0.637863	0.900168	No	A0A0H3C3M3	NA	NA	Metalloproteinase inhibitor	191	NA	NA	NA	NA
CCNA_00038	41	N-recovery	-0.168099	0.61222	0.621138	No	A0A0H3C3M3	NA	NA	Metalloproteinase inhibitor	191	NA	NA	NA	NA
CCNA_00038	24	P-starvation	-0.168842	0.644546	0.636583	No	A0A0H3C3M3	NA	NA	Metalloproteinase inhibitor	191	NA	NA	NA	NA
CCNA_00038	41	P-recovery	0.496215	0.3371	0.0603145	No	A0A0H3C3M3	NA	NA	Metalloproteinase inhibitor	191	NA	NA	NA	NA
CCNA_00039	24	C-starvation	0.0421919	0.112032	0.506042	No	A0A0H3C4C3	NA	NA	DUF2939 domain-containing protein	172	NA	NA	NA	NA
CCNA_00039	41	C-recovery	0.278391	0.303382	0.163811	No	A0A0H3C4C3	NA	NA	DUF2939 domain-containing protein	172	NA	NA	NA	NA
CCNA_00039	16	M2G	0.148716	0.267296	0.346958	No	A0A0H3C4C3	NA	NA	DUF2939 domain-containing protein	172	NA	NA	NA	NA
CCNA_00039	24	N-starvation	-0.137462	0.263688	0.373754	No	A0A0H3C4C3	NA	NA	DUF2939 domain-containing protein	172	NA	NA	NA	NA
CCNA_00039	41	N-recovery	0.0335661	0.171951	0.722302	No	A0A0H3C4C3	NA	NA	DUF2939 domain-containing protein	172	NA	NA	NA	NA
CCNA_00039	24	P-starvation	0.127136	0.307476	0.468893	No	A0A0H3C4C3	NA	NA	DUF2939 domain-containing protein	172	NA	NA	NA	NA
CCNA_00039	41	P-recovery	-0.0134194	0.162084	0.879013	No	A0A0H3C4C3	NA	NA	DUF2939 domain-containing protein	172	NA	NA	NA	NA
CCNA_00047	24	C-starvation	-1.28281	0.670587	0.0314471	Yes	B8GX04	trmB	NA	tRNA (guanine-N(7)-)-methyltransferase (EC 2.1.1.33) (tRNA (guanine(46)-N(7))-methyltransferase) (tRNA(m7G46)-methyltransferase)	226	FUNCTION: Catalyzes the formation of N(7)-methylguanine at position 46 (m7G46) in tRNA. {ECO:0000255|HAMAP-Rule:MF_01057}.	NA	tRNA (guanine-N7-)-methyltransferase activity [GO:0008176]	NA
CCNA_00047	41	C-recovery	-1.04805	0.378742	0.0116262	Yes	B8GX04	trmB	NA	tRNA (guanine-N(7)-)-methyltransferase (EC 2.1.1.33) (tRNA (guanine(46)-N(7))-methyltransferase) (tRNA(m7G46)-methyltransferase)	226	FUNCTION: Catalyzes the formation of N(7)-methylguanine at position 46 (m7G46) in tRNA. {ECO:0000255|HAMAP-Rule:MF_01057}.	NA	tRNA (guanine-N7-)-methyltransferase activity [GO:0008176]	NA
CCNA_00047	16	M2G	-0.939657	0.476434	0.029049	Yes	B8GX04	trmB	NA	tRNA (guanine-N(7)-)-methyltransferase (EC 2.1.1.33) (tRNA (guanine(46)-N(7))-methyltransferase) (tRNA(m7G46)-methyltransferase)	226	FUNCTION: Catalyzes the formation of N(7)-methylguanine at position 46 (m7G46) in tRNA. {ECO:0000255|HAMAP-Rule:MF_01057}.	NA	tRNA (guanine-N7-)-methyltransferase activity [GO:0008176]	NA
CCNA_00047	24	N-starvation	-0.938647	0.321899	0.0100432	Yes	B8GX04	trmB	NA	tRNA (guanine-N(7)-)-methyltransferase (EC 2.1.1.33) (tRNA (guanine(46)-N(7))-methyltransferase) (tRNA(m7G46)-methyltransferase)	226	FUNCTION: Catalyzes the formation of N(7)-methylguanine at position 46 (m7G46) in tRNA. {ECO:0000255|HAMAP-Rule:MF_01057}.	NA	tRNA (guanine-N7-)-methyltransferase activity [GO:0008176]	NA
CCNA_00047	41	N-recovery	-0.998047	0.172075	0.00137588	Yes	B8GX04	trmB	NA	tRNA (guanine-N(7)-)-methyltransferase (EC 2.1.1.33) (tRNA (guanine(46)-N(7))-methyltransferase) (tRNA(m7G46)-methyltransferase)	226	FUNCTION: Catalyzes the formation of N(7)-methylguanine at position 46 (m7G46) in tRNA. {ECO:0000255|HAMAP-Rule:MF_01057}.	NA	tRNA (guanine-N7-)-methyltransferase activity [GO:0008176]	NA
CCNA_00047	24	P-starvation	-0.742305	1.12424	0.278356	No	B8GX04	trmB	NA	tRNA (guanine-N(7)-)-methyltransferase (EC 2.1.1.33) (tRNA (guanine(46)-N(7))-methyltransferase) (tRNA(m7G46)-methyltransferase)	226	FUNCTION: Catalyzes the formation of N(7)-methylguanine at position 46 (m7G46) in tRNA. {ECO:0000255|HAMAP-Rule:MF_01057}.	NA	tRNA (guanine-N7-)-methyltransferase activity [GO:0008176]	NA
CCNA_00047	41	P-recovery	-0.764682	0.314353	0.0165878	Yes	B8GX04	trmB	NA	tRNA (guanine-N(7)-)-methyltransferase (EC 2.1.1.33) (tRNA (guanine(46)-N(7))-methyltransferase) (tRNA(m7G46)-methyltransferase)	226	FUNCTION: Catalyzes the formation of N(7)-methylguanine at position 46 (m7G46) in tRNA. {ECO:0000255|HAMAP-Rule:MF_01057}.	NA	tRNA (guanine-N7-)-methyltransferase activity [GO:0008176]	NA
CCNA_00049	24	C-starvation	0.288617	0.307086	0.15674	No	A0A0H3C2L6	hipB	NA	HTH transcriptional regulator	144	NA	NA	DNA binding [GO:0003677]	NA
CCNA_00049	41	C-recovery	0.163007	0.0998597	0.0469641	Yes	A0A0H3C2L6	hipB	NA	HTH transcriptional regulator	144	NA	NA	DNA binding [GO:0003677]	NA
CCNA_00049	16	M2G	0.201384	0.0935377	0.0230552	Yes	A0A0H3C2L6	hipB	NA	HTH transcriptional regulator	144	NA	NA	DNA binding [GO:0003677]	NA
CCNA_00049	24	N-starvation	0.282326	0.199172	0.0659173	No	A0A0H3C2L6	hipB	NA	HTH transcriptional regulator	144	NA	NA	DNA binding [GO:0003677]	NA
CCNA_00049	41	N-recovery	0.32428	0.0396786	0.000498272	Yes	A0A0H3C2L6	hipB	NA	HTH transcriptional regulator	144	NA	NA	DNA binding [GO:0003677]	NA
CCNA_00049	24	P-starvation	0.21132	0.0853239	0.0157927	Yes	A0A0H3C2L6	hipB	NA	HTH transcriptional regulator	144	NA	NA	DNA binding [GO:0003677]	NA
CCNA_00049	41	P-recovery	0.216406	0.330611	0.281736	No	A0A0H3C2L6	hipB	NA	HTH transcriptional regulator	144	NA	NA	DNA binding [GO:0003677]	NA
CCNA_00051	24	C-starvation	-0.159566	0.195461	0.201034	No	A0A0H3C4D4	corC	NA	Magnesium and cobalt efflux protein CorC	308	NA	NA	flavin adenine dinucleotide binding [GO:0050660]	NA
CCNA_00051	41	C-recovery	-0.0370791	0.0476606	0.217571	No	A0A0H3C4D4	corC	NA	Magnesium and cobalt efflux protein CorC	308	NA	NA	flavin adenine dinucleotide binding [GO:0050660]	NA
CCNA_00051	16	M2G	0.231784	0.239592	0.148462	No	A0A0H3C4D4	corC	NA	Magnesium and cobalt efflux protein CorC	308	NA	NA	flavin adenine dinucleotide binding [GO:0050660]	NA
CCNA_00051	24	N-starvation	0.018647	0.222264	0.877421	No	A0A0H3C4D4	corC	NA	Magnesium and cobalt efflux protein CorC	308	NA	NA	flavin adenine dinucleotide binding [GO:0050660]	NA
CCNA_00051	41	N-recovery	0.0429156	0.177939	0.662556	No	A0A0H3C4D4	corC	NA	Magnesium and cobalt efflux protein CorC	308	NA	NA	flavin adenine dinucleotide binding [GO:0050660]	NA
CCNA_00051	24	P-starvation	0.113266	0.187725	0.314015	No	A0A0H3C4D4	corC	NA	Magnesium and cobalt efflux protein CorC	308	NA	NA	flavin adenine dinucleotide binding [GO:0050660]	NA
CCNA_00051	41	P-recovery	0.0110044	0.297651	0.945711	No	A0A0H3C4D4	corC	NA	Magnesium and cobalt efflux protein CorC	308	NA	NA	flavin adenine dinucleotide binding [GO:0050660]	NA
CCNA_00053	24	C-starvation	-0.445202	0.617289	0.244863	No	A0A0H3C556	phoH	NA	Phosphate starvation-inducible protein PhoH	314	NA	NA	ATP binding [GO:0005524]; RNA binding [GO:0003723]	NA
CCNA_00053	41	C-recovery	-0.283026	0.494341	0.335255	No	A0A0H3C556	phoH	NA	Phosphate starvation-inducible protein PhoH	314	NA	NA	ATP binding [GO:0005524]; RNA binding [GO:0003723]	NA
CCNA_00053	16	M2G	-0.341554	0.346132	0.142953	No	A0A0H3C556	phoH	NA	Phosphate starvation-inducible protein PhoH	314	NA	NA	ATP binding [GO:0005524]; RNA binding [GO:0003723]	NA
CCNA_00053	24	N-starvation	-0.218273	0.504455	0.450487	No	A0A0H3C556	phoH	NA	Phosphate starvation-inducible protein PhoH	314	NA	NA	ATP binding [GO:0005524]; RNA binding [GO:0003723]	NA
CCNA_00053	41	N-recovery	-0.330356	0.208352	0.050437	No	A0A0H3C556	phoH	NA	Phosphate starvation-inducible protein PhoH	314	NA	NA	ATP binding [GO:0005524]; RNA binding [GO:0003723]	NA
CCNA_00053	24	P-starvation	-0.569155	0.406746	0.0679331	No	A0A0H3C556	phoH	NA	Phosphate starvation-inducible protein PhoH	314	NA	NA	ATP binding [GO:0005524]; RNA binding [GO:0003723]	NA
CCNA_00053	41	P-recovery	-0.427604	1.0914	0.490453	No	A0A0H3C556	phoH	NA	Phosphate starvation-inducible protein PhoH	314	NA	NA	ATP binding [GO:0005524]; RNA binding [GO:0003723]	NA
CCNA_00054	24	C-starvation	0.000136279	0.144461	0.998613	No	A0A0H3C5U7	miaB	NA	tRNA-2-methylthio-N(6)-dimethylallyladenosine synthase (EC 2.8.4.3) ((Dimethylallyl)adenosine tRNA methylthiotransferase MiaB) (tRNA-i(6)A37 methylthiotransferase)	448	FUNCTION: Catalyzes the methylthiolation of N6-(dimethylallyl)adenosine (i(6)A), leading to the formation of 2-methylthio-N6-(dimethylallyl)adenosine (ms(2)i(6)A) at position 37 in tRNAs that read codons beginning with uridine. {ECO:0000256|ARBA:ARBA00003234, ECO:0000256|HAMAP-Rule:MF_01864}.	tRNA modification [GO:0006400]	4 iron, 4 sulfur cluster binding [GO:0051539]; metal ion binding [GO:0046872]; methylthiotransferase activity [GO:0035596]	cytoplasm [GO:0005737]
CCNA_00054	41	C-recovery	0.0259769	0.335108	0.886637	No	A0A0H3C5U7	miaB	NA	tRNA-2-methylthio-N(6)-dimethylallyladenosine synthase (EC 2.8.4.3) ((Dimethylallyl)adenosine tRNA methylthiotransferase MiaB) (tRNA-i(6)A37 methylthiotransferase)	448	FUNCTION: Catalyzes the methylthiolation of N6-(dimethylallyl)adenosine (i(6)A), leading to the formation of 2-methylthio-N6-(dimethylallyl)adenosine (ms(2)i(6)A) at position 37 in tRNAs that read codons beginning with uridine. {ECO:0000256|ARBA:ARBA00003234, ECO:0000256|HAMAP-Rule:MF_01864}.	tRNA modification [GO:0006400]	4 iron, 4 sulfur cluster binding [GO:0051539]; metal ion binding [GO:0046872]; methylthiotransferase activity [GO:0035596]	cytoplasm [GO:0005737]
CCNA_00054	16	M2G	0.0858883	0.164129	0.372181	No	A0A0H3C5U7	miaB	NA	tRNA-2-methylthio-N(6)-dimethylallyladenosine synthase (EC 2.8.4.3) ((Dimethylallyl)adenosine tRNA methylthiotransferase MiaB) (tRNA-i(6)A37 methylthiotransferase)	448	FUNCTION: Catalyzes the methylthiolation of N6-(dimethylallyl)adenosine (i(6)A), leading to the formation of 2-methylthio-N6-(dimethylallyl)adenosine (ms(2)i(6)A) at position 37 in tRNAs that read codons beginning with uridine. {ECO:0000256|ARBA:ARBA00003234, ECO:0000256|HAMAP-Rule:MF_01864}.	tRNA modification [GO:0006400]	4 iron, 4 sulfur cluster binding [GO:0051539]; metal ion binding [GO:0046872]; methylthiotransferase activity [GO:0035596]	cytoplasm [GO:0005737]
CCNA_00054	24	N-starvation	-0.0746636	0.0414514	0.0366982	Yes	A0A0H3C5U7	miaB	NA	tRNA-2-methylthio-N(6)-dimethylallyladenosine synthase (EC 2.8.4.3) ((Dimethylallyl)adenosine tRNA methylthiotransferase MiaB) (tRNA-i(6)A37 methylthiotransferase)	448	FUNCTION: Catalyzes the methylthiolation of N6-(dimethylallyl)adenosine (i(6)A), leading to the formation of 2-methylthio-N6-(dimethylallyl)adenosine (ms(2)i(6)A) at position 37 in tRNAs that read codons beginning with uridine. {ECO:0000256|ARBA:ARBA00003234, ECO:0000256|HAMAP-Rule:MF_01864}.	tRNA modification [GO:0006400]	4 iron, 4 sulfur cluster binding [GO:0051539]; metal ion binding [GO:0046872]; methylthiotransferase activity [GO:0035596]	cytoplasm [GO:0005737]
CCNA_00054	41	N-recovery	0.198609	0.114537	0.0404037	Yes	A0A0H3C5U7	miaB	NA	tRNA-2-methylthio-N(6)-dimethylallyladenosine synthase (EC 2.8.4.3) ((Dimethylallyl)adenosine tRNA methylthiotransferase MiaB) (tRNA-i(6)A37 methylthiotransferase)	448	FUNCTION: Catalyzes the methylthiolation of N6-(dimethylallyl)adenosine (i(6)A), leading to the formation of 2-methylthio-N6-(dimethylallyl)adenosine (ms(2)i(6)A) at position 37 in tRNAs that read codons beginning with uridine. {ECO:0000256|ARBA:ARBA00003234, ECO:0000256|HAMAP-Rule:MF_01864}.	tRNA modification [GO:0006400]	4 iron, 4 sulfur cluster binding [GO:0051539]; metal ion binding [GO:0046872]; methylthiotransferase activity [GO:0035596]	cytoplasm [GO:0005737]
CCNA_00054	24	P-starvation	-0.243646	0.165227	0.060062	No	A0A0H3C5U7	miaB	NA	tRNA-2-methylthio-N(6)-dimethylallyladenosine synthase (EC 2.8.4.3) ((Dimethylallyl)adenosine tRNA methylthiotransferase MiaB) (tRNA-i(6)A37 methylthiotransferase)	448	FUNCTION: Catalyzes the methylthiolation of N6-(dimethylallyl)adenosine (i(6)A), leading to the formation of 2-methylthio-N6-(dimethylallyl)adenosine (ms(2)i(6)A) at position 37 in tRNAs that read codons beginning with uridine. {ECO:0000256|ARBA:ARBA00003234, ECO:0000256|HAMAP-Rule:MF_01864}.	tRNA modification [GO:0006400]	4 iron, 4 sulfur cluster binding [GO:0051539]; metal ion binding [GO:0046872]; methylthiotransferase activity [GO:0035596]	cytoplasm [GO:0005737]
CCNA_00054	41	P-recovery	-0.00279938	0.189896	0.978331	No	A0A0H3C5U7	miaB	NA	tRNA-2-methylthio-N(6)-dimethylallyladenosine synthase (EC 2.8.4.3) ((Dimethylallyl)adenosine tRNA methylthiotransferase MiaB) (tRNA-i(6)A37 methylthiotransferase)	448	FUNCTION: Catalyzes the methylthiolation of N6-(dimethylallyl)adenosine (i(6)A), leading to the formation of 2-methylthio-N6-(dimethylallyl)adenosine (ms(2)i(6)A) at position 37 in tRNAs that read codons beginning with uridine. {ECO:0000256|ARBA:ARBA00003234, ECO:0000256|HAMAP-Rule:MF_01864}.	tRNA modification [GO:0006400]	4 iron, 4 sulfur cluster binding [GO:0051539]; metal ion binding [GO:0046872]; methylthiotransferase activity [GO:0035596]	cytoplasm [GO:0005737]
CCNA_00058	24	C-starvation	-1.05846	0.254989	0.00366176	Yes	A0A0H3C558	NA	NA	DUF1131 family protein	210	NA	NA	NA	NA
CCNA_00058	41	C-recovery	-1.17062	0.474529	0.0159643	Yes	A0A0H3C558	NA	NA	DUF1131 family protein	210	NA	NA	NA	NA
CCNA_00058	16	M2G	-0.84219	0.73496	0.105782	No	A0A0H3C558	NA	NA	DUF1131 family protein	210	NA	NA	NA	NA
CCNA_00058	24	N-starvation	-0.629263	0.254582	0.015879	Yes	A0A0H3C558	NA	NA	DUF1131 family protein	210	NA	NA	NA	NA
CCNA_00058	41	N-recovery	-0.987141	0.536207	0.0347104	Yes	A0A0H3C558	NA	NA	DUF1131 family protein	210	NA	NA	NA	NA
CCNA_00058	24	P-starvation	-0.953685	0.465872	0.0263485	Yes	A0A0H3C558	NA	NA	DUF1131 family protein	210	NA	NA	NA	NA
CCNA_00058	41	P-recovery	-1.00529	1.24035	0.203468	No	A0A0H3C558	NA	NA	DUF1131 family protein	210	NA	NA	NA	NA
CCNA_00059	24	C-starvation	-0.219543	0.349384	0.297794	No	B8GXF0	NA	NA	Putative NADH dehydrogenase/NAD(P)H nitroreductase CCNA_00059 (EC 1.-.-.-)	195	NA	NA	oxidoreductase activity [GO:0016491]	NA
CCNA_00059	41	C-recovery	-0.135689	0.249056	0.355578	No	B8GXF0	NA	NA	Putative NADH dehydrogenase/NAD(P)H nitroreductase CCNA_00059 (EC 1.-.-.-)	195	NA	NA	oxidoreductase activity [GO:0016491]	NA
CCNA_00059	16	M2G	-0.0465283	0.295734	0.773632	No	B8GXF0	NA	NA	Putative NADH dehydrogenase/NAD(P)H nitroreductase CCNA_00059 (EC 1.-.-.-)	195	NA	NA	oxidoreductase activity [GO:0016491]	NA
CCNA_00059	24	N-starvation	0.0220447	0.294726	0.890575	No	B8GXF0	NA	NA	Putative NADH dehydrogenase/NAD(P)H nitroreductase CCNA_00059 (EC 1.-.-.-)	195	NA	NA	oxidoreductase activity [GO:0016491]	NA
CCNA_00059	41	N-recovery	0.0887286	0.103599	0.185245	No	B8GXF0	NA	NA	Putative NADH dehydrogenase/NAD(P)H nitroreductase CCNA_00059 (EC 1.-.-.-)	195	NA	NA	oxidoreductase activity [GO:0016491]	NA
CCNA_00059	24	P-starvation	0.2355	0.112734	0.0249771	Yes	B8GXF0	NA	NA	Putative NADH dehydrogenase/NAD(P)H nitroreductase CCNA_00059 (EC 1.-.-.-)	195	NA	NA	oxidoreductase activity [GO:0016491]	NA
CCNA_00059	41	P-recovery	-0.217528	0.195551	0.112543	No	B8GXF0	NA	NA	Putative NADH dehydrogenase/NAD(P)H nitroreductase CCNA_00059 (EC 1.-.-.-)	195	NA	NA	oxidoreductase activity [GO:0016491]	NA
CCNA_00061	24	C-starvation	-0.510827	0.582604	0.177779	No	A0A0H3C2M5	NA	NA	Cytochrome p450	422	NA	NA	heme binding [GO:0020037]; iron ion binding [GO:0005506]; monooxygenase activity [GO:0004497]; oxidoreductase activity, acting on paired donors, with incorporation or reduction of molecular oxygen [GO:0016705]	NA
CCNA_00061	41	C-recovery	0.0511498	0.113614	0.434261	No	A0A0H3C2M5	NA	NA	Cytochrome p450	422	NA	NA	heme binding [GO:0020037]; iron ion binding [GO:0005506]; monooxygenase activity [GO:0004497]; oxidoreductase activity, acting on paired donors, with incorporation or reduction of molecular oxygen [GO:0016705]	NA
CCNA_00061	16	M2G	-0.167154	0.478128	0.534761	No	A0A0H3C2M5	NA	NA	Cytochrome p450	422	NA	NA	heme binding [GO:0020037]; iron ion binding [GO:0005506]; monooxygenase activity [GO:0004497]; oxidoreductase activity, acting on paired donors, with incorporation or reduction of molecular oxygen [GO:0016705]	NA
CCNA_00061	24	N-starvation	-0.0565504	0.40114	0.796315	No	A0A0H3C2M5	NA	NA	Cytochrome p450	422	NA	NA	heme binding [GO:0020037]; iron ion binding [GO:0005506]; monooxygenase activity [GO:0004497]; oxidoreductase activity, acting on paired donors, with incorporation or reduction of molecular oxygen [GO:0016705]	NA
CCNA_00061	41	N-recovery	-0.68829	0.518901	0.0768046	No	A0A0H3C2M5	NA	NA	Cytochrome p450	422	NA	NA	heme binding [GO:0020037]; iron ion binding [GO:0005506]; monooxygenase activity [GO:0004497]; oxidoreductase activity, acting on paired donors, with incorporation or reduction of molecular oxygen [GO:0016705]	NA
CCNA_00061	24	P-starvation	-0.280643	0.324789	0.182408	No	A0A0H3C2M5	NA	NA	Cytochrome p450	422	NA	NA	heme binding [GO:0020037]; iron ion binding [GO:0005506]; monooxygenase activity [GO:0004497]; oxidoreductase activity, acting on paired donors, with incorporation or reduction of molecular oxygen [GO:0016705]	NA
CCNA_00061	41	P-recovery	-0.319545	0.225462	0.0659407	No	A0A0H3C2M5	NA	NA	Cytochrome p450	422	NA	NA	heme binding [GO:0020037]; iron ion binding [GO:0005506]; monooxygenase activity [GO:0004497]; oxidoreductase activity, acting on paired donors, with incorporation or reduction of molecular oxygen [GO:0016705]	NA
CCNA_00064	24	C-starvation	0.0654706	0.113846	0.333443	No	A0A0H3C560	NA	NA	Methyl-accepting chemotaxis protein	598	NA	chemotaxis [GO:0006935]; signal transduction [GO:0007165]	transmembrane signaling receptor activity [GO:0004888]	membrane [GO:0016020]
CCNA_00064	41	C-recovery	0.178323	0.126272	0.0664953	No	A0A0H3C560	NA	NA	Methyl-accepting chemotaxis protein	598	NA	chemotaxis [GO:0006935]; signal transduction [GO:0007165]	transmembrane signaling receptor activity [GO:0004888]	membrane [GO:0016020]
CCNA_00064	16	M2G	0.368891	0.263522	0.0678697	No	A0A0H3C560	NA	NA	Methyl-accepting chemotaxis protein	598	NA	chemotaxis [GO:0006935]; signal transduction [GO:0007165]	transmembrane signaling receptor activity [GO:0004888]	membrane [GO:0016020]
CCNA_00064	24	N-starvation	-0.0965994	0.330849	0.600261	No	A0A0H3C560	NA	NA	Methyl-accepting chemotaxis protein	598	NA	chemotaxis [GO:0006935]; signal transduction [GO:0007165]	transmembrane signaling receptor activity [GO:0004888]	membrane [GO:0016020]
CCNA_00064	41	N-recovery	0.214111	0.0844972	0.0148331	Yes	A0A0H3C560	NA	NA	Methyl-accepting chemotaxis protein	598	NA	chemotaxis [GO:0006935]; signal transduction [GO:0007165]	transmembrane signaling receptor activity [GO:0004888]	membrane [GO:0016020]
CCNA_00064	24	P-starvation	0.102874	0.307904	0.551809	No	A0A0H3C560	NA	NA	Methyl-accepting chemotaxis protein	598	NA	chemotaxis [GO:0006935]; signal transduction [GO:0007165]	transmembrane signaling receptor activity [GO:0004888]	membrane [GO:0016020]
CCNA_00064	41	P-recovery	0.124349	0.30285	0.471714	No	A0A0H3C560	NA	NA	Methyl-accepting chemotaxis protein	598	NA	chemotaxis [GO:0006935]; signal transduction [GO:0007165]	transmembrane signaling receptor activity [GO:0004888]	membrane [GO:0016020]
CCNA_00072	24	C-starvation	0.108021	0.379412	0.60892	No	A0A0H3C2N3	NA	NA	Mitochondrial inner membrane protein	298	NA	NA	NA	membrane [GO:0016020]
CCNA_00072	41	C-recovery	0.109533	0.365915	0.591574	No	A0A0H3C2N3	NA	NA	Mitochondrial inner membrane protein	298	NA	NA	NA	membrane [GO:0016020]
CCNA_00072	16	M2G	-0.196198	0.0663324	0.00964958	Yes	A0A0H3C2N3	NA	NA	Mitochondrial inner membrane protein	298	NA	NA	NA	membrane [GO:0016020]
CCNA_00072	24	N-starvation	-0.226283	0.562793	0.480134	No	A0A0H3C2N3	NA	NA	Mitochondrial inner membrane protein	298	NA	NA	NA	membrane [GO:0016020]
CCNA_00072	41	N-recovery	0.0187355	0.0919867	0.711074	No	A0A0H3C2N3	NA	NA	Mitochondrial inner membrane protein	298	NA	NA	NA	membrane [GO:0016020]
CCNA_00072	24	P-starvation	0.014617	0.214099	0.900039	No	A0A0H3C2N3	NA	NA	Mitochondrial inner membrane protein	298	NA	NA	NA	membrane [GO:0016020]
CCNA_00072	41	P-recovery	-0.150199	0.151506	0.141679	No	A0A0H3C2N3	NA	NA	Mitochondrial inner membrane protein	298	NA	NA	NA	membrane [GO:0016020]
CCNA_00073	24	C-starvation	-0.00490602	0.226903	0.968225	No	A0A0H3C3P8	NA	NA	HemY domain membrane protein	511	NA	NA	NA	membrane [GO:0016020]
CCNA_00073	41	C-recovery	0.0692331	0.161823	0.455082	No	A0A0H3C3P8	NA	NA	HemY domain membrane protein	511	NA	NA	NA	membrane [GO:0016020]
CCNA_00073	16	M2G	-0.0349044	0.125664	0.617279	No	A0A0H3C3P8	NA	NA	HemY domain membrane protein	511	NA	NA	NA	membrane [GO:0016020]
CCNA_00073	24	N-starvation	-0.16688	0.0906799	0.0347416	Yes	A0A0H3C3P8	NA	NA	HemY domain membrane protein	511	NA	NA	NA	membrane [GO:0016020]
CCNA_00073	41	N-recovery	-0.143822	0.13066	0.115015	No	A0A0H3C3P8	NA	NA	HemY domain membrane protein	511	NA	NA	NA	membrane [GO:0016020]
CCNA_00073	24	P-starvation	-0.226841	0.221988	0.133568	No	A0A0H3C3P8	NA	NA	HemY domain membrane protein	511	NA	NA	NA	membrane [GO:0016020]
CCNA_00073	41	P-recovery	-0.112202	0.147179	0.224739	No	A0A0H3C3P8	NA	NA	HemY domain membrane protein	511	NA	NA	NA	membrane [GO:0016020]
CCNA_00075	24	C-starvation	0.254371	0.172538	0.060093	No	A0A0H3C565	NA	NA	3-ketoacyl-CoA thiolase (EC 2.3.1.9)	401	NA	NA	acetyl-CoA C-acetyltransferase activity [GO:0003985]	NA
CCNA_00075	41	C-recovery	0.120135	0.240587	0.391548	No	A0A0H3C565	NA	NA	3-ketoacyl-CoA thiolase (EC 2.3.1.9)	401	NA	NA	acetyl-CoA C-acetyltransferase activity [GO:0003985]	NA
CCNA_00075	16	M2G	0.282187	0.29386	0.150556	No	A0A0H3C565	NA	NA	3-ketoacyl-CoA thiolase (EC 2.3.1.9)	401	NA	NA	acetyl-CoA C-acetyltransferase activity [GO:0003985]	NA
CCNA_00075	24	N-starvation	0.174829	0.227811	0.22238	No	A0A0H3C565	NA	NA	3-ketoacyl-CoA thiolase (EC 2.3.1.9)	401	NA	NA	acetyl-CoA C-acetyltransferase activity [GO:0003985]	NA
CCNA_00075	41	N-recovery	0.317544	0.335486	0.15469	No	A0A0H3C565	NA	NA	3-ketoacyl-CoA thiolase (EC 2.3.1.9)	401	NA	NA	acetyl-CoA C-acetyltransferase activity [GO:0003985]	NA
CCNA_00075	24	P-starvation	0.130558	0.313301	0.465749	No	A0A0H3C565	NA	NA	3-ketoacyl-CoA thiolase (EC 2.3.1.9)	401	NA	NA	acetyl-CoA C-acetyltransferase activity [GO:0003985]	NA
CCNA_00075	41	P-recovery	0.402502	0.23447	0.0414382	Yes	A0A0H3C565	NA	NA	3-ketoacyl-CoA thiolase (EC 2.3.1.9)	401	NA	NA	acetyl-CoA C-acetyltransferase activity [GO:0003985]	NA
CCNA_00077	24	C-starvation	0.0282511	0.68349	0.939323	No	A0A0H3C2N9	NA	NA	Acyl-CoA dehydrogenase, long-chain specific (EC 1.3.8.8)	391	NA	NA	flavin adenine dinucleotide binding [GO:0050660]; long-chain-acyl-CoA dehydrogenase activity [GO:0004466]	NA
CCNA_00077	41	C-recovery	0.23396	0.323165	0.243462	No	A0A0H3C2N9	NA	NA	Acyl-CoA dehydrogenase, long-chain specific (EC 1.3.8.8)	391	NA	NA	flavin adenine dinucleotide binding [GO:0050660]; long-chain-acyl-CoA dehydrogenase activity [GO:0004466]	NA
CCNA_00077	16	M2G	0.465354	0.496584	0.157593	No	A0A0H3C2N9	NA	NA	Acyl-CoA dehydrogenase, long-chain specific (EC 1.3.8.8)	391	NA	NA	flavin adenine dinucleotide binding [GO:0050660]; long-chain-acyl-CoA dehydrogenase activity [GO:0004466]	NA
CCNA_00077	24	N-starvation	0.322746	0.425822	0.226809	No	A0A0H3C2N9	NA	NA	Acyl-CoA dehydrogenase, long-chain specific (EC 1.3.8.8)	391	NA	NA	flavin adenine dinucleotide binding [GO:0050660]; long-chain-acyl-CoA dehydrogenase activity [GO:0004466]	NA
CCNA_00077	41	N-recovery	0.201221	0.0783269	0.0142833	Yes	A0A0H3C2N9	NA	NA	Acyl-CoA dehydrogenase, long-chain specific (EC 1.3.8.8)	391	NA	NA	flavin adenine dinucleotide binding [GO:0050660]; long-chain-acyl-CoA dehydrogenase activity [GO:0004466]	NA
CCNA_00077	24	P-starvation	0.43077	0.638605	0.270096	No	A0A0H3C2N9	NA	NA	Acyl-CoA dehydrogenase, long-chain specific (EC 1.3.8.8)	391	NA	NA	flavin adenine dinucleotide binding [GO:0050660]; long-chain-acyl-CoA dehydrogenase activity [GO:0004466]	NA
CCNA_00077	41	P-recovery	0.435451	0.483025	0.169169	No	A0A0H3C2N9	NA	NA	Acyl-CoA dehydrogenase, long-chain specific (EC 1.3.8.8)	391	NA	NA	flavin adenine dinucleotide binding [GO:0050660]; long-chain-acyl-CoA dehydrogenase activity [GO:0004466]	NA
CCNA_00078	24	C-starvation	-0.174683	0.123366	0.0660844	No	A0A0H3C3Q3	NA	NA	Acyl-CoA dehydrogenase (EC 1.3.8.7)	597	NA	NA	flavin adenine dinucleotide binding [GO:0050660]; medium-chain-acyl-CoA dehydrogenase activity [GO:0070991]	NA
CCNA_00078	41	C-recovery	-0.0320404	0.0715233	0.436304	No	A0A0H3C3Q3	NA	NA	Acyl-CoA dehydrogenase (EC 1.3.8.7)	597	NA	NA	flavin adenine dinucleotide binding [GO:0050660]; medium-chain-acyl-CoA dehydrogenase activity [GO:0070991]	NA
CCNA_00078	16	M2G	-0.0146762	0.0756633	0.723953	No	A0A0H3C3Q3	NA	NA	Acyl-CoA dehydrogenase (EC 1.3.8.7)	597	NA	NA	flavin adenine dinucleotide binding [GO:0050660]; medium-chain-acyl-CoA dehydrogenase activity [GO:0070991]	NA
CCNA_00078	24	N-starvation	0.143862	0.110565	0.0802158	No	A0A0H3C3Q3	NA	NA	Acyl-CoA dehydrogenase (EC 1.3.8.7)	597	NA	NA	flavin adenine dinucleotide binding [GO:0050660]; medium-chain-acyl-CoA dehydrogenase activity [GO:0070991]	NA
CCNA_00078	41	N-recovery	-0.261103	0.267434	0.145895	No	A0A0H3C3Q3	NA	NA	Acyl-CoA dehydrogenase (EC 1.3.8.7)	597	NA	NA	flavin adenine dinucleotide binding [GO:0050660]; medium-chain-acyl-CoA dehydrogenase activity [GO:0070991]	NA
CCNA_00078	24	P-starvation	-0.0292708	0.288233	0.852048	No	A0A0H3C3Q3	NA	NA	Acyl-CoA dehydrogenase (EC 1.3.8.7)	597	NA	NA	flavin adenine dinucleotide binding [GO:0050660]; medium-chain-acyl-CoA dehydrogenase activity [GO:0070991]	NA
CCNA_00078	41	P-recovery	-0.0856693	0.0646604	0.0770056	No	A0A0H3C3Q3	NA	NA	Acyl-CoA dehydrogenase (EC 1.3.8.7)	597	NA	NA	flavin adenine dinucleotide binding [GO:0050660]; medium-chain-acyl-CoA dehydrogenase activity [GO:0070991]	NA
CCNA_00083	24	C-starvation	-0.00265071	0.219292	0.982231	No	A0A0H3C2P3	NA	NA	phosphoglucomutase (alpha-D-glucose-1,6-bisphosphate-dependent) (EC 5.4.2.2)	546	NA	carbohydrate metabolic process [GO:0005975]	magnesium ion binding [GO:0000287]; phosphoglucomutase activity [GO:0004614]	NA
CCNA_00083	41	C-recovery	0.0750068	0.1333	0.342333	No	A0A0H3C2P3	NA	NA	phosphoglucomutase (alpha-D-glucose-1,6-bisphosphate-dependent) (EC 5.4.2.2)	546	NA	carbohydrate metabolic process [GO:0005975]	magnesium ion binding [GO:0000287]; phosphoglucomutase activity [GO:0004614]	NA
CCNA_00083	16	M2G	0.233934	0.0408693	0.0014305	Yes	A0A0H3C2P3	NA	NA	phosphoglucomutase (alpha-D-glucose-1,6-bisphosphate-dependent) (EC 5.4.2.2)	546	NA	carbohydrate metabolic process [GO:0005975]	magnesium ion binding [GO:0000287]; phosphoglucomutase activity [GO:0004614]	NA
CCNA_00083	24	N-starvation	0.0407642	0.149024	0.622391	No	A0A0H3C2P3	NA	NA	phosphoglucomutase (alpha-D-glucose-1,6-bisphosphate-dependent) (EC 5.4.2.2)	546	NA	carbohydrate metabolic process [GO:0005975]	magnesium ion binding [GO:0000287]; phosphoglucomutase activity [GO:0004614]	NA
CCNA_00083	41	N-recovery	0.0344801	0.148266	0.673532	No	A0A0H3C2P3	NA	NA	phosphoglucomutase (alpha-D-glucose-1,6-bisphosphate-dependent) (EC 5.4.2.2)	546	NA	carbohydrate metabolic process [GO:0005975]	magnesium ion binding [GO:0000287]; phosphoglucomutase activity [GO:0004614]	NA
CCNA_00083	24	P-starvation	-0.295507	0.234479	0.0861358	No	A0A0H3C2P3	NA	NA	phosphoglucomutase (alpha-D-glucose-1,6-bisphosphate-dependent) (EC 5.4.2.2)	546	NA	carbohydrate metabolic process [GO:0005975]	magnesium ion binding [GO:0000287]; phosphoglucomutase activity [GO:0004614]	NA
CCNA_00083	41	P-recovery	0.0697354	0.0689208	0.136177	No	A0A0H3C2P3	NA	NA	phosphoglucomutase (alpha-D-glucose-1,6-bisphosphate-dependent) (EC 5.4.2.2)	546	NA	carbohydrate metabolic process [GO:0005975]	magnesium ion binding [GO:0000287]; phosphoglucomutase activity [GO:0004614]	NA
CCNA_00084	24	C-starvation	-2.20142	0.623617	0.00584143	Yes	A0A0H3C3Q7	purH	NA	Bifunctional purine biosynthesis protein PurH [Includes: Phosphoribosylaminoimidazolecarboxamide formyltransferase (EC 2.1.2.3) (AICAR transformylase); IMP cyclohydrolase (EC 3.5.4.10) (ATIC) (IMP synthase) (Inosinicase)]	529	NA	'de novo' IMP biosynthetic process [GO:0006189]	IMP cyclohydrolase activity [GO:0003937]; phosphoribosylaminoimidazolecarboxamide formyltransferase activity [GO:0004643]	NA
CCNA_00084	41	C-recovery	-4.06033	0.357755	0.000187252	Yes	A0A0H3C3Q7	purH	NA	Bifunctional purine biosynthesis protein PurH [Includes: Phosphoribosylaminoimidazolecarboxamide formyltransferase (EC 2.1.2.3) (AICAR transformylase); IMP cyclohydrolase (EC 3.5.4.10) (ATIC) (IMP synthase) (Inosinicase)]	529	NA	'de novo' IMP biosynthetic process [GO:0006189]	IMP cyclohydrolase activity [GO:0003937]; phosphoribosylaminoimidazolecarboxamide formyltransferase activity [GO:0004643]	NA
CCNA_00084	16	M2G	-3.81666	0.211136	4.65395e-05	Yes	A0A0H3C3Q7	purH	NA	Bifunctional purine biosynthesis protein PurH [Includes: Phosphoribosylaminoimidazolecarboxamide formyltransferase (EC 2.1.2.3) (AICAR transformylase); IMP cyclohydrolase (EC 3.5.4.10) (ATIC) (IMP synthase) (Inosinicase)]	529	NA	'de novo' IMP biosynthetic process [GO:0006189]	IMP cyclohydrolase activity [GO:0003937]; phosphoribosylaminoimidazolecarboxamide formyltransferase activity [GO:0004643]	NA
CCNA_00084	24	N-starvation	-1.92562	0.977368	0.0291284	Yes	A0A0H3C3Q7	purH	NA	Bifunctional purine biosynthesis protein PurH [Includes: Phosphoribosylaminoimidazolecarboxamide formyltransferase (EC 2.1.2.3) (AICAR transformylase); IMP cyclohydrolase (EC 3.5.4.10) (ATIC) (IMP synthase) (Inosinicase)]	529	NA	'de novo' IMP biosynthetic process [GO:0006189]	IMP cyclohydrolase activity [GO:0003937]; phosphoribosylaminoimidazolecarboxamide formyltransferase activity [GO:0004643]	NA
CCNA_00084	41	N-recovery	-3.94568	0.0954351	3.89862e-06	Yes	A0A0H3C3Q7	purH	NA	Bifunctional purine biosynthesis protein PurH [Includes: Phosphoribosylaminoimidazolecarboxamide formyltransferase (EC 2.1.2.3) (AICAR transformylase); IMP cyclohydrolase (EC 3.5.4.10) (ATIC) (IMP synthase) (Inosinicase)]	529	NA	'de novo' IMP biosynthetic process [GO:0006189]	IMP cyclohydrolase activity [GO:0003937]; phosphoribosylaminoimidazolecarboxamide formyltransferase activity [GO:0004643]	NA
CCNA_00084	24	P-starvation	0.0757167	0.473475	0.770074	No	A0A0H3C3Q7	purH	NA	Bifunctional purine biosynthesis protein PurH [Includes: Phosphoribosylaminoimidazolecarboxamide formyltransferase (EC 2.1.2.3) (AICAR transformylase); IMP cyclohydrolase (EC 3.5.4.10) (ATIC) (IMP synthase) (Inosinicase)]	529	NA	'de novo' IMP biosynthetic process [GO:0006189]	IMP cyclohydrolase activity [GO:0003937]; phosphoribosylaminoimidazolecarboxamide formyltransferase activity [GO:0004643]	NA
CCNA_00084	41	P-recovery	-4.13213	0.264426	7.19739e-05	Yes	A0A0H3C3Q7	purH	NA	Bifunctional purine biosynthesis protein PurH [Includes: Phosphoribosylaminoimidazolecarboxamide formyltransferase (EC 2.1.2.3) (AICAR transformylase); IMP cyclohydrolase (EC 3.5.4.10) (ATIC) (IMP synthase) (Inosinicase)]	529	NA	'de novo' IMP biosynthetic process [GO:0006189]	IMP cyclohydrolase activity [GO:0003937]; phosphoribosylaminoimidazolecarboxamide formyltransferase activity [GO:0004643]	NA
CCNA_00085	24	C-starvation	-0.0711474	0.215617	0.556434	No	A0A0H3C4G2	NA	NA	Dienelactone hydrolase-related protein	252	NA	proteolysis [GO:0006508]	serine-type peptidase activity [GO:0008236]	NA
CCNA_00085	41	C-recovery	0.178032	0.0460295	0.00449224	Yes	A0A0H3C4G2	NA	NA	Dienelactone hydrolase-related protein	252	NA	proteolysis [GO:0006508]	serine-type peptidase activity [GO:0008236]	NA
CCNA_00085	16	M2G	0.219108	0.212655	0.131409	No	A0A0H3C4G2	NA	NA	Dienelactone hydrolase-related protein	252	NA	proteolysis [GO:0006508]	serine-type peptidase activity [GO:0008236]	NA
CCNA_00085	24	N-starvation	0.166642	0.136247	0.0919922	No	A0A0H3C4G2	NA	NA	Dienelactone hydrolase-related protein	252	NA	proteolysis [GO:0006508]	serine-type peptidase activity [GO:0008236]	NA
CCNA_00085	41	N-recovery	-0.044085	0.14858	0.594667	No	A0A0H3C4G2	NA	NA	Dienelactone hydrolase-related protein	252	NA	proteolysis [GO:0006508]	serine-type peptidase activity [GO:0008236]	NA
CCNA_00085	24	P-starvation	-0.0160903	0.395143	0.940221	No	A0A0H3C4G2	NA	NA	Dienelactone hydrolase-related protein	252	NA	proteolysis [GO:0006508]	serine-type peptidase activity [GO:0008236]	NA
CCNA_00085	41	P-recovery	-0.11975	0.240919	0.393445	No	A0A0H3C4G2	NA	NA	Dienelactone hydrolase-related protein	252	NA	proteolysis [GO:0006508]	serine-type peptidase activity [GO:0008236]	NA
CCNA_00087	24	C-starvation	-0.0179817	0.153724	0.830081	No	A0A0H3C5X4	NA	NA	PerM-family permease	369	NA	NA	NA	membrane [GO:0016020]
CCNA_00087	41	C-recovery	0.14564	0.281198	0.376439	No	A0A0H3C5X4	NA	NA	PerM-family permease	369	NA	NA	NA	membrane [GO:0016020]
CCNA_00087	16	M2G	0.278565	0.244362	0.106942	No	A0A0H3C5X4	NA	NA	PerM-family permease	369	NA	NA	NA	membrane [GO:0016020]
CCNA_00087	24	N-starvation	0.3157	0.123775	0.0145685	Yes	A0A0H3C5X4	NA	NA	PerM-family permease	369	NA	NA	NA	membrane [GO:0016020]
CCNA_00087	41	N-recovery	-0.0180019	0.0578982	0.578099	No	A0A0H3C5X4	NA	NA	PerM-family permease	369	NA	NA	NA	membrane [GO:0016020]
CCNA_00087	24	P-starvation	0.0073382	0.350836	0.969261	No	A0A0H3C5X4	NA	NA	PerM-family permease	369	NA	NA	NA	membrane [GO:0016020]
CCNA_00087	41	P-recovery	-0.000271834	0.338617	0.99882	No	A0A0H3C5X4	NA	NA	PerM-family permease	369	NA	NA	NA	membrane [GO:0016020]
CCNA_00088	24	C-starvation	0.0756468	0.260311	0.60189	No	A0A0H3C2P9	NA	NA	HerA helicase-related ATPase	514	NA	NA	calcium ion binding [GO:0005509]; helicase activity [GO:0004386]	NA
CCNA_00088	41	C-recovery	0.369345	0.132185	0.0113164	Yes	A0A0H3C2P9	NA	NA	HerA helicase-related ATPase	514	NA	NA	calcium ion binding [GO:0005509]; helicase activity [GO:0004386]	NA
CCNA_00088	16	M2G	0.107774	0.225224	0.409151	No	A0A0H3C2P9	NA	NA	HerA helicase-related ATPase	514	NA	NA	calcium ion binding [GO:0005509]; helicase activity [GO:0004386]	NA
CCNA_00088	24	N-starvation	-0.0938838	0.202394	0.421976	No	A0A0H3C2P9	NA	NA	HerA helicase-related ATPase	514	NA	NA	calcium ion binding [GO:0005509]; helicase activity [GO:0004386]	NA
CCNA_00088	41	N-recovery	0.103704	0.190622	0.356167	No	A0A0H3C2P9	NA	NA	HerA helicase-related ATPase	514	NA	NA	calcium ion binding [GO:0005509]; helicase activity [GO:0004386]	NA
CCNA_00088	24	P-starvation	0.116058	0.0897032	0.0812428	No	A0A0H3C2P9	NA	NA	HerA helicase-related ATPase	514	NA	NA	calcium ion binding [GO:0005509]; helicase activity [GO:0004386]	NA
CCNA_00088	41	P-recovery	0.129734	0.127567	0.134826	No	A0A0H3C2P9	NA	NA	HerA helicase-related ATPase	514	NA	NA	calcium ion binding [GO:0005509]; helicase activity [GO:0004386]	NA
CCNA_00089	24	C-starvation	0.117221	0.184069	0.292506	No	A0A0H3C3R3	NA	NA	MHYT/PAS-family GGDEF/EAL protein	809	NA	NA	NA	membrane [GO:0016020]
CCNA_00089	41	C-recovery	0.185766	0.163693	0.107957	No	A0A0H3C3R3	NA	NA	MHYT/PAS-family GGDEF/EAL protein	809	NA	NA	NA	membrane [GO:0016020]
CCNA_00089	16	M2G	0.279485	0.13756	0.0268756	Yes	A0A0H3C3R3	NA	NA	MHYT/PAS-family GGDEF/EAL protein	809	NA	NA	NA	membrane [GO:0016020]
CCNA_00089	24	N-starvation	0.0718086	0.0784462	0.164543	No	A0A0H3C3R3	NA	NA	MHYT/PAS-family GGDEF/EAL protein	809	NA	NA	NA	membrane [GO:0016020]
CCNA_00089	41	N-recovery	0.207694	0.125756	0.0456269	Yes	A0A0H3C3R3	NA	NA	MHYT/PAS-family GGDEF/EAL protein	809	NA	NA	NA	membrane [GO:0016020]
CCNA_00089	24	P-starvation	0.107557	0.315121	0.543824	No	A0A0H3C3R3	NA	NA	MHYT/PAS-family GGDEF/EAL protein	809	NA	NA	NA	membrane [GO:0016020]
CCNA_00089	41	P-recovery	0.279695	0.191561	0.0614881	No	A0A0H3C3R3	NA	NA	MHYT/PAS-family GGDEF/EAL protein	809	NA	NA	NA	membrane [GO:0016020]
CCNA_00090	24	C-starvation	-0.908988	0.378181	0.0171385	Yes	A0A0H3C4G6	NA	NA	UDP-glucose 4-epimerase (EC 5.1.3.2)	327	NA	galactose metabolic process [GO:0006012]	UDP-glucose 4-epimerase activity [GO:0003978]	NA
CCNA_00090	41	C-recovery	-0.72078	0.736714	0.145314	No	A0A0H3C4G6	NA	NA	UDP-glucose 4-epimerase (EC 5.1.3.2)	327	NA	galactose metabolic process [GO:0006012]	UDP-glucose 4-epimerase activity [GO:0003978]	NA
CCNA_00090	16	M2G	-0.376399	0.264777	0.0654768	No	A0A0H3C4G6	NA	NA	UDP-glucose 4-epimerase (EC 5.1.3.2)	327	NA	galactose metabolic process [GO:0006012]	UDP-glucose 4-epimerase activity [GO:0003978]	NA
CCNA_00090	24	N-starvation	-0.383965	0.168724	0.0198737	Yes	A0A0H3C4G6	NA	NA	UDP-glucose 4-epimerase (EC 5.1.3.2)	327	NA	galactose metabolic process [GO:0006012]	UDP-glucose 4-epimerase activity [GO:0003978]	NA
CCNA_00090	41	N-recovery	-0.370289	0.448235	0.19706	No	A0A0H3C4G6	NA	NA	UDP-glucose 4-epimerase (EC 5.1.3.2)	327	NA	galactose metabolic process [GO:0006012]	UDP-glucose 4-epimerase activity [GO:0003978]	NA
CCNA_00090	24	P-starvation	-0.453949	0.271604	0.0442977	Yes	A0A0H3C4G6	NA	NA	UDP-glucose 4-epimerase (EC 5.1.3.2)	327	NA	galactose metabolic process [GO:0006012]	UDP-glucose 4-epimerase activity [GO:0003978]	NA
CCNA_00090	41	P-recovery	-0.11544	0.657547	0.748708	No	A0A0H3C4G6	NA	NA	UDP-glucose 4-epimerase (EC 5.1.3.2)	327	NA	galactose metabolic process [GO:0006012]	UDP-glucose 4-epimerase activity [GO:0003978]	NA
CCNA_00091	24	C-starvation	-0.0868446	0.251128	0.538885	No	A0A0H3C575	NA	NA	Transporter, drug/metabolite exporter family	297	NA	NA	NA	membrane [GO:0016020]
CCNA_00091	41	C-recovery	0.218714	0.149758	0.061451	No	A0A0H3C575	NA	NA	Transporter, drug/metabolite exporter family	297	NA	NA	NA	membrane [GO:0016020]
CCNA_00091	16	M2G	0.0215556	0.141325	0.780267	No	A0A0H3C575	NA	NA	Transporter, drug/metabolite exporter family	297	NA	NA	NA	membrane [GO:0016020]
CCNA_00091	24	N-starvation	0.00937002	0.292253	0.952906	No	A0A0H3C575	NA	NA	Transporter, drug/metabolite exporter family	297	NA	NA	NA	membrane [GO:0016020]
CCNA_00091	41	N-recovery	0.224984	0.207612	0.118752	No	A0A0H3C575	NA	NA	Transporter, drug/metabolite exporter family	297	NA	NA	NA	membrane [GO:0016020]
CCNA_00091	24	P-starvation	0.0684508	0.303585	0.682626	No	A0A0H3C575	NA	NA	Transporter, drug/metabolite exporter family	297	NA	NA	NA	membrane [GO:0016020]
CCNA_00091	41	P-recovery	0.121348	0.247876	0.399732	No	A0A0H3C575	NA	NA	Transporter, drug/metabolite exporter family	297	NA	NA	NA	membrane [GO:0016020]
CCNA_00092	24	C-starvation	-0.339464	0.139087	0.0164379	Yes	A0A0H3C5X9	NA	NA	Short chain dehydrogenase (EC 1.-.-.-)	296	NA	NA	oxidoreductase activity [GO:0016491]	NA
CCNA_00092	41	C-recovery	-0.397974	0.190505	0.0249754	Yes	A0A0H3C5X9	NA	NA	Short chain dehydrogenase (EC 1.-.-.-)	296	NA	NA	oxidoreductase activity [GO:0016491]	NA
CCNA_00092	16	M2G	-0.260197	0.108122	0.0170816	Yes	A0A0H3C5X9	NA	NA	Short chain dehydrogenase (EC 1.-.-.-)	296	NA	NA	oxidoreductase activity [GO:0016491]	NA
CCNA_00092	24	N-starvation	-0.24781	0.133511	0.0339896	Yes	A0A0H3C5X9	NA	NA	Short chain dehydrogenase (EC 1.-.-.-)	296	NA	NA	oxidoreductase activity [GO:0016491]	NA
CCNA_00092	41	N-recovery	-0.407445	0.11425	0.00567323	Yes	A0A0H3C5X9	NA	NA	Short chain dehydrogenase (EC 1.-.-.-)	296	NA	NA	oxidoreductase activity [GO:0016491]	NA
CCNA_00092	24	P-starvation	-0.254578	0.202857	0.0869435	No	A0A0H3C5X9	NA	NA	Short chain dehydrogenase (EC 1.-.-.-)	296	NA	NA	oxidoreductase activity [GO:0016491]	NA
CCNA_00092	41	P-recovery	-0.412127	0.049997	0.000485731	Yes	A0A0H3C5X9	NA	NA	Short chain dehydrogenase (EC 1.-.-.-)	296	NA	NA	oxidoreductase activity [GO:0016491]	NA
CCNA_00094	24	C-starvation	-0.106194	0.21112	0.388526	No	A0A0H3C3R6	hfsJ	NA	WecG/TagA-family glycosyltransferase HfsJ (EC 2.4.1.-)	306	NA	biosynthetic process [GO:0009058]	glycosyltransferase activity [GO:0016757]	NA
CCNA_00094	41	C-recovery	0.0440893	0.0534454	0.197531	No	A0A0H3C3R6	hfsJ	NA	WecG/TagA-family glycosyltransferase HfsJ (EC 2.4.1.-)	306	NA	biosynthetic process [GO:0009058]	glycosyltransferase activity [GO:0016757]	NA
CCNA_00094	16	M2G	0.0581208	0.125317	0.422045	No	A0A0H3C3R6	hfsJ	NA	WecG/TagA-family glycosyltransferase HfsJ (EC 2.4.1.-)	306	NA	biosynthetic process [GO:0009058]	glycosyltransferase activity [GO:0016757]	NA
CCNA_00094	24	N-starvation	0.0626561	0.0975529	0.289152	No	A0A0H3C3R6	hfsJ	NA	WecG/TagA-family glycosyltransferase HfsJ (EC 2.4.1.-)	306	NA	biosynthetic process [GO:0009058]	glycosyltransferase activity [GO:0016757]	NA
CCNA_00094	41	N-recovery	0.066408	0.182129	0.518631	No	A0A0H3C3R6	hfsJ	NA	WecG/TagA-family glycosyltransferase HfsJ (EC 2.4.1.-)	306	NA	biosynthetic process [GO:0009058]	glycosyltransferase activity [GO:0016757]	NA
CCNA_00094	24	P-starvation	-0.065514	0.116909	0.344014	No	A0A0H3C3R6	hfsJ	NA	WecG/TagA-family glycosyltransferase HfsJ (EC 2.4.1.-)	306	NA	biosynthetic process [GO:0009058]	glycosyltransferase activity [GO:0016757]	NA
CCNA_00094	41	P-recovery	0.0619559	0.172006	0.52334	No	A0A0H3C3R6	hfsJ	NA	WecG/TagA-family glycosyltransferase HfsJ (EC 2.4.1.-)	306	NA	biosynthetic process [GO:0009058]	glycosyltransferase activity [GO:0016757]	NA
CCNA_00095	24	C-starvation	0.0691688	0.0530768	0.0799352	No	A0A0H3C4H1	NA	NA	Quinone oxidoreductase (EC 1.6.5.5)	332	NA	NA	NADPH:quinone reductase activity [GO:0003960]	NA
CCNA_00095	41	C-recovery	0.172063	0.176002	0.145526	No	A0A0H3C4H1	NA	NA	Quinone oxidoreductase (EC 1.6.5.5)	332	NA	NA	NADPH:quinone reductase activity [GO:0003960]	NA
CCNA_00095	16	M2G	0.038601	0.321675	0.825795	No	A0A0H3C4H1	NA	NA	Quinone oxidoreductase (EC 1.6.5.5)	332	NA	NA	NADPH:quinone reductase activity [GO:0003960]	NA
CCNA_00095	24	N-starvation	0.0364175	0.233774	0.77577	No	A0A0H3C4H1	NA	NA	Quinone oxidoreductase (EC 1.6.5.5)	332	NA	NA	NADPH:quinone reductase activity [GO:0003960]	NA
CCNA_00095	41	N-recovery	0.25661	0.138243	0.0339838	Yes	A0A0H3C4H1	NA	NA	Quinone oxidoreductase (EC 1.6.5.5)	332	NA	NA	NADPH:quinone reductase activity [GO:0003960]	NA
CCNA_00095	24	P-starvation	0.119652	0.14716	0.202392	No	A0A0H3C4H1	NA	NA	Quinone oxidoreductase (EC 1.6.5.5)	332	NA	NA	NADPH:quinone reductase activity [GO:0003960]	NA
CCNA_00095	41	P-recovery	0.297696	0.218706	0.0724063	No	A0A0H3C4H1	NA	NA	Quinone oxidoreductase (EC 1.6.5.5)	332	NA	NA	NADPH:quinone reductase activity [GO:0003960]	NA
CCNA_00096	24	C-starvation	-0.655634	0.410744	0.0496188	Yes	A0A0H3C578	NA	NA	L-asparaginase (EC 3.5.1.1)	292	NA	NA	asparaginase activity [GO:0004067]	NA
CCNA_00096	41	C-recovery	-0.408938	0.205151	0.0282536	Yes	A0A0H3C578	NA	NA	L-asparaginase (EC 3.5.1.1)	292	NA	NA	asparaginase activity [GO:0004067]	NA
CCNA_00096	16	M2G	-0.495005	0.107713	0.00272364	Yes	A0A0H3C578	NA	NA	L-asparaginase (EC 3.5.1.1)	292	NA	NA	asparaginase activity [GO:0004067]	NA
CCNA_00096	24	N-starvation	-0.606258	0.139929	0.00323364	Yes	A0A0H3C578	NA	NA	L-asparaginase (EC 3.5.1.1)	292	NA	NA	asparaginase activity [GO:0004067]	NA
CCNA_00096	41	N-recovery	-0.61205	0.302621	0.0271992	Yes	A0A0H3C578	NA	NA	L-asparaginase (EC 3.5.1.1)	292	NA	NA	asparaginase activity [GO:0004067]	NA
CCNA_00096	24	P-starvation	-0.767879	0.272924	0.0111002	Yes	A0A0H3C578	NA	NA	L-asparaginase (EC 3.5.1.1)	292	NA	NA	asparaginase activity [GO:0004067]	NA
CCNA_00096	41	P-recovery	-0.333141	0.208076	0.0492527	Yes	A0A0H3C578	NA	NA	L-asparaginase (EC 3.5.1.1)	292	NA	NA	asparaginase activity [GO:0004067]	NA
CCNA_00098	24	C-starvation	-0.142403	0.549349	0.639962	No	A0A0H3C2R0	NA	NA	HalOD1 domain-containing protein	96	NA	NA	NA	NA
CCNA_00098	41	C-recovery	-0.0873321	0.438286	0.716918	No	A0A0H3C2R0	NA	NA	HalOD1 domain-containing protein	96	NA	NA	NA	NA
CCNA_00098	16	M2G	0.00682459	0.318076	0.968468	No	A0A0H3C2R0	NA	NA	HalOD1 domain-containing protein	96	NA	NA	NA	NA
CCNA_00098	24	N-starvation	-0.160327	0.296139	0.358169	No	A0A0H3C2R0	NA	NA	HalOD1 domain-containing protein	96	NA	NA	NA	NA
CCNA_00098	41	N-recovery	-0.214182	0.431722	0.394231	No	A0A0H3C2R0	NA	NA	HalOD1 domain-containing protein	96	NA	NA	NA	NA
CCNA_00098	24	P-starvation	-0.183379	0.878802	0.704498	No	A0A0H3C2R0	NA	NA	HalOD1 domain-containing protein	96	NA	NA	NA	NA
CCNA_00098	41	P-recovery	0.0389065	0.150265	0.640337	No	A0A0H3C2R0	NA	NA	HalOD1 domain-containing protein	96	NA	NA	NA	NA
CCNA_00099	24	C-starvation	-0.0843981	0.140904	0.316951	No	A0A0H3C3S1	fzlC	NA	FtsZ-localized protein C (FtsZ-binding protein FzlC)	576	FUNCTION: Membrane anchor for FtsZ. Binds and recruits FtsZ polymers to membranes early in the cell cycle. May also improve the efficiency of cytokinesis through the regulation of cell wall hydrolysis. {ECO:0000269|PubMed:27028265}.	cell cycle [GO:0007049]; cell division [GO:0051301]	lyase activity [GO:0016829]	cytoplasm [GO:0005737]; plasma membrane [GO:0005886]
CCNA_00099	41	C-recovery	-0.0155964	0.181534	0.874509	No	A0A0H3C3S1	fzlC	NA	FtsZ-localized protein C (FtsZ-binding protein FzlC)	576	FUNCTION: Membrane anchor for FtsZ. Binds and recruits FtsZ polymers to membranes early in the cell cycle. May also improve the efficiency of cytokinesis through the regulation of cell wall hydrolysis. {ECO:0000269|PubMed:27028265}.	cell cycle [GO:0007049]; cell division [GO:0051301]	lyase activity [GO:0016829]	cytoplasm [GO:0005737]; plasma membrane [GO:0005886]
CCNA_00099	16	M2G	-0.262397	0.242823	0.119438	No	A0A0H3C3S1	fzlC	NA	FtsZ-localized protein C (FtsZ-binding protein FzlC)	576	FUNCTION: Membrane anchor for FtsZ. Binds and recruits FtsZ polymers to membranes early in the cell cycle. May also improve the efficiency of cytokinesis through the regulation of cell wall hydrolysis. {ECO:0000269|PubMed:27028265}.	cell cycle [GO:0007049]; cell division [GO:0051301]	lyase activity [GO:0016829]	cytoplasm [GO:0005737]; plasma membrane [GO:0005886]
CCNA_00099	24	N-starvation	-0.0898301	0.0711648	0.0858323	No	A0A0H3C3S1	fzlC	NA	FtsZ-localized protein C (FtsZ-binding protein FzlC)	576	FUNCTION: Membrane anchor for FtsZ. Binds and recruits FtsZ polymers to membranes early in the cell cycle. May also improve the efficiency of cytokinesis through the regulation of cell wall hydrolysis. {ECO:0000269|PubMed:27028265}.	cell cycle [GO:0007049]; cell division [GO:0051301]	lyase activity [GO:0016829]	cytoplasm [GO:0005737]; plasma membrane [GO:0005886]
CCNA_00099	41	N-recovery	0.0280566	0.254411	0.839592	No	A0A0H3C3S1	fzlC	NA	FtsZ-localized protein C (FtsZ-binding protein FzlC)	576	FUNCTION: Membrane anchor for FtsZ. Binds and recruits FtsZ polymers to membranes early in the cell cycle. May also improve the efficiency of cytokinesis through the regulation of cell wall hydrolysis. {ECO:0000269|PubMed:27028265}.	cell cycle [GO:0007049]; cell division [GO:0051301]	lyase activity [GO:0016829]	cytoplasm [GO:0005737]; plasma membrane [GO:0005886]
CCNA_00099	24	P-starvation	-0.0314885	0.34866	0.868174	No	A0A0H3C3S1	fzlC	NA	FtsZ-localized protein C (FtsZ-binding protein FzlC)	576	FUNCTION: Membrane anchor for FtsZ. Binds and recruits FtsZ polymers to membranes early in the cell cycle. May also improve the efficiency of cytokinesis through the regulation of cell wall hydrolysis. {ECO:0000269|PubMed:27028265}.	cell cycle [GO:0007049]; cell division [GO:0051301]	lyase activity [GO:0016829]	cytoplasm [GO:0005737]; plasma membrane [GO:0005886]
CCNA_00099	41	P-recovery	0.0812805	0.362163	0.683973	No	A0A0H3C3S1	fzlC	NA	FtsZ-localized protein C (FtsZ-binding protein FzlC)	576	FUNCTION: Membrane anchor for FtsZ. Binds and recruits FtsZ polymers to membranes early in the cell cycle. May also improve the efficiency of cytokinesis through the regulation of cell wall hydrolysis. {ECO:0000269|PubMed:27028265}.	cell cycle [GO:0007049]; cell division [GO:0051301]	lyase activity [GO:0016829]	cytoplasm [GO:0005737]; plasma membrane [GO:0005886]
CCNA_00101	24	C-starvation	-0.259544	0.336063	0.220143	No	A0A0H3C582	rsmB	NA	16S rRNA m5C methyltransferase RsmB (EC 2.1.1.-)	429	NA	regulation of DNA-templated transcription [GO:0006355]; RNA methylation [GO:0001510]	methyltransferase activity [GO:0008168]; RNA binding [GO:0003723]	NA
CCNA_00101	41	C-recovery	-0.126967	0.193047	0.279876	No	A0A0H3C582	rsmB	NA	16S rRNA m5C methyltransferase RsmB (EC 2.1.1.-)	429	NA	regulation of DNA-templated transcription [GO:0006355]; RNA methylation [GO:0001510]	methyltransferase activity [GO:0008168]; RNA binding [GO:0003723]	NA
CCNA_00101	16	M2G	-0.145553	0.4023	0.521628	No	A0A0H3C582	rsmB	NA	16S rRNA m5C methyltransferase RsmB (EC 2.1.1.-)	429	NA	regulation of DNA-templated transcription [GO:0006355]; RNA methylation [GO:0001510]	methyltransferase activity [GO:0008168]; RNA binding [GO:0003723]	NA
CCNA_00101	24	N-starvation	-0.418366	0.215143	0.0301375	Yes	A0A0H3C582	rsmB	NA	16S rRNA m5C methyltransferase RsmB (EC 2.1.1.-)	429	NA	regulation of DNA-templated transcription [GO:0006355]; RNA methylation [GO:0001510]	methyltransferase activity [GO:0008168]; RNA binding [GO:0003723]	NA
CCNA_00101	41	N-recovery	-0.360803	0.250001	0.0631973	No	A0A0H3C582	rsmB	NA	16S rRNA m5C methyltransferase RsmB (EC 2.1.1.-)	429	NA	regulation of DNA-templated transcription [GO:0006355]; RNA methylation [GO:0001510]	methyltransferase activity [GO:0008168]; RNA binding [GO:0003723]	NA
CCNA_00101	24	P-starvation	-0.248637	0.156624	0.0502888	No	A0A0H3C582	rsmB	NA	16S rRNA m5C methyltransferase RsmB (EC 2.1.1.-)	429	NA	regulation of DNA-templated transcription [GO:0006355]; RNA methylation [GO:0001510]	methyltransferase activity [GO:0008168]; RNA binding [GO:0003723]	NA
CCNA_00101	41	P-recovery	-0.0516973	0.16079	0.565969	No	A0A0H3C582	rsmB	NA	16S rRNA m5C methyltransferase RsmB (EC 2.1.1.-)	429	NA	regulation of DNA-templated transcription [GO:0006355]; RNA methylation [GO:0001510]	methyltransferase activity [GO:0008168]; RNA binding [GO:0003723]	NA
CCNA_00103	24	C-starvation	0.161212	0.357171	0.433215	No	A0A0H3C2R7	NA	NA	Glutathione hydrolase proenzyme (EC 2.3.2.2) (EC 3.4.19.13) [Cleaved into: Glutathione hydrolase large chain; Glutathione hydrolase small chain]	565	NA	glutathione biosynthetic process [GO:0006750]; glutathione catabolic process [GO:0006751]	glutathione hydrolase activity [GO:0036374]; hypoglycin A gamma-glutamyl transpeptidase activity [GO:0102953]; leukotriene C4 gamma-glutamyl transferase activity [GO:0103068]	NA
CCNA_00103	41	C-recovery	0.180907	0.339245	0.364398	No	A0A0H3C2R7	NA	NA	Glutathione hydrolase proenzyme (EC 2.3.2.2) (EC 3.4.19.13) [Cleaved into: Glutathione hydrolase large chain; Glutathione hydrolase small chain]	565	NA	glutathione biosynthetic process [GO:0006750]; glutathione catabolic process [GO:0006751]	glutathione hydrolase activity [GO:0036374]; hypoglycin A gamma-glutamyl transpeptidase activity [GO:0102953]; leukotriene C4 gamma-glutamyl transferase activity [GO:0103068]	NA
CCNA_00103	16	M2G	0.0901629	0.248053	0.51984	No	A0A0H3C2R7	NA	NA	Glutathione hydrolase proenzyme (EC 2.3.2.2) (EC 3.4.19.13) [Cleaved into: Glutathione hydrolase large chain; Glutathione hydrolase small chain]	565	NA	glutathione biosynthetic process [GO:0006750]; glutathione catabolic process [GO:0006751]	glutathione hydrolase activity [GO:0036374]; hypoglycin A gamma-glutamyl transpeptidase activity [GO:0102953]; leukotriene C4 gamma-glutamyl transferase activity [GO:0103068]	NA
CCNA_00103	24	N-starvation	0.126488	0.158247	0.208201	No	A0A0H3C2R7	NA	NA	Glutathione hydrolase proenzyme (EC 2.3.2.2) (EC 3.4.19.13) [Cleaved into: Glutathione hydrolase large chain; Glutathione hydrolase small chain]	565	NA	glutathione biosynthetic process [GO:0006750]; glutathione catabolic process [GO:0006751]	glutathione hydrolase activity [GO:0036374]; hypoglycin A gamma-glutamyl transpeptidase activity [GO:0102953]; leukotriene C4 gamma-glutamyl transferase activity [GO:0103068]	NA
CCNA_00103	41	N-recovery	0.275374	0.255713	0.120279	No	A0A0H3C2R7	NA	NA	Glutathione hydrolase proenzyme (EC 2.3.2.2) (EC 3.4.19.13) [Cleaved into: Glutathione hydrolase large chain; Glutathione hydrolase small chain]	565	NA	glutathione biosynthetic process [GO:0006750]; glutathione catabolic process [GO:0006751]	glutathione hydrolase activity [GO:0036374]; hypoglycin A gamma-glutamyl transpeptidase activity [GO:0102953]; leukotriene C4 gamma-glutamyl transferase activity [GO:0103068]	NA
CCNA_00103	24	P-starvation	-0.273649	0.226583	0.0945546	No	A0A0H3C2R7	NA	NA	Glutathione hydrolase proenzyme (EC 2.3.2.2) (EC 3.4.19.13) [Cleaved into: Glutathione hydrolase large chain; Glutathione hydrolase small chain]	565	NA	glutathione biosynthetic process [GO:0006750]; glutathione catabolic process [GO:0006751]	glutathione hydrolase activity [GO:0036374]; hypoglycin A gamma-glutamyl transpeptidase activity [GO:0102953]; leukotriene C4 gamma-glutamyl transferase activity [GO:0103068]	NA
CCNA_00103	41	P-recovery	0.0395513	0.251091	0.773376	No	A0A0H3C2R7	NA	NA	Glutathione hydrolase proenzyme (EC 2.3.2.2) (EC 3.4.19.13) [Cleaved into: Glutathione hydrolase large chain; Glutathione hydrolase small chain]	565	NA	glutathione biosynthetic process [GO:0006750]; glutathione catabolic process [GO:0006751]	glutathione hydrolase activity [GO:0036374]; hypoglycin A gamma-glutamyl transpeptidase activity [GO:0102953]; leukotriene C4 gamma-glutamyl transferase activity [GO:0103068]	NA
CCNA_00108	24	C-starvation	0.216407	0.476578	0.430743	No	A0A0H3C586	NA	NA	Lon endopeptidase-related protein (EC 3.4.21.53)	225	NA	NA	serine-type endopeptidase activity [GO:0004252]	NA
CCNA_00108	41	C-recovery	0.452477	0.224772	0.0275354	Yes	A0A0H3C586	NA	NA	Lon endopeptidase-related protein (EC 3.4.21.53)	225	NA	NA	serine-type endopeptidase activity [GO:0004252]	NA
CCNA_00108	16	M2G	0.244438	0.44027	0.347822	No	A0A0H3C586	NA	NA	Lon endopeptidase-related protein (EC 3.4.21.53)	225	NA	NA	serine-type endopeptidase activity [GO:0004252]	NA
CCNA_00108	24	N-starvation	0.317585	0.438796	0.243563	No	A0A0H3C586	NA	NA	Lon endopeptidase-related protein (EC 3.4.21.53)	225	NA	NA	serine-type endopeptidase activity [GO:0004252]	NA
CCNA_00108	41	N-recovery	0.667549	0.282215	0.0179011	Yes	A0A0H3C586	NA	NA	Lon endopeptidase-related protein (EC 3.4.21.53)	225	NA	NA	serine-type endopeptidase activity [GO:0004252]	NA
CCNA_00108	24	P-starvation	0.269719	0.548161	0.397635	No	A0A0H3C586	NA	NA	Lon endopeptidase-related protein (EC 3.4.21.53)	225	NA	NA	serine-type endopeptidase activity [GO:0004252]	NA
CCNA_00108	41	P-recovery	0.586876	0.311927	0.0328246	Yes	A0A0H3C586	NA	NA	Lon endopeptidase-related protein (EC 3.4.21.53)	225	NA	NA	serine-type endopeptidase activity [GO:0004252]	NA
CCNA_00109	24	C-starvation	0.176186	0.204964	0.18407	No	A0A0H3C5Z7	NA	NA	Thioredoxin (EC 1.8.1.-)	299	NA	NA	protein-disulfide reductase activity [GO:0015035]	NA
CCNA_00109	41	C-recovery	0.251979	0.182071	0.0696894	No	A0A0H3C5Z7	NA	NA	Thioredoxin (EC 1.8.1.-)	299	NA	NA	protein-disulfide reductase activity [GO:0015035]	NA
CCNA_00109	16	M2G	0.0686283	0.375275	0.73882	No	A0A0H3C5Z7	NA	NA	Thioredoxin (EC 1.8.1.-)	299	NA	NA	protein-disulfide reductase activity [GO:0015035]	NA
CCNA_00109	24	N-starvation	-0.421738	0.459951	0.164041	No	A0A0H3C5Z7	NA	NA	Thioredoxin (EC 1.8.1.-)	299	NA	NA	protein-disulfide reductase activity [GO:0015035]	NA
CCNA_00109	41	N-recovery	0.105674	0.373869	0.611388	No	A0A0H3C5Z7	NA	NA	Thioredoxin (EC 1.8.1.-)	299	NA	NA	protein-disulfide reductase activity [GO:0015035]	NA
CCNA_00109	24	P-starvation	-0.194235	0.482405	0.479569	No	A0A0H3C5Z7	NA	NA	Thioredoxin (EC 1.8.1.-)	299	NA	NA	protein-disulfide reductase activity [GO:0015035]	NA
CCNA_00109	41	P-recovery	0.0937338	0.317081	0.595957	No	A0A0H3C5Z7	NA	NA	Thioredoxin (EC 1.8.1.-)	299	NA	NA	protein-disulfide reductase activity [GO:0015035]	NA
CCNA_00111	24	C-starvation	-0.431379	0.152138	0.0108622	Yes	A0A0H3C3T1	NA	NA	Uncharacterized protein	248	NA	NA	NA	NA
CCNA_00111	41	C-recovery	-0.620624	0.196891	0.0080643	Yes	A0A0H3C3T1	NA	NA	Uncharacterized protein	248	NA	NA	NA	NA
CCNA_00111	16	M2G	-0.169397	0.286578	0.322292	No	A0A0H3C3T1	NA	NA	Uncharacterized protein	248	NA	NA	NA	NA
CCNA_00111	24	N-starvation	-0.105844	0.13225	0.207762	No	A0A0H3C3T1	NA	NA	Uncharacterized protein	248	NA	NA	NA	NA
CCNA_00111	41	N-recovery	-0.496664	0.503963	0.143303	No	A0A0H3C3T1	NA	NA	Uncharacterized protein	248	NA	NA	NA	NA
CCNA_00111	24	P-starvation	-0.226218	0.356776	0.294226	No	A0A0H3C3T1	NA	NA	Uncharacterized protein	248	NA	NA	NA	NA
CCNA_00111	41	P-recovery	-0.130679	0.197502	0.277545	No	A0A0H3C3T1	NA	NA	Uncharacterized protein	248	NA	NA	NA	NA
CCNA_00112	24	C-starvation	-0.0373356	0.316112	0.828473	No	A0A0H3C4I4	NA	NA	Glyoxalase family protein	129	NA	NA	NA	NA
CCNA_00112	41	C-recovery	-0.019385	0.112413	0.752941	No	A0A0H3C4I4	NA	NA	Glyoxalase family protein	129	NA	NA	NA	NA
CCNA_00112	16	M2G	0.117606	0.148979	0.212492	No	A0A0H3C4I4	NA	NA	Glyoxalase family protein	129	NA	NA	NA	NA
CCNA_00112	24	N-starvation	0.175043	0.458647	0.500819	No	A0A0H3C4I4	NA	NA	Glyoxalase family protein	129	NA	NA	NA	NA
CCNA_00112	41	N-recovery	0.217468	0.146489	0.0591125	No	A0A0H3C4I4	NA	NA	Glyoxalase family protein	129	NA	NA	NA	NA
CCNA_00112	24	P-starvation	0.253785	0.169341	0.0577923	No	A0A0H3C4I4	NA	NA	Glyoxalase family protein	129	NA	NA	NA	NA
CCNA_00112	41	P-recovery	0.310738	0.0801401	0.00446008	Yes	A0A0H3C4I4	NA	NA	Glyoxalase family protein	129	NA	NA	NA	NA
CCNA_00113	24	C-starvation	0.100345	0.0831405	0.0946876	No	A0A0H3C590	NA	NA	DUF308 domain-containing protein	190	NA	NA	NA	membrane [GO:0016020]
CCNA_00113	41	C-recovery	0.0673882	0.220125	0.58364	No	A0A0H3C590	NA	NA	DUF308 domain-containing protein	190	NA	NA	NA	membrane [GO:0016020]
CCNA_00113	16	M2G	0.346735	0.233876	0.0592998	No	A0A0H3C590	NA	NA	DUF308 domain-containing protein	190	NA	NA	NA	membrane [GO:0016020]
CCNA_00113	24	N-starvation	0.14549	0.146629	0.141443	No	A0A0H3C590	NA	NA	DUF308 domain-containing protein	190	NA	NA	NA	membrane [GO:0016020]
CCNA_00113	41	N-recovery	0.0028697	0.106722	0.960492	No	A0A0H3C590	NA	NA	DUF308 domain-containing protein	190	NA	NA	NA	membrane [GO:0016020]
CCNA_00113	24	P-starvation	0.00408994	0.22619	0.973424	No	A0A0H3C590	NA	NA	DUF308 domain-containing protein	190	NA	NA	NA	membrane [GO:0016020]
CCNA_00113	41	P-recovery	0.0377824	0.203222	0.734728	No	A0A0H3C590	NA	NA	DUF308 domain-containing protein	190	NA	NA	NA	membrane [GO:0016020]
CCNA_00114	24	C-starvation	-0.274418	0.312938	0.177739	No	A0A0H3C604	NA	NA	MarR/EmrR-family transcriptional regulator	101	NA	NA	NA	NA
CCNA_00114	41	C-recovery	-0.35065	0.305529	0.105436	No	A0A0H3C604	NA	NA	MarR/EmrR-family transcriptional regulator	101	NA	NA	NA	NA
CCNA_00114	16	M2G	-0.128063	0.460329	0.616748	No	A0A0H3C604	NA	NA	MarR/EmrR-family transcriptional regulator	101	NA	NA	NA	NA
CCNA_00114	24	N-starvation	-0.0325585	0.41134	0.884273	No	A0A0H3C604	NA	NA	MarR/EmrR-family transcriptional regulator	101	NA	NA	NA	NA
CCNA_00114	41	N-recovery	0.0153514	0.0918224	0.760111	No	A0A0H3C604	NA	NA	MarR/EmrR-family transcriptional regulator	101	NA	NA	NA	NA
CCNA_00114	24	P-starvation	-0.514643	0.29706	0.0404954	Yes	A0A0H3C604	NA	NA	MarR/EmrR-family transcriptional regulator	101	NA	NA	NA	NA
CCNA_00114	41	P-recovery	0.0703622	0.278061	0.647639	No	A0A0H3C604	NA	NA	MarR/EmrR-family transcriptional regulator	101	NA	NA	NA	NA
CCNA_00115	24	C-starvation	-0.161093	0.147708	0.117214	No	A0A0H3C2S9	NA	NA	TolB protein	1109	NA	NA	hydrolase activity, acting on carbon-nitrogen (but not peptide) bonds [GO:0016810]	NA
CCNA_00115	41	C-recovery	0.0299656	0.059926	0.390966	No	A0A0H3C2S9	NA	NA	TolB protein	1109	NA	NA	hydrolase activity, acting on carbon-nitrogen (but not peptide) bonds [GO:0016810]	NA
CCNA_00115	16	M2G	-0.0375247	0.0547529	0.264021	No	A0A0H3C2S9	NA	NA	TolB protein	1109	NA	NA	hydrolase activity, acting on carbon-nitrogen (but not peptide) bonds [GO:0016810]	NA
CCNA_00115	24	N-starvation	-0.0744625	0.085768	0.180898	No	A0A0H3C2S9	NA	NA	TolB protein	1109	NA	NA	hydrolase activity, acting on carbon-nitrogen (but not peptide) bonds [GO:0016810]	NA
CCNA_00115	41	N-recovery	-0.0480082	0.198974	0.662431	No	A0A0H3C2S9	NA	NA	TolB protein	1109	NA	NA	hydrolase activity, acting on carbon-nitrogen (but not peptide) bonds [GO:0016810]	NA
CCNA_00115	24	P-starvation	-0.160525	0.0665748	0.0169913	Yes	A0A0H3C2S9	NA	NA	TolB protein	1109	NA	NA	hydrolase activity, acting on carbon-nitrogen (but not peptide) bonds [GO:0016810]	NA
CCNA_00115	41	P-recovery	0.0132742	0.154459	0.874473	No	A0A0H3C2S9	NA	NA	TolB protein	1109	NA	NA	hydrolase activity, acting on carbon-nitrogen (but not peptide) bonds [GO:0016810]	NA
CCNA_00118	24	C-starvation	-0.00851968	0.242752	0.948457	No	A0A0H3C4I9	NA	NA	Porphyrin biosynthesis protein	747	NA	NA	NA	NA
CCNA_00118	41	C-recovery	0.268587	0.0872338	0.00861815	Yes	A0A0H3C4I9	NA	NA	Porphyrin biosynthesis protein	747	NA	NA	NA	NA
CCNA_00118	16	M2G	0.287375	0.0784497	0.00525315	Yes	A0A0H3C4I9	NA	NA	Porphyrin biosynthesis protein	747	NA	NA	NA	NA
CCNA_00118	24	N-starvation	0.0265009	0.254887	0.848591	No	A0A0H3C4I9	NA	NA	Porphyrin biosynthesis protein	747	NA	NA	NA	NA
CCNA_00118	41	N-recovery	0.176815	0.0950475	0.033794	Yes	A0A0H3C4I9	NA	NA	Porphyrin biosynthesis protein	747	NA	NA	NA	NA
CCNA_00118	24	P-starvation	0.233259	0.268834	0.181088	No	A0A0H3C4I9	NA	NA	Porphyrin biosynthesis protein	747	NA	NA	NA	NA
CCNA_00118	41	P-recovery	0.264615	0.121623	0.0224188	Yes	A0A0H3C4I9	NA	NA	Porphyrin biosynthesis protein	747	NA	NA	NA	NA
CCNA_00120	24	C-starvation	-0.020643	0.162435	0.81579	No	A0A0H3C608	NA	NA	Putative acetyltransferase	172	NA	NA	acetyltransferase activity [GO:0016407]	NA
CCNA_00120	41	C-recovery	0.114368	0.175112	0.282603	No	A0A0H3C608	NA	NA	Putative acetyltransferase	172	NA	NA	acetyltransferase activity [GO:0016407]	NA
CCNA_00120	16	M2G	0.0837297	0.318783	0.63572	No	A0A0H3C608	NA	NA	Putative acetyltransferase	172	NA	NA	acetyltransferase activity [GO:0016407]	NA
CCNA_00120	24	N-starvation	0.136573	0.218402	0.299721	No	A0A0H3C608	NA	NA	Putative acetyltransferase	172	NA	NA	acetyltransferase activity [GO:0016407]	NA
CCNA_00120	41	N-recovery	0.156821	0.295925	0.366981	No	A0A0H3C608	NA	NA	Putative acetyltransferase	172	NA	NA	acetyltransferase activity [GO:0016407]	NA
CCNA_00120	24	P-starvation	0.191985	0.152057	0.0857874	No	A0A0H3C608	NA	NA	Putative acetyltransferase	172	NA	NA	acetyltransferase activity [GO:0016407]	NA
CCNA_00120	41	P-recovery	-0.086113	0.19035	0.432274	No	A0A0H3C608	NA	NA	Putative acetyltransferase	172	NA	NA	acetyltransferase activity [GO:0016407]	NA
CCNA_00121	24	C-starvation	-0.74011	0.282694	0.013557	Yes	A0A0H3C2T4	NA	NA	DUF4440 domain-containing protein	152	NA	NA	NA	NA
CCNA_00121	41	C-recovery	-0.416227	0.305458	0.0722282	No	A0A0H3C2T4	NA	NA	DUF4440 domain-containing protein	152	NA	NA	NA	NA
CCNA_00121	16	M2G	-0.216393	0.325495	0.275702	No	A0A0H3C2T4	NA	NA	DUF4440 domain-containing protein	152	NA	NA	NA	NA
CCNA_00121	24	N-starvation	-0.550154	0.630377	0.179242	No	A0A0H3C2T4	NA	NA	DUF4440 domain-containing protein	152	NA	NA	NA	NA
CCNA_00121	41	N-recovery	-0.497492	0.239316	0.025302	Yes	A0A0H3C2T4	NA	NA	DUF4440 domain-containing protein	152	NA	NA	NA	NA
CCNA_00121	24	P-starvation	-0.212107	0.0711991	0.00945721	Yes	A0A0H3C2T4	NA	NA	DUF4440 domain-containing protein	152	NA	NA	NA	NA
CCNA_00121	41	P-recovery	-0.165798	0.28093	0.322926	No	A0A0H3C2T4	NA	NA	DUF4440 domain-containing protein	152	NA	NA	NA	NA
CCNA_00124	24	C-starvation	0.00375051	0.17729	0.968911	No	A0A0H3C597	NA	NA	Lipoprotein transmembrane	195	NA	NA	NA	NA
CCNA_00124	41	C-recovery	0.0958188	0.320594	0.592116	No	A0A0H3C597	NA	NA	Lipoprotein transmembrane	195	NA	NA	NA	NA
CCNA_00124	16	M2G	-0.260178	0.179324	0.0624124	No	A0A0H3C597	NA	NA	Lipoprotein transmembrane	195	NA	NA	NA	NA
CCNA_00124	24	N-starvation	-0.371828	0.31258	0.0976983	No	A0A0H3C597	NA	NA	Lipoprotein transmembrane	195	NA	NA	NA	NA
CCNA_00124	41	N-recovery	0.172837	0.199205	0.181099	No	A0A0H3C597	NA	NA	Lipoprotein transmembrane	195	NA	NA	NA	NA
CCNA_00124	24	P-starvation	0.121227	0.382306	0.571013	No	A0A0H3C597	NA	NA	Lipoprotein transmembrane	195	NA	NA	NA	NA
CCNA_00124	41	P-recovery	-0.00384842	0.0910635	0.937966	No	A0A0H3C597	NA	NA	Lipoprotein transmembrane	195	NA	NA	NA	NA
CCNA_00125	24	C-starvation	0.0225396	0.0985424	0.678436	No	A0A0H3C614	NA	NA	Amino acid efflux permease	222	NA	amino acid transport [GO:0006865]	NA	plasma membrane [GO:0005886]
CCNA_00125	41	C-recovery	-0.041111	0.085547	0.407388	No	A0A0H3C614	NA	NA	Amino acid efflux permease	222	NA	amino acid transport [GO:0006865]	NA	plasma membrane [GO:0005886]
CCNA_00125	16	M2G	0.0709252	0.263345	0.627532	No	A0A0H3C614	NA	NA	Amino acid efflux permease	222	NA	amino acid transport [GO:0006865]	NA	plasma membrane [GO:0005886]
CCNA_00125	24	N-starvation	-0.0385748	0.082985	0.421113	No	A0A0H3C614	NA	NA	Amino acid efflux permease	222	NA	amino acid transport [GO:0006865]	NA	plasma membrane [GO:0005886]
CCNA_00125	41	N-recovery	0.14925	0.127106	0.100449	No	A0A0H3C614	NA	NA	Amino acid efflux permease	222	NA	amino acid transport [GO:0006865]	NA	plasma membrane [GO:0005886]
CCNA_00125	24	P-starvation	0.235746	0.124941	0.0325828	Yes	A0A0H3C614	NA	NA	Amino acid efflux permease	222	NA	amino acid transport [GO:0006865]	NA	plasma membrane [GO:0005886]
CCNA_00125	41	P-recovery	0.105315	0.133159	0.211844	No	A0A0H3C614	NA	NA	Amino acid efflux permease	222	NA	amino acid transport [GO:0006865]	NA	plasma membrane [GO:0005886]
CCNA_00131	24	C-starvation	-0.434404	0.187091	0.0188244	Yes	A0A0H3C5A0	NA	NA	Rrf2 family protein	140	NA	NA	NA	NA
CCNA_00131	41	C-recovery	-1.68836	1.12897	0.058085	No	A0A0H3C5A0	NA	NA	Rrf2 family protein	140	NA	NA	NA	NA
CCNA_00131	16	M2G	-0.838514	0.221279	0.00476541	Yes	A0A0H3C5A0	NA	NA	Rrf2 family protein	140	NA	NA	NA	NA
CCNA_00131	24	N-starvation	-0.527068	0.379259	0.0690217	No	A0A0H3C5A0	NA	NA	Rrf2 family protein	140	NA	NA	NA	NA
CCNA_00131	41	N-recovery	-0.122623	0.450524	0.62405	No	A0A0H3C5A0	NA	NA	Rrf2 family protein	140	NA	NA	NA	NA
CCNA_00131	24	P-starvation	-0.253954	0.652165	0.492883	No	A0A0H3C5A0	NA	NA	Rrf2 family protein	140	NA	NA	NA	NA
CCNA_00131	41	P-recovery	-0.48846	0.386489	0.0855979	No	A0A0H3C5A0	NA	NA	Rrf2 family protein	140	NA	NA	NA	NA
CCNA_00132	24	C-starvation	-0.0939198	0.280995	0.551663	No	A0A0H3C620	hetN	NA	Ketoacyl reductase hetN (EC 1.3.1.-)	266	NA	NA	oxidoreductase activity [GO:0016491]	NA
CCNA_00132	41	C-recovery	-0.106931	0.13744	0.217554	No	A0A0H3C620	hetN	NA	Ketoacyl reductase hetN (EC 1.3.1.-)	266	NA	NA	oxidoreductase activity [GO:0016491]	NA
CCNA_00132	16	M2G	0.14769	0.352728	0.463825	No	A0A0H3C620	hetN	NA	Ketoacyl reductase hetN (EC 1.3.1.-)	266	NA	NA	oxidoreductase activity [GO:0016491]	NA
CCNA_00132	24	N-starvation	-0.18014	0.471416	0.50033	No	A0A0H3C620	hetN	NA	Ketoacyl reductase hetN (EC 1.3.1.-)	266	NA	NA	oxidoreductase activity [GO:0016491]	NA
CCNA_00132	41	N-recovery	-0.0297446	0.248379	0.826142	No	A0A0H3C620	hetN	NA	Ketoacyl reductase hetN (EC 1.3.1.-)	266	NA	NA	oxidoreductase activity [GO:0016491]	NA
CCNA_00132	24	P-starvation	-0.00669018	0.398285	0.97531	No	A0A0H3C620	hetN	NA	Ketoacyl reductase hetN (EC 1.3.1.-)	266	NA	NA	oxidoreductase activity [GO:0016491]	NA
CCNA_00132	41	P-recovery	-0.0221861	0.229384	0.85897	No	A0A0H3C620	hetN	NA	Ketoacyl reductase hetN (EC 1.3.1.-)	266	NA	NA	oxidoreductase activity [GO:0016491]	NA
CCNA_00133	24	C-starvation	0.559329	0.369322	0.056358	No	B8GXM4	rlmN	NA	Dual-specificity RNA methyltransferase RlmN (EC 2.1.1.192) (23S rRNA (adenine(2503)-C(2))-methyltransferase) (23S rRNA m2A2503 methyltransferase) (Ribosomal RNA large subunit methyltransferase N) (tRNA (adenine(37)-C(2))-methyltransferase) (tRNA m2A37 methyltransferase)	404	FUNCTION: Specifically methylates position 2 of adenine 2503 in 23S rRNA and position 2 of adenine 37 in tRNAs. m2A2503 modification seems to play a crucial role in the proofreading step occurring at the peptidyl transferase center and thus would serve to optimize ribosomal fidelity. {ECO:0000255|HAMAP-Rule:MF_01849}.	rRNA base methylation [GO:0070475]	4 iron, 4 sulfur cluster binding [GO:0051539]; metal ion binding [GO:0046872]; rRNA (adenine-C2-)-methyltransferase activity [GO:0070040]; rRNA binding [GO:0019843]; tRNA (adenine-C2-)-methyltransferase activity [GO:0002935]; tRNA binding [GO:0000049]	cytoplasm [GO:0005737]
CCNA_00133	41	C-recovery	0.240937	0.239268	0.137457	No	B8GXM4	rlmN	NA	Dual-specificity RNA methyltransferase RlmN (EC 2.1.1.192) (23S rRNA (adenine(2503)-C(2))-methyltransferase) (23S rRNA m2A2503 methyltransferase) (Ribosomal RNA large subunit methyltransferase N) (tRNA (adenine(37)-C(2))-methyltransferase) (tRNA m2A37 methyltransferase)	404	FUNCTION: Specifically methylates position 2 of adenine 2503 in 23S rRNA and position 2 of adenine 37 in tRNAs. m2A2503 modification seems to play a crucial role in the proofreading step occurring at the peptidyl transferase center and thus would serve to optimize ribosomal fidelity. {ECO:0000255|HAMAP-Rule:MF_01849}.	rRNA base methylation [GO:0070475]	4 iron, 4 sulfur cluster binding [GO:0051539]; metal ion binding [GO:0046872]; rRNA (adenine-C2-)-methyltransferase activity [GO:0070040]; rRNA binding [GO:0019843]; tRNA (adenine-C2-)-methyltransferase activity [GO:0002935]; tRNA binding [GO:0000049]	cytoplasm [GO:0005737]
CCNA_00133	16	M2G	-0.0287904	0.415772	0.898626	No	B8GXM4	rlmN	NA	Dual-specificity RNA methyltransferase RlmN (EC 2.1.1.192) (23S rRNA (adenine(2503)-C(2))-methyltransferase) (23S rRNA m2A2503 methyltransferase) (Ribosomal RNA large subunit methyltransferase N) (tRNA (adenine(37)-C(2))-methyltransferase) (tRNA m2A37 methyltransferase)	404	FUNCTION: Specifically methylates position 2 of adenine 2503 in 23S rRNA and position 2 of adenine 37 in tRNAs. m2A2503 modification seems to play a crucial role in the proofreading step occurring at the peptidyl transferase center and thus would serve to optimize ribosomal fidelity. {ECO:0000255|HAMAP-Rule:MF_01849}.	rRNA base methylation [GO:0070475]	4 iron, 4 sulfur cluster binding [GO:0051539]; metal ion binding [GO:0046872]; rRNA (adenine-C2-)-methyltransferase activity [GO:0070040]; rRNA binding [GO:0019843]; tRNA (adenine-C2-)-methyltransferase activity [GO:0002935]; tRNA binding [GO:0000049]	cytoplasm [GO:0005737]
CCNA_00133	24	N-starvation	0.427379	0.24457	0.0396251	Yes	B8GXM4	rlmN	NA	Dual-specificity RNA methyltransferase RlmN (EC 2.1.1.192) (23S rRNA (adenine(2503)-C(2))-methyltransferase) (23S rRNA m2A2503 methyltransferase) (Ribosomal RNA large subunit methyltransferase N) (tRNA (adenine(37)-C(2))-methyltransferase) (tRNA m2A37 methyltransferase)	404	FUNCTION: Specifically methylates position 2 of adenine 2503 in 23S rRNA and position 2 of adenine 37 in tRNAs. m2A2503 modification seems to play a crucial role in the proofreading step occurring at the peptidyl transferase center and thus would serve to optimize ribosomal fidelity. {ECO:0000255|HAMAP-Rule:MF_01849}.	rRNA base methylation [GO:0070475]	4 iron, 4 sulfur cluster binding [GO:0051539]; metal ion binding [GO:0046872]; rRNA (adenine-C2-)-methyltransferase activity [GO:0070040]; rRNA binding [GO:0019843]; tRNA (adenine-C2-)-methyltransferase activity [GO:0002935]; tRNA binding [GO:0000049]	cytoplasm [GO:0005737]
CCNA_00133	41	N-recovery	0.367611	0.49093	0.231158	No	B8GXM4	rlmN	NA	Dual-specificity RNA methyltransferase RlmN (EC 2.1.1.192) (23S rRNA (adenine(2503)-C(2))-methyltransferase) (23S rRNA m2A2503 methyltransferase) (Ribosomal RNA large subunit methyltransferase N) (tRNA (adenine(37)-C(2))-methyltransferase) (tRNA m2A37 methyltransferase)	404	FUNCTION: Specifically methylates position 2 of adenine 2503 in 23S rRNA and position 2 of adenine 37 in tRNAs. m2A2503 modification seems to play a crucial role in the proofreading step occurring at the peptidyl transferase center and thus would serve to optimize ribosomal fidelity. {ECO:0000255|HAMAP-Rule:MF_01849}.	rRNA base methylation [GO:0070475]	4 iron, 4 sulfur cluster binding [GO:0051539]; metal ion binding [GO:0046872]; rRNA (adenine-C2-)-methyltransferase activity [GO:0070040]; rRNA binding [GO:0019843]; tRNA (adenine-C2-)-methyltransferase activity [GO:0002935]; tRNA binding [GO:0000049]	cytoplasm [GO:0005737]
CCNA_00133	24	P-starvation	0.180047	0.2351	0.22312	No	B8GXM4	rlmN	NA	Dual-specificity RNA methyltransferase RlmN (EC 2.1.1.192) (23S rRNA (adenine(2503)-C(2))-methyltransferase) (23S rRNA m2A2503 methyltransferase) (Ribosomal RNA large subunit methyltransferase N) (tRNA (adenine(37)-C(2))-methyltransferase) (tRNA m2A37 methyltransferase)	404	FUNCTION: Specifically methylates position 2 of adenine 2503 in 23S rRNA and position 2 of adenine 37 in tRNAs. m2A2503 modification seems to play a crucial role in the proofreading step occurring at the peptidyl transferase center and thus would serve to optimize ribosomal fidelity. {ECO:0000255|HAMAP-Rule:MF_01849}.	rRNA base methylation [GO:0070475]	4 iron, 4 sulfur cluster binding [GO:0051539]; metal ion binding [GO:0046872]; rRNA (adenine-C2-)-methyltransferase activity [GO:0070040]; rRNA binding [GO:0019843]; tRNA (adenine-C2-)-methyltransferase activity [GO:0002935]; tRNA binding [GO:0000049]	cytoplasm [GO:0005737]
CCNA_00133	41	P-recovery	0.394514	0.281776	0.0678421	No	B8GXM4	rlmN	NA	Dual-specificity RNA methyltransferase RlmN (EC 2.1.1.192) (23S rRNA (adenine(2503)-C(2))-methyltransferase) (23S rRNA m2A2503 methyltransferase) (Ribosomal RNA large subunit methyltransferase N) (tRNA (adenine(37)-C(2))-methyltransferase) (tRNA m2A37 methyltransferase)	404	FUNCTION: Specifically methylates position 2 of adenine 2503 in 23S rRNA and position 2 of adenine 37 in tRNAs. m2A2503 modification seems to play a crucial role in the proofreading step occurring at the peptidyl transferase center and thus would serve to optimize ribosomal fidelity. {ECO:0000255|HAMAP-Rule:MF_01849}.	rRNA base methylation [GO:0070475]	4 iron, 4 sulfur cluster binding [GO:0051539]; metal ion binding [GO:0046872]; rRNA (adenine-C2-)-methyltransferase activity [GO:0070040]; rRNA binding [GO:0019843]; tRNA (adenine-C2-)-methyltransferase activity [GO:0002935]; tRNA binding [GO:0000049]	cytoplasm [GO:0005737]
CCNA_00134	24	C-starvation	-0.187669	0.224118	0.19258	No	A0A0H3C2U8	NA	NA	Surface protein	142	NA	NA	NA	plasma membrane [GO:0005886]
CCNA_00134	41	C-recovery	-0.0827223	0.267853	0.580512	No	A0A0H3C2U8	NA	NA	Surface protein	142	NA	NA	NA	plasma membrane [GO:0005886]
CCNA_00134	16	M2G	-0.109707	0.361125	0.586369	No	A0A0H3C2U8	NA	NA	Surface protein	142	NA	NA	NA	plasma membrane [GO:0005886]
CCNA_00134	24	N-starvation	-0.256394	0.226307	0.108334	No	A0A0H3C2U8	NA	NA	Surface protein	142	NA	NA	NA	plasma membrane [GO:0005886]
CCNA_00134	41	N-recovery	0.133933	0.656866	0.710781	No	A0A0H3C2U8	NA	NA	Surface protein	142	NA	NA	NA	plasma membrane [GO:0005886]
CCNA_00134	24	P-starvation	-0.472121	1.65131	0.607485	No	A0A0H3C2U8	NA	NA	Surface protein	142	NA	NA	NA	plasma membrane [GO:0005886]
CCNA_00134	41	P-recovery	-0.208203	0.563248	0.513321	No	A0A0H3C2U8	NA	NA	Surface protein	142	NA	NA	NA	plasma membrane [GO:0005886]
CCNA_00136	24	C-starvation	-0.585619	0.381215	0.0544604	No	A0A0H3C4J9	NA	NA	AmpG protein	559	NA	NA	transmembrane transporter activity [GO:0022857]	membrane [GO:0016020]
CCNA_00136	41	C-recovery	-1.086	0.837417	0.0808163	No	A0A0H3C4J9	NA	NA	AmpG protein	559	NA	NA	transmembrane transporter activity [GO:0022857]	membrane [GO:0016020]
CCNA_00136	16	M2G	-0.435407	0.582657	0.231894	No	A0A0H3C4J9	NA	NA	AmpG protein	559	NA	NA	transmembrane transporter activity [GO:0022857]	membrane [GO:0016020]
CCNA_00136	24	N-starvation	-0.14839	0.244428	0.311539	No	A0A0H3C4J9	NA	NA	AmpG protein	559	NA	NA	transmembrane transporter activity [GO:0022857]	membrane [GO:0016020]
CCNA_00136	41	N-recovery	-0.381023	0.0567698	0.000893861	Yes	A0A0H3C4J9	NA	NA	AmpG protein	559	NA	NA	transmembrane transporter activity [GO:0022857]	membrane [GO:0016020]
CCNA_00136	24	P-starvation	-0.149529	0.554385	0.627048	No	A0A0H3C4J9	NA	NA	AmpG protein	559	NA	NA	transmembrane transporter activity [GO:0022857]	membrane [GO:0016020]
CCNA_00136	41	P-recovery	-0.869015	0.485908	0.0373693	Yes	A0A0H3C4J9	NA	NA	AmpG protein	559	NA	NA	transmembrane transporter activity [GO:0022857]	membrane [GO:0016020]
CCNA_00137	24	C-starvation	0.0773586	0.277229	0.615729	No	A0A0H3C5A3	shkA	NA	histidine kinase (EC 2.7.13.3)	514	NA	NA	phosphorelay sensor kinase activity [GO:0000155]	NA
CCNA_00137	41	C-recovery	-0.180093	0.110064	0.0466884	Yes	A0A0H3C5A3	shkA	NA	histidine kinase (EC 2.7.13.3)	514	NA	NA	phosphorelay sensor kinase activity [GO:0000155]	NA
CCNA_00137	16	M2G	0.149959	0.406929	0.514513	No	A0A0H3C5A3	shkA	NA	histidine kinase (EC 2.7.13.3)	514	NA	NA	phosphorelay sensor kinase activity [GO:0000155]	NA
CCNA_00137	24	N-starvation	0.352012	0.368611	0.152135	No	A0A0H3C5A3	shkA	NA	histidine kinase (EC 2.7.13.3)	514	NA	NA	phosphorelay sensor kinase activity [GO:0000155]	NA
CCNA_00137	41	N-recovery	0.0338345	0.364912	0.864714	No	A0A0H3C5A3	shkA	NA	histidine kinase (EC 2.7.13.3)	514	NA	NA	phosphorelay sensor kinase activity [GO:0000155]	NA
CCNA_00137	24	P-starvation	0.46692	0.25253	0.0343271	Yes	A0A0H3C5A3	shkA	NA	histidine kinase (EC 2.7.13.3)	514	NA	NA	phosphorelay sensor kinase activity [GO:0000155]	NA
CCNA_00137	41	P-recovery	0.420384	0.318019	0.0774062	No	A0A0H3C5A3	shkA	NA	histidine kinase (EC 2.7.13.3)	514	NA	NA	phosphorelay sensor kinase activity [GO:0000155]	NA
CCNA_00138	24	C-starvation	0.223387	0.0780353	0.0105761	Yes	A0A0H3C625	NA	NA	TonB-dependent receptor	730	NA	NA	NA	cell outer membrane [GO:0009279]
CCNA_00138	41	C-recovery	0.190643	0.251869	0.227292	No	A0A0H3C625	NA	NA	TonB-dependent receptor	730	NA	NA	NA	cell outer membrane [GO:0009279]
CCNA_00138	16	M2G	0.0926836	0.28355	0.55992	No	A0A0H3C625	NA	NA	TonB-dependent receptor	730	NA	NA	NA	cell outer membrane [GO:0009279]
CCNA_00138	24	N-starvation	0.274186	0.368083	0.233044	No	A0A0H3C625	NA	NA	TonB-dependent receptor	730	NA	NA	NA	cell outer membrane [GO:0009279]
CCNA_00138	41	N-recovery	0.346734	0.17194	0.0274085	Yes	A0A0H3C625	NA	NA	TonB-dependent receptor	730	NA	NA	NA	cell outer membrane [GO:0009279]
CCNA_00138	24	P-starvation	0.221334	0.126997	0.0398918	Yes	A0A0H3C625	NA	NA	TonB-dependent receptor	730	NA	NA	NA	cell outer membrane [GO:0009279]
CCNA_00138	41	P-recovery	0.243213	0.165193	0.0602868	No	A0A0H3C625	NA	NA	TonB-dependent receptor	730	NA	NA	NA	cell outer membrane [GO:0009279]
CCNA_00139	24	C-starvation	0.271452	0.176297	0.0541576	No	A0A0H3C2V3	chlI	NA	Magnesium chelatase subunit ChlI-like ATPase	535	NA	NA	ATP binding [GO:0005524]	NA
CCNA_00139	41	C-recovery	0.382526	0.142348	0.0126127	Yes	A0A0H3C2V3	chlI	NA	Magnesium chelatase subunit ChlI-like ATPase	535	NA	NA	ATP binding [GO:0005524]	NA
CCNA_00139	16	M2G	0.353223	0.209381	0.0432834	Yes	A0A0H3C2V3	chlI	NA	Magnesium chelatase subunit ChlI-like ATPase	535	NA	NA	ATP binding [GO:0005524]	NA
CCNA_00139	24	N-starvation	0.277669	0.170331	0.0471189	Yes	A0A0H3C2V3	chlI	NA	Magnesium chelatase subunit ChlI-like ATPase	535	NA	NA	ATP binding [GO:0005524]	NA
CCNA_00139	41	N-recovery	0.301781	0.126249	0.0173975	Yes	A0A0H3C2V3	chlI	NA	Magnesium chelatase subunit ChlI-like ATPase	535	NA	NA	ATP binding [GO:0005524]	NA
CCNA_00139	24	P-starvation	0.271982	0.121894	0.0209547	Yes	A0A0H3C2V3	chlI	NA	Magnesium chelatase subunit ChlI-like ATPase	535	NA	NA	ATP binding [GO:0005524]	NA
CCNA_00139	41	P-recovery	0.251329	0.147867	0.0424801	Yes	A0A0H3C2V3	chlI	NA	Magnesium chelatase subunit ChlI-like ATPase	535	NA	NA	ATP binding [GO:0005524]	NA
CCNA_00142	24	C-starvation	-0.0987409	0.160538	0.306316	No	B8GXN3	NA	NA	UPF0102 protein CCNA_00142	125	NA	NA	nucleic acid binding [GO:0003676]	NA
CCNA_00142	41	C-recovery	0.182733	0.140434	0.0802085	No	B8GXN3	NA	NA	UPF0102 protein CCNA_00142	125	NA	NA	nucleic acid binding [GO:0003676]	NA
CCNA_00142	16	M2G	-0.0197238	0.0996863	0.718776	No	B8GXN3	NA	NA	UPF0102 protein CCNA_00142	125	NA	NA	nucleic acid binding [GO:0003676]	NA
CCNA_00142	24	N-starvation	-0.32277	0.366989	0.17681	No	B8GXN3	NA	NA	UPF0102 protein CCNA_00142	125	NA	NA	nucleic acid binding [GO:0003676]	NA
CCNA_00142	41	N-recovery	0.0123218	0.209304	0.913714	No	B8GXN3	NA	NA	UPF0102 protein CCNA_00142	125	NA	NA	nucleic acid binding [GO:0003676]	NA
CCNA_00142	24	P-starvation	-0.384022	0.249893	0.054413	No	B8GXN3	NA	NA	UPF0102 protein CCNA_00142	125	NA	NA	nucleic acid binding [GO:0003676]	NA
CCNA_00142	41	P-recovery	0.0587256	0.144751	0.476534	No	B8GXN3	NA	NA	UPF0102 protein CCNA_00142	125	NA	NA	nucleic acid binding [GO:0003676]	NA
CCNA_00144	24	C-starvation	-0.271644	0.166164	0.0467918	Yes	A0A0H3C631	NA	NA	Heme chaperone HemW	384	FUNCTION: Probably acts as a heme chaperone, transferring heme to an unknown acceptor. Binds one molecule of heme per monomer, possibly covalently. Binds 1 [4Fe-4S] cluster. The cluster is coordinated with 3 cysteines and an exchangeable S-adenosyl-L-methionine. {ECO:0000256|RuleBase:RU364116}.	porphyrin-containing compound biosynthetic process [GO:0006779]	4 iron, 4 sulfur cluster binding [GO:0051539]; coproporphyrinogen oxidase activity [GO:0004109]; metal ion binding [GO:0046872]	cytoplasm [GO:0005737]
CCNA_00144	41	C-recovery	-0.181907	0.188734	0.14951	No	A0A0H3C631	NA	NA	Heme chaperone HemW	384	FUNCTION: Probably acts as a heme chaperone, transferring heme to an unknown acceptor. Binds one molecule of heme per monomer, possibly covalently. Binds 1 [4Fe-4S] cluster. The cluster is coordinated with 3 cysteines and an exchangeable S-adenosyl-L-methionine. {ECO:0000256|RuleBase:RU364116}.	porphyrin-containing compound biosynthetic process [GO:0006779]	4 iron, 4 sulfur cluster binding [GO:0051539]; coproporphyrinogen oxidase activity [GO:0004109]; metal ion binding [GO:0046872]	cytoplasm [GO:0005737]
CCNA_00144	16	M2G	0.0746669	0.186641	0.482144	No	A0A0H3C631	NA	NA	Heme chaperone HemW	384	FUNCTION: Probably acts as a heme chaperone, transferring heme to an unknown acceptor. Binds one molecule of heme per monomer, possibly covalently. Binds 1 [4Fe-4S] cluster. The cluster is coordinated with 3 cysteines and an exchangeable S-adenosyl-L-methionine. {ECO:0000256|RuleBase:RU364116}.	porphyrin-containing compound biosynthetic process [GO:0006779]	4 iron, 4 sulfur cluster binding [GO:0051539]; coproporphyrinogen oxidase activity [GO:0004109]; metal ion binding [GO:0046872]	cytoplasm [GO:0005737]
CCNA_00144	24	N-starvation	-0.158945	0.244111	0.283797	No	A0A0H3C631	NA	NA	Heme chaperone HemW	384	FUNCTION: Probably acts as a heme chaperone, transferring heme to an unknown acceptor. Binds one molecule of heme per monomer, possibly covalently. Binds 1 [4Fe-4S] cluster. The cluster is coordinated with 3 cysteines and an exchangeable S-adenosyl-L-methionine. {ECO:0000256|RuleBase:RU364116}.	porphyrin-containing compound biosynthetic process [GO:0006779]	4 iron, 4 sulfur cluster binding [GO:0051539]; coproporphyrinogen oxidase activity [GO:0004109]; metal ion binding [GO:0046872]	cytoplasm [GO:0005737]
CCNA_00144	41	N-recovery	-0.339753	0.297452	0.106501	No	A0A0H3C631	NA	NA	Heme chaperone HemW	384	FUNCTION: Probably acts as a heme chaperone, transferring heme to an unknown acceptor. Binds one molecule of heme per monomer, possibly covalently. Binds 1 [4Fe-4S] cluster. The cluster is coordinated with 3 cysteines and an exchangeable S-adenosyl-L-methionine. {ECO:0000256|RuleBase:RU364116}.	porphyrin-containing compound biosynthetic process [GO:0006779]	4 iron, 4 sulfur cluster binding [GO:0051539]; coproporphyrinogen oxidase activity [GO:0004109]; metal ion binding [GO:0046872]	cytoplasm [GO:0005737]
CCNA_00144	24	P-starvation	-0.265889	0.130355	0.0265994	Yes	A0A0H3C631	NA	NA	Heme chaperone HemW	384	FUNCTION: Probably acts as a heme chaperone, transferring heme to an unknown acceptor. Binds one molecule of heme per monomer, possibly covalently. Binds 1 [4Fe-4S] cluster. The cluster is coordinated with 3 cysteines and an exchangeable S-adenosyl-L-methionine. {ECO:0000256|RuleBase:RU364116}.	porphyrin-containing compound biosynthetic process [GO:0006779]	4 iron, 4 sulfur cluster binding [GO:0051539]; coproporphyrinogen oxidase activity [GO:0004109]; metal ion binding [GO:0046872]	cytoplasm [GO:0005737]
CCNA_00144	41	P-recovery	-0.0421363	0.364214	0.831902	No	A0A0H3C631	NA	NA	Heme chaperone HemW	384	FUNCTION: Probably acts as a heme chaperone, transferring heme to an unknown acceptor. Binds one molecule of heme per monomer, possibly covalently. Binds 1 [4Fe-4S] cluster. The cluster is coordinated with 3 cysteines and an exchangeable S-adenosyl-L-methionine. {ECO:0000256|RuleBase:RU364116}.	porphyrin-containing compound biosynthetic process [GO:0006779]	4 iron, 4 sulfur cluster binding [GO:0051539]; coproporphyrinogen oxidase activity [GO:0004109]; metal ion binding [GO:0046872]	cytoplasm [GO:0005737]
CCNA_00150	24	C-starvation	-0.0217521	0.36021	0.911504	No	A0A0H3C2W3	NA	NA	PDZ domain family protein	325	NA	proteolysis [GO:0006508]	metalloendopeptidase activity [GO:0004222]; serine-type endopeptidase activity [GO:0004252]	NA
CCNA_00150	41	C-recovery	-0.0679418	0.386401	0.74834	No	A0A0H3C2W3	NA	NA	PDZ domain family protein	325	NA	proteolysis [GO:0006508]	metalloendopeptidase activity [GO:0004222]; serine-type endopeptidase activity [GO:0004252]	NA
CCNA_00150	16	M2G	0.178068	0.155974	0.10661	No	A0A0H3C2W3	NA	NA	PDZ domain family protein	325	NA	proteolysis [GO:0006508]	metalloendopeptidase activity [GO:0004222]; serine-type endopeptidase activity [GO:0004252]	NA
CCNA_00150	24	N-starvation	-0.469478	0.558592	0.191367	No	A0A0H3C2W3	NA	NA	PDZ domain family protein	325	NA	proteolysis [GO:0006508]	metalloendopeptidase activity [GO:0004222]; serine-type endopeptidase activity [GO:0004252]	NA
CCNA_00150	41	N-recovery	-0.110982	0.0860178	0.0817482	No	A0A0H3C2W3	NA	NA	PDZ domain family protein	325	NA	proteolysis [GO:0006508]	metalloendopeptidase activity [GO:0004222]; serine-type endopeptidase activity [GO:0004252]	NA
CCNA_00150	24	P-starvation	-0.141241	0.353995	0.483208	No	A0A0H3C2W3	NA	NA	PDZ domain family protein	325	NA	proteolysis [GO:0006508]	metalloendopeptidase activity [GO:0004222]; serine-type endopeptidase activity [GO:0004252]	NA
CCNA_00150	41	P-recovery	-0.0874443	0.314579	0.617021	No	A0A0H3C2W3	NA	NA	PDZ domain family protein	325	NA	proteolysis [GO:0006508]	metalloendopeptidase activity [GO:0004222]; serine-type endopeptidase activity [GO:0004252]	NA
CCNA_00151	24	C-starvation	-0.667315	0.418435	0.0497273	Yes	B8GXP2	rph	NA	Ribonuclease PH (RNase PH) (EC 2.7.7.56) (tRNA nucleotidyltransferase)	238	FUNCTION: Phosphorolytic 3'-5' exoribonuclease that plays an important role in tRNA 3'-end maturation. Removes nucleotide residues following the 3'-CCA terminus of tRNAs; can also add nucleotides to the ends of RNA molecules by using nucleoside diphosphates as substrates, but this may not be physiologically important. Probably plays a role in initiation of 16S rRNA degradation (leading to ribosom…	rRNA catabolic process [GO:0016075]; rRNA processing [GO:0006364]; tRNA processing [GO:0008033]	3'-5'-exoribonuclease activity [GO:0000175]; tRNA binding [GO:0000049]; tRNA nucleotidyltransferase activity [GO:0009022]	NA
CCNA_00151	41	C-recovery	0.0247739	0.101347	0.658429	No	B8GXP2	rph	NA	Ribonuclease PH (RNase PH) (EC 2.7.7.56) (tRNA nucleotidyltransferase)	238	FUNCTION: Phosphorolytic 3'-5' exoribonuclease that plays an important role in tRNA 3'-end maturation. Removes nucleotide residues following the 3'-CCA terminus of tRNAs; can also add nucleotides to the ends of RNA molecules by using nucleoside diphosphates as substrates, but this may not be physiologically important. Probably plays a role in initiation of 16S rRNA degradation (leading to ribosom…	rRNA catabolic process [GO:0016075]; rRNA processing [GO:0006364]; tRNA processing [GO:0008033]	3'-5'-exoribonuclease activity [GO:0000175]; tRNA binding [GO:0000049]; tRNA nucleotidyltransferase activity [GO:0009022]	NA
CCNA_00151	16	M2G	-0.247124	0.803778	0.582112	No	B8GXP2	rph	NA	Ribonuclease PH (RNase PH) (EC 2.7.7.56) (tRNA nucleotidyltransferase)	238	FUNCTION: Phosphorolytic 3'-5' exoribonuclease that plays an important role in tRNA 3'-end maturation. Removes nucleotide residues following the 3'-CCA terminus of tRNAs; can also add nucleotides to the ends of RNA molecules by using nucleoside diphosphates as substrates, but this may not be physiologically important. Probably plays a role in initiation of 16S rRNA degradation (leading to ribosom…	rRNA catabolic process [GO:0016075]; rRNA processing [GO:0006364]; tRNA processing [GO:0008033]	3'-5'-exoribonuclease activity [GO:0000175]; tRNA binding [GO:0000049]; tRNA nucleotidyltransferase activity [GO:0009022]	NA
CCNA_00151	24	N-starvation	-0.0960603	0.233561	0.47104	No	B8GXP2	rph	NA	Ribonuclease PH (RNase PH) (EC 2.7.7.56) (tRNA nucleotidyltransferase)	238	FUNCTION: Phosphorolytic 3'-5' exoribonuclease that plays an important role in tRNA 3'-end maturation. Removes nucleotide residues following the 3'-CCA terminus of tRNAs; can also add nucleotides to the ends of RNA molecules by using nucleoside diphosphates as substrates, but this may not be physiologically important. Probably plays a role in initiation of 16S rRNA degradation (leading to ribosom…	rRNA catabolic process [GO:0016075]; rRNA processing [GO:0006364]; tRNA processing [GO:0008033]	3'-5'-exoribonuclease activity [GO:0000175]; tRNA binding [GO:0000049]; tRNA nucleotidyltransferase activity [GO:0009022]	NA
CCNA_00151	41	N-recovery	-0.332428	0.342678	0.147686	No	B8GXP2	rph	NA	Ribonuclease PH (RNase PH) (EC 2.7.7.56) (tRNA nucleotidyltransferase)	238	FUNCTION: Phosphorolytic 3'-5' exoribonuclease that plays an important role in tRNA 3'-end maturation. Removes nucleotide residues following the 3'-CCA terminus of tRNAs; can also add nucleotides to the ends of RNA molecules by using nucleoside diphosphates as substrates, but this may not be physiologically important. Probably plays a role in initiation of 16S rRNA degradation (leading to ribosom…	rRNA catabolic process [GO:0016075]; rRNA processing [GO:0006364]; tRNA processing [GO:0008033]	3'-5'-exoribonuclease activity [GO:0000175]; tRNA binding [GO:0000049]; tRNA nucleotidyltransferase activity [GO:0009022]	NA
CCNA_00151	24	P-starvation	0.0541952	0.0881721	0.306582	No	B8GXP2	rph	NA	Ribonuclease PH (RNase PH) (EC 2.7.7.56) (tRNA nucleotidyltransferase)	238	FUNCTION: Phosphorolytic 3'-5' exoribonuclease that plays an important role in tRNA 3'-end maturation. Removes nucleotide residues following the 3'-CCA terminus of tRNAs; can also add nucleotides to the ends of RNA molecules by using nucleoside diphosphates as substrates, but this may not be physiologically important. Probably plays a role in initiation of 16S rRNA degradation (leading to ribosom…	rRNA catabolic process [GO:0016075]; rRNA processing [GO:0006364]; tRNA processing [GO:0008033]	3'-5'-exoribonuclease activity [GO:0000175]; tRNA binding [GO:0000049]; tRNA nucleotidyltransferase activity [GO:0009022]	NA
CCNA_00151	41	P-recovery	-0.0123792	0.574876	0.968354	No	B8GXP2	rph	NA	Ribonuclease PH (RNase PH) (EC 2.7.7.56) (tRNA nucleotidyltransferase)	238	FUNCTION: Phosphorolytic 3'-5' exoribonuclease that plays an important role in tRNA 3'-end maturation. Removes nucleotide residues following the 3'-CCA terminus of tRNAs; can also add nucleotides to the ends of RNA molecules by using nucleoside diphosphates as substrates, but this may not be physiologically important. Probably plays a role in initiation of 16S rRNA degradation (leading to ribosom…	rRNA catabolic process [GO:0016075]; rRNA processing [GO:0006364]; tRNA processing [GO:0008033]	3'-5'-exoribonuclease activity [GO:0000175]; tRNA binding [GO:0000049]; tRNA nucleotidyltransferase activity [GO:0009022]	NA
CCNA_00157	24	C-starvation	-0.234581	0.173754	0.0737769	No	A0A0H3C5B2	NA	NA	Glyoxalase family protein	123	NA	NA	NA	NA
CCNA_00157	41	C-recovery	-0.201908	0.257364	0.214649	No	A0A0H3C5B2	NA	NA	Glyoxalase family protein	123	NA	NA	NA	NA
CCNA_00157	16	M2G	-0.190441	0.146172	0.079981	No	A0A0H3C5B2	NA	NA	Glyoxalase family protein	123	NA	NA	NA	NA
CCNA_00157	24	N-starvation	-0.234043	0.161258	0.0623647	No	A0A0H3C5B2	NA	NA	Glyoxalase family protein	123	NA	NA	NA	NA
CCNA_00157	41	N-recovery	-0.0175812	0.237944	0.891893	No	A0A0H3C5B2	NA	NA	Glyoxalase family protein	123	NA	NA	NA	NA
CCNA_00157	24	P-starvation	0.168743	0.240167	0.254609	No	A0A0H3C5B2	NA	NA	Glyoxalase family protein	123	NA	NA	NA	NA
CCNA_00157	41	P-recovery	0.0868665	0.0798176	0.117721	No	A0A0H3C5B2	NA	NA	Glyoxalase family protein	123	NA	NA	NA	NA
CCNA_00158	24	C-starvation	0.177655	0.150545	0.0993854	No	B8GXP9	recF	NA	DNA replication and repair protein RecF	387	FUNCTION: The RecF protein is involved in DNA metabolism; it is required for DNA replication and normal SOS inducibility. RecF binds preferentially to single-stranded, linear DNA. It also seems to bind ATP (By similarity). {ECO:0000250}.	DNA repair [GO:0006281]; DNA replication [GO:0006260]; SOS response [GO:0009432]	ATP binding [GO:0005524]; single-stranded DNA binding [GO:0003697]	cytoplasm [GO:0005737]
CCNA_00158	41	C-recovery	0.12759	0.212343	0.31568	No	B8GXP9	recF	NA	DNA replication and repair protein RecF	387	FUNCTION: The RecF protein is involved in DNA metabolism; it is required for DNA replication and normal SOS inducibility. RecF binds preferentially to single-stranded, linear DNA. It also seems to bind ATP (By similarity). {ECO:0000250}.	DNA repair [GO:0006281]; DNA replication [GO:0006260]; SOS response [GO:0009432]	ATP binding [GO:0005524]; single-stranded DNA binding [GO:0003697]	cytoplasm [GO:0005737]
CCNA_00158	16	M2G	0.0422058	0.225395	0.732934	No	B8GXP9	recF	NA	DNA replication and repair protein RecF	387	FUNCTION: The RecF protein is involved in DNA metabolism; it is required for DNA replication and normal SOS inducibility. RecF binds preferentially to single-stranded, linear DNA. It also seems to bind ATP (By similarity). {ECO:0000250}.	DNA repair [GO:0006281]; DNA replication [GO:0006260]; SOS response [GO:0009432]	ATP binding [GO:0005524]; single-stranded DNA binding [GO:0003697]	cytoplasm [GO:0005737]
CCNA_00158	24	N-starvation	0.26612	0.230883	0.104485	No	B8GXP9	recF	NA	DNA replication and repair protein RecF	387	FUNCTION: The RecF protein is involved in DNA metabolism; it is required for DNA replication and normal SOS inducibility. RecF binds preferentially to single-stranded, linear DNA. It also seems to bind ATP (By similarity). {ECO:0000250}.	DNA repair [GO:0006281]; DNA replication [GO:0006260]; SOS response [GO:0009432]	ATP binding [GO:0005524]; single-stranded DNA binding [GO:0003697]	cytoplasm [GO:0005737]
CCNA_00158	41	N-recovery	0.116109	0.320739	0.521414	No	B8GXP9	recF	NA	DNA replication and repair protein RecF	387	FUNCTION: The RecF protein is involved in DNA metabolism; it is required for DNA replication and normal SOS inducibility. RecF binds preferentially to single-stranded, linear DNA. It also seems to bind ATP (By similarity). {ECO:0000250}.	DNA repair [GO:0006281]; DNA replication [GO:0006260]; SOS response [GO:0009432]	ATP binding [GO:0005524]; single-stranded DNA binding [GO:0003697]	cytoplasm [GO:0005737]
CCNA_00158	24	P-starvation	0.058	0.207166	0.614612	No	B8GXP9	recF	NA	DNA replication and repair protein RecF	387	FUNCTION: The RecF protein is involved in DNA metabolism; it is required for DNA replication and normal SOS inducibility. RecF binds preferentially to single-stranded, linear DNA. It also seems to bind ATP (By similarity). {ECO:0000250}.	DNA repair [GO:0006281]; DNA replication [GO:0006260]; SOS response [GO:0009432]	ATP binding [GO:0005524]; single-stranded DNA binding [GO:0003697]	cytoplasm [GO:0005737]
CCNA_00158	41	P-recovery	0.0614475	0.173931	0.530765	No	B8GXP9	recF	NA	DNA replication and repair protein RecF	387	FUNCTION: The RecF protein is involved in DNA metabolism; it is required for DNA replication and normal SOS inducibility. RecF binds preferentially to single-stranded, linear DNA. It also seems to bind ATP (By similarity). {ECO:0000250}.	DNA repair [GO:0006281]; DNA replication [GO:0006260]; SOS response [GO:0009432]	ATP binding [GO:0005524]; single-stranded DNA binding [GO:0003697]	cytoplasm [GO:0005737]
CCNA_00160	24	C-starvation	0.185576	0.0861621	0.0230318	Yes	A0A0H3C641	NA	NA	Methyl-accepting chemotaxis protein	379	NA	chemotaxis [GO:0006935]; signal transduction [GO:0007165]	transmembrane signaling receptor activity [GO:0004888]	membrane [GO:0016020]
CCNA_00160	41	C-recovery	0.0462322	0.109973	0.462195	No	A0A0H3C641	NA	NA	Methyl-accepting chemotaxis protein	379	NA	chemotaxis [GO:0006935]; signal transduction [GO:0007165]	transmembrane signaling receptor activity [GO:0004888]	membrane [GO:0016020]
CCNA_00160	16	M2G	0.133506	0.127075	0.126419	No	A0A0H3C641	NA	NA	Methyl-accepting chemotaxis protein	379	NA	chemotaxis [GO:0006935]; signal transduction [GO:0007165]	transmembrane signaling receptor activity [GO:0004888]	membrane [GO:0016020]
CCNA_00160	24	N-starvation	0.245082	0.181657	0.0738925	No	A0A0H3C641	NA	NA	Methyl-accepting chemotaxis protein	379	NA	chemotaxis [GO:0006935]; signal transduction [GO:0007165]	transmembrane signaling receptor activity [GO:0004888]	membrane [GO:0016020]
CCNA_00160	41	N-recovery	0.317365	0.256399	0.0896224	No	A0A0H3C641	NA	NA	Methyl-accepting chemotaxis protein	379	NA	chemotaxis [GO:0006935]; signal transduction [GO:0007165]	transmembrane signaling receptor activity [GO:0004888]	membrane [GO:0016020]
CCNA_00160	24	P-starvation	0.331739	0.275664	0.0952876	No	A0A0H3C641	NA	NA	Methyl-accepting chemotaxis protein	379	NA	chemotaxis [GO:0006935]; signal transduction [GO:0007165]	transmembrane signaling receptor activity [GO:0004888]	membrane [GO:0016020]
CCNA_00160	41	P-recovery	0.382058	0.199316	0.0312825	Yes	A0A0H3C641	NA	NA	Methyl-accepting chemotaxis protein	379	NA	chemotaxis [GO:0006935]; signal transduction [GO:0007165]	transmembrane signaling receptor activity [GO:0004888]	membrane [GO:0016020]
CCNA_00161	24	C-starvation	-0.924419	0.316853	0.0100284	Yes	A0A0H3C2W8	NA	NA	Secreted protein	208	NA	NA	NA	NA
CCNA_00161	41	C-recovery	-1.02861	0.481142	0.0234915	Yes	A0A0H3C2W8	NA	NA	Secreted protein	208	NA	NA	NA	NA
CCNA_00161	16	M2G	-1.04086	0.114395	0.000362013	Yes	A0A0H3C2W8	NA	NA	Secreted protein	208	NA	NA	NA	NA
CCNA_00161	24	N-starvation	-0.611196	0.522677	0.10134	No	A0A0H3C2W8	NA	NA	Secreted protein	208	NA	NA	NA	NA
CCNA_00161	41	N-recovery	-0.896945	0.4887	0.034982	Yes	A0A0H3C2W8	NA	NA	Secreted protein	208	NA	NA	NA	NA
CCNA_00161	24	P-starvation	-0.830957	0.682844	0.0930126	No	A0A0H3C2W8	NA	NA	Secreted protein	208	NA	NA	NA	NA
CCNA_00161	41	P-recovery	-1.16092	0.632161	0.03493	Yes	A0A0H3C2W8	NA	NA	Secreted protein	208	NA	NA	NA	NA
CCNA_00163	24	C-starvation	-0.672238	0.346206	0.0302534	Yes	A0A0H3C4L4	NA	NA	Exopolysaccharide transport family protein	739	NA	extracellular polysaccharide biosynthetic process [GO:0045226]; lipopolysaccharide biosynthetic process [GO:0009103]	ATP binding [GO:0005524]; protein tyrosine kinase activity [GO:0004713]	plasma membrane [GO:0005886]
CCNA_00163	41	C-recovery	-0.978235	0.252389	0.00446517	Yes	A0A0H3C4L4	NA	NA	Exopolysaccharide transport family protein	739	NA	extracellular polysaccharide biosynthetic process [GO:0045226]; lipopolysaccharide biosynthetic process [GO:0009103]	ATP binding [GO:0005524]; protein tyrosine kinase activity [GO:0004713]	plasma membrane [GO:0005886]
CCNA_00163	16	M2G	-0.849869	0.384194	0.0214465	Yes	A0A0H3C4L4	NA	NA	Exopolysaccharide transport family protein	739	NA	extracellular polysaccharide biosynthetic process [GO:0045226]; lipopolysaccharide biosynthetic process [GO:0009103]	ATP binding [GO:0005524]; protein tyrosine kinase activity [GO:0004713]	plasma membrane [GO:0005886]
CCNA_00163	24	N-starvation	-0.82098	0.307552	0.012848	Yes	A0A0H3C4L4	NA	NA	Exopolysaccharide transport family protein	739	NA	extracellular polysaccharide biosynthetic process [GO:0045226]; lipopolysaccharide biosynthetic process [GO:0009103]	ATP binding [GO:0005524]; protein tyrosine kinase activity [GO:0004713]	plasma membrane [GO:0005886]
CCNA_00163	41	N-recovery	-0.595222	0.121698	0.00227033	Yes	A0A0H3C4L4	NA	NA	Exopolysaccharide transport family protein	739	NA	extracellular polysaccharide biosynthetic process [GO:0045226]; lipopolysaccharide biosynthetic process [GO:0009103]	ATP binding [GO:0005524]; protein tyrosine kinase activity [GO:0004713]	plasma membrane [GO:0005886]
CCNA_00163	24	P-starvation	-0.743406	0.383977	0.0304836	Yes	A0A0H3C4L4	NA	NA	Exopolysaccharide transport family protein	739	NA	extracellular polysaccharide biosynthetic process [GO:0045226]; lipopolysaccharide biosynthetic process [GO:0009103]	ATP binding [GO:0005524]; protein tyrosine kinase activity [GO:0004713]	plasma membrane [GO:0005886]
CCNA_00163	41	P-recovery	-0.545569	0.440126	0.0893375	No	A0A0H3C4L4	NA	NA	Exopolysaccharide transport family protein	739	NA	extracellular polysaccharide biosynthetic process [GO:0045226]; lipopolysaccharide biosynthetic process [GO:0009103]	ATP binding [GO:0005524]; protein tyrosine kinase activity [GO:0004713]	plasma membrane [GO:0005886]
CCNA_00164	24	C-starvation	-0.198154	0.142477	0.0689013	No	A0A0H3C5B6	NA	NA	O-antigen polymerase	641	NA	NA	NA	membrane [GO:0016020]
CCNA_00164	41	C-recovery	-0.129991	0.291561	0.438253	No	A0A0H3C5B6	NA	NA	O-antigen polymerase	641	NA	NA	NA	membrane [GO:0016020]
CCNA_00164	16	M2G	-0.268413	0.293826	0.165159	No	A0A0H3C5B6	NA	NA	O-antigen polymerase	641	NA	NA	NA	membrane [GO:0016020]
CCNA_00164	24	N-starvation	0.0365876	0.0635516	0.332996	No	A0A0H3C5B6	NA	NA	O-antigen polymerase	641	NA	NA	NA	membrane [GO:0016020]
CCNA_00164	41	N-recovery	-0.17968	0.249768	0.245806	No	A0A0H3C5B6	NA	NA	O-antigen polymerase	641	NA	NA	NA	membrane [GO:0016020]
CCNA_00164	24	P-starvation	-0.100242	0.150143	0.27406	No	A0A0H3C5B6	NA	NA	O-antigen polymerase	641	NA	NA	NA	membrane [GO:0016020]
CCNA_00164	41	P-recovery	-0.241793	0.0780387	0.00846631	Yes	A0A0H3C5B6	NA	NA	O-antigen polymerase	641	NA	NA	NA	membrane [GO:0016020]
CCNA_00165	24	C-starvation	-0.667242	1.01709	0.280865	No	A0A0H3C645	pssY	NA	Polyisoprenylphosphate hexose-1-phosphotransferase pssY	217	NA	polysaccharide biosynthetic process [GO:0000271]	transferase activity [GO:0016740]	membrane [GO:0016020]
CCNA_00165	41	C-recovery	-0.0699546	0.812502	0.874245	No	A0A0H3C645	pssY	NA	Polyisoprenylphosphate hexose-1-phosphotransferase pssY	217	NA	polysaccharide biosynthetic process [GO:0000271]	transferase activity [GO:0016740]	membrane [GO:0016020]
CCNA_00165	16	M2G	-0.171784	0.590242	0.601369	No	A0A0H3C645	pssY	NA	Polyisoprenylphosphate hexose-1-phosphotransferase pssY	217	NA	polysaccharide biosynthetic process [GO:0000271]	transferase activity [GO:0016740]	membrane [GO:0016020]
CCNA_00165	24	N-starvation	0.215279	0.161006	0.0754218	No	A0A0H3C645	pssY	NA	Polyisoprenylphosphate hexose-1-phosphotransferase pssY	217	NA	polysaccharide biosynthetic process [GO:0000271]	transferase activity [GO:0016740]	membrane [GO:0016020]
CCNA_00165	41	N-recovery	-0.170548	0.37824	0.433632	No	A0A0H3C645	pssY	NA	Polyisoprenylphosphate hexose-1-phosphotransferase pssY	217	NA	polysaccharide biosynthetic process [GO:0000271]	transferase activity [GO:0016740]	membrane [GO:0016020]
CCNA_00165	24	P-starvation	-0.268991	0.756194	0.528146	No	A0A0H3C645	pssY	NA	Polyisoprenylphosphate hexose-1-phosphotransferase pssY	217	NA	polysaccharide biosynthetic process [GO:0000271]	transferase activity [GO:0016740]	membrane [GO:0016020]
CCNA_00165	41	P-recovery	-0.394404	0.60618	0.284084	No	A0A0H3C645	pssY	NA	Polyisoprenylphosphate hexose-1-phosphotransferase pssY	217	NA	polysaccharide biosynthetic process [GO:0000271]	transferase activity [GO:0016740]	membrane [GO:0016020]
CCNA_00166	24	C-starvation	-0.464616	0.392243	0.0985911	No	A0A0H3C2X3	hvyA	NA	Transglutaminase-like cysteine proteinase HvyA	272	NA	NA	NA	NA
CCNA_00166	41	C-recovery	0.0140435	0.181283	0.88671	No	A0A0H3C2X3	hvyA	NA	Transglutaminase-like cysteine proteinase HvyA	272	NA	NA	NA	NA
CCNA_00166	16	M2G	0.0587661	0.134972	0.447947	No	A0A0H3C2X3	hvyA	NA	Transglutaminase-like cysteine proteinase HvyA	272	NA	NA	NA	NA
CCNA_00166	24	N-starvation	-0.19609	0.247795	0.211649	No	A0A0H3C2X3	hvyA	NA	Transglutaminase-like cysteine proteinase HvyA	272	NA	NA	NA	NA
CCNA_00166	41	N-recovery	-0.385886	0.361921	0.122728	No	A0A0H3C2X3	hvyA	NA	Transglutaminase-like cysteine proteinase HvyA	272	NA	NA	NA	NA
CCNA_00166	24	P-starvation	-0.101687	0.262015	0.49421	No	A0A0H3C2X3	hvyA	NA	Transglutaminase-like cysteine proteinase HvyA	272	NA	NA	NA	NA
CCNA_00166	41	P-recovery	-0.145588	0.148201	0.144184	No	A0A0H3C2X3	hvyA	NA	Transglutaminase-like cysteine proteinase HvyA	272	NA	NA	NA	NA
CCNA_00168	24	C-starvation	-0.613465	0.329184	0.0336399	Yes	A0A0H3C4L8	NA	NA	Polysaccharide export protein	198	NA	NA	polysaccharide transmembrane transporter activity [GO:0015159]	membrane [GO:0016020]
CCNA_00168	41	C-recovery	-0.619317	0.215287	0.0104321	Yes	A0A0H3C4L8	NA	NA	Polysaccharide export protein	198	NA	NA	polysaccharide transmembrane transporter activity [GO:0015159]	membrane [GO:0016020]
CCNA_00168	16	M2G	-0.512265	0.284819	0.0368367	Yes	A0A0H3C4L8	NA	NA	Polysaccharide export protein	198	NA	NA	polysaccharide transmembrane transporter activity [GO:0015159]	membrane [GO:0016020]
CCNA_00168	24	N-starvation	-0.785745	0.239317	0.00718352	Yes	A0A0H3C4L8	NA	NA	Polysaccharide export protein	198	NA	NA	polysaccharide transmembrane transporter activity [GO:0015159]	membrane [GO:0016020]
CCNA_00168	41	N-recovery	-0.402109	0.0773432	0.00189819	Yes	A0A0H3C4L8	NA	NA	Polysaccharide export protein	198	NA	NA	polysaccharide transmembrane transporter activity [GO:0015159]	membrane [GO:0016020]
CCNA_00168	24	P-starvation	-0.7216	0.171245	0.00350559	Yes	A0A0H3C4L8	NA	NA	Polysaccharide export protein	198	NA	NA	polysaccharide transmembrane transporter activity [GO:0015159]	membrane [GO:0016020]
CCNA_00168	41	P-recovery	-0.396174	0.254981	0.0529855	No	A0A0H3C4L8	NA	NA	Polysaccharide export protein	198	NA	NA	polysaccharide transmembrane transporter activity [GO:0015159]	membrane [GO:0016020]
CCNA_00169	24	C-starvation	0.164727	0.0522257	0.00804973	Yes	A0A0H3C5B8	NA	NA	Lipoprotein	512	NA	NA	NA	NA
CCNA_00169	41	C-recovery	0.184981	0.19565	0.155011	No	A0A0H3C5B8	NA	NA	Lipoprotein	512	NA	NA	NA	NA
CCNA_00169	16	M2G	0.289726	0.221077	0.0789306	No	A0A0H3C5B8	NA	NA	Lipoprotein	512	NA	NA	NA	NA
CCNA_00169	24	N-starvation	0.190611	0.250149	0.224907	No	A0A0H3C5B8	NA	NA	Lipoprotein	512	NA	NA	NA	NA
CCNA_00169	41	N-recovery	0.170105	0.262799	0.286108	No	A0A0H3C5B8	NA	NA	Lipoprotein	512	NA	NA	NA	NA
CCNA_00169	24	P-starvation	-0.095366	0.0958734	0.140764	No	A0A0H3C5B8	NA	NA	Lipoprotein	512	NA	NA	NA	NA
CCNA_00169	41	P-recovery	0.0379225	0.150132	0.648204	No	A0A0H3C5B8	NA	NA	Lipoprotein	512	NA	NA	NA	NA
CCNA_00170	24	C-starvation	-0.141836	0.339908	0.465205	No	A0A0H3C649	NA	NA	TonB-dependent receptor	888	NA	NA	NA	cell outer membrane [GO:0009279]
CCNA_00170	41	C-recovery	-0.0735884	0.118835	0.303609	No	A0A0H3C649	NA	NA	TonB-dependent receptor	888	NA	NA	NA	cell outer membrane [GO:0009279]
CCNA_00170	16	M2G	0.0128941	0.120791	0.844627	No	A0A0H3C649	NA	NA	TonB-dependent receptor	888	NA	NA	NA	cell outer membrane [GO:0009279]
CCNA_00170	24	N-starvation	-0.125903	0.324881	0.494782	No	A0A0H3C649	NA	NA	TonB-dependent receptor	888	NA	NA	NA	cell outer membrane [GO:0009279]
CCNA_00170	41	N-recovery	-0.146248	0.275736	0.366625	No	A0A0H3C649	NA	NA	TonB-dependent receptor	888	NA	NA	NA	cell outer membrane [GO:0009279]
CCNA_00170	24	P-starvation	-0.441154	0.272798	0.048059	Yes	A0A0H3C649	NA	NA	TonB-dependent receptor	888	NA	NA	NA	cell outer membrane [GO:0009279]
CCNA_00170	41	P-recovery	-0.227942	0.154342	0.0598451	No	A0A0H3C649	NA	NA	TonB-dependent receptor	888	NA	NA	NA	cell outer membrane [GO:0009279]
CCNA_00172	24	C-starvation	-0.431549	0.155559	0.0115447	Yes	A0A0H3C3Y1	pulD	NA	Type II secretion pathway protein D	687	NA	protein secretion by the type II secretion system [GO:0015628]	NA	cell outer membrane [GO:0009279]; type II protein secretion system complex [GO:0015627]
CCNA_00172	41	C-recovery	-0.0730461	0.234274	0.57709	No	A0A0H3C3Y1	pulD	NA	Type II secretion pathway protein D	687	NA	protein secretion by the type II secretion system [GO:0015628]	NA	cell outer membrane [GO:0009279]; type II protein secretion system complex [GO:0015627]
CCNA_00172	16	M2G	-0.0881953	0.140952	0.299479	No	A0A0H3C3Y1	pulD	NA	Type II secretion pathway protein D	687	NA	protein secretion by the type II secretion system [GO:0015628]	NA	cell outer membrane [GO:0009279]; type II protein secretion system complex [GO:0015627]
CCNA_00172	24	N-starvation	-0.097669	0.12635	0.219827	No	A0A0H3C3Y1	pulD	NA	Type II secretion pathway protein D	687	NA	protein secretion by the type II secretion system [GO:0015628]	NA	cell outer membrane [GO:0009279]; type II protein secretion system complex [GO:0015627]
CCNA_00172	41	N-recovery	-0.053806	0.180985	0.593977	No	A0A0H3C3Y1	pulD	NA	Type II secretion pathway protein D	687	NA	protein secretion by the type II secretion system [GO:0015628]	NA	cell outer membrane [GO:0009279]; type II protein secretion system complex [GO:0015627]
CCNA_00172	24	P-starvation	-0.326529	0.213426	0.054998	No	A0A0H3C3Y1	pulD	NA	Type II secretion pathway protein D	687	NA	protein secretion by the type II secretion system [GO:0015628]	NA	cell outer membrane [GO:0009279]; type II protein secretion system complex [GO:0015627]
CCNA_00172	41	P-recovery	-0.185084	0.279023	0.276568	No	A0A0H3C3Y1	pulD	NA	Type II secretion pathway protein D	687	NA	protein secretion by the type II secretion system [GO:0015628]	NA	cell outer membrane [GO:0009279]; type II protein secretion system complex [GO:0015627]
CCNA_00173	24	C-starvation	0.148157	0.125903	0.0999867	No	A0A0H3C4M2	pulE	NA	Type II secretion system protein E (T2SS protein E) (Type II traffic warden ATPase)	491	FUNCTION: ATPase component of the type II secretion system required for the energy-dependent secretion of extracellular factors such as proteases and toxins from the periplasm. Acts as a molecular motor to provide the energy that is required for assembly of the pseudopilus and the extrusion of substrates generated in the cytoplasm. {ECO:0000256|RuleBase:RU366070}.	protein secretion by the type II secretion system [GO:0015628]	ATP binding [GO:0005524]	plasma membrane [GO:0005886]; type II protein secretion system complex [GO:0015627]
CCNA_00173	41	C-recovery	0.00407169	0.174923	0.965794	No	A0A0H3C4M2	pulE	NA	Type II secretion system protein E (T2SS protein E) (Type II traffic warden ATPase)	491	FUNCTION: ATPase component of the type II secretion system required for the energy-dependent secretion of extracellular factors such as proteases and toxins from the periplasm. Acts as a molecular motor to provide the energy that is required for assembly of the pseudopilus and the extrusion of substrates generated in the cytoplasm. {ECO:0000256|RuleBase:RU366070}.	protein secretion by the type II secretion system [GO:0015628]	ATP binding [GO:0005524]	plasma membrane [GO:0005886]; type II protein secretion system complex [GO:0015627]
CCNA_00173	16	M2G	0.0133385	0.320613	0.938929	No	A0A0H3C4M2	pulE	NA	Type II secretion system protein E (T2SS protein E) (Type II traffic warden ATPase)	491	FUNCTION: ATPase component of the type II secretion system required for the energy-dependent secretion of extracellular factors such as proteases and toxins from the periplasm. Acts as a molecular motor to provide the energy that is required for assembly of the pseudopilus and the extrusion of substrates generated in the cytoplasm. {ECO:0000256|RuleBase:RU366070}.	protein secretion by the type II secretion system [GO:0015628]	ATP binding [GO:0005524]	plasma membrane [GO:0005886]; type II protein secretion system complex [GO:0015627]
CCNA_00173	24	N-starvation	0.259934	0.299135	0.180619	No	A0A0H3C4M2	pulE	NA	Type II secretion system protein E (T2SS protein E) (Type II traffic warden ATPase)	491	FUNCTION: ATPase component of the type II secretion system required for the energy-dependent secretion of extracellular factors such as proteases and toxins from the periplasm. Acts as a molecular motor to provide the energy that is required for assembly of the pseudopilus and the extrusion of substrates generated in the cytoplasm. {ECO:0000256|RuleBase:RU366070}.	protein secretion by the type II secretion system [GO:0015628]	ATP binding [GO:0005524]	plasma membrane [GO:0005886]; type II protein secretion system complex [GO:0015627]
CCNA_00173	41	N-recovery	0.0693226	0.130921	0.367318	No	A0A0H3C4M2	pulE	NA	Type II secretion system protein E (T2SS protein E) (Type II traffic warden ATPase)	491	FUNCTION: ATPase component of the type II secretion system required for the energy-dependent secretion of extracellular factors such as proteases and toxins from the periplasm. Acts as a molecular motor to provide the energy that is required for assembly of the pseudopilus and the extrusion of substrates generated in the cytoplasm. {ECO:0000256|RuleBase:RU366070}.	protein secretion by the type II secretion system [GO:0015628]	ATP binding [GO:0005524]	plasma membrane [GO:0005886]; type II protein secretion system complex [GO:0015627]
CCNA_00173	24	P-starvation	-0.473649	0.623351	0.225911	No	A0A0H3C4M2	pulE	NA	Type II secretion system protein E (T2SS protein E) (Type II traffic warden ATPase)	491	FUNCTION: ATPase component of the type II secretion system required for the energy-dependent secretion of extracellular factors such as proteases and toxins from the periplasm. Acts as a molecular motor to provide the energy that is required for assembly of the pseudopilus and the extrusion of substrates generated in the cytoplasm. {ECO:0000256|RuleBase:RU366070}.	protein secretion by the type II secretion system [GO:0015628]	ATP binding [GO:0005524]	plasma membrane [GO:0005886]; type II protein secretion system complex [GO:0015627]
CCNA_00173	41	P-recovery	-0.148675	0.340826	0.447177	No	A0A0H3C4M2	pulE	NA	Type II secretion system protein E (T2SS protein E) (Type II traffic warden ATPase)	491	FUNCTION: ATPase component of the type II secretion system required for the energy-dependent secretion of extracellular factors such as proteases and toxins from the periplasm. Acts as a molecular motor to provide the energy that is required for assembly of the pseudopilus and the extrusion of substrates generated in the cytoplasm. {ECO:0000256|RuleBase:RU366070}.	protein secretion by the type II secretion system [GO:0015628]	ATP binding [GO:0005524]	plasma membrane [GO:0005886]; type II protein secretion system complex [GO:0015627]
CCNA_00174	24	C-starvation	-0.241789	0.208816	0.103479	No	A0A0H3C5C1	pulF	NA	General secretion pathway protein F	403	FUNCTION: Component of the type II secretion system inner membrane complex required for the energy-dependent secretion of extracellular factors such as proteases and toxins from the periplasm. {ECO:0000256|ARBA:ARBA00002684}.	protein secretion by the type II secretion system [GO:0015628]	metal ion binding [GO:0046872]	plasma membrane [GO:0005886]; type II protein secretion system complex [GO:0015627]
CCNA_00174	41	C-recovery	-0.0170791	0.135584	0.817365	No	A0A0H3C5C1	pulF	NA	General secretion pathway protein F	403	FUNCTION: Component of the type II secretion system inner membrane complex required for the energy-dependent secretion of extracellular factors such as proteases and toxins from the periplasm. {ECO:0000256|ARBA:ARBA00002684}.	protein secretion by the type II secretion system [GO:0015628]	metal ion binding [GO:0046872]	plasma membrane [GO:0005886]; type II protein secretion system complex [GO:0015627]
CCNA_00174	16	M2G	0.0149088	0.202414	0.89223	No	A0A0H3C5C1	pulF	NA	General secretion pathway protein F	403	FUNCTION: Component of the type II secretion system inner membrane complex required for the energy-dependent secretion of extracellular factors such as proteases and toxins from the periplasm. {ECO:0000256|ARBA:ARBA00002684}.	protein secretion by the type II secretion system [GO:0015628]	metal ion binding [GO:0046872]	plasma membrane [GO:0005886]; type II protein secretion system complex [GO:0015627]
CCNA_00174	24	N-starvation	0.01539	0.199218	0.887022	No	A0A0H3C5C1	pulF	NA	General secretion pathway protein F	403	FUNCTION: Component of the type II secretion system inner membrane complex required for the energy-dependent secretion of extracellular factors such as proteases and toxins from the periplasm. {ECO:0000256|ARBA:ARBA00002684}.	protein secretion by the type II secretion system [GO:0015628]	metal ion binding [GO:0046872]	plasma membrane [GO:0005886]; type II protein secretion system complex [GO:0015627]
CCNA_00174	41	N-recovery	-0.126314	0.209368	0.314047	No	A0A0H3C5C1	pulF	NA	General secretion pathway protein F	403	FUNCTION: Component of the type II secretion system inner membrane complex required for the energy-dependent secretion of extracellular factors such as proteases and toxins from the periplasm. {ECO:0000256|ARBA:ARBA00002684}.	protein secretion by the type II secretion system [GO:0015628]	metal ion binding [GO:0046872]	plasma membrane [GO:0005886]; type II protein secretion system complex [GO:0015627]
CCNA_00174	24	P-starvation	-0.0877049	0.31034	0.611436	No	A0A0H3C5C1	pulF	NA	General secretion pathway protein F	403	FUNCTION: Component of the type II secretion system inner membrane complex required for the energy-dependent secretion of extracellular factors such as proteases and toxins from the periplasm. {ECO:0000256|ARBA:ARBA00002684}.	protein secretion by the type II secretion system [GO:0015628]	metal ion binding [GO:0046872]	plasma membrane [GO:0005886]; type II protein secretion system complex [GO:0015627]
CCNA_00174	41	P-recovery	-0.0321577	0.15737	0.710191	No	A0A0H3C5C1	pulF	NA	General secretion pathway protein F	403	FUNCTION: Component of the type II secretion system inner membrane complex required for the energy-dependent secretion of extracellular factors such as proteases and toxins from the periplasm. {ECO:0000256|ARBA:ARBA00002684}.	protein secretion by the type II secretion system [GO:0015628]	metal ion binding [GO:0046872]	plasma membrane [GO:0005886]; type II protein secretion system complex [GO:0015627]
CCNA_00179	24	C-starvation	-0.282029	0.104411	0.0124336	Yes	A0A0H3C5C4	NA	NA	Type II secretion system protein K	324	NA	protein secretion [GO:0009306]	NA	plasma membrane [GO:0005886]
CCNA_00179	41	C-recovery	-0.140704	0.243839	0.332062	No	A0A0H3C5C4	NA	NA	Type II secretion system protein K	324	NA	protein secretion [GO:0009306]	NA	plasma membrane [GO:0005886]
CCNA_00179	16	M2G	-0.286151	0.151619	0.0325632	Yes	A0A0H3C5C4	NA	NA	Type II secretion system protein K	324	NA	protein secretion [GO:0009306]	NA	plasma membrane [GO:0005886]
CCNA_00179	24	N-starvation	-0.131787	0.185611	0.250679	No	A0A0H3C5C4	NA	NA	Type II secretion system protein K	324	NA	protein secretion [GO:0009306]	NA	plasma membrane [GO:0005886]
CCNA_00179	41	N-recovery	-0.105857	0.101187	0.127496	No	A0A0H3C5C4	NA	NA	Type II secretion system protein K	324	NA	protein secretion [GO:0009306]	NA	plasma membrane [GO:0005886]
CCNA_00179	24	P-starvation	-0.513647	0.170461	0.00915807	Yes	A0A0H3C5C4	NA	NA	Type II secretion system protein K	324	NA	protein secretion [GO:0009306]	NA	plasma membrane [GO:0005886]
CCNA_00179	41	P-recovery	-0.392666	0.199936	0.0293707	Yes	A0A0H3C5C4	NA	NA	Type II secretion system protein K	324	NA	protein secretion [GO:0009306]	NA	plasma membrane [GO:0005886]
CCNA_00180	24	C-starvation	0.287218	0.279667	0.132255	No	A0A0H3C657	NA	NA	Type II secretion pathway protein L	368	NA	protein secretion by the type II secretion system [GO:0015628]	NA	Gram-negative-bacterium-type cell wall [GO:0009276]; plasma membrane [GO:0005886]; type II protein secretion system complex [GO:0015627]
CCNA_00180	41	C-recovery	0.565809	0.328689	0.0411514	Yes	A0A0H3C657	NA	NA	Type II secretion pathway protein L	368	NA	protein secretion by the type II secretion system [GO:0015628]	NA	Gram-negative-bacterium-type cell wall [GO:0009276]; plasma membrane [GO:0005886]; type II protein secretion system complex [GO:0015627]
CCNA_00180	16	M2G	0.776831	0.273447	0.0108041	Yes	A0A0H3C657	NA	NA	Type II secretion pathway protein L	368	NA	protein secretion by the type II secretion system [GO:0015628]	NA	Gram-negative-bacterium-type cell wall [GO:0009276]; plasma membrane [GO:0005886]; type II protein secretion system complex [GO:0015627]
CCNA_00180	24	N-starvation	0.128302	0.479249	0.629501	No	A0A0H3C657	NA	NA	Type II secretion pathway protein L	368	NA	protein secretion by the type II secretion system [GO:0015628]	NA	Gram-negative-bacterium-type cell wall [GO:0009276]; plasma membrane [GO:0005886]; type II protein secretion system complex [GO:0015627]
CCNA_00180	41	N-recovery	0.281107	0.427066	0.279563	No	A0A0H3C657	NA	NA	Type II secretion pathway protein L	368	NA	protein secretion by the type II secretion system [GO:0015628]	NA	Gram-negative-bacterium-type cell wall [GO:0009276]; plasma membrane [GO:0005886]; type II protein secretion system complex [GO:0015627]
CCNA_00180	24	P-starvation	-0.151853	0.262605	0.331204	No	A0A0H3C657	NA	NA	Type II secretion pathway protein L	368	NA	protein secretion by the type II secretion system [GO:0015628]	NA	Gram-negative-bacterium-type cell wall [GO:0009276]; plasma membrane [GO:0005886]; type II protein secretion system complex [GO:0015627]
CCNA_00180	41	P-recovery	0.287304	0.30145	0.152704	No	A0A0H3C657	NA	NA	Type II secretion pathway protein L	368	NA	protein secretion by the type II secretion system [GO:0015628]	NA	Gram-negative-bacterium-type cell wall [GO:0009276]; plasma membrane [GO:0005886]; type II protein secretion system complex [GO:0015627]
CCNA_00182	24	C-starvation	0.139735	0.107851	0.0809861	No	A0A0H3C3Z1	NA	NA	Type II secretion system protein N (General secretion pathway protein N)	238	NA	protein secretion by the type II secretion system [GO:0015628]	NA	plasma membrane [GO:0005886]; type II protein secretion system complex [GO:0015627]
CCNA_00182	41	C-recovery	-0.0123404	0.221552	0.918335	No	A0A0H3C3Z1	NA	NA	Type II secretion system protein N (General secretion pathway protein N)	238	NA	protein secretion by the type II secretion system [GO:0015628]	NA	plasma membrane [GO:0005886]; type II protein secretion system complex [GO:0015627]
CCNA_00182	16	M2G	0.338181	0.294339	0.105191	No	A0A0H3C3Z1	NA	NA	Type II secretion system protein N (General secretion pathway protein N)	238	NA	protein secretion by the type II secretion system [GO:0015628]	NA	plasma membrane [GO:0005886]; type II protein secretion system complex [GO:0015627]
CCNA_00182	24	N-starvation	0.154372	0.227667	0.268104	No	A0A0H3C3Z1	NA	NA	Type II secretion system protein N (General secretion pathway protein N)	238	NA	protein secretion by the type II secretion system [GO:0015628]	NA	plasma membrane [GO:0005886]; type II protein secretion system complex [GO:0015627]
CCNA_00182	41	N-recovery	0.185659	0.166645	0.112183	No	A0A0H3C3Z1	NA	NA	Type II secretion system protein N (General secretion pathway protein N)	238	NA	protein secretion by the type II secretion system [GO:0015628]	NA	plasma membrane [GO:0005886]; type II protein secretion system complex [GO:0015627]
CCNA_00182	24	P-starvation	0.125875	0.314512	0.481975	No	A0A0H3C3Z1	NA	NA	Type II secretion system protein N (General secretion pathway protein N)	238	NA	protein secretion by the type II secretion system [GO:0015628]	NA	plasma membrane [GO:0005886]; type II protein secretion system complex [GO:0015627]
CCNA_00182	41	P-recovery	-0.0110792	0.211961	0.923338	No	A0A0H3C3Z1	NA	NA	Type II secretion system protein N (General secretion pathway protein N)	238	NA	protein secretion by the type II secretion system [GO:0015628]	NA	plasma membrane [GO:0005886]; type II protein secretion system complex [GO:0015627]
CCNA_00183	24	C-starvation	-0.108038	0.203405	0.366038	No	A0A0H3C4N1	pulO	NA	Prepilin leader peptidase/N-methyltransferase (EC 2.1.1.-) (EC 3.4.23.43)	253	FUNCTION: Plays an essential role in type IV pili and type II pseudopili formation by proteolytically removing the leader sequence from substrate proteins and subsequently monomethylating the alpha-amino group of the newly exposed N-terminal phenylalanine. {ECO:0000256|RuleBase:RU003794}.	methylation [GO:0032259]; proteolysis [GO:0006508]	aspartic-type endopeptidase activity [GO:0004190]; methyltransferase activity [GO:0008168]	plasma membrane [GO:0005886]
CCNA_00183	41	C-recovery	0.183183	0.258175	0.250935	No	A0A0H3C4N1	pulO	NA	Prepilin leader peptidase/N-methyltransferase (EC 2.1.1.-) (EC 3.4.23.43)	253	FUNCTION: Plays an essential role in type IV pili and type II pseudopili formation by proteolytically removing the leader sequence from substrate proteins and subsequently monomethylating the alpha-amino group of the newly exposed N-terminal phenylalanine. {ECO:0000256|RuleBase:RU003794}.	methylation [GO:0032259]; proteolysis [GO:0006508]	aspartic-type endopeptidase activity [GO:0004190]; methyltransferase activity [GO:0008168]	plasma membrane [GO:0005886]
CCNA_00183	16	M2G	0.223881	0.189288	0.0989052	No	A0A0H3C4N1	pulO	NA	Prepilin leader peptidase/N-methyltransferase (EC 2.1.1.-) (EC 3.4.23.43)	253	FUNCTION: Plays an essential role in type IV pili and type II pseudopili formation by proteolytically removing the leader sequence from substrate proteins and subsequently monomethylating the alpha-amino group of the newly exposed N-terminal phenylalanine. {ECO:0000256|RuleBase:RU003794}.	methylation [GO:0032259]; proteolysis [GO:0006508]	aspartic-type endopeptidase activity [GO:0004190]; methyltransferase activity [GO:0008168]	plasma membrane [GO:0005886]
CCNA_00183	24	N-starvation	0.0134732	0.232096	0.914908	No	A0A0H3C4N1	pulO	NA	Prepilin leader peptidase/N-methyltransferase (EC 2.1.1.-) (EC 3.4.23.43)	253	FUNCTION: Plays an essential role in type IV pili and type II pseudopili formation by proteolytically removing the leader sequence from substrate proteins and subsequently monomethylating the alpha-amino group of the newly exposed N-terminal phenylalanine. {ECO:0000256|RuleBase:RU003794}.	methylation [GO:0032259]; proteolysis [GO:0006508]	aspartic-type endopeptidase activity [GO:0004190]; methyltransferase activity [GO:0008168]	plasma membrane [GO:0005886]
CCNA_00183	41	N-recovery	-0.000291255	0.164814	0.997402	No	A0A0H3C4N1	pulO	NA	Prepilin leader peptidase/N-methyltransferase (EC 2.1.1.-) (EC 3.4.23.43)	253	FUNCTION: Plays an essential role in type IV pili and type II pseudopili formation by proteolytically removing the leader sequence from substrate proteins and subsequently monomethylating the alpha-amino group of the newly exposed N-terminal phenylalanine. {ECO:0000256|RuleBase:RU003794}.	methylation [GO:0032259]; proteolysis [GO:0006508]	aspartic-type endopeptidase activity [GO:0004190]; methyltransferase activity [GO:0008168]	plasma membrane [GO:0005886]
CCNA_00183	24	P-starvation	-0.509725	0.360471	0.0662931	No	A0A0H3C4N1	pulO	NA	Prepilin leader peptidase/N-methyltransferase (EC 2.1.1.-) (EC 3.4.23.43)	253	FUNCTION: Plays an essential role in type IV pili and type II pseudopili formation by proteolytically removing the leader sequence from substrate proteins and subsequently monomethylating the alpha-amino group of the newly exposed N-terminal phenylalanine. {ECO:0000256|RuleBase:RU003794}.	methylation [GO:0032259]; proteolysis [GO:0006508]	aspartic-type endopeptidase activity [GO:0004190]; methyltransferase activity [GO:0008168]	plasma membrane [GO:0005886]
CCNA_00183	41	P-recovery	-0.212982	0.225464	0.155266	No	A0A0H3C4N1	pulO	NA	Prepilin leader peptidase/N-methyltransferase (EC 2.1.1.-) (EC 3.4.23.43)	253	FUNCTION: Plays an essential role in type IV pili and type II pseudopili formation by proteolytically removing the leader sequence from substrate proteins and subsequently monomethylating the alpha-amino group of the newly exposed N-terminal phenylalanine. {ECO:0000256|RuleBase:RU003794}.	methylation [GO:0032259]; proteolysis [GO:0006508]	aspartic-type endopeptidase activity [GO:0004190]; methyltransferase activity [GO:0008168]	plasma membrane [GO:0005886]
CCNA_00185	24	C-starvation	-0.137501	0.124226	0.113706	No	A0A0H3C662	NA	NA	TonB-dependent receptor	841	NA	NA	NA	cell outer membrane [GO:0009279]
CCNA_00185	41	C-recovery	0.100551	0.165099	0.310258	No	A0A0H3C662	NA	NA	TonB-dependent receptor	841	NA	NA	NA	cell outer membrane [GO:0009279]
CCNA_00185	16	M2G	-0.0542892	0.247831	0.690932	No	A0A0H3C662	NA	NA	TonB-dependent receptor	841	NA	NA	NA	cell outer membrane [GO:0009279]
CCNA_00185	24	N-starvation	-0.092153	0.0980631	0.156778	No	A0A0H3C662	NA	NA	TonB-dependent receptor	841	NA	NA	NA	cell outer membrane [GO:0009279]
CCNA_00185	41	N-recovery	0.0639412	0.106371	0.315512	No	A0A0H3C662	NA	NA	TonB-dependent receptor	841	NA	NA	NA	cell outer membrane [GO:0009279]
CCNA_00185	24	P-starvation	-0.190621	0.19335	0.143198	No	A0A0H3C662	NA	NA	TonB-dependent receptor	841	NA	NA	NA	cell outer membrane [GO:0009279]
CCNA_00185	41	P-recovery	0.178543	0.0988021	0.0363972	Yes	A0A0H3C662	NA	NA	TonB-dependent receptor	841	NA	NA	NA	cell outer membrane [GO:0009279]
CCNA_00186	24	C-starvation	0.149918	0.0617145	0.01665	Yes	A0A0H3C2Z3	NA	NA	Guanine-hypoxanthine permease	438	NA	purine nucleobase transmembrane transport [GO:1904823]	nucleobase transmembrane transporter activity [GO:0015205]	plasma membrane [GO:0005886]
CCNA_00186	41	C-recovery	0.288468	0.166907	0.04074	Yes	A0A0H3C2Z3	NA	NA	Guanine-hypoxanthine permease	438	NA	purine nucleobase transmembrane transport [GO:1904823]	nucleobase transmembrane transporter activity [GO:0015205]	plasma membrane [GO:0005886]
CCNA_00186	16	M2G	0.301055	0.153134	0.0292929	Yes	A0A0H3C2Z3	NA	NA	Guanine-hypoxanthine permease	438	NA	purine nucleobase transmembrane transport [GO:1904823]	nucleobase transmembrane transporter activity [GO:0015205]	plasma membrane [GO:0005886]
CCNA_00186	24	N-starvation	0.38431	0.190867	0.0275192	Yes	A0A0H3C2Z3	NA	NA	Guanine-hypoxanthine permease	438	NA	purine nucleobase transmembrane transport [GO:1904823]	nucleobase transmembrane transporter activity [GO:0015205]	plasma membrane [GO:0005886]
CCNA_00186	41	N-recovery	0.173072	0.253252	0.265106	No	A0A0H3C2Z3	NA	NA	Guanine-hypoxanthine permease	438	NA	purine nucleobase transmembrane transport [GO:1904823]	nucleobase transmembrane transporter activity [GO:0015205]	plasma membrane [GO:0005886]
CCNA_00186	24	P-starvation	0.256234	0.303294	0.189671	No	A0A0H3C2Z3	NA	NA	Guanine-hypoxanthine permease	438	NA	purine nucleobase transmembrane transport [GO:1904823]	nucleobase transmembrane transporter activity [GO:0015205]	plasma membrane [GO:0005886]
CCNA_00186	41	P-recovery	0.271108	0.123889	0.0220753	Yes	A0A0H3C2Z3	NA	NA	Guanine-hypoxanthine permease	438	NA	purine nucleobase transmembrane transport [GO:1904823]	nucleobase transmembrane transporter activity [GO:0015205]	plasma membrane [GO:0005886]
CCNA_00187	24	C-starvation	-0.10715	0.339362	0.572562	No	A0A0H3C3Z4	NA	NA	NUP-family purine nucleoside permease	360	NA	transmembrane transport [GO:0055085]	NA	NA
CCNA_00187	41	C-recovery	-0.0868719	0.5805	0.784248	No	A0A0H3C3Z4	NA	NA	NUP-family purine nucleoside permease	360	NA	transmembrane transport [GO:0055085]	NA	NA
CCNA_00187	16	M2G	-0.355244	0.569649	0.300808	No	A0A0H3C3Z4	NA	NA	NUP-family purine nucleoside permease	360	NA	transmembrane transport [GO:0055085]	NA	NA
CCNA_00187	24	N-starvation	-0.0669615	0.363572	0.737067	No	A0A0H3C3Z4	NA	NA	NUP-family purine nucleoside permease	360	NA	transmembrane transport [GO:0055085]	NA	NA
CCNA_00187	41	N-recovery	-0.12158	0.296344	0.47204	No	A0A0H3C3Z4	NA	NA	NUP-family purine nucleoside permease	360	NA	transmembrane transport [GO:0055085]	NA	NA
CCNA_00187	24	P-starvation	-0.429803	0.538282	0.20856	No	A0A0H3C3Z4	NA	NA	NUP-family purine nucleoside permease	360	NA	transmembrane transport [GO:0055085]	NA	NA
CCNA_00187	41	P-recovery	0.0430273	0.349981	0.821635	No	A0A0H3C3Z4	NA	NA	NUP-family purine nucleoside permease	360	NA	transmembrane transport [GO:0055085]	NA	NA
CCNA_00192	24	C-starvation	0.415382	0.154391	0.0125712	Yes	A0A0H3C3Z8	NA	NA	Long-chain-fatty-acid--CoA ligase (EC 6.2.1.3)	539	NA	NA	long-chain fatty acid-CoA ligase activity [GO:0004467]	NA
CCNA_00192	41	C-recovery	0.231968	0.26952	0.183672	No	A0A0H3C3Z8	NA	NA	Long-chain-fatty-acid--CoA ligase (EC 6.2.1.3)	539	NA	NA	long-chain fatty acid-CoA ligase activity [GO:0004467]	NA
CCNA_00192	16	M2G	0.105537	0.277154	0.501711	No	A0A0H3C3Z8	NA	NA	Long-chain-fatty-acid--CoA ligase (EC 6.2.1.3)	539	NA	NA	long-chain fatty acid-CoA ligase activity [GO:0004467]	NA
CCNA_00192	24	N-starvation	0.223076	0.144215	0.0535605	No	A0A0H3C3Z8	NA	NA	Long-chain-fatty-acid--CoA ligase (EC 6.2.1.3)	539	NA	NA	long-chain fatty acid-CoA ligase activity [GO:0004467]	NA
CCNA_00192	41	N-recovery	0.208324	0.151492	0.0707246	No	A0A0H3C3Z8	NA	NA	Long-chain-fatty-acid--CoA ligase (EC 6.2.1.3)	539	NA	NA	long-chain fatty acid-CoA ligase activity [GO:0004467]	NA
CCNA_00192	24	P-starvation	0.227484	0.30645	0.234303	No	A0A0H3C3Z8	NA	NA	Long-chain-fatty-acid--CoA ligase (EC 6.2.1.3)	539	NA	NA	long-chain fatty acid-CoA ligase activity [GO:0004467]	NA
CCNA_00192	41	P-recovery	0.343976	0.179143	0.0311445	Yes	A0A0H3C3Z8	NA	NA	Long-chain-fatty-acid--CoA ligase (EC 6.2.1.3)	539	NA	NA	long-chain fatty acid-CoA ligase activity [GO:0004467]	NA
CCNA_00193	24	C-starvation	-1.73545	0.505302	0.0063185	Yes	A0A0H3C4N8	leuB	NA	3-isopropylmalate dehydrogenase (EC 1.1.1.85) (3-IPM-DH) (Beta-IPM dehydrogenase) (IMDH)	350	FUNCTION: Catalyzes the oxidation of 3-carboxy-2-hydroxy-4-methylpentanoate (3-isopropylmalate) to 3-carboxy-4-methyl-2-oxopentanoate. The product decarboxylates to 4-methyl-2 oxopentanoate. {ECO:0000256|HAMAP-Rule:MF_01033, ECO:0000256|RuleBase:RU004445}.	leucine biosynthetic process [GO:0009098]	3-isopropylmalate dehydrogenase activity [GO:0003862]; magnesium ion binding [GO:0000287]; NAD binding [GO:0051287]	cytoplasm [GO:0005737]
CCNA_00193	41	C-recovery	-4.14921	0.408193	0.000260201	Yes	A0A0H3C4N8	leuB	NA	3-isopropylmalate dehydrogenase (EC 1.1.1.85) (3-IPM-DH) (Beta-IPM dehydrogenase) (IMDH)	350	FUNCTION: Catalyzes the oxidation of 3-carboxy-2-hydroxy-4-methylpentanoate (3-isopropylmalate) to 3-carboxy-4-methyl-2-oxopentanoate. The product decarboxylates to 4-methyl-2 oxopentanoate. {ECO:0000256|HAMAP-Rule:MF_01033, ECO:0000256|RuleBase:RU004445}.	leucine biosynthetic process [GO:0009098]	3-isopropylmalate dehydrogenase activity [GO:0003862]; magnesium ion binding [GO:0000287]; NAD binding [GO:0051287]	cytoplasm [GO:0005737]
CCNA_00193	16	M2G	-3.82812	0.313679	0.000150752	Yes	A0A0H3C4N8	leuB	NA	3-isopropylmalate dehydrogenase (EC 1.1.1.85) (3-IPM-DH) (Beta-IPM dehydrogenase) (IMDH)	350	FUNCTION: Catalyzes the oxidation of 3-carboxy-2-hydroxy-4-methylpentanoate (3-isopropylmalate) to 3-carboxy-4-methyl-2-oxopentanoate. The product decarboxylates to 4-methyl-2 oxopentanoate. {ECO:0000256|HAMAP-Rule:MF_01033, ECO:0000256|RuleBase:RU004445}.	leucine biosynthetic process [GO:0009098]	3-isopropylmalate dehydrogenase activity [GO:0003862]; magnesium ion binding [GO:0000287]; NAD binding [GO:0051287]	cytoplasm [GO:0005737]
CCNA_00193	24	N-starvation	-2.27714	0.235935	0.000303678	Yes	A0A0H3C4N8	leuB	NA	3-isopropylmalate dehydrogenase (EC 1.1.1.85) (3-IPM-DH) (Beta-IPM dehydrogenase) (IMDH)	350	FUNCTION: Catalyzes the oxidation of 3-carboxy-2-hydroxy-4-methylpentanoate (3-isopropylmalate) to 3-carboxy-4-methyl-2-oxopentanoate. The product decarboxylates to 4-methyl-2 oxopentanoate. {ECO:0000256|HAMAP-Rule:MF_01033, ECO:0000256|RuleBase:RU004445}.	leucine biosynthetic process [GO:0009098]	3-isopropylmalate dehydrogenase activity [GO:0003862]; magnesium ion binding [GO:0000287]; NAD binding [GO:0051287]	cytoplasm [GO:0005737]
CCNA_00193	41	N-recovery	-4.21348	0.285667	8.55542e-05	Yes	A0A0H3C4N8	leuB	NA	3-isopropylmalate dehydrogenase (EC 1.1.1.85) (3-IPM-DH) (Beta-IPM dehydrogenase) (IMDH)	350	FUNCTION: Catalyzes the oxidation of 3-carboxy-2-hydroxy-4-methylpentanoate (3-isopropylmalate) to 3-carboxy-4-methyl-2-oxopentanoate. The product decarboxylates to 4-methyl-2 oxopentanoate. {ECO:0000256|HAMAP-Rule:MF_01033, ECO:0000256|RuleBase:RU004445}.	leucine biosynthetic process [GO:0009098]	3-isopropylmalate dehydrogenase activity [GO:0003862]; magnesium ion binding [GO:0000287]; NAD binding [GO:0051287]	cytoplasm [GO:0005737]
CCNA_00193	24	P-starvation	-0.178498	0.596952	0.591955	No	A0A0H3C4N8	leuB	NA	3-isopropylmalate dehydrogenase (EC 1.1.1.85) (3-IPM-DH) (Beta-IPM dehydrogenase) (IMDH)	350	FUNCTION: Catalyzes the oxidation of 3-carboxy-2-hydroxy-4-methylpentanoate (3-isopropylmalate) to 3-carboxy-4-methyl-2-oxopentanoate. The product decarboxylates to 4-methyl-2 oxopentanoate. {ECO:0000256|HAMAP-Rule:MF_01033, ECO:0000256|RuleBase:RU004445}.	leucine biosynthetic process [GO:0009098]	3-isopropylmalate dehydrogenase activity [GO:0003862]; magnesium ion binding [GO:0000287]; NAD binding [GO:0051287]	cytoplasm [GO:0005737]
CCNA_00193	41	P-recovery	-4.00104	0.31104	0.000128811	Yes	A0A0H3C4N8	leuB	NA	3-isopropylmalate dehydrogenase (EC 1.1.1.85) (3-IPM-DH) (Beta-IPM dehydrogenase) (IMDH)	350	FUNCTION: Catalyzes the oxidation of 3-carboxy-2-hydroxy-4-methylpentanoate (3-isopropylmalate) to 3-carboxy-4-methyl-2-oxopentanoate. The product decarboxylates to 4-methyl-2 oxopentanoate. {ECO:0000256|HAMAP-Rule:MF_01033, ECO:0000256|RuleBase:RU004445}.	leucine biosynthetic process [GO:0009098]	3-isopropylmalate dehydrogenase activity [GO:0003862]; magnesium ion binding [GO:0000287]; NAD binding [GO:0051287]	cytoplasm [GO:0005737]
CCNA_00199	24	C-starvation	-0.29202	0.306376	0.152683	No	A0A0H3C404	cpaL	NA	TadG/vWA-family protein CpaL	626	NA	NA	NA	membrane [GO:0016020]
CCNA_00199	41	C-recovery	-0.342659	0.261807	0.0791617	No	A0A0H3C404	cpaL	NA	TadG/vWA-family protein CpaL	626	NA	NA	NA	membrane [GO:0016020]
CCNA_00199	16	M2G	0.0132705	0.227644	0.914552	No	A0A0H3C404	cpaL	NA	TadG/vWA-family protein CpaL	626	NA	NA	NA	membrane [GO:0016020]
CCNA_00199	24	N-starvation	-0.290411	0.161329	0.036756	Yes	A0A0H3C404	cpaL	NA	TadG/vWA-family protein CpaL	626	NA	NA	NA	membrane [GO:0016020]
CCNA_00199	41	N-recovery	-0.0985767	0.164319	0.316323	No	A0A0H3C404	cpaL	NA	TadG/vWA-family protein CpaL	626	NA	NA	NA	membrane [GO:0016020]
CCNA_00199	24	P-starvation	-0.248414	0.365689	0.267402	No	A0A0H3C404	cpaL	NA	TadG/vWA-family protein CpaL	626	NA	NA	NA	membrane [GO:0016020]
CCNA_00199	41	P-recovery	-0.275182	0.27006	0.134314	No	A0A0H3C404	cpaL	NA	TadG/vWA-family protein CpaL	626	NA	NA	NA	membrane [GO:0016020]
CCNA_00200	24	C-starvation	0.154068	0.356517	0.450999	No	A0A0H3C4P2	NA	NA	2OG-Fe(II) oxygenase superfamily protein	311	NA	NA	metal ion binding [GO:0046872]; oxidoreductase activity [GO:0016491]	NA
CCNA_00200	41	C-recovery	0.352392	0.252417	0.068297	No	A0A0H3C4P2	NA	NA	2OG-Fe(II) oxygenase superfamily protein	311	NA	NA	metal ion binding [GO:0046872]; oxidoreductase activity [GO:0016491]	NA
CCNA_00200	16	M2G	0.267966	0.326444	0.199186	No	A0A0H3C4P2	NA	NA	2OG-Fe(II) oxygenase superfamily protein	311	NA	NA	metal ion binding [GO:0046872]; oxidoreductase activity [GO:0016491]	NA
CCNA_00200	24	N-starvation	0.0980099	0.551523	0.745799	No	A0A0H3C4P2	NA	NA	2OG-Fe(II) oxygenase superfamily protein	311	NA	NA	metal ion binding [GO:0046872]; oxidoreductase activity [GO:0016491]	NA
CCNA_00200	41	N-recovery	0.167694	0.136409	0.0909739	No	A0A0H3C4P2	NA	NA	2OG-Fe(II) oxygenase superfamily protein	311	NA	NA	metal ion binding [GO:0046872]; oxidoreductase activity [GO:0016491]	NA
CCNA_00200	24	P-starvation	0.291192	0.320885	0.167165	No	A0A0H3C4P2	NA	NA	2OG-Fe(II) oxygenase superfamily protein	311	NA	NA	metal ion binding [GO:0046872]; oxidoreductase activity [GO:0016491]	NA
CCNA_00200	41	P-recovery	0.295412	0.243527	0.0936546	No	A0A0H3C4P2	NA	NA	2OG-Fe(II) oxygenase superfamily protein	311	NA	NA	metal ion binding [GO:0046872]; oxidoreductase activity [GO:0016491]	NA
CCNA_00201	24	C-starvation	0.485498	0.138605	0.0059728	Yes	A0A0H3C5D4	NA	NA	Outer membrane protein	226	NA	NA	NA	cell outer membrane [GO:0009279]
CCNA_00201	41	C-recovery	-0.060559	0.163378	0.512248	No	A0A0H3C5D4	NA	NA	Outer membrane protein	226	NA	NA	NA	cell outer membrane [GO:0009279]
CCNA_00201	16	M2G	0.127056	0.232286	0.353942	No	A0A0H3C5D4	NA	NA	Outer membrane protein	226	NA	NA	NA	cell outer membrane [GO:0009279]
CCNA_00201	24	N-starvation	0.322132	0.511634	0.297012	No	A0A0H3C5D4	NA	NA	Outer membrane protein	226	NA	NA	NA	cell outer membrane [GO:0009279]
CCNA_00201	41	N-recovery	-0.437079	0.766655	0.336982	No	A0A0H3C5D4	NA	NA	Outer membrane protein	226	NA	NA	NA	cell outer membrane [GO:0009279]
CCNA_00201	24	P-starvation	0.0813101	0.417081	0.722644	No	A0A0H3C5D4	NA	NA	Outer membrane protein	226	NA	NA	NA	cell outer membrane [GO:0009279]
CCNA_00201	41	P-recovery	-2.38677	0.288893	0.00048246	Yes	A0A0H3C5D4	NA	NA	Outer membrane protein	226	NA	NA	NA	cell outer membrane [GO:0009279]
CCNA_00202	24	C-starvation	-0.0098979	0.0817786	0.824333	No	A0A0H3C677	cerH	NA	Ceramide hydroxylase	351	FUNCTION: Involved in de novo bacterial ceramide synthesis. {ECO:0000269|PubMed:34969973}.	sphingolipid metabolic process [GO:0006665]	NA	plasma membrane [GO:0005886]
CCNA_00202	41	C-recovery	0.238947	0.0802721	0.00947828	Yes	A0A0H3C677	cerH	NA	Ceramide hydroxylase	351	FUNCTION: Involved in de novo bacterial ceramide synthesis. {ECO:0000269|PubMed:34969973}.	sphingolipid metabolic process [GO:0006665]	NA	plasma membrane [GO:0005886]
CCNA_00202	16	M2G	0.264137	0.153481	0.0411775	Yes	A0A0H3C677	cerH	NA	Ceramide hydroxylase	351	FUNCTION: Involved in de novo bacterial ceramide synthesis. {ECO:0000269|PubMed:34969973}.	sphingolipid metabolic process [GO:0006665]	NA	plasma membrane [GO:0005886]
CCNA_00202	24	N-starvation	0.309321	0.0825685	0.00492522	Yes	A0A0H3C677	cerH	NA	Ceramide hydroxylase	351	FUNCTION: Involved in de novo bacterial ceramide synthesis. {ECO:0000269|PubMed:34969973}.	sphingolipid metabolic process [GO:0006665]	NA	plasma membrane [GO:0005886]
CCNA_00202	41	N-recovery	0.240697	0.300018	0.206933	No	A0A0H3C677	cerH	NA	Ceramide hydroxylase	351	FUNCTION: Involved in de novo bacterial ceramide synthesis. {ECO:0000269|PubMed:34969973}.	sphingolipid metabolic process [GO:0006665]	NA	plasma membrane [GO:0005886]
CCNA_00202	24	P-starvation	-0.305958	0.198144	0.0537882	No	A0A0H3C677	cerH	NA	Ceramide hydroxylase	351	FUNCTION: Involved in de novo bacterial ceramide synthesis. {ECO:0000269|PubMed:34969973}.	sphingolipid metabolic process [GO:0006665]	NA	plasma membrane [GO:0005886]
CCNA_00202	41	P-recovery	0.102773	0.142993	0.246145	No	A0A0H3C677	cerH	NA	Ceramide hydroxylase	351	FUNCTION: Involved in de novo bacterial ceramide synthesis. {ECO:0000269|PubMed:34969973}.	sphingolipid metabolic process [GO:0006665]	NA	plasma membrane [GO:0005886]
CCNA_00203	24	C-starvation	0.131196	0.0806434	0.0473558	Yes	A0A0H3C307	NA	NA	Sterol desaturase family protein	334	NA	lipid biosynthetic process [GO:0008610]	iron ion binding [GO:0005506]; oxidoreductase activity [GO:0016491]	membrane [GO:0016020]
CCNA_00203	41	C-recovery	0.312205	0.128937	0.0167975	Yes	A0A0H3C307	NA	NA	Sterol desaturase family protein	334	NA	lipid biosynthetic process [GO:0008610]	iron ion binding [GO:0005506]; oxidoreductase activity [GO:0016491]	membrane [GO:0016020]
CCNA_00203	16	M2G	0.373987	0.186379	0.0277682	Yes	A0A0H3C307	NA	NA	Sterol desaturase family protein	334	NA	lipid biosynthetic process [GO:0008610]	iron ion binding [GO:0005506]; oxidoreductase activity [GO:0016491]	membrane [GO:0016020]
CCNA_00203	24	N-starvation	0.337532	0.115692	0.0100285	Yes	A0A0H3C307	NA	NA	Sterol desaturase family protein	334	NA	lipid biosynthetic process [GO:0008610]	iron ion binding [GO:0005506]; oxidoreductase activity [GO:0016491]	membrane [GO:0016020]
CCNA_00203	41	N-recovery	0.179751	0.30893	0.328686	No	A0A0H3C307	NA	NA	Sterol desaturase family protein	334	NA	lipid biosynthetic process [GO:0008610]	iron ion binding [GO:0005506]; oxidoreductase activity [GO:0016491]	membrane [GO:0016020]
CCNA_00203	24	P-starvation	0.0599413	0.0868106	0.261181	No	A0A0H3C307	NA	NA	Sterol desaturase family protein	334	NA	lipid biosynthetic process [GO:0008610]	iron ion binding [GO:0005506]; oxidoreductase activity [GO:0016491]	membrane [GO:0016020]
CCNA_00203	41	P-recovery	0.356363	0.311011	0.105796	No	A0A0H3C307	NA	NA	Sterol desaturase family protein	334	NA	lipid biosynthetic process [GO:0008610]	iron ion binding [GO:0005506]; oxidoreductase activity [GO:0016491]	membrane [GO:0016020]
CCNA_00204	24	C-starvation	-0.754896	0.190215	0.0041704	Yes	A0A0H3C409	kefB	NA	Glutathione-regulated potassium-efflux system protein kefB	633	NA	potassium ion transport [GO:0006813]	solute:proton antiporter activity [GO:0015299]	membrane [GO:0016020]
CCNA_00204	41	C-recovery	-0.564827	0.0966607	0.00134602	Yes	A0A0H3C409	kefB	NA	Glutathione-regulated potassium-efflux system protein kefB	633	NA	potassium ion transport [GO:0006813]	solute:proton antiporter activity [GO:0015299]	membrane [GO:0016020]
CCNA_00204	16	M2G	-0.68318	0.179468	0.0047033	Yes	A0A0H3C409	kefB	NA	Glutathione-regulated potassium-efflux system protein kefB	633	NA	potassium ion transport [GO:0006813]	solute:proton antiporter activity [GO:0015299]	membrane [GO:0016020]
CCNA_00204	24	N-starvation	-0.524538	0.0422511	0.00014323	Yes	A0A0H3C409	kefB	NA	Glutathione-regulated potassium-efflux system protein kefB	633	NA	potassium ion transport [GO:0006813]	solute:proton antiporter activity [GO:0015299]	membrane [GO:0016020]
CCNA_00204	41	N-recovery	-0.648538	0.24358	0.0129401	Yes	A0A0H3C409	kefB	NA	Glutathione-regulated potassium-efflux system protein kefB	633	NA	potassium ion transport [GO:0006813]	solute:proton antiporter activity [GO:0015299]	membrane [GO:0016020]
CCNA_00204	24	P-starvation	-0.511254	0.168272	0.00894756	Yes	A0A0H3C409	kefB	NA	Glutathione-regulated potassium-efflux system protein kefB	633	NA	potassium ion transport [GO:0006813]	solute:proton antiporter activity [GO:0015299]	membrane [GO:0016020]
CCNA_00204	41	P-recovery	-0.500686	0.118601	0.00348689	Yes	A0A0H3C409	kefB	NA	Glutathione-regulated potassium-efflux system protein kefB	633	NA	potassium ion transport [GO:0006813]	solute:proton antiporter activity [GO:0015299]	membrane [GO:0016020]
CCNA_00208	24	C-starvation	-0.0626518	0.0580823	0.119875	No	A0A0H3C312	NA	NA	Type 1 glutamine amidotransferase (GATase1)-like domain protein	329	NA	glutamine metabolic process [GO:0006541]	NA	NA
CCNA_00208	41	C-recovery	-0.0776335	0.170794	0.430326	No	A0A0H3C312	NA	NA	Type 1 glutamine amidotransferase (GATase1)-like domain protein	329	NA	glutamine metabolic process [GO:0006541]	NA	NA
CCNA_00208	16	M2G	0.111373	0.121503	0.164136	No	A0A0H3C312	NA	NA	Type 1 glutamine amidotransferase (GATase1)-like domain protein	329	NA	glutamine metabolic process [GO:0006541]	NA	NA
CCNA_00208	24	N-starvation	-0.223566	0.0934244	0.0173451	Yes	A0A0H3C312	NA	NA	Type 1 glutamine amidotransferase (GATase1)-like domain protein	329	NA	glutamine metabolic process [GO:0006541]	NA	NA
CCNA_00208	41	N-recovery	-0.00737989	0.129094	0.916196	No	A0A0H3C312	NA	NA	Type 1 glutamine amidotransferase (GATase1)-like domain protein	329	NA	glutamine metabolic process [GO:0006541]	NA	NA
CCNA_00208	24	P-starvation	-0.161948	0.189208	0.185446	No	A0A0H3C312	NA	NA	Type 1 glutamine amidotransferase (GATase1)-like domain protein	329	NA	glutamine metabolic process [GO:0006541]	NA	NA
CCNA_00208	41	P-recovery	-0.0132884	0.282758	0.931042	No	A0A0H3C312	NA	NA	Type 1 glutamine amidotransferase (GATase1)-like domain protein	329	NA	glutamine metabolic process [GO:0006541]	NA	NA
CCNA_00209	24	C-starvation	0.210437	0.25304	0.194846	No	A0A0H3C413	NA	NA	Undecaprenyl-phosphomannose:protein mannosyltransferase (EC 2.4.1.-)	524	NA	NA	glycosyltransferase activity [GO:0016757]	plasma membrane [GO:0005886]
CCNA_00209	41	C-recovery	0.233422	0.333599	0.256165	No	A0A0H3C413	NA	NA	Undecaprenyl-phosphomannose:protein mannosyltransferase (EC 2.4.1.-)	524	NA	NA	glycosyltransferase activity [GO:0016757]	plasma membrane [GO:0005886]
CCNA_00209	16	M2G	0.0795271	0.164245	0.404277	No	A0A0H3C413	NA	NA	Undecaprenyl-phosphomannose:protein mannosyltransferase (EC 2.4.1.-)	524	NA	NA	glycosyltransferase activity [GO:0016757]	plasma membrane [GO:0005886]
CCNA_00209	24	N-starvation	0.236782	0.244391	0.148041	No	A0A0H3C413	NA	NA	Undecaprenyl-phosphomannose:protein mannosyltransferase (EC 2.4.1.-)	524	NA	NA	glycosyltransferase activity [GO:0016757]	plasma membrane [GO:0005886]
CCNA_00209	41	N-recovery	-0.114435	0.203181	0.341951	No	A0A0H3C413	NA	NA	Undecaprenyl-phosphomannose:protein mannosyltransferase (EC 2.4.1.-)	524	NA	NA	glycosyltransferase activity [GO:0016757]	plasma membrane [GO:0005886]
CCNA_00209	24	P-starvation	0.192951	0.465956	0.468295	No	A0A0H3C413	NA	NA	Undecaprenyl-phosphomannose:protein mannosyltransferase (EC 2.4.1.-)	524	NA	NA	glycosyltransferase activity [GO:0016757]	plasma membrane [GO:0005886]
CCNA_00209	41	P-recovery	-0.092096	0.28574	0.565076	No	A0A0H3C413	NA	NA	Undecaprenyl-phosphomannose:protein mannosyltransferase (EC 2.4.1.-)	524	NA	NA	glycosyltransferase activity [GO:0016757]	plasma membrane [GO:0005886]
CCNA_00210	24	C-starvation	0.173261	0.17816	0.14699	No	A0A0H3C4Q2	NA	NA	TonB-dependent receptor	803	NA	NA	NA	cell outer membrane [GO:0009279]
CCNA_00210	41	C-recovery	0.0118331	0.297031	0.941512	No	A0A0H3C4Q2	NA	NA	TonB-dependent receptor	803	NA	NA	NA	cell outer membrane [GO:0009279]
CCNA_00210	16	M2G	-0.0435646	0.325172	0.806106	No	A0A0H3C4Q2	NA	NA	TonB-dependent receptor	803	NA	NA	NA	cell outer membrane [GO:0009279]
CCNA_00210	24	N-starvation	-0.0469888	0.143875	0.56023	No	A0A0H3C4Q2	NA	NA	TonB-dependent receptor	803	NA	NA	NA	cell outer membrane [GO:0009279]
CCNA_00210	41	N-recovery	0.297197	0.190413	0.0524059	No	A0A0H3C4Q2	NA	NA	TonB-dependent receptor	803	NA	NA	NA	cell outer membrane [GO:0009279]
CCNA_00210	24	P-starvation	-0.252197	0.639189	0.487659	No	A0A0H3C4Q2	NA	NA	TonB-dependent receptor	803	NA	NA	NA	cell outer membrane [GO:0009279]
CCNA_00210	41	P-recovery	0.0742668	0.274549	0.62609	No	A0A0H3C4Q2	NA	NA	TonB-dependent receptor	803	NA	NA	NA	cell outer membrane [GO:0009279]
CCNA_00214	24	C-starvation	0.0365956	0.116402	0.574111	No	A0A0H3C421	NA	NA	TonB-dependent receptor	681	NA	NA	NA	cell outer membrane [GO:0009279]
CCNA_00214	41	C-recovery	-0.649466	0.223178	0.0101003	Yes	A0A0H3C421	NA	NA	TonB-dependent receptor	681	NA	NA	NA	cell outer membrane [GO:0009279]
CCNA_00214	16	M2G	-0.503764	0.231684	0.0224559	Yes	A0A0H3C421	NA	NA	TonB-dependent receptor	681	NA	NA	NA	cell outer membrane [GO:0009279]
CCNA_00214	24	N-starvation	-0.00593849	0.169614	0.948581	No	A0A0H3C421	NA	NA	TonB-dependent receptor	681	NA	NA	NA	cell outer membrane [GO:0009279]
CCNA_00214	41	N-recovery	-0.437244	0.232812	0.0329759	Yes	A0A0H3C421	NA	NA	TonB-dependent receptor	681	NA	NA	NA	cell outer membrane [GO:0009279]
CCNA_00214	24	P-starvation	-0.0528774	0.0978327	0.358855	No	A0A0H3C421	NA	NA	TonB-dependent receptor	681	NA	NA	NA	cell outer membrane [GO:0009279]
CCNA_00214	41	P-recovery	-0.71274	0.241196	0.00967503	Yes	A0A0H3C421	NA	NA	TonB-dependent receptor	681	NA	NA	NA	cell outer membrane [GO:0009279]
CCNA_00215	24	C-starvation	-0.0433633	0.166271	0.63801	No	A0A0H3C4Q7	NA	NA	SapC surface layer protein	262	NA	NA	NA	NA
CCNA_00215	41	C-recovery	-0.132545	0.475223	0.615887	No	A0A0H3C4Q7	NA	NA	SapC surface layer protein	262	NA	NA	NA	NA
CCNA_00215	16	M2G	0.157696	0.361844	0.447558	No	A0A0H3C4Q7	NA	NA	SapC surface layer protein	262	NA	NA	NA	NA
CCNA_00215	24	N-starvation	-0.0642919	0.368935	0.750469	No	A0A0H3C4Q7	NA	NA	SapC surface layer protein	262	NA	NA	NA	NA
CCNA_00215	41	N-recovery	-0.269445	0.533239	0.386644	No	A0A0H3C4Q7	NA	NA	SapC surface layer protein	262	NA	NA	NA	NA
CCNA_00215	24	P-starvation	-0.0340391	0.181628	0.732721	No	A0A0H3C4Q7	NA	NA	SapC surface layer protein	262	NA	NA	NA	NA
CCNA_00215	41	P-recovery	0.164965	0.160612	0.13223	No	A0A0H3C4Q7	NA	NA	SapC surface layer protein	262	NA	NA	NA	NA
CCNA_00216	24	C-starvation	0.025456	0.109491	0.67361	No	A0A0H3C5E6	NA	NA	Hot dog superfamily protein	130	NA	NA	NA	NA
CCNA_00216	41	C-recovery	-0.189015	0.115061	0.0462354	Yes	A0A0H3C5E6	NA	NA	Hot dog superfamily protein	130	NA	NA	NA	NA
CCNA_00216	16	M2G	0.0882095	0.073437	0.0956751	No	A0A0H3C5E6	NA	NA	Hot dog superfamily protein	130	NA	NA	NA	NA
CCNA_00216	24	N-starvation	-0.152751	0.203723	0.230681	No	A0A0H3C5E6	NA	NA	Hot dog superfamily protein	130	NA	NA	NA	NA
CCNA_00216	41	N-recovery	-0.213544	0.25549	0.193187	No	A0A0H3C5E6	NA	NA	Hot dog superfamily protein	130	NA	NA	NA	NA
CCNA_00216	24	P-starvation	-0.231606	0.0394193	0.00132449	Yes	A0A0H3C5E6	NA	NA	Hot dog superfamily protein	130	NA	NA	NA	NA
CCNA_00216	41	P-recovery	-0.264959	0.0901855	0.00983394	Yes	A0A0H3C5E6	NA	NA	Hot dog superfamily protein	130	NA	NA	NA	NA
CCNA_00223	24	C-starvation	-0.231684	0.152075	0.0555601	No	A0A0H3C5F0	NA	NA	Esterase lipase Family protein (EC 3.1.1.-)	260	NA	NA	hydrolase activity [GO:0016787]	NA
CCNA_00223	41	C-recovery	-0.221345	0.149237	0.0592411	No	A0A0H3C5F0	NA	NA	Esterase lipase Family protein (EC 3.1.1.-)	260	NA	NA	hydrolase activity [GO:0016787]	NA
CCNA_00223	16	M2G	0.00183087	0.444382	0.993943	No	A0A0H3C5F0	NA	NA	Esterase lipase Family protein (EC 3.1.1.-)	260	NA	NA	hydrolase activity [GO:0016787]	NA
CCNA_00223	24	N-starvation	0.0368647	0.264506	0.798551	No	A0A0H3C5F0	NA	NA	Esterase lipase Family protein (EC 3.1.1.-)	260	NA	NA	hydrolase activity [GO:0016787]	NA
CCNA_00223	41	N-recovery	0.0115424	0.265219	0.936124	No	A0A0H3C5F0	NA	NA	Esterase lipase Family protein (EC 3.1.1.-)	260	NA	NA	hydrolase activity [GO:0016787]	NA
CCNA_00223	24	P-starvation	-0.040394	0.451372	0.869356	No	A0A0H3C5F0	NA	NA	Esterase lipase Family protein (EC 3.1.1.-)	260	NA	NA	hydrolase activity [GO:0016787]	NA
CCNA_00223	41	P-recovery	-0.223977	0.14563	0.0543075	No	A0A0H3C5F0	NA	NA	Esterase lipase Family protein (EC 3.1.1.-)	260	NA	NA	hydrolase activity [GO:0016787]	NA
CCNA_00224	24	C-starvation	-0.477152	0.264888	0.0366928	Yes	A0A0H3C698	NA	NA	TonB-dependent receptor protein	681	NA	NA	NA	cell outer membrane [GO:0009279]
CCNA_00224	41	C-recovery	-0.280791	0.264209	0.123534	No	A0A0H3C698	NA	NA	TonB-dependent receptor protein	681	NA	NA	NA	cell outer membrane [GO:0009279]
CCNA_00224	16	M2G	-0.380105	0.276317	0.07067	No	A0A0H3C698	NA	NA	TonB-dependent receptor protein	681	NA	NA	NA	cell outer membrane [GO:0009279]
CCNA_00224	24	N-starvation	-0.257408	0.261078	0.143184	No	A0A0H3C698	NA	NA	TonB-dependent receptor protein	681	NA	NA	NA	cell outer membrane [GO:0009279]
CCNA_00224	41	N-recovery	-0.365957	0.261478	0.0679013	No	A0A0H3C698	NA	NA	TonB-dependent receptor protein	681	NA	NA	NA	cell outer membrane [GO:0009279]
CCNA_00224	24	P-starvation	-0.183921	0.379517	0.403918	No	A0A0H3C698	NA	NA	TonB-dependent receptor protein	681	NA	NA	NA	cell outer membrane [GO:0009279]
CCNA_00224	41	P-recovery	-0.130934	0.0549378	0.0175376	Yes	A0A0H3C698	NA	NA	TonB-dependent receptor protein	681	NA	NA	NA	cell outer membrane [GO:0009279]
CCNA_00227	24	C-starvation	-0.18261	0.505351	0.522106	No	A0A0H3C429	NA	NA	Methyltransferase (EC 2.1.1.-)	188	NA	rRNA methylation [GO:0031167]	methyltransferase activity [GO:0008168]; nucleic acid binding [GO:0003676]	NA
CCNA_00227	41	C-recovery	0.00931659	0.218561	0.93743	No	A0A0H3C429	NA	NA	Methyltransferase (EC 2.1.1.-)	188	NA	rRNA methylation [GO:0031167]	methyltransferase activity [GO:0008168]; nucleic acid binding [GO:0003676]	NA
CCNA_00227	16	M2G	-0.513251	0.23225	0.0215031	Yes	A0A0H3C429	NA	NA	Methyltransferase (EC 2.1.1.-)	188	NA	rRNA methylation [GO:0031167]	methyltransferase activity [GO:0008168]; nucleic acid binding [GO:0003676]	NA
CCNA_00227	24	N-starvation	0.233859	0.530263	0.442701	No	A0A0H3C429	NA	NA	Methyltransferase (EC 2.1.1.-)	188	NA	rRNA methylation [GO:0031167]	methyltransferase activity [GO:0008168]; nucleic acid binding [GO:0003676]	NA
CCNA_00227	41	N-recovery	-0.0261074	0.60797	0.93697	No	A0A0H3C429	NA	NA	Methyltransferase (EC 2.1.1.-)	188	NA	rRNA methylation [GO:0031167]	methyltransferase activity [GO:0008168]; nucleic acid binding [GO:0003676]	NA
CCNA_00227	24	P-starvation	-0.381248	0.399551	0.152368	No	A0A0H3C429	NA	NA	Methyltransferase (EC 2.1.1.-)	188	NA	rRNA methylation [GO:0031167]	methyltransferase activity [GO:0008168]; nucleic acid binding [GO:0003676]	NA
CCNA_00227	41	P-recovery	0.255191	0.0898208	0.0108018	Yes	A0A0H3C429	NA	NA	Methyltransferase (EC 2.1.1.-)	188	NA	rRNA methylation [GO:0031167]	methyltransferase activity [GO:0008168]; nucleic acid binding [GO:0003676]	NA
CCNA_00228	24	C-starvation	-0.215727	0.284614	0.226795	No	A0A0H3C4R7	NA	NA	Putative membrane spanning protein	204	NA	NA	potassium channel activity [GO:0005267]	membrane [GO:0016020]
CCNA_00228	41	C-recovery	-0.199714	0.355661	0.343178	No	A0A0H3C4R7	NA	NA	Putative membrane spanning protein	204	NA	NA	potassium channel activity [GO:0005267]	membrane [GO:0016020]
CCNA_00228	16	M2G	-0.207045	0.0502837	0.00374868	Yes	A0A0H3C4R7	NA	NA	Putative membrane spanning protein	204	NA	NA	potassium channel activity [GO:0005267]	membrane [GO:0016020]
CCNA_00228	24	N-starvation	-0.405025	0.178661	0.0200798	Yes	A0A0H3C4R7	NA	NA	Putative membrane spanning protein	204	NA	NA	potassium channel activity [GO:0005267]	membrane [GO:0016020]
CCNA_00228	41	N-recovery	-0.386806	0.25342	0.0553104	No	A0A0H3C4R7	NA	NA	Putative membrane spanning protein	204	NA	NA	potassium channel activity [GO:0005267]	membrane [GO:0016020]
CCNA_00228	24	P-starvation	-0.560678	0.529236	0.124321	No	A0A0H3C4R7	NA	NA	Putative membrane spanning protein	204	NA	NA	potassium channel activity [GO:0005267]	membrane [GO:0016020]
CCNA_00228	41	P-recovery	-0.146336	0.262524	0.346186	No	A0A0H3C4R7	NA	NA	Putative membrane spanning protein	204	NA	NA	potassium channel activity [GO:0005267]	membrane [GO:0016020]
CCNA_00230	24	C-starvation	-0.522962	0.414305	0.085835	No	A0A0H3C6A3	NA	NA	Pseudouridine synthase (EC 5.4.99.-)	412	NA	enzyme-directed rRNA pseudouridine synthesis [GO:0000455]	lyase activity [GO:0016829]; RNA binding [GO:0003723]; rRNA pseudouridine synthase activity [GO:0120159]	NA
CCNA_00230	41	C-recovery	-0.602701	0.247067	0.0164607	Yes	A0A0H3C6A3	NA	NA	Pseudouridine synthase (EC 5.4.99.-)	412	NA	enzyme-directed rRNA pseudouridine synthesis [GO:0000455]	lyase activity [GO:0016829]; RNA binding [GO:0003723]; rRNA pseudouridine synthase activity [GO:0120159]	NA
CCNA_00230	16	M2G	-0.241645	0.596383	0.477045	No	A0A0H3C6A3	NA	NA	Pseudouridine synthase (EC 5.4.99.-)	412	NA	enzyme-directed rRNA pseudouridine synthesis [GO:0000455]	lyase activity [GO:0016829]; RNA binding [GO:0003723]; rRNA pseudouridine synthase activity [GO:0120159]	NA
CCNA_00230	24	N-starvation	-0.555958	0.535679	0.129533	No	A0A0H3C6A3	NA	NA	Pseudouridine synthase (EC 5.4.99.-)	412	NA	enzyme-directed rRNA pseudouridine synthesis [GO:0000455]	lyase activity [GO:0016829]; RNA binding [GO:0003723]; rRNA pseudouridine synthase activity [GO:0120159]	NA
CCNA_00230	41	N-recovery	-0.205758	0.3361	0.308185	No	A0A0H3C6A3	NA	NA	Pseudouridine synthase (EC 5.4.99.-)	412	NA	enzyme-directed rRNA pseudouridine synthesis [GO:0000455]	lyase activity [GO:0016829]; RNA binding [GO:0003723]; rRNA pseudouridine synthase activity [GO:0120159]	NA
CCNA_00230	24	P-starvation	-0.410167	0.453496	0.168173	No	A0A0H3C6A3	NA	NA	Pseudouridine synthase (EC 5.4.99.-)	412	NA	enzyme-directed rRNA pseudouridine synthesis [GO:0000455]	lyase activity [GO:0016829]; RNA binding [GO:0003723]; rRNA pseudouridine synthase activity [GO:0120159]	NA
CCNA_00230	41	P-recovery	0.0811329	0.508809	0.770707	No	A0A0H3C6A3	NA	NA	Pseudouridine synthase (EC 5.4.99.-)	412	NA	enzyme-directed rRNA pseudouridine synthesis [GO:0000455]	lyase activity [GO:0016829]; RNA binding [GO:0003723]; rRNA pseudouridine synthase activity [GO:0120159]	NA
CCNA_00233	24	C-starvation	-0.100545	0.23186	0.449588	No	A0A0H3C4S3	NA	NA	UDP-N-acetylglucosamine 4,6-dehydratase (EC 4.2.1.-)	345	NA	NA	lyase activity [GO:0016829]	NA
CCNA_00233	41	C-recovery	0.136746	0.125358	0.117163	No	A0A0H3C4S3	NA	NA	UDP-N-acetylglucosamine 4,6-dehydratase (EC 4.2.1.-)	345	NA	NA	lyase activity [GO:0016829]	NA
CCNA_00233	16	M2G	0.187182	0.322279	0.329414	No	A0A0H3C4S3	NA	NA	UDP-N-acetylglucosamine 4,6-dehydratase (EC 4.2.1.-)	345	NA	NA	lyase activity [GO:0016829]	NA
CCNA_00233	24	N-starvation	-0.0967642	0.0843128	0.105436	No	A0A0H3C4S3	NA	NA	UDP-N-acetylglucosamine 4,6-dehydratase (EC 4.2.1.-)	345	NA	NA	lyase activity [GO:0016829]	NA
CCNA_00233	41	N-recovery	0.12606	0.198837	0.294273	No	A0A0H3C4S3	NA	NA	UDP-N-acetylglucosamine 4,6-dehydratase (EC 4.2.1.-)	345	NA	NA	lyase activity [GO:0016829]	NA
CCNA_00233	24	P-starvation	-0.203632	0.194363	0.127124	No	A0A0H3C4S3	NA	NA	UDP-N-acetylglucosamine 4,6-dehydratase (EC 4.2.1.-)	345	NA	NA	lyase activity [GO:0016829]	NA
CCNA_00233	41	P-recovery	0.0595288	0.0606882	0.144599	No	A0A0H3C4S3	NA	NA	UDP-N-acetylglucosamine 4,6-dehydratase (EC 4.2.1.-)	345	NA	NA	lyase activity [GO:0016829]	NA
CCNA_00234	24	C-starvation	0.0546785	0.0923064	0.321434	No	A0A0H3C5G4	NA	NA	WecE-family cell wall biogenesis enzyme	386	NA	NA	catalytic activity [GO:0003824]	NA
CCNA_00234	41	C-recovery	0.259798	0.210779	0.0904555	No	A0A0H3C5G4	NA	NA	WecE-family cell wall biogenesis enzyme	386	NA	NA	catalytic activity [GO:0003824]	NA
CCNA_00234	16	M2G	0.259744	0.0793973	0.00725762	Yes	A0A0H3C5G4	NA	NA	WecE-family cell wall biogenesis enzyme	386	NA	NA	catalytic activity [GO:0003824]	NA
CCNA_00234	24	N-starvation	0.13135	0.0531834	0.0159139	Yes	A0A0H3C5G4	NA	NA	WecE-family cell wall biogenesis enzyme	386	NA	NA	catalytic activity [GO:0003824]	NA
CCNA_00234	41	N-recovery	0.0101259	0.187381	0.920757	No	A0A0H3C5G4	NA	NA	WecE-family cell wall biogenesis enzyme	386	NA	NA	catalytic activity [GO:0003824]	NA
CCNA_00234	24	P-starvation	-0.155722	0.290127	0.361724	No	A0A0H3C5G4	NA	NA	WecE-family cell wall biogenesis enzyme	386	NA	NA	catalytic activity [GO:0003824]	NA
CCNA_00234	41	P-recovery	0.0779886	0.154023	0.38579	No	A0A0H3C5G4	NA	NA	WecE-family cell wall biogenesis enzyme	386	NA	NA	catalytic activity [GO:0003824]	NA
CCNA_00236	24	C-starvation	-0.249618	0.125984	0.0287029	Yes	A0A0H3C339	NA	NA	CHAD domain-containing protein	565	NA	NA	NA	NA
CCNA_00236	41	C-recovery	-0.03877	0.147828	0.636201	No	A0A0H3C339	NA	NA	CHAD domain-containing protein	565	NA	NA	NA	NA
CCNA_00236	16	M2G	-0.0201269	0.103148	0.722408	No	A0A0H3C339	NA	NA	CHAD domain-containing protein	565	NA	NA	NA	NA
CCNA_00236	24	N-starvation	-0.200652	0.120924	0.0450999	Yes	A0A0H3C339	NA	NA	CHAD domain-containing protein	565	NA	NA	NA	NA
CCNA_00236	41	N-recovery	-0.233527	0.235721	0.141867	No	A0A0H3C339	NA	NA	CHAD domain-containing protein	565	NA	NA	NA	NA
CCNA_00236	24	P-starvation	-0.0921414	0.0486696	0.0323021	Yes	A0A0H3C339	NA	NA	CHAD domain-containing protein	565	NA	NA	NA	NA
CCNA_00236	41	P-recovery	-0.271927	0.182169	0.0583431	No	A0A0H3C339	NA	NA	CHAD domain-containing protein	565	NA	NA	NA	NA
CCNA_00237	24	C-starvation	-3.07564	0.603464	0.00201226	Yes	A0A0H3C437	chvI	NA	Two-component response regulator chvI	235	NA	phosphorelay signal transduction system [GO:0000160]; regulation of DNA-templated transcription [GO:0006355]	DNA binding [GO:0003677]	NA
CCNA_00237	41	C-recovery	-3.53986	0.416372	0.000443085	Yes	A0A0H3C437	chvI	NA	Two-component response regulator chvI	235	NA	phosphorelay signal transduction system [GO:0000160]; regulation of DNA-templated transcription [GO:0006355]	DNA binding [GO:0003677]	NA
CCNA_00237	16	M2G	-3.38153	0.531882	0.0010493	Yes	A0A0H3C437	chvI	NA	Two-component response regulator chvI	235	NA	phosphorelay signal transduction system [GO:0000160]; regulation of DNA-templated transcription [GO:0006355]	DNA binding [GO:0003677]	NA
CCNA_00237	24	N-starvation	-2.05141	1.20511	0.0423206	Yes	A0A0H3C437	chvI	NA	Two-component response regulator chvI	235	NA	phosphorelay signal transduction system [GO:0000160]; regulation of DNA-templated transcription [GO:0006355]	DNA binding [GO:0003677]	NA
CCNA_00237	41	N-recovery	-3.41272	0.651127	0.00185365	Yes	A0A0H3C437	chvI	NA	Two-component response regulator chvI	235	NA	phosphorelay signal transduction system [GO:0000160]; regulation of DNA-templated transcription [GO:0006355]	DNA binding [GO:0003677]	NA
CCNA_00237	24	P-starvation	-1.04929	0.327787	0.00771946	Yes	A0A0H3C437	chvI	NA	Two-component response regulator chvI	235	NA	phosphorelay signal transduction system [GO:0000160]; regulation of DNA-templated transcription [GO:0006355]	DNA binding [GO:0003677]	NA
CCNA_00237	41	P-recovery	-3.45825	0.456801	0.000625484	Yes	A0A0H3C437	chvI	NA	Two-component response regulator chvI	235	NA	phosphorelay signal transduction system [GO:0000160]; regulation of DNA-templated transcription [GO:0006355]	DNA binding [GO:0003677]	NA
CCNA_00240	24	C-starvation	0.108843	0.223461	0.401825	No	A0A0H3C6B5	NA	NA	PTS system, IIA component (EC 2.7.1.191)	135	NA	phosphoenolpyruvate-dependent sugar phosphotransferase system [GO:0009401]; phosphorylation [GO:0016310]	kinase activity [GO:0016301]	NA
CCNA_00240	41	C-recovery	-0.427285	0.22541	0.0321971	Yes	A0A0H3C6B5	NA	NA	PTS system, IIA component (EC 2.7.1.191)	135	NA	phosphoenolpyruvate-dependent sugar phosphotransferase system [GO:0009401]; phosphorylation [GO:0016310]	kinase activity [GO:0016301]	NA
CCNA_00240	16	M2G	0.110065	0.560747	0.72087	No	A0A0H3C6B5	NA	NA	PTS system, IIA component (EC 2.7.1.191)	135	NA	phosphoenolpyruvate-dependent sugar phosphotransferase system [GO:0009401]; phosphorylation [GO:0016310]	kinase activity [GO:0016301]	NA
CCNA_00240	24	N-starvation	0.192694	0.123751	0.0527079	No	A0A0H3C6B5	NA	NA	PTS system, IIA component (EC 2.7.1.191)	135	NA	phosphoenolpyruvate-dependent sugar phosphotransferase system [GO:0009401]; phosphorylation [GO:0016310]	kinase activity [GO:0016301]	NA
CCNA_00240	41	N-recovery	-0.0110793	0.299802	0.945734	No	A0A0H3C6B5	NA	NA	PTS system, IIA component (EC 2.7.1.191)	135	NA	phosphoenolpyruvate-dependent sugar phosphotransferase system [GO:0009401]; phosphorylation [GO:0016310]	kinase activity [GO:0016301]	NA
CCNA_00240	24	P-starvation	0.30274	0.146269	0.0255955	Yes	A0A0H3C6B5	NA	NA	PTS system, IIA component (EC 2.7.1.191)	135	NA	phosphoenolpyruvate-dependent sugar phosphotransferase system [GO:0009401]; phosphorylation [GO:0016310]	kinase activity [GO:0016301]	NA
CCNA_00240	41	P-recovery	-0.0639576	0.22105	0.603396	No	A0A0H3C6B5	NA	NA	PTS system, IIA component (EC 2.7.1.191)	135	NA	phosphoenolpyruvate-dependent sugar phosphotransferase system [GO:0009401]; phosphorylation [GO:0016310]	kinase activity [GO:0016301]	NA
CCNA_00244	24	C-starvation	-0.480237	0.326357	0.0603633	No	A0A0H3C4T3	NA	NA	HAD superfamily phophatase	213	NA	NA	NA	NA
CCNA_00244	41	C-recovery	-0.63334	0.303096	0.0249588	Yes	A0A0H3C4T3	NA	NA	HAD superfamily phophatase	213	NA	NA	NA	NA
CCNA_00244	16	M2G	-0.519643	0.712735	0.240869	No	A0A0H3C4T3	NA	NA	HAD superfamily phophatase	213	NA	NA	NA	NA
CCNA_00244	24	N-starvation	-0.62505	0.556804	0.110435	No	A0A0H3C4T3	NA	NA	HAD superfamily phophatase	213	NA	NA	NA	NA
CCNA_00244	41	N-recovery	-0.122765	0.67616	0.74059	No	A0A0H3C4T3	NA	NA	HAD superfamily phophatase	213	NA	NA	NA	NA
CCNA_00244	24	P-starvation	-0.613033	0.561765	0.117072	No	A0A0H3C4T3	NA	NA	HAD superfamily phophatase	213	NA	NA	NA	NA
CCNA_00244	41	P-recovery	-0.433599	0.35767	0.0937842	No	A0A0H3C4T3	NA	NA	HAD superfamily phophatase	213	NA	NA	NA	NA
CCNA_00246	24	C-starvation	0.484035	0.170157	0.0107644	Yes	A0A0H3C5H2	NA	NA	Cyclohexanol dehydrogenase (EC 1.1.1.245)	261	NA	NA	cyclohexanol dehydrogenase activity [GO:0018460]	NA
CCNA_00246	41	C-recovery	0.393212	0.297045	0.0771597	No	A0A0H3C5H2	NA	NA	Cyclohexanol dehydrogenase (EC 1.1.1.245)	261	NA	NA	cyclohexanol dehydrogenase activity [GO:0018460]	NA
CCNA_00246	16	M2G	0.279592	0.166657	0.0438862	Yes	A0A0H3C5H2	NA	NA	Cyclohexanol dehydrogenase (EC 1.1.1.245)	261	NA	NA	cyclohexanol dehydrogenase activity [GO:0018460]	NA
CCNA_00246	24	N-starvation	0.614595	0.236009	0.0137584	Yes	A0A0H3C5H2	NA	NA	Cyclohexanol dehydrogenase (EC 1.1.1.245)	261	NA	NA	cyclohexanol dehydrogenase activity [GO:0018460]	NA
CCNA_00246	41	N-recovery	0.36063	0.229279	0.051433	No	A0A0H3C5H2	NA	NA	Cyclohexanol dehydrogenase (EC 1.1.1.245)	261	NA	NA	cyclohexanol dehydrogenase activity [GO:0018460]	NA
CCNA_00246	24	P-starvation	0.397852	0.501225	0.210595	No	A0A0H3C5H2	NA	NA	Cyclohexanol dehydrogenase (EC 1.1.1.245)	261	NA	NA	cyclohexanol dehydrogenase activity [GO:0018460]	NA
CCNA_00246	41	P-recovery	0.664958	0.144214	0.00269731	Yes	A0A0H3C5H2	NA	NA	Cyclohexanol dehydrogenase (EC 1.1.1.245)	261	NA	NA	cyclohexanol dehydrogenase activity [GO:0018460]	NA
CCNA_00247	24	C-starvation	0.129092	0.156885	0.198379	No	A0A0H3C6B9	spdR	NA	Two-component receiver protein SpdR	185	NA	phosphorelay signal transduction system [GO:0000160]	sequence-specific DNA binding [GO:0043565]	NA
CCNA_00247	41	C-recovery	0.0698144	0.314377	0.687022	No	A0A0H3C6B9	spdR	NA	Two-component receiver protein SpdR	185	NA	phosphorelay signal transduction system [GO:0000160]	sequence-specific DNA binding [GO:0043565]	NA
CCNA_00247	16	M2G	0.123579	0.197369	0.29921	No	A0A0H3C6B9	spdR	NA	Two-component receiver protein SpdR	185	NA	phosphorelay signal transduction system [GO:0000160]	sequence-specific DNA binding [GO:0043565]	NA
CCNA_00247	24	N-starvation	-0.114368	0.299329	0.500375	No	A0A0H3C6B9	spdR	NA	Two-component receiver protein SpdR	185	NA	phosphorelay signal transduction system [GO:0000160]	sequence-specific DNA binding [GO:0043565]	NA
CCNA_00247	41	N-recovery	0.00885331	0.182891	0.928978	No	A0A0H3C6B9	spdR	NA	Two-component receiver protein SpdR	185	NA	phosphorelay signal transduction system [GO:0000160]	sequence-specific DNA binding [GO:0043565]	NA
CCNA_00247	24	P-starvation	0.0885059	0.252885	0.534344	No	A0A0H3C6B9	spdR	NA	Two-component receiver protein SpdR	185	NA	phosphorelay signal transduction system [GO:0000160]	sequence-specific DNA binding [GO:0043565]	NA
CCNA_00247	41	P-recovery	0.0514919	0.270186	0.728477	No	A0A0H3C6B9	spdR	NA	Two-component receiver protein SpdR	185	NA	phosphorelay signal transduction system [GO:0000160]	sequence-specific DNA binding [GO:0043565]	NA
CCNA_00248	24	C-starvation	-0.380932	0.281155	0.073179	No	A0A0H3C350	NA	NA	Sensor histidine protein kinase (EC 2.7.13.3)	466	NA	NA	phosphorelay sensor kinase activity [GO:0000155]	membrane [GO:0016020]
CCNA_00248	41	C-recovery	-0.0650358	0.16176	0.480153	No	A0A0H3C350	NA	NA	Sensor histidine protein kinase (EC 2.7.13.3)	466	NA	NA	phosphorelay sensor kinase activity [GO:0000155]	membrane [GO:0016020]
CCNA_00248	16	M2G	-0.663947	0.272268	0.0164762	Yes	A0A0H3C350	NA	NA	Sensor histidine protein kinase (EC 2.7.13.3)	466	NA	NA	phosphorelay sensor kinase activity [GO:0000155]	membrane [GO:0016020]
CCNA_00248	24	N-starvation	-0.477452	0.64923	0.237705	No	A0A0H3C350	NA	NA	Sensor histidine protein kinase (EC 2.7.13.3)	466	NA	NA	phosphorelay sensor kinase activity [GO:0000155]	membrane [GO:0016020]
CCNA_00248	41	N-recovery	-0.645493	0.304529	0.0240316	Yes	A0A0H3C350	NA	NA	Sensor histidine protein kinase (EC 2.7.13.3)	466	NA	NA	phosphorelay sensor kinase activity [GO:0000155]	membrane [GO:0016020]
CCNA_00248	24	P-starvation	-0.267321	0.244751	0.116862	No	A0A0H3C350	NA	NA	Sensor histidine protein kinase (EC 2.7.13.3)	466	NA	NA	phosphorelay sensor kinase activity [GO:0000155]	membrane [GO:0016020]
CCNA_00248	41	P-recovery	-0.857671	0.175618	0.00228022	Yes	A0A0H3C350	NA	NA	Sensor histidine protein kinase (EC 2.7.13.3)	466	NA	NA	phosphorelay sensor kinase activity [GO:0000155]	membrane [GO:0016020]
CCNA_00249	24	C-starvation	-0.165164	0.208578	0.211423	No	A0A0H3C446	NA	NA	SCO1/SenC family protein	196	NA	NA	NA	NA
CCNA_00249	41	C-recovery	-0.0514094	0.348536	0.78723	No	A0A0H3C446	NA	NA	SCO1/SenC family protein	196	NA	NA	NA	NA
CCNA_00249	16	M2G	0.180707	0.30813	0.325481	No	A0A0H3C446	NA	NA	SCO1/SenC family protein	196	NA	NA	NA	NA
CCNA_00249	24	N-starvation	-0.0769226	0.180128	0.455831	No	A0A0H3C446	NA	NA	SCO1/SenC family protein	196	NA	NA	NA	NA
CCNA_00249	41	N-recovery	0.200157	0.295036	0.267903	No	A0A0H3C446	NA	NA	SCO1/SenC family protein	196	NA	NA	NA	NA
CCNA_00249	24	P-starvation	-0.431801	0.178285	0.0167862	Yes	A0A0H3C446	NA	NA	SCO1/SenC family protein	196	NA	NA	NA	NA
CCNA_00249	41	P-recovery	0.196774	0.282682	0.258116	No	A0A0H3C446	NA	NA	SCO1/SenC family protein	196	NA	NA	NA	NA
CCNA_00252	24	C-starvation	-0.276836	0.165844	0.0444371	Yes	A0A0H3C6C5	pbpX	NA	peptidoglycan glycosyltransferase (EC 2.4.1.129)	653	NA	peptidoglycan biosynthetic process [GO:0009252]; proteolysis [GO:0006508]	carboxypeptidase activity [GO:0004180]; penicillin binding [GO:0008658]; peptidoglycan glycosyltransferase activity [GO:0008955]	membrane [GO:0016020]
CCNA_00252	41	C-recovery	-0.761684	0.596728	0.0837331	No	A0A0H3C6C5	pbpX	NA	peptidoglycan glycosyltransferase (EC 2.4.1.129)	653	NA	peptidoglycan biosynthetic process [GO:0009252]; proteolysis [GO:0006508]	carboxypeptidase activity [GO:0004180]; penicillin binding [GO:0008658]; peptidoglycan glycosyltransferase activity [GO:0008955]	membrane [GO:0016020]
CCNA_00252	16	M2G	-0.259215	0.542154	0.409495	No	A0A0H3C6C5	pbpX	NA	peptidoglycan glycosyltransferase (EC 2.4.1.129)	653	NA	peptidoglycan biosynthetic process [GO:0009252]; proteolysis [GO:0006508]	carboxypeptidase activity [GO:0004180]; penicillin binding [GO:0008658]; peptidoglycan glycosyltransferase activity [GO:0008955]	membrane [GO:0016020]
CCNA_00252	24	N-starvation	-0.242082	0.264838	0.164974	No	A0A0H3C6C5	pbpX	NA	peptidoglycan glycosyltransferase (EC 2.4.1.129)	653	NA	peptidoglycan biosynthetic process [GO:0009252]; proteolysis [GO:0006508]	carboxypeptidase activity [GO:0004180]; penicillin binding [GO:0008658]; peptidoglycan glycosyltransferase activity [GO:0008955]	membrane [GO:0016020]
CCNA_00252	41	N-recovery	-0.21463	0.355555	0.313824	No	A0A0H3C6C5	pbpX	NA	peptidoglycan glycosyltransferase (EC 2.4.1.129)	653	NA	peptidoglycan biosynthetic process [GO:0009252]; proteolysis [GO:0006508]	carboxypeptidase activity [GO:0004180]; penicillin binding [GO:0008658]; peptidoglycan glycosyltransferase activity [GO:0008955]	membrane [GO:0016020]
CCNA_00252	24	P-starvation	-0.243621	0.542863	0.435572	No	A0A0H3C6C5	pbpX	NA	peptidoglycan glycosyltransferase (EC 2.4.1.129)	653	NA	peptidoglycan biosynthetic process [GO:0009252]; proteolysis [GO:0006508]	carboxypeptidase activity [GO:0004180]; penicillin binding [GO:0008658]; peptidoglycan glycosyltransferase activity [GO:0008955]	membrane [GO:0016020]
CCNA_00252	41	P-recovery	-0.3268	0.536494	0.310187	No	A0A0H3C6C5	pbpX	NA	peptidoglycan glycosyltransferase (EC 2.4.1.129)	653	NA	peptidoglycan biosynthetic process [GO:0009252]; proteolysis [GO:0006508]	carboxypeptidase activity [GO:0004180]; penicillin binding [GO:0008658]; peptidoglycan glycosyltransferase activity [GO:0008955]	membrane [GO:0016020]
CCNA_00254	24	C-starvation	0.126661	0.197041	0.288825	No	A0A0H3C451	NA	NA	RarD family membrane permease	300	NA	NA	NA	plasma membrane [GO:0005886]
CCNA_00254	41	C-recovery	0.0918046	0.193416	0.412504	No	A0A0H3C451	NA	NA	RarD family membrane permease	300	NA	NA	NA	plasma membrane [GO:0005886]
CCNA_00254	16	M2G	0.154367	0.348974	0.441481	No	A0A0H3C451	NA	NA	RarD family membrane permease	300	NA	NA	NA	plasma membrane [GO:0005886]
CCNA_00254	24	N-starvation	0.171405	0.348362	0.397645	No	A0A0H3C451	NA	NA	RarD family membrane permease	300	NA	NA	NA	plasma membrane [GO:0005886]
CCNA_00254	41	N-recovery	0.372351	0.0467758	0.000538833	Yes	A0A0H3C451	NA	NA	RarD family membrane permease	300	NA	NA	NA	plasma membrane [GO:0005886]
CCNA_00254	24	P-starvation	0.0901841	0.138899	0.284901	No	A0A0H3C451	NA	NA	RarD family membrane permease	300	NA	NA	NA	plasma membrane [GO:0005886]
CCNA_00254	41	P-recovery	0.414294	0.196537	0.0243861	Yes	A0A0H3C451	NA	NA	RarD family membrane permease	300	NA	NA	NA	plasma membrane [GO:0005886]
CCNA_00256	24	C-starvation	0.0357035	0.151214	0.668992	No	A0A0H3C5I0	NA	NA	pyridoxal kinase (EC 2.7.1.35)	283	NA	phosphorylation [GO:0016310]; pyridoxal 5'-phosphate salvage [GO:0009443]	pyridoxal kinase activity [GO:0008478]	NA
CCNA_00256	41	C-recovery	0.0275938	0.179606	0.778733	No	A0A0H3C5I0	NA	NA	pyridoxal kinase (EC 2.7.1.35)	283	NA	phosphorylation [GO:0016310]; pyridoxal 5'-phosphate salvage [GO:0009443]	pyridoxal kinase activity [GO:0008478]	NA
CCNA_00256	16	M2G	-0.0300579	0.197526	0.780756	No	A0A0H3C5I0	NA	NA	pyridoxal kinase (EC 2.7.1.35)	283	NA	phosphorylation [GO:0016310]; pyridoxal 5'-phosphate salvage [GO:0009443]	pyridoxal kinase activity [GO:0008478]	NA
CCNA_00256	24	N-starvation	-0.0113728	0.20267	0.917729	No	A0A0H3C5I0	NA	NA	pyridoxal kinase (EC 2.7.1.35)	283	NA	phosphorylation [GO:0016310]; pyridoxal 5'-phosphate salvage [GO:0009443]	pyridoxal kinase activity [GO:0008478]	NA
CCNA_00256	41	N-recovery	0.225411	0.172727	0.0796834	No	A0A0H3C5I0	NA	NA	pyridoxal kinase (EC 2.7.1.35)	283	NA	phosphorylation [GO:0016310]; pyridoxal 5'-phosphate salvage [GO:0009443]	pyridoxal kinase activity [GO:0008478]	NA
CCNA_00256	24	P-starvation	0.0369409	0.162421	0.680096	No	A0A0H3C5I0	NA	NA	pyridoxal kinase (EC 2.7.1.35)	283	NA	phosphorylation [GO:0016310]; pyridoxal 5'-phosphate salvage [GO:0009443]	pyridoxal kinase activity [GO:0008478]	NA
CCNA_00256	41	P-recovery	-0.292416	0.385337	0.226374	No	A0A0H3C5I0	NA	NA	pyridoxal kinase (EC 2.7.1.35)	283	NA	phosphorylation [GO:0016310]; pyridoxal 5'-phosphate salvage [GO:0009443]	pyridoxal kinase activity [GO:0008478]	NA
CCNA_00260	24	C-starvation	-0.186852	0.384124	0.40237	No	A0A0H3C456	NA	NA	Glutathione S-transferase (EC 2.5.1.18)	228	NA	NA	glutathione transferase activity [GO:0004364]	NA
CCNA_00260	41	C-recovery	0.12821	0.128393	0.139711	No	A0A0H3C456	NA	NA	Glutathione S-transferase (EC 2.5.1.18)	228	NA	NA	glutathione transferase activity [GO:0004364]	NA
CCNA_00260	16	M2G	-0.333382	0.390546	0.186312	No	A0A0H3C456	NA	NA	Glutathione S-transferase (EC 2.5.1.18)	228	NA	NA	glutathione transferase activity [GO:0004364]	NA
CCNA_00260	24	N-starvation	0.170511	0.161635	0.125388	No	A0A0H3C456	NA	NA	Glutathione S-transferase (EC 2.5.1.18)	228	NA	NA	glutathione transferase activity [GO:0004364]	NA
CCNA_00260	41	N-recovery	-0.11938	0.578703	0.707627	No	A0A0H3C456	NA	NA	Glutathione S-transferase (EC 2.5.1.18)	228	NA	NA	glutathione transferase activity [GO:0004364]	NA
CCNA_00260	24	P-starvation	-0.368922	0.301208	0.0917104	No	A0A0H3C456	NA	NA	Glutathione S-transferase (EC 2.5.1.18)	228	NA	NA	glutathione transferase activity [GO:0004364]	NA
CCNA_00260	41	P-recovery	-0.0740857	0.392363	0.730833	No	A0A0H3C456	NA	NA	Glutathione S-transferase (EC 2.5.1.18)	228	NA	NA	glutathione transferase activity [GO:0004364]	NA
CCNA_00262	24	C-starvation	0.197282	0.0502807	0.00431017	Yes	A0A0H3C5I7	NA	NA	2-dehydropantoate 2-reductase (EC 1.1.1.169) (Ketopantoate reductase)	290	FUNCTION: Catalyzes the NADPH-dependent reduction of ketopantoate into pantoic acid. {ECO:0000256|RuleBase:RU362068}.	pantothenate biosynthetic process [GO:0015940]	2-dehydropantoate 2-reductase activity [GO:0008677]	NA
CCNA_00262	41	C-recovery	-0.184923	0.255683	0.243825	No	A0A0H3C5I7	NA	NA	2-dehydropantoate 2-reductase (EC 1.1.1.169) (Ketopantoate reductase)	290	FUNCTION: Catalyzes the NADPH-dependent reduction of ketopantoate into pantoic acid. {ECO:0000256|RuleBase:RU362068}.	pantothenate biosynthetic process [GO:0015940]	2-dehydropantoate 2-reductase activity [GO:0008677]	NA
CCNA_00262	16	M2G	-0.0640469	0.236406	0.625585	No	A0A0H3C5I7	NA	NA	2-dehydropantoate 2-reductase (EC 1.1.1.169) (Ketopantoate reductase)	290	FUNCTION: Catalyzes the NADPH-dependent reduction of ketopantoate into pantoic acid. {ECO:0000256|RuleBase:RU362068}.	pantothenate biosynthetic process [GO:0015940]	2-dehydropantoate 2-reductase activity [GO:0008677]	NA
CCNA_00262	24	N-starvation	0.106616	0.148141	0.245648	No	A0A0H3C5I7	NA	NA	2-dehydropantoate 2-reductase (EC 1.1.1.169) (Ketopantoate reductase)	290	FUNCTION: Catalyzes the NADPH-dependent reduction of ketopantoate into pantoic acid. {ECO:0000256|RuleBase:RU362068}.	pantothenate biosynthetic process [GO:0015940]	2-dehydropantoate 2-reductase activity [GO:0008677]	NA
CCNA_00262	41	N-recovery	0.0605917	0.271557	0.685658	No	A0A0H3C5I7	NA	NA	2-dehydropantoate 2-reductase (EC 1.1.1.169) (Ketopantoate reductase)	290	FUNCTION: Catalyzes the NADPH-dependent reduction of ketopantoate into pantoic acid. {ECO:0000256|RuleBase:RU362068}.	pantothenate biosynthetic process [GO:0015940]	2-dehydropantoate 2-reductase activity [GO:0008677]	NA
CCNA_00262	24	P-starvation	-0.0995508	0.244825	0.475625	No	A0A0H3C5I7	NA	NA	2-dehydropantoate 2-reductase (EC 1.1.1.169) (Ketopantoate reductase)	290	FUNCTION: Catalyzes the NADPH-dependent reduction of ketopantoate into pantoic acid. {ECO:0000256|RuleBase:RU362068}.	pantothenate biosynthetic process [GO:0015940]	2-dehydropantoate 2-reductase activity [GO:0008677]	NA
CCNA_00262	41	P-recovery	-0.0478567	0.197032	0.660396	No	A0A0H3C5I7	NA	NA	2-dehydropantoate 2-reductase (EC 1.1.1.169) (Ketopantoate reductase)	290	FUNCTION: Catalyzes the NADPH-dependent reduction of ketopantoate into pantoic acid. {ECO:0000256|RuleBase:RU362068}.	pantothenate biosynthetic process [GO:0015940]	2-dehydropantoate 2-reductase activity [GO:0008677]	NA
CCNA_00270	24	C-starvation	-0.0750688	0.217724	0.540013	No	B8GYE0	recR	NA	Recombination protein RecR	200	FUNCTION: May play a role in DNA repair. It seems to be involved in an RecBC-independent recombinational process of DNA repair. It may act with RecF and RecO. {ECO:0000255|HAMAP-Rule:MF_00017}.	DNA recombination [GO:0006310]; DNA repair [GO:0006281]	DNA binding [GO:0003677]; metal ion binding [GO:0046872]	NA
CCNA_00270	41	C-recovery	0.238873	0.128977	0.0341807	Yes	B8GYE0	recR	NA	Recombination protein RecR	200	FUNCTION: May play a role in DNA repair. It seems to be involved in an RecBC-independent recombinational process of DNA repair. It may act with RecF and RecO. {ECO:0000255|HAMAP-Rule:MF_00017}.	DNA recombination [GO:0006310]; DNA repair [GO:0006281]	DNA binding [GO:0003677]; metal ion binding [GO:0046872]	NA
CCNA_00270	16	M2G	0.286434	0.177557	0.0483481	Yes	B8GYE0	recR	NA	Recombination protein RecR	200	FUNCTION: May play a role in DNA repair. It seems to be involved in an RecBC-independent recombinational process of DNA repair. It may act with RecF and RecO. {ECO:0000255|HAMAP-Rule:MF_00017}.	DNA recombination [GO:0006310]; DNA repair [GO:0006281]	DNA binding [GO:0003677]; metal ion binding [GO:0046872]	NA
CCNA_00270	24	N-starvation	0.361824	0.166059	0.0223314	Yes	B8GYE0	recR	NA	Recombination protein RecR	200	FUNCTION: May play a role in DNA repair. It seems to be involved in an RecBC-independent recombinational process of DNA repair. It may act with RecF and RecO. {ECO:0000255|HAMAP-Rule:MF_00017}.	DNA recombination [GO:0006310]; DNA repair [GO:0006281]	DNA binding [GO:0003677]; metal ion binding [GO:0046872]	NA
CCNA_00270	41	N-recovery	0.220851	0.191833	0.104745	No	B8GYE0	recR	NA	Recombination protein RecR	200	FUNCTION: May play a role in DNA repair. It seems to be involved in an RecBC-independent recombinational process of DNA repair. It may act with RecF and RecO. {ECO:0000255|HAMAP-Rule:MF_00017}.	DNA recombination [GO:0006310]; DNA repair [GO:0006281]	DNA binding [GO:0003677]; metal ion binding [GO:0046872]	NA
CCNA_00270	24	P-starvation	0.212802	0.317147	0.272132	No	B8GYE0	recR	NA	Recombination protein RecR	200	FUNCTION: May play a role in DNA repair. It seems to be involved in an RecBC-independent recombinational process of DNA repair. It may act with RecF and RecO. {ECO:0000255|HAMAP-Rule:MF_00017}.	DNA recombination [GO:0006310]; DNA repair [GO:0006281]	DNA binding [GO:0003677]; metal ion binding [GO:0046872]	NA
CCNA_00270	41	P-recovery	0.134678	0.088775	0.0561264	No	B8GYE0	recR	NA	Recombination protein RecR	200	FUNCTION: May play a role in DNA repair. It seems to be involved in an RecBC-independent recombinational process of DNA repair. It may act with RecF and RecO. {ECO:0000255|HAMAP-Rule:MF_00017}.	DNA recombination [GO:0006310]; DNA repair [GO:0006281]	DNA binding [GO:0003677]; metal ion binding [GO:0046872]	NA
CCNA_00272	24	C-starvation	-0.522362	0.0591093	0.000394867	Yes	A0A0H3C465	NA	NA	DNA recombination protein RmuC homolog	429	FUNCTION: Involved in DNA recombination. {ECO:0000256|ARBA:ARBA00003416}.	NA	NA	NA
CCNA_00272	41	C-recovery	-0.662638	0.213608	0.00843743	Yes	A0A0H3C465	NA	NA	DNA recombination protein RmuC homolog	429	FUNCTION: Involved in DNA recombination. {ECO:0000256|ARBA:ARBA00003416}.	NA	NA	NA
CCNA_00272	16	M2G	-0.51644	0.167221	0.00854391	Yes	A0A0H3C465	NA	NA	DNA recombination protein RmuC homolog	429	FUNCTION: Involved in DNA recombination. {ECO:0000256|ARBA:ARBA00003416}.	NA	NA	NA
CCNA_00272	24	N-starvation	-0.360189	0.211418	0.0422323	Yes	A0A0H3C465	NA	NA	DNA recombination protein RmuC homolog	429	FUNCTION: Involved in DNA recombination. {ECO:0000256|ARBA:ARBA00003416}.	NA	NA	NA
CCNA_00272	41	N-recovery	-0.373377	0.25705	0.0622442	No	A0A0H3C465	NA	NA	DNA recombination protein RmuC homolog	429	FUNCTION: Involved in DNA recombination. {ECO:0000256|ARBA:ARBA00003416}.	NA	NA	NA
CCNA_00272	24	P-starvation	-0.443477	0.293077	0.0564741	No	A0A0H3C465	NA	NA	DNA recombination protein RmuC homolog	429	FUNCTION: Involved in DNA recombination. {ECO:0000256|ARBA:ARBA00003416}.	NA	NA	NA
CCNA_00272	41	P-recovery	-0.379404	0.582285	0.28352	No	A0A0H3C465	NA	NA	DNA recombination protein RmuC homolog	429	FUNCTION: Involved in DNA recombination. {ECO:0000256|ARBA:ARBA00003416}.	NA	NA	NA
CCNA_00278	24	C-starvation	0.0959407	0.218158	0.443861	No	B8GYE8	glsA	NA	Glutaminase (EC 3.5.1.2)	306	NA	glutamine metabolic process [GO:0006541]	glutaminase activity [GO:0004359]	NA
CCNA_00278	41	C-recovery	0.311553	0.219292	0.0655688	No	B8GYE8	glsA	NA	Glutaminase (EC 3.5.1.2)	306	NA	glutamine metabolic process [GO:0006541]	glutaminase activity [GO:0004359]	NA
CCNA_00278	16	M2G	0.0667584	0.384946	0.751612	No	B8GYE8	glsA	NA	Glutaminase (EC 3.5.1.2)	306	NA	glutamine metabolic process [GO:0006541]	glutaminase activity [GO:0004359]	NA
CCNA_00278	24	N-starvation	0.481491	0.0653216	0.000677079	Yes	B8GYE8	glsA	NA	Glutaminase (EC 3.5.1.2)	306	NA	glutamine metabolic process [GO:0006541]	glutaminase activity [GO:0004359]	NA
CCNA_00278	41	N-recovery	-0.174375	0.349798	0.392243	No	B8GYE8	glsA	NA	Glutaminase (EC 3.5.1.2)	306	NA	glutamine metabolic process [GO:0006541]	glutaminase activity [GO:0004359]	NA
CCNA_00278	24	P-starvation	0.254767	0.175664	0.0624706	No	B8GYE8	glsA	NA	Glutaminase (EC 3.5.1.2)	306	NA	glutamine metabolic process [GO:0006541]	glutaminase activity [GO:0004359]	NA
CCNA_00278	41	P-recovery	0.247882	0.270869	0.164624	No	B8GYE8	glsA	NA	Glutaminase (EC 3.5.1.2)	306	NA	glutamine metabolic process [GO:0006541]	glutaminase activity [GO:0004359]	NA
CCNA_00279	24	C-starvation	-0.233626	0.25833	0.168202	No	A0A0H3C375	NA	NA	NAD(P)H-quinone reductase (EC 1.6.5.2)	196	NA	NA	NAD(P)H dehydrogenase (quinone) activity [GO:0003955]	NA
CCNA_00279	41	C-recovery	0.0689032	0.141625	0.402303	No	A0A0H3C375	NA	NA	NAD(P)H-quinone reductase (EC 1.6.5.2)	196	NA	NA	NAD(P)H dehydrogenase (quinone) activity [GO:0003955]	NA
CCNA_00279	16	M2G	0.186557	0.0728247	0.0143949	Yes	A0A0H3C375	NA	NA	NAD(P)H-quinone reductase (EC 1.6.5.2)	196	NA	NA	NAD(P)H dehydrogenase (quinone) activity [GO:0003955]	NA
CCNA_00279	24	N-starvation	-0.00503675	0.0770106	0.904207	No	A0A0H3C375	NA	NA	NAD(P)H-quinone reductase (EC 1.6.5.2)	196	NA	NA	NAD(P)H dehydrogenase (quinone) activity [GO:0003955]	NA
CCNA_00279	41	N-recovery	-0.0572331	0.294731	0.72366	No	A0A0H3C375	NA	NA	NAD(P)H-quinone reductase (EC 1.6.5.2)	196	NA	NA	NAD(P)H dehydrogenase (quinone) activity [GO:0003955]	NA
CCNA_00279	24	P-starvation	0.0199026	0.166901	0.826859	No	A0A0H3C375	NA	NA	NAD(P)H-quinone reductase (EC 1.6.5.2)	196	NA	NA	NAD(P)H dehydrogenase (quinone) activity [GO:0003955]	NA
CCNA_00279	41	P-recovery	0.0512426	0.125106	0.4727	No	A0A0H3C375	NA	NA	NAD(P)H-quinone reductase (EC 1.6.5.2)	196	NA	NA	NAD(P)H dehydrogenase (quinone) activity [GO:0003955]	NA
CCNA_00280	24	C-starvation	0.260054	0.61691	0.461092	No	B8GYF0	truA	NA	tRNA pseudouridine synthase A (EC 5.4.99.12) (tRNA pseudouridine(38-40) synthase) (tRNA pseudouridylate synthase I) (tRNA-uridine isomerase I)	247	FUNCTION: Formation of pseudouridine at positions 38, 39 and 40 in the anticodon stem and loop of transfer RNAs. {ECO:0000255|HAMAP-Rule:MF_00171}.	tRNA pseudouridine synthesis [GO:0031119]	RNA binding [GO:0003723]; tRNA pseudouridine synthase activity [GO:0106029]	NA
CCNA_00280	41	C-recovery	-0.0475851	0.421358	0.835819	No	B8GYF0	truA	NA	tRNA pseudouridine synthase A (EC 5.4.99.12) (tRNA pseudouridine(38-40) synthase) (tRNA pseudouridylate synthase I) (tRNA-uridine isomerase I)	247	FUNCTION: Formation of pseudouridine at positions 38, 39 and 40 in the anticodon stem and loop of transfer RNAs. {ECO:0000255|HAMAP-Rule:MF_00171}.	tRNA pseudouridine synthesis [GO:0031119]	RNA binding [GO:0003723]; tRNA pseudouridine synthase activity [GO:0106029]	NA
CCNA_00280	16	M2G	0.365874	0.0491942	0.000659334	Yes	B8GYF0	truA	NA	tRNA pseudouridine synthase A (EC 5.4.99.12) (tRNA pseudouridine(38-40) synthase) (tRNA pseudouridylate synthase I) (tRNA-uridine isomerase I)	247	FUNCTION: Formation of pseudouridine at positions 38, 39 and 40 in the anticodon stem and loop of transfer RNAs. {ECO:0000255|HAMAP-Rule:MF_00171}.	tRNA pseudouridine synthesis [GO:0031119]	RNA binding [GO:0003723]; tRNA pseudouridine synthase activity [GO:0106029]	NA
CCNA_00280	24	N-starvation	0.096582	0.455338	0.699987	No	B8GYF0	truA	NA	tRNA pseudouridine synthase A (EC 5.4.99.12) (tRNA pseudouridine(38-40) synthase) (tRNA pseudouridylate synthase I) (tRNA-uridine isomerase I)	247	FUNCTION: Formation of pseudouridine at positions 38, 39 and 40 in the anticodon stem and loop of transfer RNAs. {ECO:0000255|HAMAP-Rule:MF_00171}.	tRNA pseudouridine synthesis [GO:0031119]	RNA binding [GO:0003723]; tRNA pseudouridine synthase activity [GO:0106029]	NA
CCNA_00280	41	N-recovery	-0.0471622	0.0826891	0.336808	No	B8GYF0	truA	NA	tRNA pseudouridine synthase A (EC 5.4.99.12) (tRNA pseudouridine(38-40) synthase) (tRNA pseudouridylate synthase I) (tRNA-uridine isomerase I)	247	FUNCTION: Formation of pseudouridine at positions 38, 39 and 40 in the anticodon stem and loop of transfer RNAs. {ECO:0000255|HAMAP-Rule:MF_00171}.	tRNA pseudouridine synthesis [GO:0031119]	RNA binding [GO:0003723]; tRNA pseudouridine synthase activity [GO:0106029]	NA
CCNA_00280	24	P-starvation	0.251859	0.178189	0.0663606	No	B8GYF0	truA	NA	tRNA pseudouridine synthase A (EC 5.4.99.12) (tRNA pseudouridine(38-40) synthase) (tRNA pseudouridylate synthase I) (tRNA-uridine isomerase I)	247	FUNCTION: Formation of pseudouridine at positions 38, 39 and 40 in the anticodon stem and loop of transfer RNAs. {ECO:0000255|HAMAP-Rule:MF_00171}.	tRNA pseudouridine synthesis [GO:0031119]	RNA binding [GO:0003723]; tRNA pseudouridine synthase activity [GO:0106029]	NA
CCNA_00280	41	P-recovery	-0.729558	0.591038	0.0901657	No	B8GYF0	truA	NA	tRNA pseudouridine synthase A (EC 5.4.99.12) (tRNA pseudouridine(38-40) synthase) (tRNA pseudouridylate synthase I) (tRNA-uridine isomerase I)	247	FUNCTION: Formation of pseudouridine at positions 38, 39 and 40 in the anticodon stem and loop of transfer RNAs. {ECO:0000255|HAMAP-Rule:MF_00171}.	tRNA pseudouridine synthesis [GO:0031119]	RNA binding [GO:0003723]; tRNA pseudouridine synthase activity [GO:0106029]	NA
CCNA_00284	24	C-starvation	-0.689843	0.0209275	7.68998e-06	Yes	A0A0H3C5K2	NA	NA	Pyrimidine 5'-nucleotidase family protein	221	NA	NA	NA	NA
CCNA_00284	41	C-recovery	-1.85978	0.771499	0.0170028	Yes	A0A0H3C5K2	NA	NA	Pyrimidine 5'-nucleotidase family protein	221	NA	NA	NA	NA
CCNA_00284	16	M2G	-2.05845	0.527151	0.00437026	Yes	A0A0H3C5K2	NA	NA	Pyrimidine 5'-nucleotidase family protein	221	NA	NA	NA	NA
CCNA_00284	24	N-starvation	-0.0534059	0.24157	0.688309	No	A0A0H3C5K2	NA	NA	Pyrimidine 5'-nucleotidase family protein	221	NA	NA	NA	NA
CCNA_00284	41	N-recovery	-1.91809	0.555326	0.00621707	Yes	A0A0H3C5K2	NA	NA	Pyrimidine 5'-nucleotidase family protein	221	NA	NA	NA	NA
CCNA_00284	24	P-starvation	-0.192938	0.500827	0.497132	No	A0A0H3C5K2	NA	NA	Pyrimidine 5'-nucleotidase family protein	221	NA	NA	NA	NA
CCNA_00284	41	P-recovery	-1.20614	0.528134	0.0196848	Yes	A0A0H3C5K2	NA	NA	Pyrimidine 5'-nucleotidase family protein	221	NA	NA	NA	NA
CCNA_00287	24	C-starvation	-0.227374	0.336664	0.269627	No	A0A0H3C379	lovK	NA	Photosensory histidine protein kinase LovK (EC 2.7.13.3)	368	NA	NA	protein histidine kinase activity [GO:0004673]	NA
CCNA_00287	41	C-recovery	0.00369406	0.141022	0.961512	No	A0A0H3C379	lovK	NA	Photosensory histidine protein kinase LovK (EC 2.7.13.3)	368	NA	NA	protein histidine kinase activity [GO:0004673]	NA
CCNA_00287	16	M2G	0.220779	0.489042	0.433129	No	A0A0H3C379	lovK	NA	Photosensory histidine protein kinase LovK (EC 2.7.13.3)	368	NA	NA	protein histidine kinase activity [GO:0004673]	NA
CCNA_00287	24	N-starvation	0.0456478	0.336744	0.803889	No	A0A0H3C379	lovK	NA	Photosensory histidine protein kinase LovK (EC 2.7.13.3)	368	NA	NA	protein histidine kinase activity [GO:0004673]	NA
CCNA_00287	41	N-recovery	-0.139803	0.701632	0.716925	No	A0A0H3C379	lovK	NA	Photosensory histidine protein kinase LovK (EC 2.7.13.3)	368	NA	NA	protein histidine kinase activity [GO:0004673]	NA
CCNA_00287	24	P-starvation	-0.162313	0.388421	0.464625	No	A0A0H3C379	lovK	NA	Photosensory histidine protein kinase LovK (EC 2.7.13.3)	368	NA	NA	protein histidine kinase activity [GO:0004673]	NA
CCNA_00287	41	P-recovery	-0.0726437	0.401011	0.741144	No	A0A0H3C379	lovK	NA	Photosensory histidine protein kinase LovK (EC 2.7.13.3)	368	NA	NA	protein histidine kinase activity [GO:0004673]	NA
CCNA_00288	24	C-starvation	-1.69268	0.176637	0.000310213	Yes	A0A0H3C475	NA	NA	ABC-type sulfate transport system, periplasmic component (EC 3.6.3.25)	349	NA	sulfate transmembrane transport [GO:1902358]	hydrolase activity [GO:0016787]	periplasmic space [GO:0042597]
CCNA_00288	41	C-recovery	-5.02333	0.518691	0.000300594	Yes	A0A0H3C475	NA	NA	ABC-type sulfate transport system, periplasmic component (EC 3.6.3.25)	349	NA	sulfate transmembrane transport [GO:1902358]	hydrolase activity [GO:0016787]	periplasmic space [GO:0042597]
CCNA_00288	16	M2G	-4.75523	0.757185	0.00108805	Yes	A0A0H3C475	NA	NA	ABC-type sulfate transport system, periplasmic component (EC 3.6.3.25)	349	NA	sulfate transmembrane transport [GO:1902358]	hydrolase activity [GO:0016787]	periplasmic space [GO:0042597]
CCNA_00288	24	N-starvation	-1.64968	0.654677	0.0150622	Yes	A0A0H3C475	NA	NA	ABC-type sulfate transport system, periplasmic component (EC 3.6.3.25)	349	NA	sulfate transmembrane transport [GO:1902358]	hydrolase activity [GO:0016787]	periplasmic space [GO:0042597]
CCNA_00288	41	N-recovery	-4.77077	0.625707	0.000612418	Yes	A0A0H3C475	NA	NA	ABC-type sulfate transport system, periplasmic component (EC 3.6.3.25)	349	NA	sulfate transmembrane transport [GO:1902358]	hydrolase activity [GO:0016787]	periplasmic space [GO:0042597]
CCNA_00288	24	P-starvation	0.5619	0.187992	0.00936946	Yes	A0A0H3C475	NA	NA	ABC-type sulfate transport system, periplasmic component (EC 3.6.3.25)	349	NA	sulfate transmembrane transport [GO:1902358]	hydrolase activity [GO:0016787]	periplasmic space [GO:0042597]
CCNA_00288	41	P-recovery	-4.66891	0.322586	9.05336e-05	Yes	A0A0H3C475	NA	NA	ABC-type sulfate transport system, periplasmic component (EC 3.6.3.25)	349	NA	sulfate transmembrane transport [GO:1902358]	hydrolase activity [GO:0016787]	periplasmic space [GO:0042597]
CCNA_00290	24	C-starvation	0.00860738	0.275817	0.954159	No	A0A0H3C5K7	NA	NA	Autotransporter protein	1085	NA	NA	NA	NA
CCNA_00290	41	C-recovery	0.310979	0.109622	0.0108473	Yes	A0A0H3C5K7	NA	NA	Autotransporter protein	1085	NA	NA	NA	NA
CCNA_00290	16	M2G	0.0968311	0.169537	0.33624	No	A0A0H3C5K7	NA	NA	Autotransporter protein	1085	NA	NA	NA	NA
CCNA_00290	24	N-starvation	-0.0662037	0.228106	0.60233	No	A0A0H3C5K7	NA	NA	Autotransporter protein	1085	NA	NA	NA	NA
CCNA_00290	41	N-recovery	-0.00839527	0.151854	0.918939	No	A0A0H3C5K7	NA	NA	Autotransporter protein	1085	NA	NA	NA	NA
CCNA_00290	24	P-starvation	-0.0537436	0.40217	0.806583	No	A0A0H3C5K7	NA	NA	Autotransporter protein	1085	NA	NA	NA	NA
CCNA_00290	41	P-recovery	0.0440288	0.105705	0.465936	No	A0A0H3C5K7	NA	NA	Autotransporter protein	1085	NA	NA	NA	NA
CCNA_00291	24	C-starvation	-0.667001	0.427788	0.0525378	No	A0A0H3C6G0	phoR	NA	histidine kinase (EC 2.7.13.3)	471	NA	NA	phosphorelay sensor kinase activity [GO:0000155]	NA
CCNA_00291	41	C-recovery	-0.543991	0.154266	0.00585921	Yes	A0A0H3C6G0	phoR	NA	histidine kinase (EC 2.7.13.3)	471	NA	NA	phosphorelay sensor kinase activity [GO:0000155]	NA
CCNA_00291	16	M2G	-0.52744	0.148551	0.00574542	Yes	A0A0H3C6G0	phoR	NA	histidine kinase (EC 2.7.13.3)	471	NA	NA	phosphorelay sensor kinase activity [GO:0000155]	NA
CCNA_00291	24	N-starvation	-0.770394	0.55764	0.0699736	No	A0A0H3C6G0	phoR	NA	histidine kinase (EC 2.7.13.3)	471	NA	NA	phosphorelay sensor kinase activity [GO:0000155]	NA
CCNA_00291	41	N-recovery	-0.524133	0.299331	0.0394232	Yes	A0A0H3C6G0	phoR	NA	histidine kinase (EC 2.7.13.3)	471	NA	NA	phosphorelay sensor kinase activity [GO:0000155]	NA
CCNA_00291	24	P-starvation	1.01002	0.466172	0.0226701	Yes	A0A0H3C6G0	phoR	NA	histidine kinase (EC 2.7.13.3)	471	NA	NA	phosphorelay sensor kinase activity [GO:0000155]	NA
CCNA_00291	41	P-recovery	-0.976684	0.43626	0.0207678	Yes	A0A0H3C6G0	phoR	NA	histidine kinase (EC 2.7.13.3)	471	NA	NA	phosphorelay sensor kinase activity [GO:0000155]	NA
CCNA_00297	24	C-starvation	-0.0565234	0.208118	0.624762	No	A0A0H3C5L0	NA	NA	Two-component response regulator	285	NA	NA	DNA binding [GO:0003677]	membrane [GO:0016020]
CCNA_00297	41	C-recovery	0.294999	0.118675	0.0156348	Yes	A0A0H3C5L0	NA	NA	Two-component response regulator	285	NA	NA	DNA binding [GO:0003677]	membrane [GO:0016020]
CCNA_00297	16	M2G	0.0622276	0.0473562	0.0784555	No	A0A0H3C5L0	NA	NA	Two-component response regulator	285	NA	NA	DNA binding [GO:0003677]	membrane [GO:0016020]
CCNA_00297	24	N-starvation	0.127692	0.188258	0.267978	No	A0A0H3C5L0	NA	NA	Two-component response regulator	285	NA	NA	DNA binding [GO:0003677]	membrane [GO:0016020]
CCNA_00297	41	N-recovery	0.167436	0.16317	0.132472	No	A0A0H3C5L0	NA	NA	Two-component response regulator	285	NA	NA	DNA binding [GO:0003677]	membrane [GO:0016020]
CCNA_00297	24	P-starvation	0.162358	0.0610057	0.0129557	Yes	A0A0H3C5L0	NA	NA	Two-component response regulator	285	NA	NA	DNA binding [GO:0003677]	membrane [GO:0016020]
CCNA_00297	41	P-recovery	0.18063	0.145797	0.0894409	No	A0A0H3C5L0	NA	NA	Two-component response regulator	285	NA	NA	DNA binding [GO:0003677]	membrane [GO:0016020]
CCNA_00298	24	C-starvation	-0.0847286	0.180049	0.416049	No	A0A0H3C6G5	NA	NA	DUF2306 domain-containing protein	257	NA	NA	NA	membrane [GO:0016020]
CCNA_00298	41	C-recovery	-0.00548393	0.104947	0.923361	No	A0A0H3C6G5	NA	NA	DUF2306 domain-containing protein	257	NA	NA	NA	membrane [GO:0016020]
CCNA_00298	16	M2G	0.169164	0.0625604	0.0123972	Yes	A0A0H3C6G5	NA	NA	DUF2306 domain-containing protein	257	NA	NA	NA	membrane [GO:0016020]
CCNA_00298	24	N-starvation	0.0649157	0.173489	0.508573	No	A0A0H3C6G5	NA	NA	DUF2306 domain-containing protein	257	NA	NA	NA	membrane [GO:0016020]
CCNA_00298	41	N-recovery	-0.0371869	0.151914	0.657998	No	A0A0H3C6G5	NA	NA	DUF2306 domain-containing protein	257	NA	NA	NA	membrane [GO:0016020]
CCNA_00298	24	P-starvation	0.143771	0.0739589	0.0301647	Yes	A0A0H3C6G5	NA	NA	DUF2306 domain-containing protein	257	NA	NA	NA	membrane [GO:0016020]
CCNA_00298	41	P-recovery	-0.110484	0.15698	0.253968	No	A0A0H3C6G5	NA	NA	DUF2306 domain-containing protein	257	NA	NA	NA	membrane [GO:0016020]
CCNA_00300	24	C-starvation	-0.160168	0.241471	0.276583	No	A0A0H3C485	NA	NA	Glyoxalase superfamily protein	135	NA	NA	NA	NA
CCNA_00300	41	C-recovery	0.0680569	0.263225	0.640793	No	A0A0H3C485	NA	NA	Glyoxalase superfamily protein	135	NA	NA	NA	NA
CCNA_00300	16	M2G	-0.168608	0.327709	0.37918	No	A0A0H3C485	NA	NA	Glyoxalase superfamily protein	135	NA	NA	NA	NA
CCNA_00300	24	N-starvation	0.0206138	0.337149	0.910406	No	A0A0H3C485	NA	NA	Glyoxalase superfamily protein	135	NA	NA	NA	NA
CCNA_00300	41	N-recovery	-0.202632	0.134253	0.0568195	No	A0A0H3C485	NA	NA	Glyoxalase superfamily protein	135	NA	NA	NA	NA
CCNA_00300	24	P-starvation	0.159653	0.255926	0.300677	No	A0A0H3C485	NA	NA	Glyoxalase superfamily protein	135	NA	NA	NA	NA
CCNA_00300	41	P-recovery	0.0804536	0.212823	0.504563	No	A0A0H3C485	NA	NA	Glyoxalase superfamily protein	135	NA	NA	NA	NA
CCNA_00301	24	C-starvation	0.135599	0.22837	0.320472	No	A0A0H3C4Z9	NA	NA	Phosphotransferase family protein	360	NA	NA	NA	NA
CCNA_00301	41	C-recovery	0.143819	0.170923	0.190993	No	A0A0H3C4Z9	NA	NA	Phosphotransferase family protein	360	NA	NA	NA	NA
CCNA_00301	16	M2G	0.0336297	0.0715175	0.416361	No	A0A0H3C4Z9	NA	NA	Phosphotransferase family protein	360	NA	NA	NA	NA
CCNA_00301	24	N-starvation	0.106114	0.0870394	0.0926408	No	A0A0H3C4Z9	NA	NA	Phosphotransferase family protein	360	NA	NA	NA	NA
CCNA_00301	41	N-recovery	-0.0608479	0.223808	0.624419	No	A0A0H3C4Z9	NA	NA	Phosphotransferase family protein	360	NA	NA	NA	NA
CCNA_00301	24	P-starvation	-0.0516406	0.107426	0.407267	No	A0A0H3C4Z9	NA	NA	Phosphotransferase family protein	360	NA	NA	NA	NA
CCNA_00301	41	P-recovery	0.0826159	0.284979	0.602722	No	A0A0H3C4Z9	NA	NA	Phosphotransferase family protein	360	NA	NA	NA	NA
CCNA_00302	24	C-starvation	-0.0306243	0.321122	0.860912	No	A0A0H3C5L3	NA	NA	Imidazolonepropionase-related amidohydrolase (EC 3.1.8.1)	429	NA	NA	aryldialkylphosphatase activity [GO:0004063]; hydrolase activity, acting on carbon-nitrogen (but not peptide) bonds [GO:0016810]	NA
CCNA_00302	41	C-recovery	0.0761805	0.168258	0.431941	No	A0A0H3C5L3	NA	NA	Imidazolonepropionase-related amidohydrolase (EC 3.1.8.1)	429	NA	NA	aryldialkylphosphatase activity [GO:0004063]; hydrolase activity, acting on carbon-nitrogen (but not peptide) bonds [GO:0016810]	NA
CCNA_00302	16	M2G	0.097326	0.0788316	0.0901275	No	A0A0H3C5L3	NA	NA	Imidazolonepropionase-related amidohydrolase (EC 3.1.8.1)	429	NA	NA	aryldialkylphosphatase activity [GO:0004063]; hydrolase activity, acting on carbon-nitrogen (but not peptide) bonds [GO:0016810]	NA
CCNA_00302	24	N-starvation	0.161868	0.237405	0.265989	No	A0A0H3C5L3	NA	NA	Imidazolonepropionase-related amidohydrolase (EC 3.1.8.1)	429	NA	NA	aryldialkylphosphatase activity [GO:0004063]; hydrolase activity, acting on carbon-nitrogen (but not peptide) bonds [GO:0016810]	NA
CCNA_00302	41	N-recovery	0.189828	0.466613	0.475427	No	A0A0H3C5L3	NA	NA	Imidazolonepropionase-related amidohydrolase (EC 3.1.8.1)	429	NA	NA	aryldialkylphosphatase activity [GO:0004063]; hydrolase activity, acting on carbon-nitrogen (but not peptide) bonds [GO:0016810]	NA
CCNA_00302	24	P-starvation	0.00263657	0.265425	0.985397	No	A0A0H3C5L3	NA	NA	Imidazolonepropionase-related amidohydrolase (EC 3.1.8.1)	429	NA	NA	aryldialkylphosphatase activity [GO:0004063]; hydrolase activity, acting on carbon-nitrogen (but not peptide) bonds [GO:0016810]	NA
CCNA_00302	41	P-recovery	0.357914	0.182569	0.0295083	Yes	A0A0H3C5L3	NA	NA	Imidazolonepropionase-related amidohydrolase (EC 3.1.8.1)	429	NA	NA	aryldialkylphosphatase activity [GO:0004063]; hydrolase activity, acting on carbon-nitrogen (but not peptide) bonds [GO:0016810]	NA
CCNA_00305	24	C-starvation	-0.661834	0.299469	0.0214999	Yes	A0A0H3C394	czcD	NA	Cobalt-zinc-cadmium resistance protein czcD	341	NA	NA	cation transmembrane transporter activity [GO:0008324]	membrane [GO:0016020]
CCNA_00305	41	C-recovery	-0.625472	0.158065	0.0042058	Yes	A0A0H3C394	czcD	NA	Cobalt-zinc-cadmium resistance protein czcD	341	NA	NA	cation transmembrane transporter activity [GO:0008324]	membrane [GO:0016020]
CCNA_00305	16	M2G	0.0767378	0.365182	0.702574	No	A0A0H3C394	czcD	NA	Cobalt-zinc-cadmium resistance protein czcD	341	NA	NA	cation transmembrane transporter activity [GO:0008324]	membrane [GO:0016020]
CCNA_00305	24	N-starvation	-0.255635	0.673372	0.502903	No	A0A0H3C394	czcD	NA	Cobalt-zinc-cadmium resistance protein czcD	341	NA	NA	cation transmembrane transporter activity [GO:0008324]	membrane [GO:0016020]
CCNA_00305	41	N-recovery	-0.103291	0.217788	0.41283	No	A0A0H3C394	czcD	NA	Cobalt-zinc-cadmium resistance protein czcD	341	NA	NA	cation transmembrane transporter activity [GO:0008324]	membrane [GO:0016020]
CCNA_00305	24	P-starvation	0.102159	0.449152	0.680083	No	A0A0H3C394	czcD	NA	Cobalt-zinc-cadmium resistance protein czcD	341	NA	NA	cation transmembrane transporter activity [GO:0008324]	membrane [GO:0016020]
CCNA_00305	41	P-recovery	-0.520489	0.25602	0.0268317	Yes	A0A0H3C394	czcD	NA	Cobalt-zinc-cadmium resistance protein czcD	341	NA	NA	cation transmembrane transporter activity [GO:0008324]	membrane [GO:0016020]
CCNA_00311	24	C-starvation	0.399121	0.261057	0.0550915	No	A0A0H3C495	NA	NA	Zn-dependent protease family protein	443	NA	proteolysis [GO:0006508]	metallopeptidase activity [GO:0008237]	NA
CCNA_00311	41	C-recovery	0.478328	0.3097	0.0537566	No	A0A0H3C495	NA	NA	Zn-dependent protease family protein	443	NA	proteolysis [GO:0006508]	metallopeptidase activity [GO:0008237]	NA
CCNA_00311	16	M2G	0.650387	0.245468	0.0131159	Yes	A0A0H3C495	NA	NA	Zn-dependent protease family protein	443	NA	proteolysis [GO:0006508]	metallopeptidase activity [GO:0008237]	NA
CCNA_00311	24	N-starvation	0.360119	0.206491	0.0398243	Yes	A0A0H3C495	NA	NA	Zn-dependent protease family protein	443	NA	proteolysis [GO:0006508]	metallopeptidase activity [GO:0008237]	NA
CCNA_00311	41	N-recovery	0.507741	0.258254	0.029289	Yes	A0A0H3C495	NA	NA	Zn-dependent protease family protein	443	NA	proteolysis [GO:0006508]	metallopeptidase activity [GO:0008237]	NA
CCNA_00311	24	P-starvation	0.110875	0.28621	0.494931	No	A0A0H3C495	NA	NA	Zn-dependent protease family protein	443	NA	proteolysis [GO:0006508]	metallopeptidase activity [GO:0008237]	NA
CCNA_00311	41	P-recovery	0.503071	0.373919	0.0743637	No	A0A0H3C495	NA	NA	Zn-dependent protease family protein	443	NA	proteolysis [GO:0006508]	metallopeptidase activity [GO:0008237]	NA
CCNA_00313	24	C-starvation	-0.309161	0.250516	0.0902084	No	A0A0H3C5L8	NA	NA	Peptidase, M14 family	609	NA	proteolysis [GO:0006508]	metallocarboxypeptidase activity [GO:0004181]; zinc ion binding [GO:0008270]	NA
CCNA_00313	41	C-recovery	-0.0983045	0.164892	0.318841	No	A0A0H3C5L8	NA	NA	Peptidase, M14 family	609	NA	proteolysis [GO:0006508]	metallocarboxypeptidase activity [GO:0004181]; zinc ion binding [GO:0008270]	NA
CCNA_00313	16	M2G	-0.136125	0.20755	0.280962	No	A0A0H3C5L8	NA	NA	Peptidase, M14 family	609	NA	proteolysis [GO:0006508]	metallocarboxypeptidase activity [GO:0004181]; zinc ion binding [GO:0008270]	NA
CCNA_00313	24	N-starvation	0.00277612	0.141385	0.971142	No	A0A0H3C5L8	NA	NA	Peptidase, M14 family	609	NA	proteolysis [GO:0006508]	metallocarboxypeptidase activity [GO:0004181]; zinc ion binding [GO:0008270]	NA
CCNA_00313	41	N-recovery	-0.164767	0.164773	0.139336	No	A0A0H3C5L8	NA	NA	Peptidase, M14 family	609	NA	proteolysis [GO:0006508]	metallocarboxypeptidase activity [GO:0004181]; zinc ion binding [GO:0008270]	NA
CCNA_00313	24	P-starvation	-0.0702313	0.259507	0.625932	No	A0A0H3C5L8	NA	NA	Peptidase, M14 family	609	NA	proteolysis [GO:0006508]	metallocarboxypeptidase activity [GO:0004181]; zinc ion binding [GO:0008270]	NA
CCNA_00313	41	P-recovery	-0.106896	0.0688181	0.0530204	No	A0A0H3C5L8	NA	NA	Peptidase, M14 family	609	NA	proteolysis [GO:0006508]	metallocarboxypeptidase activity [GO:0004181]; zinc ion binding [GO:0008270]	NA
CCNA_00316	24	C-starvation	-2.15689	0.880575	0.0162781	Yes	B8GYI6	proB	NA	Glutamate 5-kinase (EC 2.7.2.11) (Gamma-glutamyl kinase) (GK)	377	FUNCTION: Catalyzes the transfer of a phosphate group to glutamate to form L-glutamate 5-phosphate. {ECO:0000255|HAMAP-Rule:MF_00456}.	L-proline biosynthetic process [GO:0055129]; phosphorylation [GO:0016310]	ATP binding [GO:0005524]; glutamate 5-kinase activity [GO:0004349]; RNA binding [GO:0003723]	cytoplasm [GO:0005737]
CCNA_00316	41	C-recovery	-3.16324	0.846241	0.00495652	Yes	B8GYI6	proB	NA	Glutamate 5-kinase (EC 2.7.2.11) (Gamma-glutamyl kinase) (GK)	377	FUNCTION: Catalyzes the transfer of a phosphate group to glutamate to form L-glutamate 5-phosphate. {ECO:0000255|HAMAP-Rule:MF_00456}.	L-proline biosynthetic process [GO:0055129]; phosphorylation [GO:0016310]	ATP binding [GO:0005524]; glutamate 5-kinase activity [GO:0004349]; RNA binding [GO:0003723]	cytoplasm [GO:0005737]
CCNA_00316	16	M2G	-3.18882	0.811408	0.00429005	Yes	B8GYI6	proB	NA	Glutamate 5-kinase (EC 2.7.2.11) (Gamma-glutamyl kinase) (GK)	377	FUNCTION: Catalyzes the transfer of a phosphate group to glutamate to form L-glutamate 5-phosphate. {ECO:0000255|HAMAP-Rule:MF_00456}.	L-proline biosynthetic process [GO:0055129]; phosphorylation [GO:0016310]	ATP binding [GO:0005524]; glutamate 5-kinase activity [GO:0004349]; RNA binding [GO:0003723]	cytoplasm [GO:0005737]
CCNA_00316	24	N-starvation	-1.62707	0.867716	0.0331107	Yes	B8GYI6	proB	NA	Glutamate 5-kinase (EC 2.7.2.11) (Gamma-glutamyl kinase) (GK)	377	FUNCTION: Catalyzes the transfer of a phosphate group to glutamate to form L-glutamate 5-phosphate. {ECO:0000255|HAMAP-Rule:MF_00456}.	L-proline biosynthetic process [GO:0055129]; phosphorylation [GO:0016310]	ATP binding [GO:0005524]; glutamate 5-kinase activity [GO:0004349]; RNA binding [GO:0003723]	cytoplasm [GO:0005737]
CCNA_00316	41	N-recovery	-3.46682	1.33729	0.0139302	Yes	B8GYI6	proB	NA	Glutamate 5-kinase (EC 2.7.2.11) (Gamma-glutamyl kinase) (GK)	377	FUNCTION: Catalyzes the transfer of a phosphate group to glutamate to form L-glutamate 5-phosphate. {ECO:0000255|HAMAP-Rule:MF_00456}.	L-proline biosynthetic process [GO:0055129]; phosphorylation [GO:0016310]	ATP binding [GO:0005524]; glutamate 5-kinase activity [GO:0004349]; RNA binding [GO:0003723]	cytoplasm [GO:0005737]
CCNA_00316	24	P-starvation	-0.276494	0.422607	0.281918	No	B8GYI6	proB	NA	Glutamate 5-kinase (EC 2.7.2.11) (Gamma-glutamyl kinase) (GK)	377	FUNCTION: Catalyzes the transfer of a phosphate group to glutamate to form L-glutamate 5-phosphate. {ECO:0000255|HAMAP-Rule:MF_00456}.	L-proline biosynthetic process [GO:0055129]; phosphorylation [GO:0016310]	ATP binding [GO:0005524]; glutamate 5-kinase activity [GO:0004349]; RNA binding [GO:0003723]	cytoplasm [GO:0005737]
CCNA_00316	41	P-recovery	-3.48928	1.54025	0.0201181	Yes	B8GYI6	proB	NA	Glutamate 5-kinase (EC 2.7.2.11) (Gamma-glutamyl kinase) (GK)	377	FUNCTION: Catalyzes the transfer of a phosphate group to glutamate to form L-glutamate 5-phosphate. {ECO:0000255|HAMAP-Rule:MF_00456}.	L-proline biosynthetic process [GO:0055129]; phosphorylation [GO:0016310]	ATP binding [GO:0005524]; glutamate 5-kinase activity [GO:0004349]; RNA binding [GO:0003723]	cytoplasm [GO:0005737]
CCNA_00318	24	C-starvation	0.190576	0.372612	0.381632	No	A0A0H3C499	NA	NA	HA domain-containing protein	319	NA	NA	NA	NA
CCNA_00318	41	C-recovery	0.175204	0.420165	0.465486	No	A0A0H3C499	NA	NA	HA domain-containing protein	319	NA	NA	NA	NA
CCNA_00318	16	M2G	0.311184	0.256367	0.0935272	No	A0A0H3C499	NA	NA	HA domain-containing protein	319	NA	NA	NA	NA
CCNA_00318	24	N-starvation	0.249121	0.137492	0.0361508	Yes	A0A0H3C499	NA	NA	HA domain-containing protein	319	NA	NA	NA	NA
CCNA_00318	41	N-recovery	0.271985	0.262848	0.130302	No	A0A0H3C499	NA	NA	HA domain-containing protein	319	NA	NA	NA	NA
CCNA_00318	24	P-starvation	0.0915627	0.0610779	0.0577504	No	A0A0H3C499	NA	NA	HA domain-containing protein	319	NA	NA	NA	NA
CCNA_00318	41	P-recovery	0.352767	0.163671	0.022988	Yes	A0A0H3C499	NA	NA	HA domain-containing protein	319	NA	NA	NA	NA
CCNA_00319	24	C-starvation	-0.177399	0.221909	0.208153	No	A0A0H3C512	NA	NA	Acetyltransferase, GNAT family	177	NA	NA	acetyltransferase activity [GO:0016407]	NA
CCNA_00319	41	C-recovery	-0.303906	0.392338	0.219099	No	A0A0H3C512	NA	NA	Acetyltransferase, GNAT family	177	NA	NA	acetyltransferase activity [GO:0016407]	NA
CCNA_00319	16	M2G	-0.220228	0.29054	0.226779	No	A0A0H3C512	NA	NA	Acetyltransferase, GNAT family	177	NA	NA	acetyltransferase activity [GO:0016407]	NA
CCNA_00319	24	N-starvation	-0.443929	0.552515	0.206426	No	A0A0H3C512	NA	NA	Acetyltransferase, GNAT family	177	NA	NA	acetyltransferase activity [GO:0016407]	NA
CCNA_00319	41	N-recovery	0.0602041	0.28563	0.701734	No	A0A0H3C512	NA	NA	Acetyltransferase, GNAT family	177	NA	NA	acetyltransferase activity [GO:0016407]	NA
CCNA_00319	24	P-starvation	-0.337423	0.630441	0.36289	No	A0A0H3C512	NA	NA	Acetyltransferase, GNAT family	177	NA	NA	acetyltransferase activity [GO:0016407]	NA
CCNA_00319	41	P-recovery	0.0957815	0.300829	0.56953	No	A0A0H3C512	NA	NA	Acetyltransferase, GNAT family	177	NA	NA	acetyltransferase activity [GO:0016407]	NA
CCNA_00322	24	C-starvation	-0.248993	0.12519	0.0284181	Yes	A0A0H3C6I5	NA	NA	DsbD_2 domain-containing protein	209	NA	NA	NA	membrane [GO:0016020]
CCNA_00322	41	C-recovery	-1.33617	0.702424	0.0319079	Yes	A0A0H3C6I5	NA	NA	DsbD_2 domain-containing protein	209	NA	NA	NA	membrane [GO:0016020]
CCNA_00322	16	M2G	-0.580549	0.265297	0.0220759	Yes	A0A0H3C6I5	NA	NA	DsbD_2 domain-containing protein	209	NA	NA	NA	membrane [GO:0016020]
CCNA_00322	24	N-starvation	-0.116543	0.354471	0.557771	No	A0A0H3C6I5	NA	NA	DsbD_2 domain-containing protein	209	NA	NA	NA	membrane [GO:0016020]
CCNA_00322	41	N-recovery	-1.17823	0.346682	0.00651084	Yes	A0A0H3C6I5	NA	NA	DsbD_2 domain-containing protein	209	NA	NA	NA	membrane [GO:0016020]
CCNA_00322	24	P-starvation	0.123801	0.193226	0.290117	No	A0A0H3C6I5	NA	NA	DsbD_2 domain-containing protein	209	NA	NA	NA	membrane [GO:0016020]
CCNA_00322	41	P-recovery	-1.09571	0.447163	0.0162607	Yes	A0A0H3C6I5	NA	NA	DsbD_2 domain-containing protein	209	NA	NA	NA	membrane [GO:0016020]
CCNA_00323	24	C-starvation	-0.0495638	0.338332	0.788628	No	A0A0H3C3B1	NA	NA	Low-affinity zinc transport protein	365	NA	NA	NA	NA
CCNA_00323	41	C-recovery	-0.315298	0.313136	0.137476	No	A0A0H3C3B1	NA	NA	Low-affinity zinc transport protein	365	NA	NA	NA	NA
CCNA_00323	16	M2G	-0.594146	0.447113	0.0764885	No	A0A0H3C3B1	NA	NA	Low-affinity zinc transport protein	365	NA	NA	NA	NA
CCNA_00323	24	N-starvation	-0.0915927	0.440463	0.705448	No	A0A0H3C3B1	NA	NA	Low-affinity zinc transport protein	365	NA	NA	NA	NA
CCNA_00323	41	N-recovery	0.390938	0.356599	0.115972	No	A0A0H3C3B1	NA	NA	Low-affinity zinc transport protein	365	NA	NA	NA	NA
CCNA_00323	24	P-starvation	0.0579641	0.565914	0.8508	No	A0A0H3C3B1	NA	NA	Low-affinity zinc transport protein	365	NA	NA	NA	NA
CCNA_00323	41	P-recovery	0.15646	0.308641	0.385309	No	A0A0H3C3B1	NA	NA	Low-affinity zinc transport protein	365	NA	NA	NA	NA
CCNA_00326	24	C-starvation	-0.00236087	0.13058	0.973427	No	A0A0H3C517	NA	NA	Vegetatible incompatibility protein HET-E-1	343	NA	NA	NA	NA
CCNA_00326	41	C-recovery	-0.0993594	0.161065	0.30513	No	A0A0H3C517	NA	NA	Vegetatible incompatibility protein HET-E-1	343	NA	NA	NA	NA
CCNA_00326	16	M2G	-0.0646674	0.705713	0.866274	No	A0A0H3C517	NA	NA	Vegetatible incompatibility protein HET-E-1	343	NA	NA	NA	NA
CCNA_00326	24	N-starvation	-0.0396759	0.195015	0.711371	No	A0A0H3C517	NA	NA	Vegetatible incompatibility protein HET-E-1	343	NA	NA	NA	NA
CCNA_00326	41	N-recovery	-0.0328455	0.2274	0.791486	No	A0A0H3C517	NA	NA	Vegetatible incompatibility protein HET-E-1	343	NA	NA	NA	NA
CCNA_00326	24	P-starvation	-0.214379	0.259271	0.19676	No	A0A0H3C517	NA	NA	Vegetatible incompatibility protein HET-E-1	343	NA	NA	NA	NA
CCNA_00326	41	P-recovery	0.136859	0.0975988	0.0675994	No	A0A0H3C517	NA	NA	Vegetatible incompatibility protein HET-E-1	343	NA	NA	NA	NA
CCNA_00327	24	C-starvation	-0.281434	0.126872	0.0212872	Yes	A0A0H3C5M4	NA	NA	FMN-binding nitroreductase family enzyme (EC 1.6.6.-)	220	NA	NA	oxidoreductase activity [GO:0016491]	NA
CCNA_00327	41	C-recovery	-0.121488	0.281962	0.452209	No	A0A0H3C5M4	NA	NA	FMN-binding nitroreductase family enzyme (EC 1.6.6.-)	220	NA	NA	oxidoreductase activity [GO:0016491]	NA
CCNA_00327	16	M2G	0.021818	0.176105	0.820294	No	A0A0H3C5M4	NA	NA	FMN-binding nitroreductase family enzyme (EC 1.6.6.-)	220	NA	NA	oxidoreductase activity [GO:0016491]	NA
CCNA_00327	24	N-starvation	-0.352619	0.292894	0.0952029	No	A0A0H3C5M4	NA	NA	FMN-binding nitroreductase family enzyme (EC 1.6.6.-)	220	NA	NA	oxidoreductase activity [GO:0016491]	NA
CCNA_00327	41	N-recovery	-0.128857	0.379699	0.545979	No	A0A0H3C5M4	NA	NA	FMN-binding nitroreductase family enzyme (EC 1.6.6.-)	220	NA	NA	oxidoreductase activity [GO:0016491]	NA
CCNA_00327	24	P-starvation	-0.398408	0.424467	0.157128	No	A0A0H3C5M4	NA	NA	FMN-binding nitroreductase family enzyme (EC 1.6.6.-)	220	NA	NA	oxidoreductase activity [GO:0016491]	NA
CCNA_00327	41	P-recovery	-0.181343	0.366736	0.395593	No	A0A0H3C5M4	NA	NA	FMN-binding nitroreductase family enzyme (EC 1.6.6.-)	220	NA	NA	oxidoreductase activity [GO:0016491]	NA
CCNA_00328	24	C-starvation	-0.29297	0.204495	0.0642971	No	B8GYX9	mtgA	NA	Biosynthetic peptidoglycan transglycosylase (EC 2.4.1.129) (Glycan polymerase) (Peptidoglycan glycosyltransferase MtgA) (PGT)	229	FUNCTION: Peptidoglycan polymerase that catalyzes glycan chain elongation from lipid-linked precursors. {ECO:0000255|HAMAP-Rule:MF_00766}.	cell wall organization [GO:0071555]; peptidoglycan biosynthetic process [GO:0009252]; regulation of cell shape [GO:0008360]	pentosyltransferase activity [GO:0016763]; peptidoglycan glycosyltransferase activity [GO:0008955]	peptidoglycan-based cell wall [GO:0009274]; plasma membrane [GO:0005886]
CCNA_00328	41	C-recovery	0.0641247	0.14547	0.442901	No	B8GYX9	mtgA	NA	Biosynthetic peptidoglycan transglycosylase (EC 2.4.1.129) (Glycan polymerase) (Peptidoglycan glycosyltransferase MtgA) (PGT)	229	FUNCTION: Peptidoglycan polymerase that catalyzes glycan chain elongation from lipid-linked precursors. {ECO:0000255|HAMAP-Rule:MF_00766}.	cell wall organization [GO:0071555]; peptidoglycan biosynthetic process [GO:0009252]; regulation of cell shape [GO:0008360]	pentosyltransferase activity [GO:0016763]; peptidoglycan glycosyltransferase activity [GO:0008955]	peptidoglycan-based cell wall [GO:0009274]; plasma membrane [GO:0005886]
CCNA_00328	16	M2G	0.0722214	0.320797	0.683069	No	B8GYX9	mtgA	NA	Biosynthetic peptidoglycan transglycosylase (EC 2.4.1.129) (Glycan polymerase) (Peptidoglycan glycosyltransferase MtgA) (PGT)	229	FUNCTION: Peptidoglycan polymerase that catalyzes glycan chain elongation from lipid-linked precursors. {ECO:0000255|HAMAP-Rule:MF_00766}.	cell wall organization [GO:0071555]; peptidoglycan biosynthetic process [GO:0009252]; regulation of cell shape [GO:0008360]	pentosyltransferase activity [GO:0016763]; peptidoglycan glycosyltransferase activity [GO:0008955]	peptidoglycan-based cell wall [GO:0009274]; plasma membrane [GO:0005886]
CCNA_00328	24	N-starvation	-0.128168	0.107503	0.0972259	No	B8GYX9	mtgA	NA	Biosynthetic peptidoglycan transglycosylase (EC 2.4.1.129) (Glycan polymerase) (Peptidoglycan glycosyltransferase MtgA) (PGT)	229	FUNCTION: Peptidoglycan polymerase that catalyzes glycan chain elongation from lipid-linked precursors. {ECO:0000255|HAMAP-Rule:MF_00766}.	cell wall organization [GO:0071555]; peptidoglycan biosynthetic process [GO:0009252]; regulation of cell shape [GO:0008360]	pentosyltransferase activity [GO:0016763]; peptidoglycan glycosyltransferase activity [GO:0008955]	peptidoglycan-based cell wall [GO:0009274]; plasma membrane [GO:0005886]
CCNA_00328	41	N-recovery	-0.042037	0.197774	0.699412	No	B8GYX9	mtgA	NA	Biosynthetic peptidoglycan transglycosylase (EC 2.4.1.129) (Glycan polymerase) (Peptidoglycan glycosyltransferase MtgA) (PGT)	229	FUNCTION: Peptidoglycan polymerase that catalyzes glycan chain elongation from lipid-linked precursors. {ECO:0000255|HAMAP-Rule:MF_00766}.	cell wall organization [GO:0071555]; peptidoglycan biosynthetic process [GO:0009252]; regulation of cell shape [GO:0008360]	pentosyltransferase activity [GO:0016763]; peptidoglycan glycosyltransferase activity [GO:0008955]	peptidoglycan-based cell wall [GO:0009274]; plasma membrane [GO:0005886]
CCNA_00328	24	P-starvation	-0.232278	0.190816	0.0929487	No	B8GYX9	mtgA	NA	Biosynthetic peptidoglycan transglycosylase (EC 2.4.1.129) (Glycan polymerase) (Peptidoglycan glycosyltransferase MtgA) (PGT)	229	FUNCTION: Peptidoglycan polymerase that catalyzes glycan chain elongation from lipid-linked precursors. {ECO:0000255|HAMAP-Rule:MF_00766}.	cell wall organization [GO:0071555]; peptidoglycan biosynthetic process [GO:0009252]; regulation of cell shape [GO:0008360]	pentosyltransferase activity [GO:0016763]; peptidoglycan glycosyltransferase activity [GO:0008955]	peptidoglycan-based cell wall [GO:0009274]; plasma membrane [GO:0005886]
CCNA_00328	41	P-recovery	-0.117731	0.353784	0.553294	No	B8GYX9	mtgA	NA	Biosynthetic peptidoglycan transglycosylase (EC 2.4.1.129) (Glycan polymerase) (Peptidoglycan glycosyltransferase MtgA) (PGT)	229	FUNCTION: Peptidoglycan polymerase that catalyzes glycan chain elongation from lipid-linked precursors. {ECO:0000255|HAMAP-Rule:MF_00766}.	cell wall organization [GO:0071555]; peptidoglycan biosynthetic process [GO:0009252]; regulation of cell shape [GO:0008360]	pentosyltransferase activity [GO:0016763]; peptidoglycan glycosyltransferase activity [GO:0008955]	peptidoglycan-based cell wall [GO:0009274]; plasma membrane [GO:0005886]
CCNA_00330	24	C-starvation	-0.261683	0.274895	0.153046	No	A0A0H3C3B5	mopB	NA	Molybdenum-pterin binding protein mopB	256	NA	molybdate ion transport [GO:0015689]	DNA-binding transcription factor activity [GO:0003700]; molybdenum ion binding [GO:0030151]	NA
CCNA_00330	41	C-recovery	-0.364776	0.410068	0.173274	No	A0A0H3C3B5	mopB	NA	Molybdenum-pterin binding protein mopB	256	NA	molybdate ion transport [GO:0015689]	DNA-binding transcription factor activity [GO:0003700]; molybdenum ion binding [GO:0030151]	NA
CCNA_00330	16	M2G	-0.0754772	0.0940544	0.206844	No	A0A0H3C3B5	mopB	NA	Molybdenum-pterin binding protein mopB	256	NA	molybdate ion transport [GO:0015689]	DNA-binding transcription factor activity [GO:0003700]; molybdenum ion binding [GO:0030151]	NA
CCNA_00330	24	N-starvation	-0.323753	0.289797	0.111545	No	A0A0H3C3B5	mopB	NA	Molybdenum-pterin binding protein mopB	256	NA	molybdate ion transport [GO:0015689]	DNA-binding transcription factor activity [GO:0003700]; molybdenum ion binding [GO:0030151]	NA
CCNA_00330	41	N-recovery	-0.31024	0.625319	0.394214	No	A0A0H3C3B5	mopB	NA	Molybdenum-pterin binding protein mopB	256	NA	molybdate ion transport [GO:0015689]	DNA-binding transcription factor activity [GO:0003700]; molybdenum ion binding [GO:0030151]	NA
CCNA_00330	24	P-starvation	-0.15474	0.670081	0.675618	No	A0A0H3C3B5	mopB	NA	Molybdenum-pterin binding protein mopB	256	NA	molybdate ion transport [GO:0015689]	DNA-binding transcription factor activity [GO:0003700]; molybdenum ion binding [GO:0030151]	NA
CCNA_00330	41	P-recovery	-0.305746	0.277451	0.114746	No	A0A0H3C3B5	mopB	NA	Molybdenum-pterin binding protein mopB	256	NA	molybdate ion transport [GO:0015689]	DNA-binding transcription factor activity [GO:0003700]; molybdenum ion binding [GO:0030151]	NA
CCNA_00331	24	C-starvation	0.249922	0.252218	0.14181	No	A0A0H3C4A9	NA	NA	Molybdate-binding protein (EC 3.6.3.29)	252	NA	molybdate ion transport [GO:0015689]	hydrolase activity [GO:0016787]; metal ion binding [GO:0046872]; molybdate ion binding [GO:0030973]	NA
CCNA_00331	41	C-recovery	0.429579	0.205066	0.0247932	Yes	A0A0H3C4A9	NA	NA	Molybdate-binding protein (EC 3.6.3.29)	252	NA	molybdate ion transport [GO:0015689]	hydrolase activity [GO:0016787]; metal ion binding [GO:0046872]; molybdate ion binding [GO:0030973]	NA
CCNA_00331	16	M2G	0.215994	0.371685	0.329195	No	A0A0H3C4A9	NA	NA	Molybdate-binding protein (EC 3.6.3.29)	252	NA	molybdate ion transport [GO:0015689]	hydrolase activity [GO:0016787]; metal ion binding [GO:0046872]; molybdate ion binding [GO:0030973]	NA
CCNA_00331	24	N-starvation	0.181949	0.297997	0.309247	No	A0A0H3C4A9	NA	NA	Molybdate-binding protein (EC 3.6.3.29)	252	NA	molybdate ion transport [GO:0015689]	hydrolase activity [GO:0016787]; metal ion binding [GO:0046872]; molybdate ion binding [GO:0030973]	NA
CCNA_00331	41	N-recovery	0.256169	0.09414	0.0121815	Yes	A0A0H3C4A9	NA	NA	Molybdate-binding protein (EC 3.6.3.29)	252	NA	molybdate ion transport [GO:0015689]	hydrolase activity [GO:0016787]; metal ion binding [GO:0046872]; molybdate ion binding [GO:0030973]	NA
CCNA_00331	24	P-starvation	-0.0993478	0.318483	0.576926	No	A0A0H3C4A9	NA	NA	Molybdate-binding protein (EC 3.6.3.29)	252	NA	molybdate ion transport [GO:0015689]	hydrolase activity [GO:0016787]; metal ion binding [GO:0046872]; molybdate ion binding [GO:0030973]	NA
CCNA_00331	41	P-recovery	0.412419	0.348784	0.0989602	No	A0A0H3C4A9	NA	NA	Molybdate-binding protein (EC 3.6.3.29)	252	NA	molybdate ion transport [GO:0015689]	hydrolase activity [GO:0016787]; metal ion binding [GO:0046872]; molybdate ion binding [GO:0030973]	NA
CCNA_00333	24	C-starvation	-0.527313	0.320205	0.0459538	Yes	A0A0H3C5M7	NA	NA	LytTr DNA-binding domain protein	275	NA	NA	DNA binding [GO:0003677]	membrane [GO:0016020]
CCNA_00333	41	C-recovery	-0.163212	0.319383	0.381986	No	A0A0H3C5M7	NA	NA	LytTr DNA-binding domain protein	275	NA	NA	DNA binding [GO:0003677]	membrane [GO:0016020]
CCNA_00333	16	M2G	-0.330346	0.184595	0.0373091	Yes	A0A0H3C5M7	NA	NA	LytTr DNA-binding domain protein	275	NA	NA	DNA binding [GO:0003677]	membrane [GO:0016020]
CCNA_00333	24	N-starvation	-0.516441	0.204953	0.0150629	Yes	A0A0H3C5M7	NA	NA	LytTr DNA-binding domain protein	275	NA	NA	DNA binding [GO:0003677]	membrane [GO:0016020]
CCNA_00333	41	N-recovery	-0.377908	0.337282	0.110869	No	A0A0H3C5M7	NA	NA	LytTr DNA-binding domain protein	275	NA	NA	DNA binding [GO:0003677]	membrane [GO:0016020]
CCNA_00333	24	P-starvation	-0.625269	0.330266	0.0323009	Yes	A0A0H3C5M7	NA	NA	LytTr DNA-binding domain protein	275	NA	NA	DNA binding [GO:0003677]	membrane [GO:0016020]
CCNA_00333	41	P-recovery	-0.642213	0.207799	0.00852691	Yes	A0A0H3C5M7	NA	NA	LytTr DNA-binding domain protein	275	NA	NA	DNA binding [GO:0003677]	membrane [GO:0016020]
CCNA_00336	24	C-starvation	-0.119464	0.182628	0.28199	No	A0A0H3C4B4	NA	NA	Dioxygenase (EC 1.13.11.-)	483	NA	NA	metal ion binding [GO:0046872]; oxidoreductase activity, acting on single donors with incorporation of molecular oxygen, incorporation of two atoms of oxygen [GO:0016702]	NA
CCNA_00336	41	C-recovery	-0.00238312	0.16964	0.97935	No	A0A0H3C4B4	NA	NA	Dioxygenase (EC 1.13.11.-)	483	NA	NA	metal ion binding [GO:0046872]; oxidoreductase activity, acting on single donors with incorporation of molecular oxygen, incorporation of two atoms of oxygen [GO:0016702]	NA
CCNA_00336	16	M2G	-0.0550229	0.32724	0.758804	No	A0A0H3C4B4	NA	NA	Dioxygenase (EC 1.13.11.-)	483	NA	NA	metal ion binding [GO:0046872]; oxidoreductase activity, acting on single donors with incorporation of molecular oxygen, incorporation of two atoms of oxygen [GO:0016702]	NA
CCNA_00336	24	N-starvation	0.158324	0.214413	0.236223	No	A0A0H3C4B4	NA	NA	Dioxygenase (EC 1.13.11.-)	483	NA	NA	metal ion binding [GO:0046872]; oxidoreductase activity, acting on single donors with incorporation of molecular oxygen, incorporation of two atoms of oxygen [GO:0016702]	NA
CCNA_00336	41	N-recovery	0.187176	0.22039	0.18796	No	A0A0H3C4B4	NA	NA	Dioxygenase (EC 1.13.11.-)	483	NA	NA	metal ion binding [GO:0046872]; oxidoreductase activity, acting on single donors with incorporation of molecular oxygen, incorporation of two atoms of oxygen [GO:0016702]	NA
CCNA_00336	24	P-starvation	0.0303381	0.235646	0.813453	No	A0A0H3C4B4	NA	NA	Dioxygenase (EC 1.13.11.-)	483	NA	NA	metal ion binding [GO:0046872]; oxidoreductase activity, acting on single donors with incorporation of molecular oxygen, incorporation of two atoms of oxygen [GO:0016702]	NA
CCNA_00336	41	P-recovery	0.197319	0.210009	0.156827	No	A0A0H3C4B4	NA	NA	Dioxygenase (EC 1.13.11.-)	483	NA	NA	metal ion binding [GO:0046872]; oxidoreductase activity, acting on single donors with incorporation of molecular oxygen, incorporation of two atoms of oxygen [GO:0016702]	NA
CCNA_00338	24	C-starvation	-0.12401	0.225984	0.352612	No	A0A0H3C5N1	NA	NA	TonB-dependent receptor	746	NA	NA	NA	cell outer membrane [GO:0009279]
CCNA_00338	41	C-recovery	0.0742992	0.239126	0.578343	No	A0A0H3C5N1	NA	NA	TonB-dependent receptor	746	NA	NA	NA	cell outer membrane [GO:0009279]
CCNA_00338	16	M2G	0.161069	0.165393	0.146602	No	A0A0H3C5N1	NA	NA	TonB-dependent receptor	746	NA	NA	NA	cell outer membrane [GO:0009279]
CCNA_00338	24	N-starvation	-0.145892	0.235895	0.304116	No	A0A0H3C5N1	NA	NA	TonB-dependent receptor	746	NA	NA	NA	cell outer membrane [GO:0009279]
CCNA_00338	41	N-recovery	0.075837	0.0527402	0.0637435	No	A0A0H3C5N1	NA	NA	TonB-dependent receptor	746	NA	NA	NA	cell outer membrane [GO:0009279]
CCNA_00338	24	P-starvation	-0.188047	0.0943451	0.0282598	Yes	A0A0H3C5N1	NA	NA	TonB-dependent receptor	746	NA	NA	NA	cell outer membrane [GO:0009279]
CCNA_00338	41	P-recovery	-0.0385252	0.128572	0.591225	No	A0A0H3C5N1	NA	NA	TonB-dependent receptor	746	NA	NA	NA	cell outer membrane [GO:0009279]
CCNA_00339	24	C-starvation	0.0539625	0.22316	0.661758	No	A0A0H3C6K2	NA	NA	Transporter, major facilitator superfamily	438	NA	NA	transmembrane transporter activity [GO:0022857]	membrane [GO:0016020]
CCNA_00339	41	C-recovery	0.196465	0.0762997	0.0141929	Yes	A0A0H3C6K2	NA	NA	Transporter, major facilitator superfamily	438	NA	NA	transmembrane transporter activity [GO:0022857]	membrane [GO:0016020]
CCNA_00339	16	M2G	0.222001	0.429208	0.376993	No	A0A0H3C6K2	NA	NA	Transporter, major facilitator superfamily	438	NA	NA	transmembrane transporter activity [GO:0022857]	membrane [GO:0016020]
CCNA_00339	24	N-starvation	0.242861	0.149946	0.0478761	Yes	A0A0H3C6K2	NA	NA	Transporter, major facilitator superfamily	438	NA	NA	transmembrane transporter activity [GO:0022857]	membrane [GO:0016020]
CCNA_00339	41	N-recovery	0.172343	0.174086	0.142062	No	A0A0H3C6K2	NA	NA	Transporter, major facilitator superfamily	438	NA	NA	transmembrane transporter activity [GO:0022857]	membrane [GO:0016020]
CCNA_00339	24	P-starvation	-0.209291	0.409353	0.381784	No	A0A0H3C6K2	NA	NA	Transporter, major facilitator superfamily	438	NA	NA	transmembrane transporter activity [GO:0022857]	membrane [GO:0016020]
CCNA_00339	41	P-recovery	0.135709	0.118215	0.105377	No	A0A0H3C6K2	NA	NA	Transporter, major facilitator superfamily	438	NA	NA	transmembrane transporter activity [GO:0022857]	membrane [GO:0016020]
CCNA_00348	24	C-starvation	-0.291593	0.288445	0.136415	No	A0A0H3C535	NA	NA	Methyl-accepting chemotaxis protein	667	NA	signal transduction [GO:0007165]	NA	membrane [GO:0016020]
CCNA_00348	41	C-recovery	-0.0113346	0.102011	0.838408	No	A0A0H3C535	NA	NA	Methyl-accepting chemotaxis protein	667	NA	signal transduction [GO:0007165]	NA	membrane [GO:0016020]
CCNA_00348	16	M2G	-0.0876719	0.0898836	0.146161	No	A0A0H3C535	NA	NA	Methyl-accepting chemotaxis protein	667	NA	signal transduction [GO:0007165]	NA	membrane [GO:0016020]
CCNA_00348	24	N-starvation	0.0188627	0.224164	0.877058	No	A0A0H3C535	NA	NA	Methyl-accepting chemotaxis protein	667	NA	signal transduction [GO:0007165]	NA	membrane [GO:0016020]
CCNA_00348	41	N-recovery	0.00697311	0.181976	0.943737	No	A0A0H3C535	NA	NA	Methyl-accepting chemotaxis protein	667	NA	signal transduction [GO:0007165]	NA	membrane [GO:0016020]
CCNA_00348	24	P-starvation	-0.177189	0.227991	0.217935	No	A0A0H3C535	NA	NA	Methyl-accepting chemotaxis protein	667	NA	signal transduction [GO:0007165]	NA	membrane [GO:0016020]
CCNA_00348	41	P-recovery	0.0647966	0.0581742	0.112239	No	A0A0H3C535	NA	NA	Methyl-accepting chemotaxis protein	667	NA	signal transduction [GO:0007165]	NA	membrane [GO:0016020]
CCNA_00349	24	C-starvation	-0.254639	0.246041	0.130255	No	A0A0H3C5N6	xerC	NA	Tyrosine recombinase XerC	304	FUNCTION: Site-specific tyrosine recombinase, which acts by catalyzing the cutting and rejoining of the recombining DNA molecules. The XerC-XerD complex is essential to convert dimers of the bacterial chromosome into monomers to permit their segregation at cell division. It also contributes to the segregational stability of plasmids. {ECO:0000256|HAMAP-Rule:MF_01808}.	cell cycle [GO:0007049]; cell division [GO:0051301]; chromosome segregation [GO:0007059]; transposition, DNA-mediated [GO:0006313]	DNA binding [GO:0003677]; tyrosine-based site-specific recombinase activity [GO:0009037]	cytoplasm [GO:0005737]
CCNA_00349	41	C-recovery	-0.493525	0.340765	0.0626768	No	A0A0H3C5N6	xerC	NA	Tyrosine recombinase XerC	304	FUNCTION: Site-specific tyrosine recombinase, which acts by catalyzing the cutting and rejoining of the recombining DNA molecules. The XerC-XerD complex is essential to convert dimers of the bacterial chromosome into monomers to permit their segregation at cell division. It also contributes to the segregational stability of plasmids. {ECO:0000256|HAMAP-Rule:MF_01808}.	cell cycle [GO:0007049]; cell division [GO:0051301]; chromosome segregation [GO:0007059]; transposition, DNA-mediated [GO:0006313]	DNA binding [GO:0003677]; tyrosine-based site-specific recombinase activity [GO:0009037]	cytoplasm [GO:0005737]
CCNA_00349	16	M2G	-0.494927	0.330883	0.0580588	No	A0A0H3C5N6	xerC	NA	Tyrosine recombinase XerC	304	FUNCTION: Site-specific tyrosine recombinase, which acts by catalyzing the cutting and rejoining of the recombining DNA molecules. The XerC-XerD complex is essential to convert dimers of the bacterial chromosome into monomers to permit their segregation at cell division. It also contributes to the segregational stability of plasmids. {ECO:0000256|HAMAP-Rule:MF_01808}.	cell cycle [GO:0007049]; cell division [GO:0051301]; chromosome segregation [GO:0007059]; transposition, DNA-mediated [GO:0006313]	DNA binding [GO:0003677]; tyrosine-based site-specific recombinase activity [GO:0009037]	cytoplasm [GO:0005737]
CCNA_00349	24	N-starvation	0.0545641	0.150364	0.520479	No	A0A0H3C5N6	xerC	NA	Tyrosine recombinase XerC	304	FUNCTION: Site-specific tyrosine recombinase, which acts by catalyzing the cutting and rejoining of the recombining DNA molecules. The XerC-XerD complex is essential to convert dimers of the bacterial chromosome into monomers to permit their segregation at cell division. It also contributes to the segregational stability of plasmids. {ECO:0000256|HAMAP-Rule:MF_01808}.	cell cycle [GO:0007049]; cell division [GO:0051301]; chromosome segregation [GO:0007059]; transposition, DNA-mediated [GO:0006313]	DNA binding [GO:0003677]; tyrosine-based site-specific recombinase activity [GO:0009037]	cytoplasm [GO:0005737]
CCNA_00349	41	N-recovery	-0.405455	0.100056	0.00392624	Yes	A0A0H3C5N6	xerC	NA	Tyrosine recombinase XerC	304	FUNCTION: Site-specific tyrosine recombinase, which acts by catalyzing the cutting and rejoining of the recombining DNA molecules. The XerC-XerD complex is essential to convert dimers of the bacterial chromosome into monomers to permit their segregation at cell division. It also contributes to the segregational stability of plasmids. {ECO:0000256|HAMAP-Rule:MF_01808}.	cell cycle [GO:0007049]; cell division [GO:0051301]; chromosome segregation [GO:0007059]; transposition, DNA-mediated [GO:0006313]	DNA binding [GO:0003677]; tyrosine-based site-specific recombinase activity [GO:0009037]	cytoplasm [GO:0005737]
CCNA_00349	24	P-starvation	-0.643128	0.233763	0.0118153	Yes	A0A0H3C5N6	xerC	NA	Tyrosine recombinase XerC	304	FUNCTION: Site-specific tyrosine recombinase, which acts by catalyzing the cutting and rejoining of the recombining DNA molecules. The XerC-XerD complex is essential to convert dimers of the bacterial chromosome into monomers to permit their segregation at cell division. It also contributes to the segregational stability of plasmids. {ECO:0000256|HAMAP-Rule:MF_01808}.	cell cycle [GO:0007049]; cell division [GO:0051301]; chromosome segregation [GO:0007059]; transposition, DNA-mediated [GO:0006313]	DNA binding [GO:0003677]; tyrosine-based site-specific recombinase activity [GO:0009037]	cytoplasm [GO:0005737]
CCNA_00349	41	P-recovery	-0.416358	0.264015	0.0511052	No	A0A0H3C5N6	xerC	NA	Tyrosine recombinase XerC	304	FUNCTION: Site-specific tyrosine recombinase, which acts by catalyzing the cutting and rejoining of the recombining DNA molecules. The XerC-XerD complex is essential to convert dimers of the bacterial chromosome into monomers to permit their segregation at cell division. It also contributes to the segregational stability of plasmids. {ECO:0000256|HAMAP-Rule:MF_01808}.	cell cycle [GO:0007049]; cell division [GO:0051301]; chromosome segregation [GO:0007059]; transposition, DNA-mediated [GO:0006313]	DNA binding [GO:0003677]; tyrosine-based site-specific recombinase activity [GO:0009037]	cytoplasm [GO:0005737]
CCNA_00356	24	C-starvation	0.0843206	0.170846	0.396373	No	A0A0H3C3D8	NA	NA	Outer membrane protein	254	NA	NA	NA	cell outer membrane [GO:0009279]
CCNA_00356	41	C-recovery	0.290794	0.33104	0.177197	No	A0A0H3C3D8	NA	NA	Outer membrane protein	254	NA	NA	NA	cell outer membrane [GO:0009279]
CCNA_00356	16	M2G	0.000154167	0.396586	0.999428	No	A0A0H3C3D8	NA	NA	Outer membrane protein	254	NA	NA	NA	cell outer membrane [GO:0009279]
CCNA_00356	24	N-starvation	0.0201804	0.353698	0.916358	No	A0A0H3C3D8	NA	NA	Outer membrane protein	254	NA	NA	NA	cell outer membrane [GO:0009279]
CCNA_00356	41	N-recovery	0.224879	0.297987	0.228358	No	A0A0H3C3D8	NA	NA	Outer membrane protein	254	NA	NA	NA	cell outer membrane [GO:0009279]
CCNA_00356	24	P-starvation	0.19892	0.291189	0.265254	No	A0A0H3C3D8	NA	NA	Outer membrane protein	254	NA	NA	NA	cell outer membrane [GO:0009279]
CCNA_00356	41	P-recovery	-0.0161605	0.11812	0.802127	No	A0A0H3C3D8	NA	NA	Outer membrane protein	254	NA	NA	NA	cell outer membrane [GO:0009279]
CCNA_00357	24	C-starvation	0.257163	0.199592	0.0820011	No	A0A0H3C4C7	NA	NA	Secretory tripeptidyl aminopeptidase (EC 3.4.11.-)	475	NA	proteolysis [GO:0006508]	aminopeptidase activity [GO:0004177]	NA
CCNA_00357	41	C-recovery	-0.0244417	0.13167	0.735115	No	A0A0H3C4C7	NA	NA	Secretory tripeptidyl aminopeptidase (EC 3.4.11.-)	475	NA	proteolysis [GO:0006508]	aminopeptidase activity [GO:0004177]	NA
CCNA_00357	16	M2G	-0.0300101	0.521235	0.915601	No	A0A0H3C4C7	NA	NA	Secretory tripeptidyl aminopeptidase (EC 3.4.11.-)	475	NA	proteolysis [GO:0006508]	aminopeptidase activity [GO:0004177]	NA
CCNA_00357	24	N-starvation	0.124593	0.13513	0.162383	No	A0A0H3C4C7	NA	NA	Secretory tripeptidyl aminopeptidase (EC 3.4.11.-)	475	NA	proteolysis [GO:0006508]	aminopeptidase activity [GO:0004177]	NA
CCNA_00357	41	N-recovery	-0.0963916	0.751503	0.814128	No	A0A0H3C4C7	NA	NA	Secretory tripeptidyl aminopeptidase (EC 3.4.11.-)	475	NA	proteolysis [GO:0006508]	aminopeptidase activity [GO:0004177]	NA
CCNA_00357	24	P-starvation	-0.0862538	0.372674	0.674953	No	A0A0H3C4C7	NA	NA	Secretory tripeptidyl aminopeptidase (EC 3.4.11.-)	475	NA	proteolysis [GO:0006508]	aminopeptidase activity [GO:0004177]	NA
CCNA_00357	41	P-recovery	-0.171613	0.380203	0.433202	No	A0A0H3C4C7	NA	NA	Secretory tripeptidyl aminopeptidase (EC 3.4.11.-)	475	NA	proteolysis [GO:0006508]	aminopeptidase activity [GO:0004177]	NA
CCNA_00358	24	C-starvation	0.0865085	0.3196	0.625879	No	A0A0H3C541	NA	NA	Delta 3,5-delta2,4-dienoyl-CoA isomerase (EC 5.3.3.-)	286	NA	fatty acid beta-oxidation [GO:0006635]	isomerase activity [GO:0016853]	NA
CCNA_00358	41	C-recovery	0.113208	0.125635	0.169311	No	A0A0H3C541	NA	NA	Delta 3,5-delta2,4-dienoyl-CoA isomerase (EC 5.3.3.-)	286	NA	fatty acid beta-oxidation [GO:0006635]	isomerase activity [GO:0016853]	NA
CCNA_00358	16	M2G	0.0963528	0.13487	0.248381	No	A0A0H3C541	NA	NA	Delta 3,5-delta2,4-dienoyl-CoA isomerase (EC 5.3.3.-)	286	NA	fatty acid beta-oxidation [GO:0006635]	isomerase activity [GO:0016853]	NA
CCNA_00358	24	N-starvation	0.0256815	0.252	0.851536	No	A0A0H3C541	NA	NA	Delta 3,5-delta2,4-dienoyl-CoA isomerase (EC 5.3.3.-)	286	NA	fatty acid beta-oxidation [GO:0006635]	isomerase activity [GO:0016853]	NA
CCNA_00358	41	N-recovery	0.303054	0.134192	0.020287	Yes	A0A0H3C541	NA	NA	Delta 3,5-delta2,4-dienoyl-CoA isomerase (EC 5.3.3.-)	286	NA	fatty acid beta-oxidation [GO:0006635]	isomerase activity [GO:0016853]	NA
CCNA_00358	24	P-starvation	0.173684	0.30757	0.340878	No	A0A0H3C541	NA	NA	Delta 3,5-delta2,4-dienoyl-CoA isomerase (EC 5.3.3.-)	286	NA	fatty acid beta-oxidation [GO:0006635]	isomerase activity [GO:0016853]	NA
CCNA_00358	41	P-recovery	0.284633	0.296591	0.150731	No	A0A0H3C541	NA	NA	Delta 3,5-delta2,4-dienoyl-CoA isomerase (EC 5.3.3.-)	286	NA	fatty acid beta-oxidation [GO:0006635]	isomerase activity [GO:0016853]	NA
CCNA_00359	24	C-starvation	-0.384842	0.338227	0.107365	No	A0A0H3C5P3	NA	NA	17 kDa surface antigen	265	NA	NA	NA	cell outer membrane [GO:0009279]
CCNA_00359	41	C-recovery	-0.55842	0.593374	0.156357	No	A0A0H3C5P3	NA	NA	17 kDa surface antigen	265	NA	NA	NA	cell outer membrane [GO:0009279]
CCNA_00359	16	M2G	-0.592252	0.584412	0.135758	No	A0A0H3C5P3	NA	NA	17 kDa surface antigen	265	NA	NA	NA	cell outer membrane [GO:0009279]
CCNA_00359	24	N-starvation	-0.6613	0.434899	0.0558158	No	A0A0H3C5P3	NA	NA	17 kDa surface antigen	265	NA	NA	NA	cell outer membrane [GO:0009279]
CCNA_00359	41	N-recovery	-0.153138	0.178226	0.184207	No	A0A0H3C5P3	NA	NA	17 kDa surface antigen	265	NA	NA	NA	cell outer membrane [GO:0009279]
CCNA_00359	24	P-starvation	-0.349589	0.210121	0.0448026	Yes	A0A0H3C5P3	NA	NA	17 kDa surface antigen	265	NA	NA	NA	cell outer membrane [GO:0009279]
CCNA_00359	41	P-recovery	-0.0791438	0.290732	0.623995	No	A0A0H3C5P3	NA	NA	17 kDa surface antigen	265	NA	NA	NA	cell outer membrane [GO:0009279]
CCNA_00360	24	C-starvation	-0.14197	0.223652	0.293779	No	A0A0H3C6M5	NA	NA	Alpha/beta hydrolase superfamily protein	296	NA	NA	hydrolase activity [GO:0016787]	NA
CCNA_00360	41	C-recovery	-0.0235276	0.298751	0.88485	No	A0A0H3C6M5	NA	NA	Alpha/beta hydrolase superfamily protein	296	NA	NA	hydrolase activity [GO:0016787]	NA
CCNA_00360	16	M2G	0.0499423	0.0686969	0.241923	No	A0A0H3C6M5	NA	NA	Alpha/beta hydrolase superfamily protein	296	NA	NA	hydrolase activity [GO:0016787]	NA
CCNA_00360	24	N-starvation	-0.0384834	0.310805	0.820397	No	A0A0H3C6M5	NA	NA	Alpha/beta hydrolase superfamily protein	296	NA	NA	hydrolase activity [GO:0016787]	NA
CCNA_00360	41	N-recovery	0.105903	0.15363	0.26181	No	A0A0H3C6M5	NA	NA	Alpha/beta hydrolase superfamily protein	296	NA	NA	hydrolase activity [GO:0016787]	NA
CCNA_00360	24	P-starvation	-0.143145	0.311734	0.426146	No	A0A0H3C6M5	NA	NA	Alpha/beta hydrolase superfamily protein	296	NA	NA	hydrolase activity [GO:0016787]	NA
CCNA_00360	41	P-recovery	0.127826	0.158988	0.206202	No	A0A0H3C6M5	NA	NA	Alpha/beta hydrolase superfamily protein	296	NA	NA	hydrolase activity [GO:0016787]	NA
CCNA_00361	24	C-starvation	-0.0449535	0.0876808	0.380636	No	A0A0H3C3E4	NA	NA	Hot dog superfamily thioesterase	315	NA	NA	NA	NA
CCNA_00361	41	C-recovery	0.0270386	0.138459	0.722201	No	A0A0H3C3E4	NA	NA	Hot dog superfamily thioesterase	315	NA	NA	NA	NA
CCNA_00361	16	M2G	0.108472	0.305591	0.528964	No	A0A0H3C3E4	NA	NA	Hot dog superfamily thioesterase	315	NA	NA	NA	NA
CCNA_00361	24	N-starvation	-0.0878296	0.107979	0.202258	No	A0A0H3C3E4	NA	NA	Hot dog superfamily thioesterase	315	NA	NA	NA	NA
CCNA_00361	41	N-recovery	0.0191009	0.361375	0.922483	No	A0A0H3C3E4	NA	NA	Hot dog superfamily thioesterase	315	NA	NA	NA	NA
CCNA_00361	24	P-starvation	0.132802	0.378791	0.533682	No	A0A0H3C3E4	NA	NA	Hot dog superfamily thioesterase	315	NA	NA	NA	NA
CCNA_00361	41	P-recovery	0.031115	0.089567	0.537164	No	A0A0H3C3E4	NA	NA	Hot dog superfamily thioesterase	315	NA	NA	NA	NA
CCNA_00363	24	C-starvation	-0.190805	0.444415	0.453653	No	A0A0H3C548	NA	NA	Acid phosphatase (EC 3.1.3.2)	258	NA	NA	acid phosphatase activity [GO:0003993]	outer membrane-bounded periplasmic space [GO:0030288]
CCNA_00363	41	C-recovery	-0.0267041	0.209834	0.815539	No	A0A0H3C548	NA	NA	Acid phosphatase (EC 3.1.3.2)	258	NA	NA	acid phosphatase activity [GO:0003993]	outer membrane-bounded periplasmic space [GO:0030288]
CCNA_00363	16	M2G	-0.0448066	0.165561	0.62593	No	A0A0H3C548	NA	NA	Acid phosphatase (EC 3.1.3.2)	258	NA	NA	acid phosphatase activity [GO:0003993]	outer membrane-bounded periplasmic space [GO:0030288]
CCNA_00363	24	N-starvation	-0.178599	0.213298	0.192597	No	A0A0H3C548	NA	NA	Acid phosphatase (EC 3.1.3.2)	258	NA	NA	acid phosphatase activity [GO:0003993]	outer membrane-bounded periplasmic space [GO:0030288]
CCNA_00363	41	N-recovery	-0.0646301	0.224583	0.605251	No	A0A0H3C548	NA	NA	Acid phosphatase (EC 3.1.3.2)	258	NA	NA	acid phosphatase activity [GO:0003993]	outer membrane-bounded periplasmic space [GO:0030288]
CCNA_00363	24	P-starvation	-0.0967061	0.25714	0.506585	No	A0A0H3C548	NA	NA	Acid phosphatase (EC 3.1.3.2)	258	NA	NA	acid phosphatase activity [GO:0003993]	outer membrane-bounded periplasmic space [GO:0030288]
CCNA_00363	41	P-recovery	-0.0748893	0.29509	0.646717	No	A0A0H3C548	NA	NA	Acid phosphatase (EC 3.1.3.2)	258	NA	NA	acid phosphatase activity [GO:0003993]	outer membrane-bounded periplasmic space [GO:0030288]
CCNA_00366	24	C-starvation	-0.131219	0.376436	0.535869	No	A0A0H3C3F1	NA	NA	Phosphonates transport ATP-binding protein phnC (EC 3.6.3.28)	264	NA	NA	ABC-type phosphonate transporter activity [GO:0015416]; ATP binding [GO:0005524]; hydrolase activity [GO:0016787]	membrane [GO:0016020]
CCNA_00366	41	C-recovery	0.27567	0.316128	0.179502	No	A0A0H3C3F1	NA	NA	Phosphonates transport ATP-binding protein phnC (EC 3.6.3.28)	264	NA	NA	ABC-type phosphonate transporter activity [GO:0015416]; ATP binding [GO:0005524]; hydrolase activity [GO:0016787]	membrane [GO:0016020]
CCNA_00366	16	M2G	0.0554175	0.398229	0.798847	No	A0A0H3C3F1	NA	NA	Phosphonates transport ATP-binding protein phnC (EC 3.6.3.28)	264	NA	NA	ABC-type phosphonate transporter activity [GO:0015416]; ATP binding [GO:0005524]; hydrolase activity [GO:0016787]	membrane [GO:0016020]
CCNA_00366	24	N-starvation	-0.0420831	0.344184	0.822585	No	A0A0H3C3F1	NA	NA	Phosphonates transport ATP-binding protein phnC (EC 3.6.3.28)	264	NA	NA	ABC-type phosphonate transporter activity [GO:0015416]; ATP binding [GO:0005524]; hydrolase activity [GO:0016787]	membrane [GO:0016020]
CCNA_00366	41	N-recovery	-0.147666	0.478576	0.580837	No	A0A0H3C3F1	NA	NA	Phosphonates transport ATP-binding protein phnC (EC 3.6.3.28)	264	NA	NA	ABC-type phosphonate transporter activity [GO:0015416]; ATP binding [GO:0005524]; hydrolase activity [GO:0016787]	membrane [GO:0016020]
CCNA_00366	24	P-starvation	-0.172497	0.260598	0.277387	No	A0A0H3C3F1	NA	NA	Phosphonates transport ATP-binding protein phnC (EC 3.6.3.28)	264	NA	NA	ABC-type phosphonate transporter activity [GO:0015416]; ATP binding [GO:0005524]; hydrolase activity [GO:0016787]	membrane [GO:0016020]
CCNA_00366	41	P-recovery	-0.0314226	0.240805	0.810998	No	A0A0H3C3F1	NA	NA	Phosphonates transport ATP-binding protein phnC (EC 3.6.3.28)	264	NA	NA	ABC-type phosphonate transporter activity [GO:0015416]; ATP binding [GO:0005524]; hydrolase activity [GO:0016787]	membrane [GO:0016020]
CCNA_00368	24	C-starvation	0.121816	0.313033	0.493139	No	A0A0H3C553	NA	NA	Phosphonates transport system permease protein phnE	278	NA	NA	ABC-type phosphonate transporter activity [GO:0015416]	ATP-binding cassette (ABC) transporter complex [GO:0043190]
CCNA_00368	41	C-recovery	-0.271018	0.372465	0.2416	No	A0A0H3C553	NA	NA	Phosphonates transport system permease protein phnE	278	NA	NA	ABC-type phosphonate transporter activity [GO:0015416]	ATP-binding cassette (ABC) transporter complex [GO:0043190]
CCNA_00368	16	M2G	-0.474204	0.578887	0.19988	No	A0A0H3C553	NA	NA	Phosphonates transport system permease protein phnE	278	NA	NA	ABC-type phosphonate transporter activity [GO:0015416]	ATP-binding cassette (ABC) transporter complex [GO:0043190]
CCNA_00368	24	N-starvation	-0.427084	0.75465	0.339983	No	A0A0H3C553	NA	NA	Phosphonates transport system permease protein phnE	278	NA	NA	ABC-type phosphonate transporter activity [GO:0015416]	ATP-binding cassette (ABC) transporter complex [GO:0043190]
CCNA_00368	41	N-recovery	-0.348182	0.245664	0.0659385	No	A0A0H3C553	NA	NA	Phosphonates transport system permease protein phnE	278	NA	NA	ABC-type phosphonate transporter activity [GO:0015416]	ATP-binding cassette (ABC) transporter complex [GO:0043190]
CCNA_00368	24	P-starvation	0.135198	0.116059	0.102165	No	A0A0H3C553	NA	NA	Phosphonates transport system permease protein phnE	278	NA	NA	ABC-type phosphonate transporter activity [GO:0015416]	ATP-binding cassette (ABC) transporter complex [GO:0043190]
CCNA_00368	41	P-recovery	-0.283081	0.1739	0.0472863	Yes	A0A0H3C553	NA	NA	Phosphonates transport system permease protein phnE	278	NA	NA	ABC-type phosphonate transporter activity [GO:0015416]	ATP-binding cassette (ABC) transporter complex [GO:0043190]
CCNA_00369	24	C-starvation	-0.0703837	0.162238	0.449417	No	A0A0H3C5Q3	NA	NA	Magnesium and cobalt efflux protein corC-like protein	437	NA	NA	flavin adenine dinucleotide binding [GO:0050660]	membrane [GO:0016020]
CCNA_00369	41	C-recovery	-0.00338595	0.145136	0.965717	No	A0A0H3C5Q3	NA	NA	Magnesium and cobalt efflux protein corC-like protein	437	NA	NA	flavin adenine dinucleotide binding [GO:0050660]	membrane [GO:0016020]
CCNA_00369	16	M2G	0.176991	0.218103	0.203046	No	A0A0H3C5Q3	NA	NA	Magnesium and cobalt efflux protein corC-like protein	437	NA	NA	flavin adenine dinucleotide binding [GO:0050660]	membrane [GO:0016020]
CCNA_00369	24	N-starvation	-0.212209	0.130635	0.0475299	Yes	A0A0H3C5Q3	NA	NA	Magnesium and cobalt efflux protein corC-like protein	437	NA	NA	flavin adenine dinucleotide binding [GO:0050660]	membrane [GO:0016020]
CCNA_00369	41	N-recovery	0.19327	0.190396	0.135319	No	A0A0H3C5Q3	NA	NA	Magnesium and cobalt efflux protein corC-like protein	437	NA	NA	flavin adenine dinucleotide binding [GO:0050660]	membrane [GO:0016020]
CCNA_00369	24	P-starvation	-0.0743895	0.118248	0.297336	No	A0A0H3C5Q3	NA	NA	Magnesium and cobalt efflux protein corC-like protein	437	NA	NA	flavin adenine dinucleotide binding [GO:0050660]	membrane [GO:0016020]
CCNA_00369	41	P-recovery	-0.085462	0.14002	0.30939	No	A0A0H3C5Q3	NA	NA	Magnesium and cobalt efflux protein corC-like protein	437	NA	NA	flavin adenine dinucleotide binding [GO:0050660]	membrane [GO:0016020]
CCNA_00375	24	C-starvation	-0.421445	0.125552	0.0067451	Yes	A0A0H3C6P2	NA	NA	PP28 domain-containing protein	129	NA	NA	NA	NA
CCNA_00375	41	C-recovery	-0.436819	0.206674	0.0242155	Yes	A0A0H3C6P2	NA	NA	PP28 domain-containing protein	129	NA	NA	NA	NA
CCNA_00375	16	M2G	-0.284874	0.100875	0.0109853	Yes	A0A0H3C6P2	NA	NA	PP28 domain-containing protein	129	NA	NA	NA	NA
CCNA_00375	24	N-starvation	-0.147583	0.130143	0.108122	No	A0A0H3C6P2	NA	NA	PP28 domain-containing protein	129	NA	NA	NA	NA
CCNA_00375	41	N-recovery	-0.273999	0.230244	0.0976115	No	A0A0H3C6P2	NA	NA	PP28 domain-containing protein	129	NA	NA	NA	NA
CCNA_00375	24	P-starvation	-0.298753	0.103815	0.0104214	Yes	A0A0H3C6P2	NA	NA	PP28 domain-containing protein	129	NA	NA	NA	NA
CCNA_00375	41	P-recovery	-0.182024	0.0564403	0.00755788	Yes	A0A0H3C6P2	NA	NA	PP28 domain-containing protein	129	NA	NA	NA	NA
CCNA_00376	24	C-starvation	-0.00014501	0.399165	0.999466	No	A0A0H3C3G2	NA	NA	Probable membrane transporter protein	259	NA	NA	NA	plasma membrane [GO:0005886]
CCNA_00376	41	C-recovery	0.293364	0.329929	0.173406	No	A0A0H3C3G2	NA	NA	Probable membrane transporter protein	259	NA	NA	NA	plasma membrane [GO:0005886]
CCNA_00376	16	M2G	0.153987	0.209188	0.237355	No	A0A0H3C3G2	NA	NA	Probable membrane transporter protein	259	NA	NA	NA	plasma membrane [GO:0005886]
CCNA_00376	24	N-starvation	0.218021	0.186104	0.100946	No	A0A0H3C3G2	NA	NA	Probable membrane transporter protein	259	NA	NA	NA	plasma membrane [GO:0005886]
CCNA_00376	41	N-recovery	-0.199513	0.226868	0.176841	No	A0A0H3C3G2	NA	NA	Probable membrane transporter protein	259	NA	NA	NA	plasma membrane [GO:0005886]
CCNA_00376	24	P-starvation	-0.0539823	0.425586	0.816131	No	A0A0H3C3G2	NA	NA	Probable membrane transporter protein	259	NA	NA	NA	plasma membrane [GO:0005886]
CCNA_00376	41	P-recovery	0.0358262	0.207666	0.75284	No	A0A0H3C3G2	NA	NA	Probable membrane transporter protein	259	NA	NA	NA	plasma membrane [GO:0005886]
CCNA_00377	24	C-starvation	0.0878384	0.116364	0.228265	No	B8GZ28	smc	NA	Chromosome partition protein Smc	1147	FUNCTION: Required for chromosome condensation and partitioning. {ECO:0000255|HAMAP-Rule:MF_01894, ECO:0000269|PubMed:10485882, ECO:0000269|PubMed:12730166}.	chromosome condensation [GO:0030261]; DNA replication [GO:0006260]; sister chromatid cohesion [GO:0007062]	ATP binding [GO:0005524]; ATP hydrolysis activity [GO:0016887]; DNA binding [GO:0003677]	chromosome [GO:0005694]; cytoplasm [GO:0005737]
CCNA_00377	41	C-recovery	0.0779472	0.148496	0.370911	No	B8GZ28	smc	NA	Chromosome partition protein Smc	1147	FUNCTION: Required for chromosome condensation and partitioning. {ECO:0000255|HAMAP-Rule:MF_01894, ECO:0000269|PubMed:10485882, ECO:0000269|PubMed:12730166}.	chromosome condensation [GO:0030261]; DNA replication [GO:0006260]; sister chromatid cohesion [GO:0007062]	ATP binding [GO:0005524]; ATP hydrolysis activity [GO:0016887]; DNA binding [GO:0003677]	chromosome [GO:0005694]; cytoplasm [GO:0005737]
CCNA_00377	16	M2G	0.212553	0.142334	0.0582849	No	B8GZ28	smc	NA	Chromosome partition protein Smc	1147	FUNCTION: Required for chromosome condensation and partitioning. {ECO:0000255|HAMAP-Rule:MF_01894, ECO:0000269|PubMed:10485882, ECO:0000269|PubMed:12730166}.	chromosome condensation [GO:0030261]; DNA replication [GO:0006260]; sister chromatid cohesion [GO:0007062]	ATP binding [GO:0005524]; ATP hydrolysis activity [GO:0016887]; DNA binding [GO:0003677]	chromosome [GO:0005694]; cytoplasm [GO:0005737]
CCNA_00377	24	N-starvation	0.115171	0.100928	0.106714	No	B8GZ28	smc	NA	Chromosome partition protein Smc	1147	FUNCTION: Required for chromosome condensation and partitioning. {ECO:0000255|HAMAP-Rule:MF_01894, ECO:0000269|PubMed:10485882, ECO:0000269|PubMed:12730166}.	chromosome condensation [GO:0030261]; DNA replication [GO:0006260]; sister chromatid cohesion [GO:0007062]	ATP binding [GO:0005524]; ATP hydrolysis activity [GO:0016887]; DNA binding [GO:0003677]	chromosome [GO:0005694]; cytoplasm [GO:0005737]
CCNA_00377	41	N-recovery	0.0869824	0.237777	0.517365	No	B8GZ28	smc	NA	Chromosome partition protein Smc	1147	FUNCTION: Required for chromosome condensation and partitioning. {ECO:0000255|HAMAP-Rule:MF_01894, ECO:0000269|PubMed:10485882, ECO:0000269|PubMed:12730166}.	chromosome condensation [GO:0030261]; DNA replication [GO:0006260]; sister chromatid cohesion [GO:0007062]	ATP binding [GO:0005524]; ATP hydrolysis activity [GO:0016887]; DNA binding [GO:0003677]	chromosome [GO:0005694]; cytoplasm [GO:0005737]
CCNA_00377	24	P-starvation	0.101603	0.307763	0.556251	No	B8GZ28	smc	NA	Chromosome partition protein Smc	1147	FUNCTION: Required for chromosome condensation and partitioning. {ECO:0000255|HAMAP-Rule:MF_01894, ECO:0000269|PubMed:10485882, ECO:0000269|PubMed:12730166}.	chromosome condensation [GO:0030261]; DNA replication [GO:0006260]; sister chromatid cohesion [GO:0007062]	ATP binding [GO:0005524]; ATP hydrolysis activity [GO:0016887]; DNA binding [GO:0003677]	chromosome [GO:0005694]; cytoplasm [GO:0005737]
CCNA_00377	41	P-recovery	-0.106001	0.135117	0.214655	No	B8GZ28	smc	NA	Chromosome partition protein Smc	1147	FUNCTION: Required for chromosome condensation and partitioning. {ECO:0000255|HAMAP-Rule:MF_01894, ECO:0000269|PubMed:10485882, ECO:0000269|PubMed:12730166}.	chromosome condensation [GO:0030261]; DNA replication [GO:0006260]; sister chromatid cohesion [GO:0007062]	ATP binding [GO:0005524]; ATP hydrolysis activity [GO:0016887]; DNA binding [GO:0003677]	chromosome [GO:0005694]; cytoplasm [GO:0005737]
CCNA_00378	24	C-starvation	-0.200772	0.170866	0.100302	No	A0A0H3C4F0	NA	NA	Thiol:disulfide interchange protein dsbA	202	NA	NA	NA	NA
CCNA_00378	41	C-recovery	-0.0279528	0.254554	0.840261	No	A0A0H3C4F0	NA	NA	Thiol:disulfide interchange protein dsbA	202	NA	NA	NA	NA
CCNA_00378	16	M2G	0.0406653	0.133897	0.586469	No	A0A0H3C4F0	NA	NA	Thiol:disulfide interchange protein dsbA	202	NA	NA	NA	NA
CCNA_00378	24	N-starvation	-0.145781	0.127671	0.106571	No	A0A0H3C4F0	NA	NA	Thiol:disulfide interchange protein dsbA	202	NA	NA	NA	NA
CCNA_00378	41	N-recovery	-0.00329637	0.192803	0.97487	No	A0A0H3C4F0	NA	NA	Thiol:disulfide interchange protein dsbA	202	NA	NA	NA	NA
CCNA_00378	24	P-starvation	-0.065558	0.154802	0.459217	No	A0A0H3C4F0	NA	NA	Thiol:disulfide interchange protein dsbA	202	NA	NA	NA	NA
CCNA_00378	41	P-recovery	-0.00426911	0.0763382	0.918008	No	A0A0H3C4F0	NA	NA	Thiol:disulfide interchange protein dsbA	202	NA	NA	NA	NA
CCNA_00381	24	C-starvation	-0.0230806	0.189688	0.823423	No	A0A0H3C6P6	NA	NA	Adenine DNA glycosylase (EC 3.2.2.31)	349	FUNCTION: Adenine glycosylase active on G-A mispairs. MutY also corrects error-prone DNA synthesis past GO lesions which are due to the oxidatively damaged form of guanine: 7,8-dihydro-8-oxoguanine (8-oxo-dGTP). {ECO:0000256|ARBA:ARBA00002933}.	base-excision repair [GO:0006284]	4 iron, 4 sulfur cluster binding [GO:0051539]; DNA binding [GO:0003677]; metal ion binding [GO:0046872]; purine-specific mismatch base pair DNA N-glycosylase activity [GO:0000701]	NA
CCNA_00381	41	C-recovery	0.085627	0.0871716	0.144209	No	A0A0H3C6P6	NA	NA	Adenine DNA glycosylase (EC 3.2.2.31)	349	FUNCTION: Adenine glycosylase active on G-A mispairs. MutY also corrects error-prone DNA synthesis past GO lesions which are due to the oxidatively damaged form of guanine: 7,8-dihydro-8-oxoguanine (8-oxo-dGTP). {ECO:0000256|ARBA:ARBA00002933}.	base-excision repair [GO:0006284]	4 iron, 4 sulfur cluster binding [GO:0051539]; DNA binding [GO:0003677]; metal ion binding [GO:0046872]; purine-specific mismatch base pair DNA N-glycosylase activity [GO:0000701]	NA
CCNA_00381	16	M2G	0.000105518	0.0877127	0.998231	No	A0A0H3C6P6	NA	NA	Adenine DNA glycosylase (EC 3.2.2.31)	349	FUNCTION: Adenine glycosylase active on G-A mispairs. MutY also corrects error-prone DNA synthesis past GO lesions which are due to the oxidatively damaged form of guanine: 7,8-dihydro-8-oxoguanine (8-oxo-dGTP). {ECO:0000256|ARBA:ARBA00002933}.	base-excision repair [GO:0006284]	4 iron, 4 sulfur cluster binding [GO:0051539]; DNA binding [GO:0003677]; metal ion binding [GO:0046872]; purine-specific mismatch base pair DNA N-glycosylase activity [GO:0000701]	NA
CCNA_00381	24	N-starvation	0.0626081	0.0944134	0.276685	No	A0A0H3C6P6	NA	NA	Adenine DNA glycosylase (EC 3.2.2.31)	349	FUNCTION: Adenine glycosylase active on G-A mispairs. MutY also corrects error-prone DNA synthesis past GO lesions which are due to the oxidatively damaged form of guanine: 7,8-dihydro-8-oxoguanine (8-oxo-dGTP). {ECO:0000256|ARBA:ARBA00002933}.	base-excision repair [GO:0006284]	4 iron, 4 sulfur cluster binding [GO:0051539]; DNA binding [GO:0003677]; metal ion binding [GO:0046872]; purine-specific mismatch base pair DNA N-glycosylase activity [GO:0000701]	NA
CCNA_00381	41	N-recovery	0.217655	0.134979	0.0483986	Yes	A0A0H3C6P6	NA	NA	Adenine DNA glycosylase (EC 3.2.2.31)	349	FUNCTION: Adenine glycosylase active on G-A mispairs. MutY also corrects error-prone DNA synthesis past GO lesions which are due to the oxidatively damaged form of guanine: 7,8-dihydro-8-oxoguanine (8-oxo-dGTP). {ECO:0000256|ARBA:ARBA00002933}.	base-excision repair [GO:0006284]	4 iron, 4 sulfur cluster binding [GO:0051539]; DNA binding [GO:0003677]; metal ion binding [GO:0046872]; purine-specific mismatch base pair DNA N-glycosylase activity [GO:0000701]	NA
CCNA_00381	24	P-starvation	-0.164401	0.246135	0.273894	No	A0A0H3C6P6	NA	NA	Adenine DNA glycosylase (EC 3.2.2.31)	349	FUNCTION: Adenine glycosylase active on G-A mispairs. MutY also corrects error-prone DNA synthesis past GO lesions which are due to the oxidatively damaged form of guanine: 7,8-dihydro-8-oxoguanine (8-oxo-dGTP). {ECO:0000256|ARBA:ARBA00002933}.	base-excision repair [GO:0006284]	4 iron, 4 sulfur cluster binding [GO:0051539]; DNA binding [GO:0003677]; metal ion binding [GO:0046872]; purine-specific mismatch base pair DNA N-glycosylase activity [GO:0000701]	NA
CCNA_00381	41	P-recovery	0.107986	0.188355	0.334698	No	A0A0H3C6P6	NA	NA	Adenine DNA glycosylase (EC 3.2.2.31)	349	FUNCTION: Adenine glycosylase active on G-A mispairs. MutY also corrects error-prone DNA synthesis past GO lesions which are due to the oxidatively damaged form of guanine: 7,8-dihydro-8-oxoguanine (8-oxo-dGTP). {ECO:0000256|ARBA:ARBA00002933}.	base-excision repair [GO:0006284]	4 iron, 4 sulfur cluster binding [GO:0051539]; DNA binding [GO:0003677]; metal ion binding [GO:0046872]; purine-specific mismatch base pair DNA N-glycosylase activity [GO:0000701]	NA
CCNA_00383	24	C-starvation	-0.438746	0.125671	0.00602936	Yes	B8GZ34	rnhB	NA	Ribonuclease HII (RNase HII) (EC 3.1.26.4)	211	FUNCTION: Endonuclease that specifically degrades the RNA of RNA-DNA hybrids. {ECO:0000250}.	RNA catabolic process [GO:0006401]	manganese ion binding [GO:0030145]; RNA binding [GO:0003723]; RNA-DNA hybrid ribonuclease activity [GO:0004523]	cytoplasm [GO:0005737]
CCNA_00383	41	C-recovery	-0.431934	0.475213	0.166677	No	B8GZ34	rnhB	NA	Ribonuclease HII (RNase HII) (EC 3.1.26.4)	211	FUNCTION: Endonuclease that specifically degrades the RNA of RNA-DNA hybrids. {ECO:0000250}.	RNA catabolic process [GO:0006401]	manganese ion binding [GO:0030145]; RNA binding [GO:0003723]; RNA-DNA hybrid ribonuclease activity [GO:0004523]	cytoplasm [GO:0005737]
CCNA_00383	16	M2G	-0.303807	0.215378	0.0666748	No	B8GZ34	rnhB	NA	Ribonuclease HII (RNase HII) (EC 3.1.26.4)	211	FUNCTION: Endonuclease that specifically degrades the RNA of RNA-DNA hybrids. {ECO:0000250}.	RNA catabolic process [GO:0006401]	manganese ion binding [GO:0030145]; RNA binding [GO:0003723]; RNA-DNA hybrid ribonuclease activity [GO:0004523]	cytoplasm [GO:0005737]
CCNA_00383	24	N-starvation	-0.201266	0.330193	0.309924	No	B8GZ34	rnhB	NA	Ribonuclease HII (RNase HII) (EC 3.1.26.4)	211	FUNCTION: Endonuclease that specifically degrades the RNA of RNA-DNA hybrids. {ECO:0000250}.	RNA catabolic process [GO:0006401]	manganese ion binding [GO:0030145]; RNA binding [GO:0003723]; RNA-DNA hybrid ribonuclease activity [GO:0004523]	cytoplasm [GO:0005737]
CCNA_00383	41	N-recovery	0.178636	0.471265	0.503501	No	B8GZ34	rnhB	NA	Ribonuclease HII (RNase HII) (EC 3.1.26.4)	211	FUNCTION: Endonuclease that specifically degrades the RNA of RNA-DNA hybrids. {ECO:0000250}.	RNA catabolic process [GO:0006401]	manganese ion binding [GO:0030145]; RNA binding [GO:0003723]; RNA-DNA hybrid ribonuclease activity [GO:0004523]	cytoplasm [GO:0005737]
CCNA_00383	24	P-starvation	-0.0645763	0.463914	0.798793	No	B8GZ34	rnhB	NA	Ribonuclease HII (RNase HII) (EC 3.1.26.4)	211	FUNCTION: Endonuclease that specifically degrades the RNA of RNA-DNA hybrids. {ECO:0000250}.	RNA catabolic process [GO:0006401]	manganese ion binding [GO:0030145]; RNA binding [GO:0003723]; RNA-DNA hybrid ribonuclease activity [GO:0004523]	cytoplasm [GO:0005737]
CCNA_00383	41	P-recovery	0.165827	0.104861	0.050762	No	B8GZ34	rnhB	NA	Ribonuclease HII (RNase HII) (EC 3.1.26.4)	211	FUNCTION: Endonuclease that specifically degrades the RNA of RNA-DNA hybrids. {ECO:0000250}.	RNA catabolic process [GO:0006401]	manganese ion binding [GO:0030145]; RNA binding [GO:0003723]; RNA-DNA hybrid ribonuclease activity [GO:0004523]	cytoplasm [GO:0005737]
CCNA_00384	24	C-starvation	-0.0650978	0.520435	0.818612	No	A0A0H3C3G8	NA	NA	Glucan endo-1,3-beta-glucosidase (EC 3.2.1.39)	301	NA	carbohydrate metabolic process [GO:0005975]	glucan endo-1,3-beta-D-glucosidase activity [GO:0042973]	NA
CCNA_00384	41	C-recovery	-0.0207606	0.188657	0.839928	No	A0A0H3C3G8	NA	NA	Glucan endo-1,3-beta-glucosidase (EC 3.2.1.39)	301	NA	carbohydrate metabolic process [GO:0005975]	glucan endo-1,3-beta-D-glucosidase activity [GO:0042973]	NA
CCNA_00384	16	M2G	0.06069	0.170272	0.527379	No	A0A0H3C3G8	NA	NA	Glucan endo-1,3-beta-glucosidase (EC 3.2.1.39)	301	NA	carbohydrate metabolic process [GO:0005975]	glucan endo-1,3-beta-D-glucosidase activity [GO:0042973]	NA
CCNA_00384	24	N-starvation	-0.14865	0.419198	0.529342	No	A0A0H3C3G8	NA	NA	Glucan endo-1,3-beta-glucosidase (EC 3.2.1.39)	301	NA	carbohydrate metabolic process [GO:0005975]	glucan endo-1,3-beta-D-glucosidase activity [GO:0042973]	NA
CCNA_00384	41	N-recovery	-0.385013	0.229886	0.0440721	Yes	A0A0H3C3G8	NA	NA	Glucan endo-1,3-beta-glucosidase (EC 3.2.1.39)	301	NA	carbohydrate metabolic process [GO:0005975]	glucan endo-1,3-beta-D-glucosidase activity [GO:0042973]	NA
CCNA_00384	24	P-starvation	-0.0893383	0.214711	0.466361	No	A0A0H3C3G8	NA	NA	Glucan endo-1,3-beta-glucosidase (EC 3.2.1.39)	301	NA	carbohydrate metabolic process [GO:0005975]	glucan endo-1,3-beta-D-glucosidase activity [GO:0042973]	NA
CCNA_00384	41	P-recovery	0.0640019	0.517087	0.82046	No	A0A0H3C3G8	NA	NA	Glucan endo-1,3-beta-glucosidase (EC 3.2.1.39)	301	NA	carbohydrate metabolic process [GO:0005975]	glucan endo-1,3-beta-D-glucosidase activity [GO:0042973]	NA
CCNA_00385	24	C-starvation	0.0487617	0.133608	0.51827	No	A0A0H3C4F6	NA	NA	Multidrug resistance protein	444	NA	NA	transmembrane transporter activity [GO:0022857]	membrane [GO:0016020]
CCNA_00385	41	C-recovery	0.289351	0.175535	0.045844	Yes	A0A0H3C4F6	NA	NA	Multidrug resistance protein	444	NA	NA	transmembrane transporter activity [GO:0022857]	membrane [GO:0016020]
CCNA_00385	16	M2G	0.208699	0.123616	0.0432004	Yes	A0A0H3C4F6	NA	NA	Multidrug resistance protein	444	NA	NA	transmembrane transporter activity [GO:0022857]	membrane [GO:0016020]
CCNA_00385	24	N-starvation	0.194251	0.406661	0.409881	No	A0A0H3C4F6	NA	NA	Multidrug resistance protein	444	NA	NA	transmembrane transporter activity [GO:0022857]	membrane [GO:0016020]
CCNA_00385	41	N-recovery	0.13412	0.221496	0.312581	No	A0A0H3C4F6	NA	NA	Multidrug resistance protein	444	NA	NA	transmembrane transporter activity [GO:0022857]	membrane [GO:0016020]
CCNA_00385	24	P-starvation	0.179524	0.303454	0.32195	No	A0A0H3C4F6	NA	NA	Multidrug resistance protein	444	NA	NA	transmembrane transporter activity [GO:0022857]	membrane [GO:0016020]
CCNA_00385	41	P-recovery	0.0410468	0.152462	0.627651	No	A0A0H3C4F6	NA	NA	Multidrug resistance protein	444	NA	NA	transmembrane transporter activity [GO:0022857]	membrane [GO:0016020]
CCNA_00386	24	C-starvation	-0.50638	0.421551	0.0956623	No	A0A0H3C566	NA	NA	DNA-3-methyladenine glycosylase (EC 3.2.2.20)	195	NA	base-excision repair [GO:0006284]	DNA-3-methyladenine glycosylase activity [GO:0008725]	NA
CCNA_00386	41	C-recovery	-0.285765	0.141203	0.0271537	Yes	A0A0H3C566	NA	NA	DNA-3-methyladenine glycosylase (EC 3.2.2.20)	195	NA	base-excision repair [GO:0006284]	DNA-3-methyladenine glycosylase activity [GO:0008725]	NA
CCNA_00386	16	M2G	-0.790663	0.532642	0.0591235	No	A0A0H3C566	NA	NA	DNA-3-methyladenine glycosylase (EC 3.2.2.20)	195	NA	base-excision repair [GO:0006284]	DNA-3-methyladenine glycosylase activity [GO:0008725]	NA
CCNA_00386	24	N-starvation	-0.342297	0.398804	0.184552	No	A0A0H3C566	NA	NA	DNA-3-methyladenine glycosylase (EC 3.2.2.20)	195	NA	base-excision repair [GO:0006284]	DNA-3-methyladenine glycosylase activity [GO:0008725]	NA
CCNA_00386	41	N-recovery	-0.377601	0.311151	0.0935703	No	A0A0H3C566	NA	NA	DNA-3-methyladenine glycosylase (EC 3.2.2.20)	195	NA	base-excision repair [GO:0006284]	DNA-3-methyladenine glycosylase activity [GO:0008725]	NA
CCNA_00386	24	P-starvation	-0.48441	0.490439	0.142693	No	A0A0H3C566	NA	NA	DNA-3-methyladenine glycosylase (EC 3.2.2.20)	195	NA	base-excision repair [GO:0006284]	DNA-3-methyladenine glycosylase activity [GO:0008725]	NA
CCNA_00386	41	P-recovery	-0.82036	0.287523	0.0106743	Yes	A0A0H3C566	NA	NA	DNA-3-methyladenine glycosylase (EC 3.2.2.20)	195	NA	base-excision repair [GO:0006284]	DNA-3-methyladenine glycosylase activity [GO:0008725]	NA
CCNA_00390	24	C-starvation	-0.647317	0.634686	0.134072	No	A0A0H3C4G4	NA	NA	ADP-heptose--LPS heptosyltransferase (EC 2.-.-.-)	404	NA	NA	glycosyltransferase activity [GO:0016757]	NA
CCNA_00390	41	C-recovery	-1.62558	1.19417	0.0723955	No	A0A0H3C4G4	NA	NA	ADP-heptose--LPS heptosyltransferase (EC 2.-.-.-)	404	NA	NA	glycosyltransferase activity [GO:0016757]	NA
CCNA_00390	16	M2G	-0.751629	0.246458	0.0088531	Yes	A0A0H3C4G4	NA	NA	ADP-heptose--LPS heptosyltransferase (EC 2.-.-.-)	404	NA	NA	glycosyltransferase activity [GO:0016757]	NA
CCNA_00390	24	N-starvation	-0.588862	0.160659	0.00524445	Yes	A0A0H3C4G4	NA	NA	ADP-heptose--LPS heptosyltransferase (EC 2.-.-.-)	404	NA	NA	glycosyltransferase activity [GO:0016757]	NA
CCNA_00390	41	N-recovery	-1.24402	0.777854	0.0493851	Yes	A0A0H3C4G4	NA	NA	ADP-heptose--LPS heptosyltransferase (EC 2.-.-.-)	404	NA	NA	glycosyltransferase activity [GO:0016757]	NA
CCNA_00390	24	P-starvation	0.21809	0.185454	0.100127	No	A0A0H3C4G4	NA	NA	ADP-heptose--LPS heptosyltransferase (EC 2.-.-.-)	404	NA	NA	glycosyltransferase activity [GO:0016757]	NA
CCNA_00390	41	P-recovery	-0.569268	0.302918	0.0329224	Yes	A0A0H3C4G4	NA	NA	ADP-heptose--LPS heptosyltransferase (EC 2.-.-.-)	404	NA	NA	glycosyltransferase activity [GO:0016757]	NA
CCNA_00393	24	C-starvation	-0.504024	0.225337	0.0208179	Yes	A0A0H3C6Q7	NA	NA	RNA polymerase sigma factor	408	NA	DNA-templated transcription initiation [GO:0006352]	DNA binding [GO:0003677]; sigma factor activity [GO:0016987]	NA
CCNA_00393	41	C-recovery	-0.192333	0.169259	0.107662	No	A0A0H3C6Q7	NA	NA	RNA polymerase sigma factor	408	NA	DNA-templated transcription initiation [GO:0006352]	DNA binding [GO:0003677]; sigma factor activity [GO:0016987]	NA
CCNA_00393	16	M2G	-0.153957	0.118743	0.0808557	No	A0A0H3C6Q7	NA	NA	RNA polymerase sigma factor	408	NA	DNA-templated transcription initiation [GO:0006352]	DNA binding [GO:0003677]; sigma factor activity [GO:0016987]	NA
CCNA_00393	24	N-starvation	-0.105491	0.184398	0.335575	No	A0A0H3C6Q7	NA	NA	RNA polymerase sigma factor	408	NA	DNA-templated transcription initiation [GO:0006352]	DNA binding [GO:0003677]; sigma factor activity [GO:0016987]	NA
CCNA_00393	41	N-recovery	-0.0985668	0.189738	0.375197	No	A0A0H3C6Q7	NA	NA	RNA polymerase sigma factor	408	NA	DNA-templated transcription initiation [GO:0006352]	DNA binding [GO:0003677]; sigma factor activity [GO:0016987]	NA
CCNA_00393	24	P-starvation	-0.232657	0.360857	0.287653	No	A0A0H3C6Q7	NA	NA	RNA polymerase sigma factor	408	NA	DNA-templated transcription initiation [GO:0006352]	DNA binding [GO:0003677]; sigma factor activity [GO:0016987]	NA
CCNA_00393	41	P-recovery	0.0474707	0.134912	0.532306	No	A0A0H3C6Q7	NA	NA	RNA polymerase sigma factor	408	NA	DNA-templated transcription initiation [GO:0006352]	DNA binding [GO:0003677]; sigma factor activity [GO:0016987]	NA
CCNA_00394	24	C-starvation	-0.696715	0.281182	0.015773	Yes	A0A0H3C3I1	NA	NA	YCII-related domain protein	116	NA	NA	NA	NA
CCNA_00394	41	C-recovery	-0.367642	0.0919724	0.00408451	Yes	A0A0H3C3I1	NA	NA	YCII-related domain protein	116	NA	NA	NA	NA
CCNA_00394	16	M2G	-0.362911	0.268327	0.0734752	No	A0A0H3C3I1	NA	NA	YCII-related domain protein	116	NA	NA	NA	NA
CCNA_00394	24	N-starvation	-0.61148	0.147971	0.00370967	Yes	A0A0H3C3I1	NA	NA	YCII-related domain protein	116	NA	NA	NA	NA
CCNA_00394	41	N-recovery	-0.180807	0.160768	0.11001	No	A0A0H3C3I1	NA	NA	YCII-related domain protein	116	NA	NA	NA	NA
CCNA_00394	24	P-starvation	-0.672996	0.161804	0.00364053	Yes	A0A0H3C3I1	NA	NA	YCII-related domain protein	116	NA	NA	NA	NA
CCNA_00394	41	P-recovery	-0.229989	0.275573	0.193677	No	A0A0H3C3I1	NA	NA	YCII-related domain protein	116	NA	NA	NA	NA
CCNA_00395	24	C-starvation	-0.0201721	0.218623	0.865361	No	A0A0H3C4G9	NA	NA	Feruloyl-CoA synthetase (EC 6.2.1.34)	596	NA	NA	trans-feruloyl-CoA synthase activity [GO:0050563]	NA
CCNA_00395	41	C-recovery	0.166669	0.234199	0.24982	No	A0A0H3C4G9	NA	NA	Feruloyl-CoA synthetase (EC 6.2.1.34)	596	NA	NA	trans-feruloyl-CoA synthase activity [GO:0050563]	NA
CCNA_00395	16	M2G	0.242997	0.281361	0.182566	No	A0A0H3C4G9	NA	NA	Feruloyl-CoA synthetase (EC 6.2.1.34)	596	NA	NA	trans-feruloyl-CoA synthase activity [GO:0050563]	NA
CCNA_00395	24	N-starvation	-0.0120673	0.126869	0.861271	No	A0A0H3C4G9	NA	NA	Feruloyl-CoA synthetase (EC 6.2.1.34)	596	NA	NA	trans-feruloyl-CoA synthase activity [GO:0050563]	NA
CCNA_00395	41	N-recovery	0.205346	0.27367	0.23042	No	A0A0H3C4G9	NA	NA	Feruloyl-CoA synthetase (EC 6.2.1.34)	596	NA	NA	trans-feruloyl-CoA synthase activity [GO:0050563]	NA
CCNA_00395	24	P-starvation	0.30993	0.169274	0.0351993	Yes	A0A0H3C4G9	NA	NA	Feruloyl-CoA synthetase (EC 6.2.1.34)	596	NA	NA	trans-feruloyl-CoA synthase activity [GO:0050563]	NA
CCNA_00395	41	P-recovery	0.387344	0.0967615	0.00406751	Yes	A0A0H3C4G9	NA	NA	Feruloyl-CoA synthetase (EC 6.2.1.34)	596	NA	NA	trans-feruloyl-CoA synthase activity [GO:0050563]	NA
CCNA_00396	24	C-starvation	0.135625	0.247839	0.353758	No	A0A0H3C580	NA	NA	Lysoplasmalogenase	225	NA	NA	NA	membrane [GO:0016020]
CCNA_00396	41	C-recovery	0.392661	0.136788	0.0104944	Yes	A0A0H3C580	NA	NA	Lysoplasmalogenase	225	NA	NA	NA	membrane [GO:0016020]
CCNA_00396	16	M2G	0.462133	0.278833	0.0452308	Yes	A0A0H3C580	NA	NA	Lysoplasmalogenase	225	NA	NA	NA	membrane [GO:0016020]
CCNA_00396	24	N-starvation	0.373847	0.211523	0.0385062	Yes	A0A0H3C580	NA	NA	Lysoplasmalogenase	225	NA	NA	NA	membrane [GO:0016020]
CCNA_00396	41	N-recovery	0.0661259	0.446927	0.786597	No	A0A0H3C580	NA	NA	Lysoplasmalogenase	225	NA	NA	NA	membrane [GO:0016020]
CCNA_00396	24	P-starvation	0.386027	0.151223	0.0145355	Yes	A0A0H3C580	NA	NA	Lysoplasmalogenase	225	NA	NA	NA	membrane [GO:0016020]
CCNA_00396	41	P-recovery	0.408432	0.213334	0.0313808	Yes	A0A0H3C580	NA	NA	Lysoplasmalogenase	225	NA	NA	NA	membrane [GO:0016020]
CCNA_00397	24	C-starvation	0.0128047	0.327881	0.942662	No	A0A0H3C5S6	NA	NA	Acetolactate synthase (EC 2.2.1.6)	512	NA	NA	acetolactate synthase activity [GO:0003984]; magnesium ion binding [GO:0000287]; thiamine pyrophosphate binding [GO:0030976]	NA
CCNA_00397	41	C-recovery	0.186314	0.181598	0.132517	No	A0A0H3C5S6	NA	NA	Acetolactate synthase (EC 2.2.1.6)	512	NA	NA	acetolactate synthase activity [GO:0003984]; magnesium ion binding [GO:0000287]; thiamine pyrophosphate binding [GO:0030976]	NA
CCNA_00397	16	M2G	0.47987	0.0588467	0.000501569	Yes	A0A0H3C5S6	NA	NA	Acetolactate synthase (EC 2.2.1.6)	512	NA	NA	acetolactate synthase activity [GO:0003984]; magnesium ion binding [GO:0000287]; thiamine pyrophosphate binding [GO:0030976]	NA
CCNA_00397	24	N-starvation	0.275803	0.475429	0.3299	No	A0A0H3C5S6	NA	NA	Acetolactate synthase (EC 2.2.1.6)	512	NA	NA	acetolactate synthase activity [GO:0003984]; magnesium ion binding [GO:0000287]; thiamine pyrophosphate binding [GO:0030976]	NA
CCNA_00397	41	N-recovery	0.184083	0.0969928	0.0320959	Yes	A0A0H3C5S6	NA	NA	Acetolactate synthase (EC 2.2.1.6)	512	NA	NA	acetolactate synthase activity [GO:0003984]; magnesium ion binding [GO:0000287]; thiamine pyrophosphate binding [GO:0030976]	NA
CCNA_00397	24	P-starvation	0.407478	0.29451	0.0697336	No	A0A0H3C5S6	NA	NA	Acetolactate synthase (EC 2.2.1.6)	512	NA	NA	acetolactate synthase activity [GO:0003984]; magnesium ion binding [GO:0000287]; thiamine pyrophosphate binding [GO:0030976]	NA
CCNA_00397	41	P-recovery	0.256917	0.202209	0.0845976	No	A0A0H3C5S6	NA	NA	Acetolactate synthase (EC 2.2.1.6)	512	NA	NA	acetolactate synthase activity [GO:0003984]; magnesium ion binding [GO:0000287]; thiamine pyrophosphate binding [GO:0030976]	NA
CCNA_00398	24	C-starvation	-0.033357	0.17265	0.724969	No	A0A0H3C6R0	NA	NA	Secreted protein	452	NA	NA	NA	NA
CCNA_00398	41	C-recovery	-0.167735	0.260715	0.288488	No	A0A0H3C6R0	NA	NA	Secreted protein	452	NA	NA	NA	NA
CCNA_00398	16	M2G	0.037612	0.0582906	0.28734	No	A0A0H3C6R0	NA	NA	Secreted protein	452	NA	NA	NA	NA
CCNA_00398	24	N-starvation	-0.140368	0.288353	0.402069	No	A0A0H3C6R0	NA	NA	Secreted protein	452	NA	NA	NA	NA
CCNA_00398	41	N-recovery	-0.0582146	0.219059	0.631913	No	A0A0H3C6R0	NA	NA	Secreted protein	452	NA	NA	NA	NA
CCNA_00398	24	P-starvation	0.0406664	0.251333	0.767483	No	A0A0H3C6R0	NA	NA	Secreted protein	452	NA	NA	NA	NA
CCNA_00398	41	P-recovery	0.0314006	0.172613	0.740116	No	A0A0H3C6R0	NA	NA	Secreted protein	452	NA	NA	NA	NA
CCNA_00399	24	C-starvation	-0.211579	0.394702	0.362251	No	A0A0H3C3I8	NA	NA	Zinc metallohydrolase, glyoxalase II family	365	NA	NA	NA	NA
CCNA_00399	41	C-recovery	-0.386549	0.393068	0.143891	No	A0A0H3C3I8	NA	NA	Zinc metallohydrolase, glyoxalase II family	365	NA	NA	NA	NA
CCNA_00399	16	M2G	-0.411699	0.103351	0.00412561	Yes	A0A0H3C3I8	NA	NA	Zinc metallohydrolase, glyoxalase II family	365	NA	NA	NA	NA
CCNA_00399	24	N-starvation	-0.418089	0.404878	0.130835	No	A0A0H3C3I8	NA	NA	Zinc metallohydrolase, glyoxalase II family	365	NA	NA	NA	NA
CCNA_00399	41	N-recovery	-0.13689	0.218324	0.298657	No	A0A0H3C3I8	NA	NA	Zinc metallohydrolase, glyoxalase II family	365	NA	NA	NA	NA
CCNA_00399	24	P-starvation	-0.325309	0.249303	0.0797023	No	A0A0H3C3I8	NA	NA	Zinc metallohydrolase, glyoxalase II family	365	NA	NA	NA	NA
CCNA_00399	41	P-recovery	-0.319203	0.303673	0.126291	No	A0A0H3C3I8	NA	NA	Zinc metallohydrolase, glyoxalase II family	365	NA	NA	NA	NA
CCNA_00403	24	C-starvation	-0.258157	0.259576	0.140812	No	A0A0H3C6R5	NA	NA	Short chain dehydrogenase (EC 1.-.-.-)	323	NA	NA	oxidoreductase activity [GO:0016491]	NA
CCNA_00403	41	C-recovery	0.0528462	0.211444	0.651535	No	A0A0H3C6R5	NA	NA	Short chain dehydrogenase (EC 1.-.-.-)	323	NA	NA	oxidoreductase activity [GO:0016491]	NA
CCNA_00403	16	M2G	0.191703	0.263025	0.240992	No	A0A0H3C6R5	NA	NA	Short chain dehydrogenase (EC 1.-.-.-)	323	NA	NA	oxidoreductase activity [GO:0016491]	NA
CCNA_00403	24	N-starvation	0.0262127	0.269747	0.858318	No	A0A0H3C6R5	NA	NA	Short chain dehydrogenase (EC 1.-.-.-)	323	NA	NA	oxidoreductase activity [GO:0016491]	NA
CCNA_00403	41	N-recovery	-0.244237	0.268541	0.166487	No	A0A0H3C6R5	NA	NA	Short chain dehydrogenase (EC 1.-.-.-)	323	NA	NA	oxidoreductase activity [GO:0016491]	NA
CCNA_00403	24	P-starvation	-0.242591	0.373647	0.284919	No	A0A0H3C6R5	NA	NA	Short chain dehydrogenase (EC 1.-.-.-)	323	NA	NA	oxidoreductase activity [GO:0016491]	NA
CCNA_00403	41	P-recovery	-0.248468	0.125191	0.0285761	Yes	A0A0H3C6R5	NA	NA	Short chain dehydrogenase (EC 1.-.-.-)	323	NA	NA	oxidoreductase activity [GO:0016491]	NA
CCNA_00406	24	C-starvation	-0.382994	0.555004	0.261406	No	A0A0H3C591	tfoX	NA	DNA transformation protein tfoX	122	NA	NA	NA	NA
CCNA_00406	41	C-recovery	-0.0769953	0.401396	0.72682	No	A0A0H3C591	tfoX	NA	DNA transformation protein tfoX	122	NA	NA	NA	NA
CCNA_00406	16	M2G	0.106799	0.345256	0.579935	No	A0A0H3C591	tfoX	NA	DNA transformation protein tfoX	122	NA	NA	NA	NA
CCNA_00406	24	N-starvation	0.298038	0.384395	0.218763	No	A0A0H3C591	tfoX	NA	DNA transformation protein tfoX	122	NA	NA	NA	NA
CCNA_00406	41	N-recovery	-0.171554	0.18033	0.153228	No	A0A0H3C591	tfoX	NA	DNA transformation protein tfoX	122	NA	NA	NA	NA
CCNA_00406	24	P-starvation	0.0388183	0.316435	0.822013	No	A0A0H3C591	tfoX	NA	DNA transformation protein tfoX	122	NA	NA	NA	NA
CCNA_00406	41	P-recovery	0.222858	0.280876	0.210735	No	A0A0H3C591	tfoX	NA	DNA transformation protein tfoX	122	NA	NA	NA	NA
CCNA_00407	24	C-starvation	-0.0209387	0.321082	0.904484	No	A0A0H3C5T4	NA	NA	Acetyltransferase (EC 2.3.1.57)	159	NA	NA	diamine N-acetyltransferase activity [GO:0004145]	NA
CCNA_00407	41	C-recovery	-0.145414	0.185405	0.214745	No	A0A0H3C5T4	NA	NA	Acetyltransferase (EC 2.3.1.57)	159	NA	NA	diamine N-acetyltransferase activity [GO:0004145]	NA
CCNA_00407	16	M2G	-0.0502885	0.226058	0.686522	No	A0A0H3C5T4	NA	NA	Acetyltransferase (EC 2.3.1.57)	159	NA	NA	diamine N-acetyltransferase activity [GO:0004145]	NA
CCNA_00407	24	N-starvation	-0.124915	0.329624	0.503597	No	A0A0H3C5T4	NA	NA	Acetyltransferase (EC 2.3.1.57)	159	NA	NA	diamine N-acetyltransferase activity [GO:0004145]	NA
CCNA_00407	41	N-recovery	-0.0544105	0.125499	0.449678	No	A0A0H3C5T4	NA	NA	Acetyltransferase (EC 2.3.1.57)	159	NA	NA	diamine N-acetyltransferase activity [GO:0004145]	NA
CCNA_00407	24	P-starvation	-0.121539	0.516163	0.669816	No	A0A0H3C5T4	NA	NA	Acetyltransferase (EC 2.3.1.57)	159	NA	NA	diamine N-acetyltransferase activity [GO:0004145]	NA
CCNA_00407	41	P-recovery	-0.0471878	0.149707	0.573179	No	A0A0H3C5T4	NA	NA	Acetyltransferase (EC 2.3.1.57)	159	NA	NA	diamine N-acetyltransferase activity [GO:0004145]	NA
CCNA_00408	24	C-starvation	-0.099679	0.200505	0.393375	No	A0A0H3C6S0	NA	NA	Antiporter protein	422	NA	NA	transmembrane transporter activity [GO:0022857]	membrane [GO:0016020]
CCNA_00408	41	C-recovery	0.0913257	0.414233	0.689099	No	A0A0H3C6S0	NA	NA	Antiporter protein	422	NA	NA	transmembrane transporter activity [GO:0022857]	membrane [GO:0016020]
CCNA_00408	16	M2G	0.219767	0.629788	0.535464	No	A0A0H3C6S0	NA	NA	Antiporter protein	422	NA	NA	transmembrane transporter activity [GO:0022857]	membrane [GO:0016020]
CCNA_00408	24	N-starvation	-0.0575341	0.344561	0.760395	No	A0A0H3C6S0	NA	NA	Antiporter protein	422	NA	NA	transmembrane transporter activity [GO:0022857]	membrane [GO:0016020]
CCNA_00408	41	N-recovery	0.37634	0.323806	0.102664	No	A0A0H3C6S0	NA	NA	Antiporter protein	422	NA	NA	transmembrane transporter activity [GO:0022857]	membrane [GO:0016020]
CCNA_00408	24	P-starvation	0.459157	0.215317	0.0236498	Yes	A0A0H3C6S0	NA	NA	Antiporter protein	422	NA	NA	transmembrane transporter activity [GO:0022857]	membrane [GO:0016020]
CCNA_00408	41	P-recovery	0.226598	0.215721	0.126464	No	A0A0H3C6S0	NA	NA	Antiporter protein	422	NA	NA	transmembrane transporter activity [GO:0022857]	membrane [GO:0016020]
CCNA_00414	24	C-starvation	-0.224609	0.155971	0.0635217	No	A0A0H3C3K7	NA	NA	Type 1 glutamine amidotransferase (GATase1) domain protein (EC 6.3.5.2)	233	NA	glutamine metabolic process [GO:0006541]	GMP synthase (glutamine-hydrolyzing) activity [GO:0003922]	NA
CCNA_00414	41	C-recovery	-0.135155	0.11553	0.101246	No	A0A0H3C3K7	NA	NA	Type 1 glutamine amidotransferase (GATase1) domain protein (EC 6.3.5.2)	233	NA	glutamine metabolic process [GO:0006541]	GMP synthase (glutamine-hydrolyzing) activity [GO:0003922]	NA
CCNA_00414	16	M2G	0.0388593	0.297084	0.810559	No	A0A0H3C3K7	NA	NA	Type 1 glutamine amidotransferase (GATase1) domain protein (EC 6.3.5.2)	233	NA	glutamine metabolic process [GO:0006541]	GMP synthase (glutamine-hydrolyzing) activity [GO:0003922]	NA
CCNA_00414	24	N-starvation	-0.109293	0.198611	0.351468	No	A0A0H3C3K7	NA	NA	Type 1 glutamine amidotransferase (GATase1) domain protein (EC 6.3.5.2)	233	NA	glutamine metabolic process [GO:0006541]	GMP synthase (glutamine-hydrolyzing) activity [GO:0003922]	NA
CCNA_00414	41	N-recovery	-0.0555424	0.172049	0.564486	No	A0A0H3C3K7	NA	NA	Type 1 glutamine amidotransferase (GATase1) domain protein (EC 6.3.5.2)	233	NA	glutamine metabolic process [GO:0006541]	GMP synthase (glutamine-hydrolyzing) activity [GO:0003922]	NA
CCNA_00414	24	P-starvation	-0.152978	0.327331	0.418893	No	A0A0H3C3K7	NA	NA	Type 1 glutamine amidotransferase (GATase1) domain protein (EC 6.3.5.2)	233	NA	glutamine metabolic process [GO:0006541]	GMP synthase (glutamine-hydrolyzing) activity [GO:0003922]	NA
CCNA_00414	41	P-recovery	0.0488128	0.146342	0.552431	No	A0A0H3C3K7	NA	NA	Type 1 glutamine amidotransferase (GATase1) domain protein (EC 6.3.5.2)	233	NA	glutamine metabolic process [GO:0006541]	GMP synthase (glutamine-hydrolyzing) activity [GO:0003922]	NA
CCNA_00419	24	C-starvation	-0.435408	0.201894	0.0229517	Yes	A0A0H3C6U7	NA	NA	Fasciclin domain cell surface protein	178	NA	NA	NA	NA
CCNA_00419	41	C-recovery	-0.418104	0.410356	0.134336	No	A0A0H3C6U7	NA	NA	Fasciclin domain cell surface protein	178	NA	NA	NA	NA
CCNA_00419	16	M2G	-0.40381	0.330789	0.092377	No	A0A0H3C6U7	NA	NA	Fasciclin domain cell surface protein	178	NA	NA	NA	NA
CCNA_00419	24	N-starvation	-0.287678	0.241297	0.0972286	No	A0A0H3C6U7	NA	NA	Fasciclin domain cell surface protein	178	NA	NA	NA	NA
CCNA_00419	41	N-recovery	-0.413174	0.336725	0.0913474	No	A0A0H3C6U7	NA	NA	Fasciclin domain cell surface protein	178	NA	NA	NA	NA
CCNA_00419	24	P-starvation	-0.900397	0.369162	0.0164679	Yes	A0A0H3C6U7	NA	NA	Fasciclin domain cell surface protein	178	NA	NA	NA	NA
CCNA_00419	41	P-recovery	-0.686691	0.294972	0.0186912	Yes	A0A0H3C6U7	NA	NA	Fasciclin domain cell surface protein	178	NA	NA	NA	NA
CCNA_00420	24	C-starvation	-0.0216709	0.129763	0.76036	No	A0A0H3C3P2	NA	NA	DUF2244 domain-containing protein	183	NA	NA	NA	membrane [GO:0016020]
CCNA_00420	41	C-recovery	-0.0616069	0.331102	0.734527	No	A0A0H3C3P2	NA	NA	DUF2244 domain-containing protein	183	NA	NA	NA	membrane [GO:0016020]
CCNA_00420	16	M2G	0.18528	0.138243	0.0750173	No	A0A0H3C3P2	NA	NA	DUF2244 domain-containing protein	183	NA	NA	NA	membrane [GO:0016020]
CCNA_00420	24	N-starvation	0.3557	0.255518	0.0687525	No	A0A0H3C3P2	NA	NA	DUF2244 domain-containing protein	183	NA	NA	NA	membrane [GO:0016020]
CCNA_00420	41	N-recovery	0.160837	0.255711	0.297412	No	A0A0H3C3P2	NA	NA	DUF2244 domain-containing protein	183	NA	NA	NA	membrane [GO:0016020]
CCNA_00420	24	P-starvation	0.0170215	0.378154	0.933942	No	A0A0H3C3P2	NA	NA	DUF2244 domain-containing protein	183	NA	NA	NA	membrane [GO:0016020]
CCNA_00420	41	P-recovery	-0.0833987	0.313897	0.631987	No	A0A0H3C3P2	NA	NA	DUF2244 domain-containing protein	183	NA	NA	NA	membrane [GO:0016020]
CCNA_00423	24	C-starvation	-0.233301	0.278618	0.192586	No	A0A0H3C5V5	NA	NA	Phosphohydrolase, MutT-nudix family	156	NA	NA	hydrolase activity [GO:0016787]	NA
CCNA_00423	41	C-recovery	0.0102308	0.282292	0.946779	No	A0A0H3C5V5	NA	NA	Phosphohydrolase, MutT-nudix family	156	NA	NA	hydrolase activity [GO:0016787]	NA
CCNA_00423	16	M2G	-0.0979758	0.301551	0.562133	No	A0A0H3C5V5	NA	NA	Phosphohydrolase, MutT-nudix family	156	NA	NA	hydrolase activity [GO:0016787]	NA
CCNA_00423	24	N-starvation	-0.1419	0.192672	0.237174	No	A0A0H3C5V5	NA	NA	Phosphohydrolase, MutT-nudix family	156	NA	NA	hydrolase activity [GO:0016787]	NA
CCNA_00423	41	N-recovery	0.0241706	0.238778	0.852515	No	A0A0H3C5V5	NA	NA	Phosphohydrolase, MutT-nudix family	156	NA	NA	hydrolase activity [GO:0016787]	NA
CCNA_00423	24	P-starvation	-0.63868	0.1399	0.00277679	Yes	A0A0H3C5V5	NA	NA	Phosphohydrolase, MutT-nudix family	156	NA	NA	hydrolase activity [GO:0016787]	NA
CCNA_00423	41	P-recovery	-0.442519	0.52997	0.193516	No	A0A0H3C5V5	NA	NA	Phosphohydrolase, MutT-nudix family	156	NA	NA	hydrolase activity [GO:0016787]	NA
CCNA_00424	24	C-starvation	-0.326735	0.244125	0.0752541	No	A0A0H3C6U9	NA	NA	Aldehyde dehydrogenase (EC 1.2.1.3)	479	NA	NA	aldehyde dehydrogenase (NAD+) activity [GO:0004029]; glyceraldehyde-3-phosphate dehydrogenase (NAD+) (non-phosphorylating) activity [GO:0043878]	NA
CCNA_00424	41	C-recovery	-0.130105	0.0701621	0.0340719	Yes	A0A0H3C6U9	NA	NA	Aldehyde dehydrogenase (EC 1.2.1.3)	479	NA	NA	aldehyde dehydrogenase (NAD+) activity [GO:0004029]; glyceraldehyde-3-phosphate dehydrogenase (NAD+) (non-phosphorylating) activity [GO:0043878]	NA
CCNA_00424	16	M2G	-0.198688	0.177515	0.111111	No	A0A0H3C6U9	NA	NA	Aldehyde dehydrogenase (EC 1.2.1.3)	479	NA	NA	aldehyde dehydrogenase (NAD+) activity [GO:0004029]; glyceraldehyde-3-phosphate dehydrogenase (NAD+) (non-phosphorylating) activity [GO:0043878]	NA
CCNA_00424	24	N-starvation	-0.217937	0.0706936	0.00858732	Yes	A0A0H3C6U9	NA	NA	Aldehyde dehydrogenase (EC 1.2.1.3)	479	NA	NA	aldehyde dehydrogenase (NAD+) activity [GO:0004029]; glyceraldehyde-3-phosphate dehydrogenase (NAD+) (non-phosphorylating) activity [GO:0043878]	NA
CCNA_00424	41	N-recovery	-0.159992	0.188759	0.18861	No	A0A0H3C6U9	NA	NA	Aldehyde dehydrogenase (EC 1.2.1.3)	479	NA	NA	aldehyde dehydrogenase (NAD+) activity [GO:0004029]; glyceraldehyde-3-phosphate dehydrogenase (NAD+) (non-phosphorylating) activity [GO:0043878]	NA
CCNA_00424	24	P-starvation	-0.34226	0.402522	0.18758	No	A0A0H3C6U9	NA	NA	Aldehyde dehydrogenase (EC 1.2.1.3)	479	NA	NA	aldehyde dehydrogenase (NAD+) activity [GO:0004029]; glyceraldehyde-3-phosphate dehydrogenase (NAD+) (non-phosphorylating) activity [GO:0043878]	NA
CCNA_00424	41	P-recovery	-0.106237	0.173589	0.308309	No	A0A0H3C6U9	NA	NA	Aldehyde dehydrogenase (EC 1.2.1.3)	479	NA	NA	aldehyde dehydrogenase (NAD+) activity [GO:0004029]; glyceraldehyde-3-phosphate dehydrogenase (NAD+) (non-phosphorylating) activity [GO:0043878]	NA
CCNA_00426	24	C-starvation	0.482624	0.298156	0.0479455	Yes	A0A0H3C4M6	NA	NA	Very-short-patch-repair endonuclease	114	NA	NA	endonuclease activity [GO:0004519]	NA
CCNA_00426	41	C-recovery	0.460429	0.2837	0.0476377	Yes	A0A0H3C4M6	NA	NA	Very-short-patch-repair endonuclease	114	NA	NA	endonuclease activity [GO:0004519]	NA
CCNA_00426	16	M2G	0.552708	0.275168	0.0276947	Yes	A0A0H3C4M6	NA	NA	Very-short-patch-repair endonuclease	114	NA	NA	endonuclease activity [GO:0004519]	NA
CCNA_00426	24	N-starvation	0.60576	0.23504	0.0141573	Yes	A0A0H3C4M6	NA	NA	Very-short-patch-repair endonuclease	114	NA	NA	endonuclease activity [GO:0004519]	NA
CCNA_00426	41	N-recovery	0.447727	0.220567	0.0269399	Yes	A0A0H3C4M6	NA	NA	Very-short-patch-repair endonuclease	114	NA	NA	endonuclease activity [GO:0004519]	NA
CCNA_00426	24	P-starvation	0.533756	0.285124	0.0332524	Yes	A0A0H3C4M6	NA	NA	Very-short-patch-repair endonuclease	114	NA	NA	endonuclease activity [GO:0004519]	NA
CCNA_00426	41	P-recovery	0.433126	0.36889	0.100464	No	A0A0H3C4M6	NA	NA	Very-short-patch-repair endonuclease	114	NA	NA	endonuclease activity [GO:0004519]	NA
CCNA_00428	24	C-starvation	0.151993	0.221642	0.263791	No	A0A0H3C5V9	NA	NA	DUF3606 domain-containing protein	60	NA	NA	NA	NA
CCNA_00428	41	C-recovery	-0.033679	0.683161	0.927677	No	A0A0H3C5V9	NA	NA	DUF3606 domain-containing protein	60	NA	NA	NA	NA
CCNA_00428	16	M2G	-0.463416	0.263351	0.0389346	Yes	A0A0H3C5V9	NA	NA	DUF3606 domain-containing protein	60	NA	NA	NA	NA
CCNA_00428	24	N-starvation	-0.24763	0.531028	0.419801	No	A0A0H3C5V9	NA	NA	DUF3606 domain-containing protein	60	NA	NA	NA	NA
CCNA_00428	41	N-recovery	0.122901	0.392473	0.575541	No	A0A0H3C5V9	NA	NA	DUF3606 domain-containing protein	60	NA	NA	NA	NA
CCNA_00428	24	P-starvation	-0.440869	0.598782	0.237277	No	A0A0H3C5V9	NA	NA	DUF3606 domain-containing protein	60	NA	NA	NA	NA
CCNA_00428	41	P-recovery	0.0459424	0.204317	0.683422	No	A0A0H3C5V9	NA	NA	DUF3606 domain-containing protein	60	NA	NA	NA	NA
CCNA_00432	24	C-starvation	-0.00075461	0.232416	0.995227	No	A0A0H3C5E2	NA	NA	AsnC-family transcriptional regulator	164	NA	regulation of DNA-templated transcription [GO:0006355]	sequence-specific DNA binding [GO:0043565]	NA
CCNA_00432	41	C-recovery	0.0231392	0.198835	0.830933	No	A0A0H3C5E2	NA	NA	AsnC-family transcriptional regulator	164	NA	regulation of DNA-templated transcription [GO:0006355]	sequence-specific DNA binding [GO:0043565]	NA
CCNA_00432	16	M2G	0.153808	0.156844	0.144671	No	A0A0H3C5E2	NA	NA	AsnC-family transcriptional regulator	164	NA	regulation of DNA-templated transcription [GO:0006355]	sequence-specific DNA binding [GO:0043565]	NA
CCNA_00432	24	N-starvation	0.144136	0.113613	0.0848776	No	A0A0H3C5E2	NA	NA	AsnC-family transcriptional regulator	164	NA	regulation of DNA-templated transcription [GO:0006355]	sequence-specific DNA binding [GO:0043565]	NA
CCNA_00432	41	N-recovery	-0.0773895	0.145707	0.366051	No	A0A0H3C5E2	NA	NA	AsnC-family transcriptional regulator	164	NA	regulation of DNA-templated transcription [GO:0006355]	sequence-specific DNA binding [GO:0043565]	NA
CCNA_00432	24	P-starvation	-0.0424672	0.357265	0.827398	No	A0A0H3C5E2	NA	NA	AsnC-family transcriptional regulator	164	NA	regulation of DNA-templated transcription [GO:0006355]	sequence-specific DNA binding [GO:0043565]	NA
CCNA_00432	41	P-recovery	-0.0209787	0.168401	0.819328	No	A0A0H3C5E2	NA	NA	AsnC-family transcriptional regulator	164	NA	regulation of DNA-templated transcription [GO:0006355]	sequence-specific DNA binding [GO:0043565]	NA
CCNA_00433	24	C-starvation	-0.420595	0.368124	0.106437	No	A0A0H3C5W2	NA	NA	Type 1 capsular polysaccharide biosynthesis protein J	85	NA	NA	NA	membrane [GO:0016020]
CCNA_00433	41	C-recovery	-0.492353	0.4468	0.114752	No	A0A0H3C5W2	NA	NA	Type 1 capsular polysaccharide biosynthesis protein J	85	NA	NA	NA	membrane [GO:0016020]
CCNA_00433	16	M2G	-0.398091	0.201544	0.0289366	Yes	A0A0H3C5W2	NA	NA	Type 1 capsular polysaccharide biosynthesis protein J	85	NA	NA	NA	membrane [GO:0016020]
CCNA_00433	24	N-starvation	-0.926052	0.397349	0.0186351	Yes	A0A0H3C5W2	NA	NA	Type 1 capsular polysaccharide biosynthesis protein J	85	NA	NA	NA	membrane [GO:0016020]
CCNA_00433	41	N-recovery	-0.763129	0.53338	0.0644985	No	A0A0H3C5W2	NA	NA	Type 1 capsular polysaccharide biosynthesis protein J	85	NA	NA	NA	membrane [GO:0016020]
CCNA_00433	24	P-starvation	-0.382993	0.483864	0.211566	No	A0A0H3C5W2	NA	NA	Type 1 capsular polysaccharide biosynthesis protein J	85	NA	NA	NA	membrane [GO:0016020]
CCNA_00433	41	P-recovery	-0.406903	0.0514267	0.000548612	Yes	A0A0H3C5W2	NA	NA	Type 1 capsular polysaccharide biosynthesis protein J	85	NA	NA	NA	membrane [GO:0016020]
CCNA_00434	24	C-starvation	-0.0784047	0.0609132	0.0821848	No	A0A0H3C6V3	NA	NA	Conserved membrane-spanning protein	311	NA	NA	NA	plasma membrane [GO:0005886]
CCNA_00434	41	C-recovery	-0.0310406	0.262112	0.828025	No	A0A0H3C6V3	NA	NA	Conserved membrane-spanning protein	311	NA	NA	NA	plasma membrane [GO:0005886]
CCNA_00434	16	M2G	0.189682	0.29352	0.286744	No	A0A0H3C6V3	NA	NA	Conserved membrane-spanning protein	311	NA	NA	NA	plasma membrane [GO:0005886]
CCNA_00434	24	N-starvation	0.161213	0.145393	0.113295	No	A0A0H3C6V3	NA	NA	Conserved membrane-spanning protein	311	NA	NA	NA	plasma membrane [GO:0005886]
CCNA_00434	41	N-recovery	-0.0217823	0.198907	0.84069	No	A0A0H3C6V3	NA	NA	Conserved membrane-spanning protein	311	NA	NA	NA	plasma membrane [GO:0005886]
CCNA_00434	24	P-starvation	0.00401898	0.049581	0.881517	No	A0A0H3C6V3	NA	NA	Conserved membrane-spanning protein	311	NA	NA	NA	plasma membrane [GO:0005886]
CCNA_00434	41	P-recovery	0.127242	0.138649	0.163776	No	A0A0H3C6V3	NA	NA	Conserved membrane-spanning protein	311	NA	NA	NA	plasma membrane [GO:0005886]
CCNA_00435	24	C-starvation	0.0279946	0.12404	0.682349	No	A0A0H3C3Q5	NA	NA	Amino acid transporter	483	NA	NA	transmembrane transporter activity [GO:0022857]	membrane [GO:0016020]
CCNA_00435	41	C-recovery	0.118908	0.0638923	0.0337571	Yes	A0A0H3C3Q5	NA	NA	Amino acid transporter	483	NA	NA	transmembrane transporter activity [GO:0022857]	membrane [GO:0016020]
CCNA_00435	16	M2G	0.15841	0.117974	0.0746983	No	A0A0H3C3Q5	NA	NA	Amino acid transporter	483	NA	NA	transmembrane transporter activity [GO:0022857]	membrane [GO:0016020]
CCNA_00435	24	N-starvation	0.177911	0.263179	0.269266	No	A0A0H3C3Q5	NA	NA	Amino acid transporter	483	NA	NA	transmembrane transporter activity [GO:0022857]	membrane [GO:0016020]
CCNA_00435	41	N-recovery	0.0844295	0.103573	0.201523	No	A0A0H3C3Q5	NA	NA	Amino acid transporter	483	NA	NA	transmembrane transporter activity [GO:0022857]	membrane [GO:0016020]
CCNA_00435	24	P-starvation	0.152272	0.0678576	0.020638	Yes	A0A0H3C3Q5	NA	NA	Amino acid transporter	483	NA	NA	transmembrane transporter activity [GO:0022857]	membrane [GO:0016020]
CCNA_00435	41	P-recovery	0.181038	0.203667	0.173505	No	A0A0H3C3Q5	NA	NA	Amino acid transporter	483	NA	NA	transmembrane transporter activity [GO:0022857]	membrane [GO:0016020]
CCNA_00436	24	C-starvation	-0.126338	0.0764077	0.0454963	Yes	A0A0H3C4N6	NA	NA	Acyl-CoA dehydrogenase, short-chain specific (EC 1.3.8.1)	382	NA	NA	butyryl-CoA dehydrogenase activity [GO:0004085]; flavin adenine dinucleotide binding [GO:0050660]	NA
CCNA_00436	41	C-recovery	0.0686062	0.171372	0.481864	No	A0A0H3C4N6	NA	NA	Acyl-CoA dehydrogenase, short-chain specific (EC 1.3.8.1)	382	NA	NA	butyryl-CoA dehydrogenase activity [GO:0004085]; flavin adenine dinucleotide binding [GO:0050660]	NA
CCNA_00436	16	M2G	0.0255438	0.16212	0.773316	No	A0A0H3C4N6	NA	NA	Acyl-CoA dehydrogenase, short-chain specific (EC 1.3.8.1)	382	NA	NA	butyryl-CoA dehydrogenase activity [GO:0004085]; flavin adenine dinucleotide binding [GO:0050660]	NA
CCNA_00436	24	N-starvation	0.154315	0.233617	0.278197	No	A0A0H3C4N6	NA	NA	Acyl-CoA dehydrogenase, short-chain specific (EC 1.3.8.1)	382	NA	NA	butyryl-CoA dehydrogenase activity [GO:0004085]; flavin adenine dinucleotide binding [GO:0050660]	NA
CCNA_00436	41	N-recovery	-0.0308901	0.124304	0.653323	No	A0A0H3C4N6	NA	NA	Acyl-CoA dehydrogenase, short-chain specific (EC 1.3.8.1)	382	NA	NA	butyryl-CoA dehydrogenase activity [GO:0004085]; flavin adenine dinucleotide binding [GO:0050660]	NA
CCNA_00436	24	P-starvation	-0.0693493	0.333409	0.705377	No	A0A0H3C4N6	NA	NA	Acyl-CoA dehydrogenase, short-chain specific (EC 1.3.8.1)	382	NA	NA	butyryl-CoA dehydrogenase activity [GO:0004085]; flavin adenine dinucleotide binding [GO:0050660]	NA
CCNA_00436	41	P-recovery	0.00630718	0.121434	0.923821	No	A0A0H3C4N6	NA	NA	Acyl-CoA dehydrogenase, short-chain specific (EC 1.3.8.1)	382	NA	NA	butyryl-CoA dehydrogenase activity [GO:0004085]; flavin adenine dinucleotide binding [GO:0050660]	NA
CCNA_00437	24	C-starvation	0.0475797	0.158421	0.590406	No	A0A0H3C5E5	NA	NA	Methyl-accepting chemotaxis protein	537	NA	chemotaxis [GO:0006935]; signal transduction [GO:0007165]	heme binding [GO:0020037]; oxygen binding [GO:0019825]; transmembrane signaling receptor activity [GO:0004888]	membrane [GO:0016020]
CCNA_00437	41	C-recovery	0.10045	0.209961	0.409237	No	A0A0H3C5E5	NA	NA	Methyl-accepting chemotaxis protein	537	NA	chemotaxis [GO:0006935]; signal transduction [GO:0007165]	heme binding [GO:0020037]; oxygen binding [GO:0019825]; transmembrane signaling receptor activity [GO:0004888]	membrane [GO:0016020]
CCNA_00437	16	M2G	0.129451	0.204352	0.294596	No	A0A0H3C5E5	NA	NA	Methyl-accepting chemotaxis protein	537	NA	chemotaxis [GO:0006935]; signal transduction [GO:0007165]	heme binding [GO:0020037]; oxygen binding [GO:0019825]; transmembrane signaling receptor activity [GO:0004888]	membrane [GO:0016020]
CCNA_00437	24	N-starvation	-0.07806	0.213472	0.517519	No	A0A0H3C5E5	NA	NA	Methyl-accepting chemotaxis protein	537	NA	chemotaxis [GO:0006935]; signal transduction [GO:0007165]	heme binding [GO:0020037]; oxygen binding [GO:0019825]; transmembrane signaling receptor activity [GO:0004888]	membrane [GO:0016020]
CCNA_00437	41	N-recovery	0.136172	0.126588	0.120545	No	A0A0H3C5E5	NA	NA	Methyl-accepting chemotaxis protein	537	NA	chemotaxis [GO:0006935]; signal transduction [GO:0007165]	heme binding [GO:0020037]; oxygen binding [GO:0019825]; transmembrane signaling receptor activity [GO:0004888]	membrane [GO:0016020]
CCNA_00437	24	P-starvation	0.0592863	0.282039	0.702482	No	A0A0H3C5E5	NA	NA	Methyl-accepting chemotaxis protein	537	NA	chemotaxis [GO:0006935]; signal transduction [GO:0007165]	heme binding [GO:0020037]; oxygen binding [GO:0019825]; transmembrane signaling receptor activity [GO:0004888]	membrane [GO:0016020]
CCNA_00437	41	P-recovery	0.307423	0.0774625	0.00417033	Yes	A0A0H3C5E5	NA	NA	Methyl-accepting chemotaxis protein	537	NA	chemotaxis [GO:0006935]; signal transduction [GO:0007165]	heme binding [GO:0020037]; oxygen binding [GO:0019825]; transmembrane signaling receptor activity [GO:0004888]	membrane [GO:0016020]
CCNA_00439	24	C-starvation	0.0137361	0.165143	0.878458	No	A0A0H3C6V6	NA	NA	Methyl-accepting chemotaxis protein	673	NA	chemotaxis [GO:0006935]; signal transduction [GO:0007165]	transmembrane signaling receptor activity [GO:0004888]	membrane [GO:0016020]
CCNA_00439	41	C-recovery	0.315902	0.331051	0.152353	No	A0A0H3C6V6	NA	NA	Methyl-accepting chemotaxis protein	673	NA	chemotaxis [GO:0006935]; signal transduction [GO:0007165]	transmembrane signaling receptor activity [GO:0004888]	membrane [GO:0016020]
CCNA_00439	16	M2G	0.288742	0.248462	0.102687	No	A0A0H3C6V6	NA	NA	Methyl-accepting chemotaxis protein	673	NA	chemotaxis [GO:0006935]; signal transduction [GO:0007165]	transmembrane signaling receptor activity [GO:0004888]	membrane [GO:0016020]
CCNA_00439	24	N-starvation	0.330204	0.182297	0.0361787	Yes	A0A0H3C6V6	NA	NA	Methyl-accepting chemotaxis protein	673	NA	chemotaxis [GO:0006935]; signal transduction [GO:0007165]	transmembrane signaling receptor activity [GO:0004888]	membrane [GO:0016020]
CCNA_00439	41	N-recovery	0.147622	0.128454	0.105137	No	A0A0H3C6V6	NA	NA	Methyl-accepting chemotaxis protein	673	NA	chemotaxis [GO:0006935]; signal transduction [GO:0007165]	transmembrane signaling receptor activity [GO:0004888]	membrane [GO:0016020]
CCNA_00439	24	P-starvation	-0.423892	0.373769	0.108104	No	A0A0H3C6V6	NA	NA	Methyl-accepting chemotaxis protein	673	NA	chemotaxis [GO:0006935]; signal transduction [GO:0007165]	transmembrane signaling receptor activity [GO:0004888]	membrane [GO:0016020]
CCNA_00439	41	P-recovery	0.408866	0.0668933	0.00117875	Yes	A0A0H3C6V6	NA	NA	Methyl-accepting chemotaxis protein	673	NA	chemotaxis [GO:0006935]; signal transduction [GO:0007165]	transmembrane signaling receptor activity [GO:0004888]	membrane [GO:0016020]
CCNA_00442	24	C-starvation	-0.151259	0.104967	0.0634246	No	A0A0H3C5E9	cheAI	NA	histidine kinase (EC 2.7.13.3)	762	NA	chemotaxis [GO:0006935]	phosphorelay sensor kinase activity [GO:0000155]	cytoplasm [GO:0005737]
CCNA_00442	41	C-recovery	-0.0163139	0.0735781	0.687476	No	A0A0H3C5E9	cheAI	NA	histidine kinase (EC 2.7.13.3)	762	NA	chemotaxis [GO:0006935]	phosphorelay sensor kinase activity [GO:0000155]	cytoplasm [GO:0005737]
CCNA_00442	16	M2G	0.171448	0.107426	0.0496374	Yes	A0A0H3C5E9	cheAI	NA	histidine kinase (EC 2.7.13.3)	762	NA	chemotaxis [GO:0006935]	phosphorelay sensor kinase activity [GO:0000155]	cytoplasm [GO:0005737]
CCNA_00442	24	N-starvation	0.110521	0.184345	0.316576	No	A0A0H3C5E9	cheAI	NA	histidine kinase (EC 2.7.13.3)	762	NA	chemotaxis [GO:0006935]	phosphorelay sensor kinase activity [GO:0000155]	cytoplasm [GO:0005737]
CCNA_00442	41	N-recovery	-0.0718736	0.140755	0.382307	No	A0A0H3C5E9	cheAI	NA	histidine kinase (EC 2.7.13.3)	762	NA	chemotaxis [GO:0006935]	phosphorelay sensor kinase activity [GO:0000155]	cytoplasm [GO:0005737]
CCNA_00442	24	P-starvation	-0.217589	0.192283	0.108603	No	A0A0H3C5E9	cheAI	NA	histidine kinase (EC 2.7.13.3)	762	NA	chemotaxis [GO:0006935]	phosphorelay sensor kinase activity [GO:0000155]	cytoplasm [GO:0005737]
CCNA_00442	41	P-recovery	0.0671733	0.139637	0.406966	No	A0A0H3C5E9	cheAI	NA	histidine kinase (EC 2.7.13.3)	762	NA	chemotaxis [GO:0006935]	phosphorelay sensor kinase activity [GO:0000155]	cytoplasm [GO:0005737]
CCNA_00443	24	C-starvation	0.177448	0.0344943	0.0019581	Yes	A0A0H3C5X0	NA	NA	Chemotaxis protein cheW	155	NA	chemotaxis [GO:0006935]; signal transduction [GO:0007165]	NA	NA
CCNA_00443	41	C-recovery	0.593038	0.243297	0.016496	Yes	A0A0H3C5X0	NA	NA	Chemotaxis protein cheW	155	NA	chemotaxis [GO:0006935]; signal transduction [GO:0007165]	NA	NA
CCNA_00443	16	M2G	0.409986	0.459139	0.172097	No	A0A0H3C5X0	NA	NA	Chemotaxis protein cheW	155	NA	chemotaxis [GO:0006935]; signal transduction [GO:0007165]	NA	NA
CCNA_00443	24	N-starvation	0.449334	0.176913	0.0147383	Yes	A0A0H3C5X0	NA	NA	Chemotaxis protein cheW	155	NA	chemotaxis [GO:0006935]; signal transduction [GO:0007165]	NA	NA
CCNA_00443	41	N-recovery	0.360719	0.289336	0.0882164	No	A0A0H3C5X0	NA	NA	Chemotaxis protein cheW	155	NA	chemotaxis [GO:0006935]; signal transduction [GO:0007165]	NA	NA
CCNA_00443	24	P-starvation	0.0512838	0.358447	0.793389	No	A0A0H3C5X0	NA	NA	Chemotaxis protein cheW	155	NA	chemotaxis [GO:0006935]; signal transduction [GO:0007165]	NA	NA
CCNA_00443	41	P-recovery	0.472246	0.269259	0.0392614	Yes	A0A0H3C5X0	NA	NA	Chemotaxis protein cheW	155	NA	chemotaxis [GO:0006935]; signal transduction [GO:0007165]	NA	NA
CCNA_00445	24	C-starvation	-0.448042	0.302225	0.0593074	No	A0A0H3C3R5	cheB	NA	Protein-glutamate methylesterase/protein-glutamine glutaminase (EC 3.1.1.61) (EC 3.5.1.44)	344	FUNCTION: Involved in chemotaxis. Part of a chemotaxis signal transduction system that modulates chemotaxis in response to various stimuli. Catalyzes the demethylation of specific methylglutamate residues introduced into the chemoreceptors (methyl-accepting chemotaxis proteins or MCP) by CheR. Also mediates the irreversible deamidation of specific glutamine residues to glutamic acid. {ECO:0000256…	chemotaxis [GO:0006935]; protein deamination [GO:0018277]; protein demethylation [GO:0006482]	phosphorelay response regulator activity [GO:0000156]; protein-glutamate methylesterase activity [GO:0008984]; protein-glutamine glutaminase activity [GO:0050568]	cytoplasm [GO:0005737]
CCNA_00445	41	C-recovery	-0.200241	0.189335	0.124749	No	A0A0H3C3R5	cheB	NA	Protein-glutamate methylesterase/protein-glutamine glutaminase (EC 3.1.1.61) (EC 3.5.1.44)	344	FUNCTION: Involved in chemotaxis. Part of a chemotaxis signal transduction system that modulates chemotaxis in response to various stimuli. Catalyzes the demethylation of specific methylglutamate residues introduced into the chemoreceptors (methyl-accepting chemotaxis proteins or MCP) by CheR. Also mediates the irreversible deamidation of specific glutamine residues to glutamic acid. {ECO:0000256…	chemotaxis [GO:0006935]; protein deamination [GO:0018277]; protein demethylation [GO:0006482]	phosphorelay response regulator activity [GO:0000156]; protein-glutamate methylesterase activity [GO:0008984]; protein-glutamine glutaminase activity [GO:0050568]	cytoplasm [GO:0005737]
CCNA_00445	16	M2G	0.159671	0.277642	0.333434	No	A0A0H3C3R5	cheB	NA	Protein-glutamate methylesterase/protein-glutamine glutaminase (EC 3.1.1.61) (EC 3.5.1.44)	344	FUNCTION: Involved in chemotaxis. Part of a chemotaxis signal transduction system that modulates chemotaxis in response to various stimuli. Catalyzes the demethylation of specific methylglutamate residues introduced into the chemoreceptors (methyl-accepting chemotaxis proteins or MCP) by CheR. Also mediates the irreversible deamidation of specific glutamine residues to glutamic acid. {ECO:0000256…	chemotaxis [GO:0006935]; protein deamination [GO:0018277]; protein demethylation [GO:0006482]	phosphorelay response regulator activity [GO:0000156]; protein-glutamate methylesterase activity [GO:0008984]; protein-glutamine glutaminase activity [GO:0050568]	cytoplasm [GO:0005737]
CCNA_00445	24	N-starvation	-0.010326	0.331374	0.954226	No	A0A0H3C3R5	cheB	NA	Protein-glutamate methylesterase/protein-glutamine glutaminase (EC 3.1.1.61) (EC 3.5.1.44)	344	FUNCTION: Involved in chemotaxis. Part of a chemotaxis signal transduction system that modulates chemotaxis in response to various stimuli. Catalyzes the demethylation of specific methylglutamate residues introduced into the chemoreceptors (methyl-accepting chemotaxis proteins or MCP) by CheR. Also mediates the irreversible deamidation of specific glutamine residues to glutamic acid. {ECO:0000256…	chemotaxis [GO:0006935]; protein deamination [GO:0018277]; protein demethylation [GO:0006482]	phosphorelay response regulator activity [GO:0000156]; protein-glutamate methylesterase activity [GO:0008984]; protein-glutamine glutaminase activity [GO:0050568]	cytoplasm [GO:0005737]
CCNA_00445	41	N-recovery	-0.28464	0.281172	0.136041	No	A0A0H3C3R5	cheB	NA	Protein-glutamate methylesterase/protein-glutamine glutaminase (EC 3.1.1.61) (EC 3.5.1.44)	344	FUNCTION: Involved in chemotaxis. Part of a chemotaxis signal transduction system that modulates chemotaxis in response to various stimuli. Catalyzes the demethylation of specific methylglutamate residues introduced into the chemoreceptors (methyl-accepting chemotaxis proteins or MCP) by CheR. Also mediates the irreversible deamidation of specific glutamine residues to glutamic acid. {ECO:0000256…	chemotaxis [GO:0006935]; protein deamination [GO:0018277]; protein demethylation [GO:0006482]	phosphorelay response regulator activity [GO:0000156]; protein-glutamate methylesterase activity [GO:0008984]; protein-glutamine glutaminase activity [GO:0050568]	cytoplasm [GO:0005737]
CCNA_00445	24	P-starvation	-0.422103	0.0798316	0.00180652	Yes	A0A0H3C3R5	cheB	NA	Protein-glutamate methylesterase/protein-glutamine glutaminase (EC 3.1.1.61) (EC 3.5.1.44)	344	FUNCTION: Involved in chemotaxis. Part of a chemotaxis signal transduction system that modulates chemotaxis in response to various stimuli. Catalyzes the demethylation of specific methylglutamate residues introduced into the chemoreceptors (methyl-accepting chemotaxis proteins or MCP) by CheR. Also mediates the irreversible deamidation of specific glutamine residues to glutamic acid. {ECO:0000256…	chemotaxis [GO:0006935]; protein deamination [GO:0018277]; protein demethylation [GO:0006482]	phosphorelay response regulator activity [GO:0000156]; protein-glutamate methylesterase activity [GO:0008984]; protein-glutamine glutaminase activity [GO:0050568]	cytoplasm [GO:0005737]
CCNA_00445	41	P-recovery	-0.0885837	0.0328645	0.012507	Yes	A0A0H3C3R5	cheB	NA	Protein-glutamate methylesterase/protein-glutamine glutaminase (EC 3.1.1.61) (EC 3.5.1.44)	344	FUNCTION: Involved in chemotaxis. Part of a chemotaxis signal transduction system that modulates chemotaxis in response to various stimuli. Catalyzes the demethylation of specific methylglutamate residues introduced into the chemoreceptors (methyl-accepting chemotaxis proteins or MCP) by CheR. Also mediates the irreversible deamidation of specific glutamine residues to glutamic acid. {ECO:0000256…	chemotaxis [GO:0006935]; protein deamination [GO:0018277]; protein demethylation [GO:0006482]	phosphorelay response regulator activity [GO:0000156]; protein-glutamate methylesterase activity [GO:0008984]; protein-glutamine glutaminase activity [GO:0050568]	cytoplasm [GO:0005737]
CCNA_00451	24	C-starvation	0.0241093	0.122043	0.719189	No	A0A0H3C3S0	NA	NA	TonB-dependent receptor	1013	NA	NA	NA	NA
CCNA_00451	41	C-recovery	0.16189	0.0971312	0.0446053	Yes	A0A0H3C3S0	NA	NA	TonB-dependent receptor	1013	NA	NA	NA	NA
CCNA_00451	16	M2G	0.0293718	0.215969	0.803267	No	A0A0H3C3S0	NA	NA	TonB-dependent receptor	1013	NA	NA	NA	NA
CCNA_00451	24	N-starvation	0.276546	0.141504	0.0297487	Yes	A0A0H3C3S0	NA	NA	TonB-dependent receptor	1013	NA	NA	NA	NA
CCNA_00451	41	N-recovery	-0.0847775	0.0823857	0.13174	No	A0A0H3C3S0	NA	NA	TonB-dependent receptor	1013	NA	NA	NA	NA
CCNA_00451	24	P-starvation	0.0574623	0.248567	0.675301	No	A0A0H3C3S0	NA	NA	TonB-dependent receptor	1013	NA	NA	NA	NA
CCNA_00451	41	P-recovery	-0.233587	0.233034	0.138686	No	A0A0H3C3S0	NA	NA	TonB-dependent receptor	1013	NA	NA	NA	NA
CCNA_00452	24	C-starvation	-0.0570642	0.0944026	0.313271	No	A0A0H3C4P8	NA	NA	N-acetylglucosamine-6-phosphate deacetylase (EC 3.5.1.25)	378	NA	carbohydrate metabolic process [GO:0005975]; N-acetylglucosamine metabolic process [GO:0006044]	metal ion binding [GO:0046872]; N-acetylgalactosamine-6-phosphate deacetylase activity [GO:0047419]; N-acetylglucosamine-6-phosphate deacetylase activity [GO:0008448]	NA
CCNA_00452	41	C-recovery	0.00878024	0.0911499	0.859534	No	A0A0H3C4P8	NA	NA	N-acetylglucosamine-6-phosphate deacetylase (EC 3.5.1.25)	378	NA	carbohydrate metabolic process [GO:0005975]; N-acetylglucosamine metabolic process [GO:0006044]	metal ion binding [GO:0046872]; N-acetylgalactosamine-6-phosphate deacetylase activity [GO:0047419]; N-acetylglucosamine-6-phosphate deacetylase activity [GO:0008448]	NA
CCNA_00452	16	M2G	0.0261252	0.130406	0.715487	No	A0A0H3C4P8	NA	NA	N-acetylglucosamine-6-phosphate deacetylase (EC 3.5.1.25)	378	NA	carbohydrate metabolic process [GO:0005975]; N-acetylglucosamine metabolic process [GO:0006044]	metal ion binding [GO:0046872]; N-acetylgalactosamine-6-phosphate deacetylase activity [GO:0047419]; N-acetylglucosamine-6-phosphate deacetylase activity [GO:0008448]	NA
CCNA_00452	24	N-starvation	0.0238828	0.0459519	0.375002	No	A0A0H3C4P8	NA	NA	N-acetylglucosamine-6-phosphate deacetylase (EC 3.5.1.25)	378	NA	carbohydrate metabolic process [GO:0005975]; N-acetylglucosamine metabolic process [GO:0006044]	metal ion binding [GO:0046872]; N-acetylgalactosamine-6-phosphate deacetylase activity [GO:0047419]; N-acetylglucosamine-6-phosphate deacetylase activity [GO:0008448]	NA
CCNA_00452	41	N-recovery	-0.049672	0.139328	0.52729	No	A0A0H3C4P8	NA	NA	N-acetylglucosamine-6-phosphate deacetylase (EC 3.5.1.25)	378	NA	carbohydrate metabolic process [GO:0005975]; N-acetylglucosamine metabolic process [GO:0006044]	metal ion binding [GO:0046872]; N-acetylgalactosamine-6-phosphate deacetylase activity [GO:0047419]; N-acetylglucosamine-6-phosphate deacetylase activity [GO:0008448]	NA
CCNA_00452	24	P-starvation	-0.209098	0.167359	0.0878004	No	A0A0H3C4P8	NA	NA	N-acetylglucosamine-6-phosphate deacetylase (EC 3.5.1.25)	378	NA	carbohydrate metabolic process [GO:0005975]; N-acetylglucosamine metabolic process [GO:0006044]	metal ion binding [GO:0046872]; N-acetylgalactosamine-6-phosphate deacetylase activity [GO:0047419]; N-acetylglucosamine-6-phosphate deacetylase activity [GO:0008448]	NA
CCNA_00452	41	P-recovery	-0.00633756	0.232859	0.960013	No	A0A0H3C4P8	NA	NA	N-acetylglucosamine-6-phosphate deacetylase (EC 3.5.1.25)	378	NA	carbohydrate metabolic process [GO:0005975]; N-acetylglucosamine metabolic process [GO:0006044]	metal ion binding [GO:0046872]; N-acetylgalactosamine-6-phosphate deacetylase activity [GO:0047419]; N-acetylglucosamine-6-phosphate deacetylase activity [GO:0008448]	NA
CCNA_00453	24	C-starvation	-0.3015	0.280127	0.120413	No	A0A0H3C5F8	NA	NA	Glucosamine-6-phosphate deaminase (EC 3.5.99.6)	363	NA	carbohydrate derivative metabolic process [GO:1901135]	carbohydrate derivative binding [GO:0097367]; glucosamine-6-phosphate deaminase activity [GO:0004342]	NA
CCNA_00453	41	C-recovery	-0.146506	0.159836	0.164145	No	A0A0H3C5F8	NA	NA	Glucosamine-6-phosphate deaminase (EC 3.5.99.6)	363	NA	carbohydrate derivative metabolic process [GO:1901135]	carbohydrate derivative binding [GO:0097367]; glucosamine-6-phosphate deaminase activity [GO:0004342]	NA
CCNA_00453	16	M2G	-0.308237	0.503377	0.308091	No	A0A0H3C5F8	NA	NA	Glucosamine-6-phosphate deaminase (EC 3.5.99.6)	363	NA	carbohydrate derivative metabolic process [GO:1901135]	carbohydrate derivative binding [GO:0097367]; glucosamine-6-phosphate deaminase activity [GO:0004342]	NA
CCNA_00453	24	N-starvation	-0.274601	0.16053	0.0418065	Yes	A0A0H3C5F8	NA	NA	Glucosamine-6-phosphate deaminase (EC 3.5.99.6)	363	NA	carbohydrate derivative metabolic process [GO:1901135]	carbohydrate derivative binding [GO:0097367]; glucosamine-6-phosphate deaminase activity [GO:0004342]	NA
CCNA_00453	41	N-recovery	-0.357689	0.214483	0.044541	Yes	A0A0H3C5F8	NA	NA	Glucosamine-6-phosphate deaminase (EC 3.5.99.6)	363	NA	carbohydrate derivative metabolic process [GO:1901135]	carbohydrate derivative binding [GO:0097367]; glucosamine-6-phosphate deaminase activity [GO:0004342]	NA
CCNA_00453	24	P-starvation	-0.257451	0.0588037	0.0031368	Yes	A0A0H3C5F8	NA	NA	Glucosamine-6-phosphate deaminase (EC 3.5.99.6)	363	NA	carbohydrate derivative metabolic process [GO:1901135]	carbohydrate derivative binding [GO:0097367]; glucosamine-6-phosphate deaminase activity [GO:0004342]	NA
CCNA_00453	41	P-recovery	-0.0501109	0.222745	0.683278	No	A0A0H3C5F8	NA	NA	Glucosamine-6-phosphate deaminase (EC 3.5.99.6)	363	NA	carbohydrate derivative metabolic process [GO:1901135]	carbohydrate derivative binding [GO:0097367]; glucosamine-6-phosphate deaminase activity [GO:0004342]	NA
CCNA_00454	24	C-starvation	-0.293352	0.367274	0.20845	No	A0A0H3C5X5	NA	NA	GntR-family transcriptional regulator	270	NA	NA	DNA binding [GO:0003677]; DNA-binding transcription factor activity [GO:0003700]	NA
CCNA_00454	41	C-recovery	-0.356123	0.238082	0.0580565	No	A0A0H3C5X5	NA	NA	GntR-family transcriptional regulator	270	NA	NA	DNA binding [GO:0003677]; DNA-binding transcription factor activity [GO:0003700]	NA
CCNA_00454	16	M2G	-0.135352	0.168936	0.207391	No	A0A0H3C5X5	NA	NA	GntR-family transcriptional regulator	270	NA	NA	DNA binding [GO:0003677]; DNA-binding transcription factor activity [GO:0003700]	NA
CCNA_00454	24	N-starvation	-0.379928	0.194285	0.0297019	Yes	A0A0H3C5X5	NA	NA	GntR-family transcriptional regulator	270	NA	NA	DNA binding [GO:0003677]; DNA-binding transcription factor activity [GO:0003700]	NA
CCNA_00454	41	N-recovery	-0.536434	0.127908	0.00355413	Yes	A0A0H3C5X5	NA	NA	GntR-family transcriptional regulator	270	NA	NA	DNA binding [GO:0003677]; DNA-binding transcription factor activity [GO:0003700]	NA
CCNA_00454	24	P-starvation	-0.586337	0.225735	0.013856	Yes	A0A0H3C5X5	NA	NA	GntR-family transcriptional regulator	270	NA	NA	DNA binding [GO:0003677]; DNA-binding transcription factor activity [GO:0003700]	NA
CCNA_00454	41	P-recovery	-0.401385	0.170139	0.0180297	Yes	A0A0H3C5X5	NA	NA	GntR-family transcriptional regulator	270	NA	NA	DNA binding [GO:0003677]; DNA-binding transcription factor activity [GO:0003700]	NA
CCNA_00455	24	C-starvation	-0.129535	0.125299	0.130539	No	A0A0H3C6W8	nagA	NA	N-acetyl-glucosamine/N-acetyl-chitin oligosaccharide outer membrane transporter nagA	889	NA	NA	NA	cell outer membrane [GO:0009279]
CCNA_00455	41	C-recovery	-0.222636	0.20437	0.117486	No	A0A0H3C6W8	nagA	NA	N-acetyl-glucosamine/N-acetyl-chitin oligosaccharide outer membrane transporter nagA	889	NA	NA	NA	cell outer membrane [GO:0009279]
CCNA_00455	16	M2G	-0.0998609	0.232713	0.453865	No	A0A0H3C6W8	nagA	NA	N-acetyl-glucosamine/N-acetyl-chitin oligosaccharide outer membrane transporter nagA	889	NA	NA	NA	cell outer membrane [GO:0009279]
CCNA_00455	24	N-starvation	-0.147059	0.217121	0.268528	No	A0A0H3C6W8	nagA	NA	N-acetyl-glucosamine/N-acetyl-chitin oligosaccharide outer membrane transporter nagA	889	NA	NA	NA	cell outer membrane [GO:0009279]
CCNA_00455	41	N-recovery	0.023376	0.186446	0.818198	No	A0A0H3C6W8	nagA	NA	N-acetyl-glucosamine/N-acetyl-chitin oligosaccharide outer membrane transporter nagA	889	NA	NA	NA	cell outer membrane [GO:0009279]
CCNA_00455	24	P-starvation	-0.154417	0.117612	0.0786033	No	A0A0H3C6W8	nagA	NA	N-acetyl-glucosamine/N-acetyl-chitin oligosaccharide outer membrane transporter nagA	889	NA	NA	NA	cell outer membrane [GO:0009279]
CCNA_00455	41	P-recovery	0.0330788	0.167217	0.718828	No	A0A0H3C6W8	nagA	NA	N-acetyl-glucosamine/N-acetyl-chitin oligosaccharide outer membrane transporter nagA	889	NA	NA	NA	cell outer membrane [GO:0009279]
CCNA_00456	24	C-starvation	-0.0202619	0.0850704	0.666365	No	A0A0H3C3S4	NA	NA	beta-N-acetylhexosaminidase (EC 3.2.1.52) (Beta-N-acetylhexosaminidase) (N-acetyl-beta-glucosaminidase)	757	NA	carbohydrate metabolic process [GO:0005975]	beta-N-acetylhexosaminidase activity [GO:0004563]; N-acetyl-beta-D-galactosaminidase activity [GO:0102148]	NA
CCNA_00456	41	C-recovery	0.110256	0.145014	0.225692	No	A0A0H3C3S4	NA	NA	beta-N-acetylhexosaminidase (EC 3.2.1.52) (Beta-N-acetylhexosaminidase) (N-acetyl-beta-glucosaminidase)	757	NA	carbohydrate metabolic process [GO:0005975]	beta-N-acetylhexosaminidase activity [GO:0004563]; N-acetyl-beta-D-galactosaminidase activity [GO:0102148]	NA
CCNA_00456	16	M2G	0.16964	0.178189	0.153021	No	A0A0H3C3S4	NA	NA	beta-N-acetylhexosaminidase (EC 3.2.1.52) (Beta-N-acetylhexosaminidase) (N-acetyl-beta-glucosaminidase)	757	NA	carbohydrate metabolic process [GO:0005975]	beta-N-acetylhexosaminidase activity [GO:0004563]; N-acetyl-beta-D-galactosaminidase activity [GO:0102148]	NA
CCNA_00456	24	N-starvation	-0.0598332	0.129372	0.4232	No	A0A0H3C3S4	NA	NA	beta-N-acetylhexosaminidase (EC 3.2.1.52) (Beta-N-acetylhexosaminidase) (N-acetyl-beta-glucosaminidase)	757	NA	carbohydrate metabolic process [GO:0005975]	beta-N-acetylhexosaminidase activity [GO:0004563]; N-acetyl-beta-D-galactosaminidase activity [GO:0102148]	NA
CCNA_00456	41	N-recovery	0.0896623	0.180322	0.393296	No	A0A0H3C3S4	NA	NA	beta-N-acetylhexosaminidase (EC 3.2.1.52) (Beta-N-acetylhexosaminidase) (N-acetyl-beta-glucosaminidase)	757	NA	carbohydrate metabolic process [GO:0005975]	beta-N-acetylhexosaminidase activity [GO:0004563]; N-acetyl-beta-D-galactosaminidase activity [GO:0102148]	NA
CCNA_00456	24	P-starvation	-0.0978282	0.0495037	0.0288994	Yes	A0A0H3C3S4	NA	NA	beta-N-acetylhexosaminidase (EC 3.2.1.52) (Beta-N-acetylhexosaminidase) (N-acetyl-beta-glucosaminidase)	757	NA	carbohydrate metabolic process [GO:0005975]	beta-N-acetylhexosaminidase activity [GO:0004563]; N-acetyl-beta-D-galactosaminidase activity [GO:0102148]	NA
CCNA_00456	41	P-recovery	0.111996	0.00926962	0.00015534	Yes	A0A0H3C3S4	NA	NA	beta-N-acetylhexosaminidase (EC 3.2.1.52) (Beta-N-acetylhexosaminidase) (N-acetyl-beta-glucosaminidase)	757	NA	carbohydrate metabolic process [GO:0005975]	beta-N-acetylhexosaminidase activity [GO:0004563]; N-acetyl-beta-D-galactosaminidase activity [GO:0102148]	NA
CCNA_00484	24	C-starvation	0.00960369	0.203083	0.930612	No	A0A0H3C3U6	NA	NA	Surface protein	233	NA	NA	NA	NA
CCNA_00484	41	C-recovery	0.0310787	0.177205	0.748951	No	A0A0H3C3U6	NA	NA	Surface protein	233	NA	NA	NA	NA
CCNA_00484	16	M2G	0.126038	0.265121	0.411853	No	A0A0H3C3U6	NA	NA	Surface protein	233	NA	NA	NA	NA
CCNA_00484	24	N-starvation	-0.0850994	0.186819	0.429447	No	A0A0H3C3U6	NA	NA	Surface protein	233	NA	NA	NA	NA
CCNA_00484	41	N-recovery	0.0375036	0.270896	0.799849	No	A0A0H3C3U6	NA	NA	Surface protein	233	NA	NA	NA	NA
CCNA_00484	24	P-starvation	0.266242	0.129244	0.025916	Yes	A0A0H3C3U6	NA	NA	Surface protein	233	NA	NA	NA	NA
CCNA_00484	41	P-recovery	-0.00433581	0.140485	0.954663	No	A0A0H3C3U6	NA	NA	Surface protein	233	NA	NA	NA	NA
CCNA_00485	24	C-starvation	0.0406333	0.280669	0.791021	No	A0A0H3C4T0	NA	NA	Pseudouridine synthase (EC 5.4.99.-)	342	FUNCTION: Responsible for synthesis of pseudouridine from uracil. {ECO:0000256|RuleBase:RU362028}.	enzyme-directed rRNA pseudouridine synthesis [GO:0000455]	RNA binding [GO:0003723]; rRNA pseudouridine synthase activity [GO:0120159]	NA
CCNA_00485	41	C-recovery	-0.239382	0.209234	0.106134	No	A0A0H3C4T0	NA	NA	Pseudouridine synthase (EC 5.4.99.-)	342	FUNCTION: Responsible for synthesis of pseudouridine from uracil. {ECO:0000256|RuleBase:RU362028}.	enzyme-directed rRNA pseudouridine synthesis [GO:0000455]	RNA binding [GO:0003723]; rRNA pseudouridine synthase activity [GO:0120159]	NA
CCNA_00485	16	M2G	-0.0347876	0.326423	0.844877	No	A0A0H3C4T0	NA	NA	Pseudouridine synthase (EC 5.4.99.-)	342	FUNCTION: Responsible for synthesis of pseudouridine from uracil. {ECO:0000256|RuleBase:RU362028}.	enzyme-directed rRNA pseudouridine synthesis [GO:0000455]	RNA binding [GO:0003723]; rRNA pseudouridine synthase activity [GO:0120159]	NA
CCNA_00485	24	N-starvation	0.0056406	0.17712	0.953221	No	A0A0H3C4T0	NA	NA	Pseudouridine synthase (EC 5.4.99.-)	342	FUNCTION: Responsible for synthesis of pseudouridine from uracil. {ECO:0000256|RuleBase:RU362028}.	enzyme-directed rRNA pseudouridine synthesis [GO:0000455]	RNA binding [GO:0003723]; rRNA pseudouridine synthase activity [GO:0120159]	NA
CCNA_00485	41	N-recovery	0.211063	0.103516	0.0266267	Yes	A0A0H3C4T0	NA	NA	Pseudouridine synthase (EC 5.4.99.-)	342	FUNCTION: Responsible for synthesis of pseudouridine from uracil. {ECO:0000256|RuleBase:RU362028}.	enzyme-directed rRNA pseudouridine synthesis [GO:0000455]	RNA binding [GO:0003723]; rRNA pseudouridine synthase activity [GO:0120159]	NA
CCNA_00485	24	P-starvation	-0.0697498	0.33794	0.707486	No	A0A0H3C4T0	NA	NA	Pseudouridine synthase (EC 5.4.99.-)	342	FUNCTION: Responsible for synthesis of pseudouridine from uracil. {ECO:0000256|RuleBase:RU362028}.	enzyme-directed rRNA pseudouridine synthesis [GO:0000455]	RNA binding [GO:0003723]; rRNA pseudouridine synthase activity [GO:0120159]	NA
CCNA_00485	41	P-recovery	0.0555578	0.0269679	0.0259111	Yes	A0A0H3C4T0	NA	NA	Pseudouridine synthase (EC 5.4.99.-)	342	FUNCTION: Responsible for synthesis of pseudouridine from uracil. {ECO:0000256|RuleBase:RU362028}.	enzyme-directed rRNA pseudouridine synthesis [GO:0000455]	RNA binding [GO:0003723]; rRNA pseudouridine synthase activity [GO:0120159]	NA
CCNA_00486	24	C-starvation	0.0965571	0.131339	0.237824	No	A0A0H3C5I6	NA	NA	TonB-dependent receptor	829	NA	NA	NA	cell outer membrane [GO:0009279]
CCNA_00486	41	C-recovery	0.183686	0.110115	0.0445115	Yes	A0A0H3C5I6	NA	NA	TonB-dependent receptor	829	NA	NA	NA	cell outer membrane [GO:0009279]
CCNA_00486	16	M2G	0.107447	0.0912088	0.0997554	No	A0A0H3C5I6	NA	NA	TonB-dependent receptor	829	NA	NA	NA	cell outer membrane [GO:0009279]
CCNA_00486	24	N-starvation	0.180341	0.113215	0.0498713	Yes	A0A0H3C5I6	NA	NA	TonB-dependent receptor	829	NA	NA	NA	cell outer membrane [GO:0009279]
CCNA_00486	41	N-recovery	0.214586	0.0395493	0.00167444	Yes	A0A0H3C5I6	NA	NA	TonB-dependent receptor	829	NA	NA	NA	cell outer membrane [GO:0009279]
CCNA_00486	24	P-starvation	-0.017414	0.143746	0.824176	No	A0A0H3C5I6	NA	NA	TonB-dependent receptor	829	NA	NA	NA	cell outer membrane [GO:0009279]
CCNA_00486	41	P-recovery	0.0588438	0.125073	0.416146	No	A0A0H3C5I6	NA	NA	TonB-dependent receptor	829	NA	NA	NA	cell outer membrane [GO:0009279]
CCNA_00487	24	C-starvation	0.126192	0.137834	0.164494	No	A0A0H3C5Z5	NA	NA	Alkaline phosphatase (EC 3.1.3.1)	564	NA	NA	alkaline phosphatase activity [GO:0004035]	NA
CCNA_00487	41	C-recovery	0.406398	0.157797	0.0141849	Yes	A0A0H3C5Z5	NA	NA	Alkaline phosphatase (EC 3.1.3.1)	564	NA	NA	alkaline phosphatase activity [GO:0004035]	NA
CCNA_00487	16	M2G	0.421542	0.235089	0.037122	Yes	A0A0H3C5Z5	NA	NA	Alkaline phosphatase (EC 3.1.3.1)	564	NA	NA	alkaline phosphatase activity [GO:0004035]	NA
CCNA_00487	24	N-starvation	0.301392	0.0164862	4.49965e-05	Yes	A0A0H3C5Z5	NA	NA	Alkaline phosphatase (EC 3.1.3.1)	564	NA	NA	alkaline phosphatase activity [GO:0004035]	NA
CCNA_00487	41	N-recovery	0.282033	0.119469	0.0179974	Yes	A0A0H3C5Z5	NA	NA	Alkaline phosphatase (EC 3.1.3.1)	564	NA	NA	alkaline phosphatase activity [GO:0004035]	NA
CCNA_00487	24	P-starvation	0.0761625	0.118829	0.28997	No	A0A0H3C5Z5	NA	NA	Alkaline phosphatase (EC 3.1.3.1)	564	NA	NA	alkaline phosphatase activity [GO:0004035]	NA
CCNA_00487	41	P-recovery	0.269338	0.127837	0.0244196	Yes	A0A0H3C5Z5	NA	NA	Alkaline phosphatase (EC 3.1.3.1)	564	NA	NA	alkaline phosphatase activity [GO:0004035]	NA
CCNA_00490	24	C-starvation	0.0194977	0.20531	0.861486	No	A0A0H3C3V2	NA	NA	Conserved hypothetical membrane protein	294	NA	NA	NA	membrane [GO:0016020]
CCNA_00490	41	C-recovery	0.302035	0.100269	0.00916697	Yes	A0A0H3C3V2	NA	NA	Conserved hypothetical membrane protein	294	NA	NA	NA	membrane [GO:0016020]
CCNA_00490	16	M2G	0.211785	0.18365	0.104374	No	A0A0H3C3V2	NA	NA	Conserved hypothetical membrane protein	294	NA	NA	NA	membrane [GO:0016020]
CCNA_00490	24	N-starvation	0.29286	0.146074	0.0278307	Yes	A0A0H3C3V2	NA	NA	Conserved hypothetical membrane protein	294	NA	NA	NA	membrane [GO:0016020]
CCNA_00490	41	N-recovery	0.255781	0.0789877	0.007471	Yes	A0A0H3C3V2	NA	NA	Conserved hypothetical membrane protein	294	NA	NA	NA	membrane [GO:0016020]
CCNA_00490	24	P-starvation	0.282871	0.172382	0.0463589	Yes	A0A0H3C3V2	NA	NA	Conserved hypothetical membrane protein	294	NA	NA	NA	membrane [GO:0016020]
CCNA_00490	41	P-recovery	0.201148	0.195192	0.131367	No	A0A0H3C3V2	NA	NA	Conserved hypothetical membrane protein	294	NA	NA	NA	membrane [GO:0016020]
CCNA_00493	24	C-starvation	-0.468605	0.339978	0.0703475	No	A0A0H3C5J0	NA	NA	Putative polyketide cyclase-dehydrase/lipid transport protein	153	NA	NA	NA	NA
CCNA_00493	41	C-recovery	-0.813156	0.37846	0.0231808	Yes	A0A0H3C5J0	NA	NA	Putative polyketide cyclase-dehydrase/lipid transport protein	153	NA	NA	NA	NA
CCNA_00493	16	M2G	-0.537384	0.404061	0.076344	No	A0A0H3C5J0	NA	NA	Putative polyketide cyclase-dehydrase/lipid transport protein	153	NA	NA	NA	NA
CCNA_00493	24	N-starvation	-0.514202	0.173748	0.00963431	Yes	A0A0H3C5J0	NA	NA	Putative polyketide cyclase-dehydrase/lipid transport protein	153	NA	NA	NA	NA
CCNA_00493	41	N-recovery	-0.491418	0.141609	0.00613424	Yes	A0A0H3C5J0	NA	NA	Putative polyketide cyclase-dehydrase/lipid transport protein	153	NA	NA	NA	NA
CCNA_00493	24	P-starvation	-0.742888	0.218035	0.00646402	Yes	A0A0H3C5J0	NA	NA	Putative polyketide cyclase-dehydrase/lipid transport protein	153	NA	NA	NA	NA
CCNA_00493	41	P-recovery	-0.469096	0.253397	0.0342197	Yes	A0A0H3C5J0	NA	NA	Putative polyketide cyclase-dehydrase/lipid transport protein	153	NA	NA	NA	NA
CCNA_00497	24	C-starvation	-0.818309	0.263088	0.00837409	Yes	A0A0H3C6Z5	NA	NA	Putative rhamnosyl transferase	308	NA	NA	transferase activity [GO:0016740]	membrane [GO:0016020]
CCNA_00497	41	C-recovery	-0.997072	0.258866	0.00454662	Yes	A0A0H3C6Z5	NA	NA	Putative rhamnosyl transferase	308	NA	NA	transferase activity [GO:0016740]	membrane [GO:0016020]
CCNA_00497	16	M2G	-1.38075	0.329992	0.00357813	Yes	A0A0H3C6Z5	NA	NA	Putative rhamnosyl transferase	308	NA	NA	transferase activity [GO:0016740]	membrane [GO:0016020]
CCNA_00497	24	N-starvation	-0.358005	0.21145	0.0428948	Yes	A0A0H3C6Z5	NA	NA	Putative rhamnosyl transferase	308	NA	NA	transferase activity [GO:0016740]	membrane [GO:0016020]
CCNA_00497	41	N-recovery	-1.51363	0.405548	0.00497825	Yes	A0A0H3C6Z5	NA	NA	Putative rhamnosyl transferase	308	NA	NA	transferase activity [GO:0016740]	membrane [GO:0016020]
CCNA_00497	24	P-starvation	-0.344134	0.351546	0.145159	No	A0A0H3C6Z5	NA	NA	Putative rhamnosyl transferase	308	NA	NA	transferase activity [GO:0016740]	membrane [GO:0016020]
CCNA_00497	41	P-recovery	-0.601939	0.297347	0.0271334	Yes	A0A0H3C6Z5	NA	NA	Putative rhamnosyl transferase	308	NA	NA	transferase activity [GO:0016740]	membrane [GO:0016020]
CCNA_00501	24	C-starvation	-0.086257	0.254479	0.546432	No	A0A0H3C602	NA	NA	Glucosyltransferase (EC 2.4.-.-)	559	NA	NA	glycosyltransferase activity [GO:0016757]	plasma membrane [GO:0005886]
CCNA_00501	41	C-recovery	-0.6823	0.449167	0.0559527	No	A0A0H3C602	NA	NA	Glucosyltransferase (EC 2.4.-.-)	559	NA	NA	glycosyltransferase activity [GO:0016757]	plasma membrane [GO:0005886]
CCNA_00501	16	M2G	-0.436787	0.324114	0.0740825	No	A0A0H3C602	NA	NA	Glucosyltransferase (EC 2.4.-.-)	559	NA	NA	glycosyltransferase activity [GO:0016757]	plasma membrane [GO:0005886]
CCNA_00501	24	N-starvation	-0.340803	0.519373	0.280775	No	A0A0H3C602	NA	NA	Glucosyltransferase (EC 2.4.-.-)	559	NA	NA	glycosyltransferase activity [GO:0016757]	plasma membrane [GO:0005886]
CCNA_00501	41	N-recovery	-0.863633	0.684772	0.0859957	No	A0A0H3C602	NA	NA	Glucosyltransferase (EC 2.4.-.-)	559	NA	NA	glycosyltransferase activity [GO:0016757]	plasma membrane [GO:0005886]
CCNA_00501	24	P-starvation	-0.0917844	0.379056	0.661342	No	A0A0H3C602	NA	NA	Glucosyltransferase (EC 2.4.-.-)	559	NA	NA	glycosyltransferase activity [GO:0016757]	plasma membrane [GO:0005886]
CCNA_00501	41	P-recovery	-0.596194	0.348179	0.0417012	Yes	A0A0H3C602	NA	NA	Glucosyltransferase (EC 2.4.-.-)	559	NA	NA	glycosyltransferase activity [GO:0016757]	plasma membrane [GO:0005886]
CCNA_00502	24	C-starvation	0.179931	0.186972	0.149947	No	A0A0H3C700	NA	NA	Glycosyl transferase family protein	245	NA	NA	transferase activity [GO:0016740]	NA
CCNA_00502	41	C-recovery	-0.697251	0.329018	0.0240452	Yes	A0A0H3C700	NA	NA	Glycosyl transferase family protein	245	NA	NA	transferase activity [GO:0016740]	NA
CCNA_00502	16	M2G	-0.396635	0.272258	0.0618123	No	A0A0H3C700	NA	NA	Glycosyl transferase family protein	245	NA	NA	transferase activity [GO:0016740]	NA
CCNA_00502	24	N-starvation	-0.577013	0.326408	0.0384864	Yes	A0A0H3C700	NA	NA	Glycosyl transferase family protein	245	NA	NA	transferase activity [GO:0016740]	NA
CCNA_00502	41	N-recovery	-0.890595	1.24905	0.249108	No	A0A0H3C700	NA	NA	Glycosyl transferase family protein	245	NA	NA	transferase activity [GO:0016740]	NA
CCNA_00502	24	P-starvation	0.038159	0.332067	0.833005	No	A0A0H3C700	NA	NA	Glycosyl transferase family protein	245	NA	NA	transferase activity [GO:0016740]	NA
CCNA_00502	41	P-recovery	-0.387877	0.449266	0.182674	No	A0A0H3C700	NA	NA	Glycosyl transferase family protein	245	NA	NA	transferase activity [GO:0016740]	NA
CCNA_00504	24	C-starvation	0.214903	0.267886	0.206959	No	A0A0H3C4U6	trmL	NA	tRNA (cytidine(34)-2'-O)-methyltransferase (EC 2.1.1.207) (tRNA (cytidine/uridine-2'-O-)-methyltransferase TrmL)	154	FUNCTION: Methylates the ribose at the nucleotide 34 wobble position in the two leucyl isoacceptors tRNA(Leu)(CmAA) and tRNA(Leu)(cmnm5UmAA). Catalyzes the methyl transfer from S-adenosyl-L-methionine to the 2'-OH of the wobble nucleotide. {ECO:0000256|HAMAP-Rule:MF_01885}.	NA	RNA binding [GO:0003723]; S-adenosylmethionine-dependent methyltransferase activity [GO:0008757]; tRNA methyltransferase activity [GO:0008175]	cytoplasm [GO:0005737]
CCNA_00504	41	C-recovery	-0.118116	0.725434	0.766086	No	A0A0H3C4U6	trmL	NA	tRNA (cytidine(34)-2'-O)-methyltransferase (EC 2.1.1.207) (tRNA (cytidine/uridine-2'-O-)-methyltransferase TrmL)	154	FUNCTION: Methylates the ribose at the nucleotide 34 wobble position in the two leucyl isoacceptors tRNA(Leu)(CmAA) and tRNA(Leu)(cmnm5UmAA). Catalyzes the methyl transfer from S-adenosyl-L-methionine to the 2'-OH of the wobble nucleotide. {ECO:0000256|HAMAP-Rule:MF_01885}.	NA	RNA binding [GO:0003723]; S-adenosylmethionine-dependent methyltransferase activity [GO:0008757]; tRNA methyltransferase activity [GO:0008175]	cytoplasm [GO:0005737]
CCNA_00504	16	M2G	0.328133	0.436688	0.229906	No	A0A0H3C4U6	trmL	NA	tRNA (cytidine(34)-2'-O)-methyltransferase (EC 2.1.1.207) (tRNA (cytidine/uridine-2'-O-)-methyltransferase TrmL)	154	FUNCTION: Methylates the ribose at the nucleotide 34 wobble position in the two leucyl isoacceptors tRNA(Leu)(CmAA) and tRNA(Leu)(cmnm5UmAA). Catalyzes the methyl transfer from S-adenosyl-L-methionine to the 2'-OH of the wobble nucleotide. {ECO:0000256|HAMAP-Rule:MF_01885}.	NA	RNA binding [GO:0003723]; S-adenosylmethionine-dependent methyltransferase activity [GO:0008757]; tRNA methyltransferase activity [GO:0008175]	cytoplasm [GO:0005737]
CCNA_00504	24	N-starvation	0.499662	0.422825	0.0990902	No	A0A0H3C4U6	trmL	NA	tRNA (cytidine(34)-2'-O)-methyltransferase (EC 2.1.1.207) (tRNA (cytidine/uridine-2'-O-)-methyltransferase TrmL)	154	FUNCTION: Methylates the ribose at the nucleotide 34 wobble position in the two leucyl isoacceptors tRNA(Leu)(CmAA) and tRNA(Leu)(cmnm5UmAA). Catalyzes the methyl transfer from S-adenosyl-L-methionine to the 2'-OH of the wobble nucleotide. {ECO:0000256|HAMAP-Rule:MF_01885}.	NA	RNA binding [GO:0003723]; S-adenosylmethionine-dependent methyltransferase activity [GO:0008757]; tRNA methyltransferase activity [GO:0008175]	cytoplasm [GO:0005737]
CCNA_00504	41	N-recovery	0.188632	0.472366	0.482864	No	A0A0H3C4U6	trmL	NA	tRNA (cytidine(34)-2'-O)-methyltransferase (EC 2.1.1.207) (tRNA (cytidine/uridine-2'-O-)-methyltransferase TrmL)	154	FUNCTION: Methylates the ribose at the nucleotide 34 wobble position in the two leucyl isoacceptors tRNA(Leu)(CmAA) and tRNA(Leu)(cmnm5UmAA). Catalyzes the methyl transfer from S-adenosyl-L-methionine to the 2'-OH of the wobble nucleotide. {ECO:0000256|HAMAP-Rule:MF_01885}.	NA	RNA binding [GO:0003723]; S-adenosylmethionine-dependent methyltransferase activity [GO:0008757]; tRNA methyltransferase activity [GO:0008175]	cytoplasm [GO:0005737]
CCNA_00504	24	P-starvation	-0.0221837	0.16267	0.802747	No	A0A0H3C4U6	trmL	NA	tRNA (cytidine(34)-2'-O)-methyltransferase (EC 2.1.1.207) (tRNA (cytidine/uridine-2'-O-)-methyltransferase TrmL)	154	FUNCTION: Methylates the ribose at the nucleotide 34 wobble position in the two leucyl isoacceptors tRNA(Leu)(CmAA) and tRNA(Leu)(cmnm5UmAA). Catalyzes the methyl transfer from S-adenosyl-L-methionine to the 2'-OH of the wobble nucleotide. {ECO:0000256|HAMAP-Rule:MF_01885}.	NA	RNA binding [GO:0003723]; S-adenosylmethionine-dependent methyltransferase activity [GO:0008757]; tRNA methyltransferase activity [GO:0008175]	cytoplasm [GO:0005737]
CCNA_00504	41	P-recovery	-0.311229	0.800048	0.493277	No	A0A0H3C4U6	trmL	NA	tRNA (cytidine(34)-2'-O)-methyltransferase (EC 2.1.1.207) (tRNA (cytidine/uridine-2'-O-)-methyltransferase TrmL)	154	FUNCTION: Methylates the ribose at the nucleotide 34 wobble position in the two leucyl isoacceptors tRNA(Leu)(CmAA) and tRNA(Leu)(cmnm5UmAA). Catalyzes the methyl transfer from S-adenosyl-L-methionine to the 2'-OH of the wobble nucleotide. {ECO:0000256|HAMAP-Rule:MF_01885}.	NA	RNA binding [GO:0003723]; S-adenosylmethionine-dependent methyltransferase activity [GO:0008757]; tRNA methyltransferase activity [GO:0008175]	cytoplasm [GO:0005737]
CCNA_00505	24	C-starvation	-0.0892521	0.483659	0.736585	No	A0A0H3C5K1	NA	NA	Ubiquinol-cytochrome c reductase iron-sulfur subunit (EC 7.1.1.8)	183	FUNCTION: Component of the ubiquinol-cytochrome c reductase complex (complex III or cytochrome b-c1 complex), which is a respiratory chain that generates an electrochemical potential coupled to ATP synthesis. {ECO:0000256|ARBA:ARBA00002444}.	NA	2 iron, 2 sulfur cluster binding [GO:0051537]; metal ion binding [GO:0046872]; ubiquinol-cytochrome-c reductase activity [GO:0008121]	intracellular organelle [GO:0043229]; plasma membrane [GO:0005886]
CCNA_00505	41	C-recovery	0.157103	0.183948	0.186148	No	A0A0H3C5K1	NA	NA	Ubiquinol-cytochrome c reductase iron-sulfur subunit (EC 7.1.1.8)	183	FUNCTION: Component of the ubiquinol-cytochrome c reductase complex (complex III or cytochrome b-c1 complex), which is a respiratory chain that generates an electrochemical potential coupled to ATP synthesis. {ECO:0000256|ARBA:ARBA00002444}.	NA	2 iron, 2 sulfur cluster binding [GO:0051537]; metal ion binding [GO:0046872]; ubiquinol-cytochrome-c reductase activity [GO:0008121]	intracellular organelle [GO:0043229]; plasma membrane [GO:0005886]
CCNA_00505	16	M2G	-0.0184967	0.256844	0.894608	No	A0A0H3C5K1	NA	NA	Ubiquinol-cytochrome c reductase iron-sulfur subunit (EC 7.1.1.8)	183	FUNCTION: Component of the ubiquinol-cytochrome c reductase complex (complex III or cytochrome b-c1 complex), which is a respiratory chain that generates an electrochemical potential coupled to ATP synthesis. {ECO:0000256|ARBA:ARBA00002444}.	NA	2 iron, 2 sulfur cluster binding [GO:0051537]; metal ion binding [GO:0046872]; ubiquinol-cytochrome-c reductase activity [GO:0008121]	intracellular organelle [GO:0043229]; plasma membrane [GO:0005886]
CCNA_00505	24	N-starvation	0.165925	0.135188	0.0912943	No	A0A0H3C5K1	NA	NA	Ubiquinol-cytochrome c reductase iron-sulfur subunit (EC 7.1.1.8)	183	FUNCTION: Component of the ubiquinol-cytochrome c reductase complex (complex III or cytochrome b-c1 complex), which is a respiratory chain that generates an electrochemical potential coupled to ATP synthesis. {ECO:0000256|ARBA:ARBA00002444}.	NA	2 iron, 2 sulfur cluster binding [GO:0051537]; metal ion binding [GO:0046872]; ubiquinol-cytochrome-c reductase activity [GO:0008121]	intracellular organelle [GO:0043229]; plasma membrane [GO:0005886]
CCNA_00505	41	N-recovery	0.147763	0.520472	0.609885	No	A0A0H3C5K1	NA	NA	Ubiquinol-cytochrome c reductase iron-sulfur subunit (EC 7.1.1.8)	183	FUNCTION: Component of the ubiquinol-cytochrome c reductase complex (complex III or cytochrome b-c1 complex), which is a respiratory chain that generates an electrochemical potential coupled to ATP synthesis. {ECO:0000256|ARBA:ARBA00002444}.	NA	2 iron, 2 sulfur cluster binding [GO:0051537]; metal ion binding [GO:0046872]; ubiquinol-cytochrome-c reductase activity [GO:0008121]	intracellular organelle [GO:0043229]; plasma membrane [GO:0005886]
CCNA_00505	24	P-starvation	-0.0651497	0.457915	0.794501	No	A0A0H3C5K1	NA	NA	Ubiquinol-cytochrome c reductase iron-sulfur subunit (EC 7.1.1.8)	183	FUNCTION: Component of the ubiquinol-cytochrome c reductase complex (complex III or cytochrome b-c1 complex), which is a respiratory chain that generates an electrochemical potential coupled to ATP synthesis. {ECO:0000256|ARBA:ARBA00002444}.	NA	2 iron, 2 sulfur cluster binding [GO:0051537]; metal ion binding [GO:0046872]; ubiquinol-cytochrome-c reductase activity [GO:0008121]	intracellular organelle [GO:0043229]; plasma membrane [GO:0005886]
CCNA_00505	41	P-recovery	0.00818626	0.349089	0.96554	No	A0A0H3C5K1	NA	NA	Ubiquinol-cytochrome c reductase iron-sulfur subunit (EC 7.1.1.8)	183	FUNCTION: Component of the ubiquinol-cytochrome c reductase complex (complex III or cytochrome b-c1 complex), which is a respiratory chain that generates an electrochemical potential coupled to ATP synthesis. {ECO:0000256|ARBA:ARBA00002444}.	NA	2 iron, 2 sulfur cluster binding [GO:0051537]; metal ion binding [GO:0046872]; ubiquinol-cytochrome-c reductase activity [GO:0008121]	intracellular organelle [GO:0043229]; plasma membrane [GO:0005886]
CCNA_00509	24	C-starvation	0.12351	0.183397	0.270718	No	A0A0H3C4V1	NA	NA	Phosphoglycerate mutase family	177	NA	NA	NA	NA
CCNA_00509	41	C-recovery	0.293739	0.241487	0.0931006	No	A0A0H3C4V1	NA	NA	Phosphoglycerate mutase family	177	NA	NA	NA	NA
CCNA_00509	16	M2G	0.0294252	0.593809	0.927305	No	A0A0H3C4V1	NA	NA	Phosphoglycerate mutase family	177	NA	NA	NA	NA
CCNA_00509	24	N-starvation	0.0448378	0.183768	0.659003	No	A0A0H3C4V1	NA	NA	Phosphoglycerate mutase family	177	NA	NA	NA	NA
CCNA_00509	41	N-recovery	-0.343661	0.525561	0.282136	No	A0A0H3C4V1	NA	NA	Phosphoglycerate mutase family	177	NA	NA	NA	NA
CCNA_00509	24	P-starvation	-0.418132	0.833207	0.389488	No	A0A0H3C4V1	NA	NA	Phosphoglycerate mutase family	177	NA	NA	NA	NA
CCNA_00509	41	P-recovery	0.0413896	0.327718	0.816901	No	A0A0H3C4V1	NA	NA	Phosphoglycerate mutase family	177	NA	NA	NA	NA
CCNA_00510	24	C-starvation	-0.0207464	0.0277828	0.232156	No	A0A0H3C5K6	NA	NA	Carboxymethylenebutenolidase (EC 3.1.1.45)	225	NA	NA	carboxymethylenebutenolidase activity [GO:0008806]	NA
CCNA_00510	41	C-recovery	-0.276681	0.0943781	0.00989343	Yes	A0A0H3C5K6	NA	NA	Carboxymethylenebutenolidase (EC 3.1.1.45)	225	NA	NA	carboxymethylenebutenolidase activity [GO:0008806]	NA
CCNA_00510	16	M2G	0.0170353	0.284756	0.912324	No	A0A0H3C5K6	NA	NA	Carboxymethylenebutenolidase (EC 3.1.1.45)	225	NA	NA	carboxymethylenebutenolidase activity [GO:0008806]	NA
CCNA_00510	24	N-starvation	-0.02763	0.271575	0.85178	No	A0A0H3C5K6	NA	NA	Carboxymethylenebutenolidase (EC 3.1.1.45)	225	NA	NA	carboxymethylenebutenolidase activity [GO:0008806]	NA
CCNA_00510	41	N-recovery	-0.116096	0.134738	0.183308	No	A0A0H3C5K6	NA	NA	Carboxymethylenebutenolidase (EC 3.1.1.45)	225	NA	NA	carboxymethylenebutenolidase activity [GO:0008806]	NA
CCNA_00510	24	P-starvation	-0.381936	0.242383	0.0512054	No	A0A0H3C5K6	NA	NA	Carboxymethylenebutenolidase (EC 3.1.1.45)	225	NA	NA	carboxymethylenebutenolidase activity [GO:0008806]	NA
CCNA_00510	41	P-recovery	0.150223	0.127538	0.0997843	No	A0A0H3C5K6	NA	NA	Carboxymethylenebutenolidase (EC 3.1.1.45)	225	NA	NA	carboxymethylenebutenolidase activity [GO:0008806]	NA
CCNA_00511	24	C-starvation	-0.273072	0.28142	0.147615	No	A0A0H3C611	NA	NA	Carboxymethylenebutenolidase (EC 3.1.1.45)	226	NA	NA	carboxymethylenebutenolidase activity [GO:0008806]	NA
CCNA_00511	41	C-recovery	0.0996292	0.234552	0.458006	No	A0A0H3C611	NA	NA	Carboxymethylenebutenolidase (EC 3.1.1.45)	226	NA	NA	carboxymethylenebutenolidase activity [GO:0008806]	NA
CCNA_00511	16	M2G	0.0143994	0.607672	0.965179	No	A0A0H3C611	NA	NA	Carboxymethylenebutenolidase (EC 3.1.1.45)	226	NA	NA	carboxymethylenebutenolidase activity [GO:0008806]	NA
CCNA_00511	24	N-starvation	0.0432746	0.308244	0.797129	No	A0A0H3C611	NA	NA	Carboxymethylenebutenolidase (EC 3.1.1.45)	226	NA	NA	carboxymethylenebutenolidase activity [GO:0008806]	NA
CCNA_00511	41	N-recovery	0.1046	0.236209	0.441034	No	A0A0H3C611	NA	NA	Carboxymethylenebutenolidase (EC 3.1.1.45)	226	NA	NA	carboxymethylenebutenolidase activity [GO:0008806]	NA
CCNA_00511	24	P-starvation	0.0336948	0.189787	0.746026	No	A0A0H3C611	NA	NA	Carboxymethylenebutenolidase (EC 3.1.1.45)	226	NA	NA	carboxymethylenebutenolidase activity [GO:0008806]	NA
CCNA_00511	41	P-recovery	0.0329927	0.417239	0.884386	No	A0A0H3C611	NA	NA	Carboxymethylenebutenolidase (EC 3.1.1.45)	226	NA	NA	carboxymethylenebutenolidase activity [GO:0008806]	NA
CCNA_00512	24	C-starvation	-1.00207	1.0597	0.154964	No	A0A0H3C709	ychF	NA	Ribosome-binding ATPase YchF	366	FUNCTION: ATPase that binds to both the 70S ribosome and the 50S ribosomal subunit in a nucleotide-independent manner. {ECO:0000256|HAMAP-Rule:MF_00944}.	NA	ATP binding [GO:0005524]; ATP hydrolysis activity [GO:0016887]; GTP binding [GO:0005525]; ribosomal large subunit binding [GO:0043023]; ribosome binding [GO:0043022]	NA
CCNA_00512	41	C-recovery	-2.08885	0.635133	0.00714907	Yes	A0A0H3C709	ychF	NA	Ribosome-binding ATPase YchF	366	FUNCTION: ATPase that binds to both the 70S ribosome and the 50S ribosomal subunit in a nucleotide-independent manner. {ECO:0000256|HAMAP-Rule:MF_00944}.	NA	ATP binding [GO:0005524]; ATP hydrolysis activity [GO:0016887]; GTP binding [GO:0005525]; ribosomal large subunit binding [GO:0043023]; ribosome binding [GO:0043022]	NA
CCNA_00512	16	M2G	-1.51728	0.642265	0.017963	Yes	A0A0H3C709	ychF	NA	Ribosome-binding ATPase YchF	366	FUNCTION: ATPase that binds to both the 70S ribosome and the 50S ribosomal subunit in a nucleotide-independent manner. {ECO:0000256|HAMAP-Rule:MF_00944}.	NA	ATP binding [GO:0005524]; ATP hydrolysis activity [GO:0016887]; GTP binding [GO:0005525]; ribosomal large subunit binding [GO:0043023]; ribosome binding [GO:0043022]	NA
CCNA_00512	24	N-starvation	-0.923843	0.528953	0.0396779	Yes	A0A0H3C709	ychF	NA	Ribosome-binding ATPase YchF	366	FUNCTION: ATPase that binds to both the 70S ribosome and the 50S ribosomal subunit in a nucleotide-independent manner. {ECO:0000256|HAMAP-Rule:MF_00944}.	NA	ATP binding [GO:0005524]; ATP hydrolysis activity [GO:0016887]; GTP binding [GO:0005525]; ribosomal large subunit binding [GO:0043023]; ribosome binding [GO:0043022]	NA
CCNA_00512	41	N-recovery	-1.73384	0.116269	8.27917e-05	Yes	A0A0H3C709	ychF	NA	Ribosome-binding ATPase YchF	366	FUNCTION: ATPase that binds to both the 70S ribosome and the 50S ribosomal subunit in a nucleotide-independent manner. {ECO:0000256|HAMAP-Rule:MF_00944}.	NA	ATP binding [GO:0005524]; ATP hydrolysis activity [GO:0016887]; GTP binding [GO:0005525]; ribosomal large subunit binding [GO:0043023]; ribosome binding [GO:0043022]	NA
CCNA_00512	24	P-starvation	-0.269595	0.494268	0.355101	No	A0A0H3C709	ychF	NA	Ribosome-binding ATPase YchF	366	FUNCTION: ATPase that binds to both the 70S ribosome and the 50S ribosomal subunit in a nucleotide-independent manner. {ECO:0000256|HAMAP-Rule:MF_00944}.	NA	ATP binding [GO:0005524]; ATP hydrolysis activity [GO:0016887]; GTP binding [GO:0005525]; ribosomal large subunit binding [GO:0043023]; ribosome binding [GO:0043022]	NA
CCNA_00512	41	P-recovery	-1.40934	0.557415	0.0149234	Yes	A0A0H3C709	ychF	NA	Ribosome-binding ATPase YchF	366	FUNCTION: ATPase that binds to both the 70S ribosome and the 50S ribosomal subunit in a nucleotide-independent manner. {ECO:0000256|HAMAP-Rule:MF_00944}.	NA	ATP binding [GO:0005524]; ATP hydrolysis activity [GO:0016887]; GTP binding [GO:0005525]; ribosomal large subunit binding [GO:0043023]; ribosome binding [GO:0043022]	NA
CCNA_00515	24	C-starvation	-1.92338	0.733948	0.013521	Yes	A0A0H3C4V6	metE	NA	5-methyltetrahydropteroyltriglutamate--homocysteine methyltransferase (EC 2.1.1.14) (Cobalamin-independent methionine synthase) (Methionine synthase, vitamin-B12 independent isozyme)	777	FUNCTION: Catalyzes the transfer of a methyl group from 5-methyltetrahydrofolate to homocysteine resulting in methionine formation. {ECO:0000256|ARBA:ARBA00002777, ECO:0000256|HAMAP-Rule:MF_00172}.	methionine biosynthetic process [GO:0009086]; methylation [GO:0032259]	5-methyltetrahydropteroyltriglutamate-homocysteine S-methyltransferase activity [GO:0003871]; zinc ion binding [GO:0008270]	NA
CCNA_00515	41	C-recovery	-3.35228	0.36976	0.00036592	Yes	A0A0H3C4V6	metE	NA	5-methyltetrahydropteroyltriglutamate--homocysteine methyltransferase (EC 2.1.1.14) (Cobalamin-independent methionine synthase) (Methionine synthase, vitamin-B12 independent isozyme)	777	FUNCTION: Catalyzes the transfer of a methyl group from 5-methyltetrahydrofolate to homocysteine resulting in methionine formation. {ECO:0000256|ARBA:ARBA00002777, ECO:0000256|HAMAP-Rule:MF_00172}.	methionine biosynthetic process [GO:0009086]; methylation [GO:0032259]	5-methyltetrahydropteroyltriglutamate-homocysteine S-methyltransferase activity [GO:0003871]; zinc ion binding [GO:0008270]	NA
CCNA_00515	16	M2G	-3.45018	0.33959	0.000260584	Yes	A0A0H3C4V6	metE	NA	5-methyltetrahydropteroyltriglutamate--homocysteine methyltransferase (EC 2.1.1.14) (Cobalamin-independent methionine synthase) (Methionine synthase, vitamin-B12 independent isozyme)	777	FUNCTION: Catalyzes the transfer of a methyl group from 5-methyltetrahydrofolate to homocysteine resulting in methionine formation. {ECO:0000256|ARBA:ARBA00002777, ECO:0000256|HAMAP-Rule:MF_00172}.	methionine biosynthetic process [GO:0009086]; methylation [GO:0032259]	5-methyltetrahydropteroyltriglutamate-homocysteine S-methyltransferase activity [GO:0003871]; zinc ion binding [GO:0008270]	NA
CCNA_00515	24	N-starvation	-1.72468	0.106437	6.45721e-05	Yes	A0A0H3C4V6	metE	NA	5-methyltetrahydropteroyltriglutamate--homocysteine methyltransferase (EC 2.1.1.14) (Cobalamin-independent methionine synthase) (Methionine synthase, vitamin-B12 independent isozyme)	777	FUNCTION: Catalyzes the transfer of a methyl group from 5-methyltetrahydrofolate to homocysteine resulting in methionine formation. {ECO:0000256|ARBA:ARBA00002777, ECO:0000256|HAMAP-Rule:MF_00172}.	methionine biosynthetic process [GO:0009086]; methylation [GO:0032259]	5-methyltetrahydropteroyltriglutamate-homocysteine S-methyltransferase activity [GO:0003871]; zinc ion binding [GO:0008270]	NA
CCNA_00515	41	N-recovery	-3.61767	0.245118	8.53935e-05	Yes	A0A0H3C4V6	metE	NA	5-methyltetrahydropteroyltriglutamate--homocysteine methyltransferase (EC 2.1.1.14) (Cobalamin-independent methionine synthase) (Methionine synthase, vitamin-B12 independent isozyme)	777	FUNCTION: Catalyzes the transfer of a methyl group from 5-methyltetrahydrofolate to homocysteine resulting in methionine formation. {ECO:0000256|ARBA:ARBA00002777, ECO:0000256|HAMAP-Rule:MF_00172}.	methionine biosynthetic process [GO:0009086]; methylation [GO:0032259]	5-methyltetrahydropteroyltriglutamate-homocysteine S-methyltransferase activity [GO:0003871]; zinc ion binding [GO:0008270]	NA
CCNA_00515	24	P-starvation	0.687663	0.0756352	0.000362842	Yes	A0A0H3C4V6	metE	NA	5-methyltetrahydropteroyltriglutamate--homocysteine methyltransferase (EC 2.1.1.14) (Cobalamin-independent methionine synthase) (Methionine synthase, vitamin-B12 independent isozyme)	777	FUNCTION: Catalyzes the transfer of a methyl group from 5-methyltetrahydrofolate to homocysteine resulting in methionine formation. {ECO:0000256|ARBA:ARBA00002777, ECO:0000256|HAMAP-Rule:MF_00172}.	methionine biosynthetic process [GO:0009086]; methylation [GO:0032259]	5-methyltetrahydropteroyltriglutamate-homocysteine S-methyltransferase activity [GO:0003871]; zinc ion binding [GO:0008270]	NA
CCNA_00515	41	P-recovery	-3.64145	0.254263	9.3434e-05	Yes	A0A0H3C4V6	metE	NA	5-methyltetrahydropteroyltriglutamate--homocysteine methyltransferase (EC 2.1.1.14) (Cobalamin-independent methionine synthase) (Methionine synthase, vitamin-B12 independent isozyme)	777	FUNCTION: Catalyzes the transfer of a methyl group from 5-methyltetrahydrofolate to homocysteine resulting in methionine formation. {ECO:0000256|ARBA:ARBA00002777, ECO:0000256|HAMAP-Rule:MF_00172}.	methionine biosynthetic process [GO:0009086]; methylation [GO:0032259]	5-methyltetrahydropteroyltriglutamate-homocysteine S-methyltransferase activity [GO:0003871]; zinc ion binding [GO:0008270]	NA
CCNA_00518	24	C-starvation	0.119525	0.369675	0.563923	No	B8GZU9	rplY	ctc	50S ribosomal protein L25 (General stress protein CTC)	197	FUNCTION: This is one of the proteins that binds to the 5S RNA in the ribosome where it forms part of the central protuberance. {ECO:0000255|HAMAP-Rule:MF_01334}.	translation [GO:0006412]	5S rRNA binding [GO:0008097]; structural constituent of ribosome [GO:0003735]	ribonucleoprotein complex [GO:1990904]; ribosome [GO:0005840]
CCNA_00518	41	C-recovery	-0.177351	0.367674	0.40585	No	B8GZU9	rplY	ctc	50S ribosomal protein L25 (General stress protein CTC)	197	FUNCTION: This is one of the proteins that binds to the 5S RNA in the ribosome where it forms part of the central protuberance. {ECO:0000255|HAMAP-Rule:MF_01334}.	translation [GO:0006412]	5S rRNA binding [GO:0008097]; structural constituent of ribosome [GO:0003735]	ribonucleoprotein complex [GO:1990904]; ribosome [GO:0005840]
CCNA_00518	16	M2G	0.0698338	0.494647	0.796029	No	B8GZU9	rplY	ctc	50S ribosomal protein L25 (General stress protein CTC)	197	FUNCTION: This is one of the proteins that binds to the 5S RNA in the ribosome where it forms part of the central protuberance. {ECO:0000255|HAMAP-Rule:MF_01334}.	translation [GO:0006412]	5S rRNA binding [GO:0008097]; structural constituent of ribosome [GO:0003735]	ribonucleoprotein complex [GO:1990904]; ribosome [GO:0005840]
CCNA_00518	24	N-starvation	0.194167	0.510042	0.501813	No	B8GZU9	rplY	ctc	50S ribosomal protein L25 (General stress protein CTC)	197	FUNCTION: This is one of the proteins that binds to the 5S RNA in the ribosome where it forms part of the central protuberance. {ECO:0000255|HAMAP-Rule:MF_01334}.	translation [GO:0006412]	5S rRNA binding [GO:0008097]; structural constituent of ribosome [GO:0003735]	ribonucleoprotein complex [GO:1990904]; ribosome [GO:0005840]
CCNA_00518	41	N-recovery	-0.459956	0.285398	0.0484638	Yes	B8GZU9	rplY	ctc	50S ribosomal protein L25 (General stress protein CTC)	197	FUNCTION: This is one of the proteins that binds to the 5S RNA in the ribosome where it forms part of the central protuberance. {ECO:0000255|HAMAP-Rule:MF_01334}.	translation [GO:0006412]	5S rRNA binding [GO:0008097]; structural constituent of ribosome [GO:0003735]	ribonucleoprotein complex [GO:1990904]; ribosome [GO:0005840]
CCNA_00518	24	P-starvation	0.114611	0.404418	0.610488	No	B8GZU9	rplY	ctc	50S ribosomal protein L25 (General stress protein CTC)	197	FUNCTION: This is one of the proteins that binds to the 5S RNA in the ribosome where it forms part of the central protuberance. {ECO:0000255|HAMAP-Rule:MF_01334}.	translation [GO:0006412]	5S rRNA binding [GO:0008097]; structural constituent of ribosome [GO:0003735]	ribonucleoprotein complex [GO:1990904]; ribosome [GO:0005840]
CCNA_00518	41	P-recovery	-0.0901594	0.119421	0.228211	No	B8GZU9	rplY	ctc	50S ribosomal protein L25 (General stress protein CTC)	197	FUNCTION: This is one of the proteins that binds to the 5S RNA in the ribosome where it forms part of the central protuberance. {ECO:0000255|HAMAP-Rule:MF_01334}.	translation [GO:0006412]	5S rRNA binding [GO:0008097]; structural constituent of ribosome [GO:0003735]	ribonucleoprotein complex [GO:1990904]; ribosome [GO:0005840]
CCNA_00519	24	C-starvation	0.20429	0.639184	0.568142	No	A0A0H3C615	NA	NA	Lipoprotein	358	NA	NA	NA	NA
CCNA_00519	41	C-recovery	0.47179	0.309944	0.0556755	No	A0A0H3C615	NA	NA	Lipoprotein	358	NA	NA	NA	NA
CCNA_00519	16	M2G	0.359179	0.300681	0.0968193	No	A0A0H3C615	NA	NA	Lipoprotein	358	NA	NA	NA	NA
CCNA_00519	24	N-starvation	0.300152	0.234795	0.0834526	No	A0A0H3C615	NA	NA	Lipoprotein	358	NA	NA	NA	NA
CCNA_00519	41	N-recovery	0.468452	0.36399	0.0822083	No	A0A0H3C615	NA	NA	Lipoprotein	358	NA	NA	NA	NA
CCNA_00519	24	P-starvation	-0.343456	0.824901	0.466095	No	A0A0H3C615	NA	NA	Lipoprotein	358	NA	NA	NA	NA
CCNA_00519	41	P-recovery	0.278374	0.236398	0.09984	No	A0A0H3C615	NA	NA	Lipoprotein	358	NA	NA	NA	NA
CCNA_00523	24	C-starvation	-0.171757	0.366236	0.41746	No	A0A0H3C4W1	NA	NA	Purine nucleoside phosphorylase	261	NA	NA	adenosine deaminase activity [GO:0004000]; metal ion binding [GO:0046872]; oxidoreductase activity [GO:0016491]; S-methyl-5-thioadenosine phosphorylase activity [GO:0017061]	NA
CCNA_00523	41	C-recovery	-0.0487095	0.130906	0.510752	No	A0A0H3C4W1	NA	NA	Purine nucleoside phosphorylase	261	NA	NA	adenosine deaminase activity [GO:0004000]; metal ion binding [GO:0046872]; oxidoreductase activity [GO:0016491]; S-methyl-5-thioadenosine phosphorylase activity [GO:0017061]	NA
CCNA_00523	16	M2G	-0.00812498	0.1828	0.934768	No	A0A0H3C4W1	NA	NA	Purine nucleoside phosphorylase	261	NA	NA	adenosine deaminase activity [GO:0004000]; metal ion binding [GO:0046872]; oxidoreductase activity [GO:0016491]; S-methyl-5-thioadenosine phosphorylase activity [GO:0017061]	NA
CCNA_00523	24	N-starvation	-0.110396	0.236956	0.420181	No	A0A0H3C4W1	NA	NA	Purine nucleoside phosphorylase	261	NA	NA	adenosine deaminase activity [GO:0004000]; metal ion binding [GO:0046872]; oxidoreductase activity [GO:0016491]; S-methyl-5-thioadenosine phosphorylase activity [GO:0017061]	NA
CCNA_00523	41	N-recovery	-0.144233	0.236798	0.310216	No	A0A0H3C4W1	NA	NA	Purine nucleoside phosphorylase	261	NA	NA	adenosine deaminase activity [GO:0004000]; metal ion binding [GO:0046872]; oxidoreductase activity [GO:0016491]; S-methyl-5-thioadenosine phosphorylase activity [GO:0017061]	NA
CCNA_00523	24	P-starvation	-0.0936181	0.218434	0.454365	No	A0A0H3C4W1	NA	NA	Purine nucleoside phosphorylase	261	NA	NA	adenosine deaminase activity [GO:0004000]; metal ion binding [GO:0046872]; oxidoreductase activity [GO:0016491]; S-methyl-5-thioadenosine phosphorylase activity [GO:0017061]	NA
CCNA_00523	41	P-recovery	0.00889995	0.161483	0.919189	No	A0A0H3C4W1	NA	NA	Purine nucleoside phosphorylase	261	NA	NA	adenosine deaminase activity [GO:0004000]; metal ion binding [GO:0046872]; oxidoreductase activity [GO:0016491]; S-methyl-5-thioadenosine phosphorylase activity [GO:0017061]	NA
CCNA_00528	24	C-starvation	-2.03084	0.566968	0.00560241	Yes	A0A0H3C3Y5	proC	NA	Pyrroline-5-carboxylate reductase (P5C reductase) (P5CR) (EC 1.5.1.2) (PCA reductase)	260	FUNCTION: Catalyzes the reduction of 1-pyrroline-5-carboxylate (PCA) to L-proline. {ECO:0000256|HAMAP-Rule:MF_01925}.	L-proline biosynthetic process [GO:0055129]	pyrroline-5-carboxylate reductase activity [GO:0004735]	cytoplasm [GO:0005737]
CCNA_00528	41	C-recovery	-4.91157	0.443259	0.000201149	Yes	A0A0H3C3Y5	proC	NA	Pyrroline-5-carboxylate reductase (P5C reductase) (P5CR) (EC 1.5.1.2) (PCA reductase)	260	FUNCTION: Catalyzes the reduction of 1-pyrroline-5-carboxylate (PCA) to L-proline. {ECO:0000256|HAMAP-Rule:MF_01925}.	L-proline biosynthetic process [GO:0055129]	pyrroline-5-carboxylate reductase activity [GO:0004735]	cytoplasm [GO:0005737]
CCNA_00528	16	M2G	-4.86633	0.340501	9.40204e-05	Yes	A0A0H3C3Y5	proC	NA	Pyrroline-5-carboxylate reductase (P5C reductase) (P5CR) (EC 1.5.1.2) (PCA reductase)	260	FUNCTION: Catalyzes the reduction of 1-pyrroline-5-carboxylate (PCA) to L-proline. {ECO:0000256|HAMAP-Rule:MF_01925}.	L-proline biosynthetic process [GO:0055129]	pyrroline-5-carboxylate reductase activity [GO:0004735]	cytoplasm [GO:0005737]
CCNA_00528	24	N-starvation	-1.51744	0.643358	0.0180409	Yes	A0A0H3C3Y5	proC	NA	Pyrroline-5-carboxylate reductase (P5C reductase) (P5CR) (EC 1.5.1.2) (PCA reductase)	260	FUNCTION: Catalyzes the reduction of 1-pyrroline-5-carboxylate (PCA) to L-proline. {ECO:0000256|HAMAP-Rule:MF_01925}.	L-proline biosynthetic process [GO:0055129]	pyrroline-5-carboxylate reductase activity [GO:0004735]	cytoplasm [GO:0005737]
CCNA_00528	41	N-recovery	-4.54641	0.732545	0.00112673	Yes	A0A0H3C3Y5	proC	NA	Pyrroline-5-carboxylate reductase (P5C reductase) (P5CR) (EC 1.5.1.2) (PCA reductase)	260	FUNCTION: Catalyzes the reduction of 1-pyrroline-5-carboxylate (PCA) to L-proline. {ECO:0000256|HAMAP-Rule:MF_01925}.	L-proline biosynthetic process [GO:0055129]	pyrroline-5-carboxylate reductase activity [GO:0004735]	cytoplasm [GO:0005737]
CCNA_00528	24	P-starvation	0.356102	0.397475	0.171076	No	A0A0H3C3Y5	proC	NA	Pyrroline-5-carboxylate reductase (P5C reductase) (P5CR) (EC 1.5.1.2) (PCA reductase)	260	FUNCTION: Catalyzes the reduction of 1-pyrroline-5-carboxylate (PCA) to L-proline. {ECO:0000256|HAMAP-Rule:MF_01925}.	L-proline biosynthetic process [GO:0055129]	pyrroline-5-carboxylate reductase activity [GO:0004735]	cytoplasm [GO:0005737]
CCNA_00528	41	P-recovery	-4.22699	0.602513	0.000783974	Yes	A0A0H3C3Y5	proC	NA	Pyrroline-5-carboxylate reductase (P5C reductase) (P5CR) (EC 1.5.1.2) (PCA reductase)	260	FUNCTION: Catalyzes the reduction of 1-pyrroline-5-carboxylate (PCA) to L-proline. {ECO:0000256|HAMAP-Rule:MF_01925}.	L-proline biosynthetic process [GO:0055129]	pyrroline-5-carboxylate reductase activity [GO:0004735]	cytoplasm [GO:0005737]
CCNA_00529	24	C-starvation	-0.322927	0.476484	0.268291	No	A0A0H3C4W5	NA	NA	HTH tetR-type domain-containing protein	178	NA	NA	DNA binding [GO:0003677]	NA
CCNA_00529	41	C-recovery	-0.217626	0.143791	0.0564455	No	A0A0H3C4W5	NA	NA	HTH tetR-type domain-containing protein	178	NA	NA	DNA binding [GO:0003677]	NA
CCNA_00529	16	M2G	-0.492394	0.246345	0.0280525	Yes	A0A0H3C4W5	NA	NA	HTH tetR-type domain-containing protein	178	NA	NA	DNA binding [GO:0003677]	NA
CCNA_00529	24	N-starvation	-0.109865	0.219098	0.389814	No	A0A0H3C4W5	NA	NA	HTH tetR-type domain-containing protein	178	NA	NA	DNA binding [GO:0003677]	NA
CCNA_00529	41	N-recovery	-0.0886586	0.0913119	0.147439	No	A0A0H3C4W5	NA	NA	HTH tetR-type domain-containing protein	178	NA	NA	DNA binding [GO:0003677]	NA
CCNA_00529	24	P-starvation	-0.354495	0.216134	0.0464141	Yes	A0A0H3C4W5	NA	NA	HTH tetR-type domain-containing protein	178	NA	NA	DNA binding [GO:0003677]	NA
CCNA_00529	41	P-recovery	-0.156941	0.272022	0.332129	No	A0A0H3C4W5	NA	NA	HTH tetR-type domain-containing protein	178	NA	NA	DNA binding [GO:0003677]	NA
CCNA_00532	24	C-starvation	-0.742684	0.650298	0.106529	No	A0A0H3C5P1	NA	NA	RDD domain-containing protein	296	NA	NA	NA	membrane [GO:0016020]
CCNA_00532	41	C-recovery	-0.282471	0.110781	0.0145808	Yes	A0A0H3C5P1	NA	NA	RDD domain-containing protein	296	NA	NA	NA	membrane [GO:0016020]
CCNA_00532	16	M2G	-0.173241	0.386406	0.435967	No	A0A0H3C5P1	NA	NA	RDD domain-containing protein	296	NA	NA	NA	membrane [GO:0016020]
CCNA_00532	24	N-starvation	-0.30522	0.369986	0.197526	No	A0A0H3C5P1	NA	NA	RDD domain-containing protein	296	NA	NA	NA	membrane [GO:0016020]
CCNA_00532	41	N-recovery	-0.14999	0.569899	0.635063	No	A0A0H3C5P1	NA	NA	RDD domain-containing protein	296	NA	NA	NA	membrane [GO:0016020]
CCNA_00532	24	P-starvation	-1.02106	0.241409	0.00346787	Yes	A0A0H3C5P1	NA	NA	RDD domain-containing protein	296	NA	NA	NA	membrane [GO:0016020]
CCNA_00532	41	P-recovery	-0.0851382	0.320414	0.631957	No	A0A0H3C5P1	NA	NA	RDD domain-containing protein	296	NA	NA	NA	membrane [GO:0016020]
CCNA_00533	24	C-starvation	0.127555	0.363203	0.53303	No	A0A0H3C622	hfsI	NA	Secreted polysaccharide polymerase hfsI	440	NA	NA	NA	membrane [GO:0016020]
CCNA_00533	41	C-recovery	0.223049	0.171388	0.080178	No	A0A0H3C622	hfsI	NA	Secreted polysaccharide polymerase hfsI	440	NA	NA	NA	membrane [GO:0016020]
CCNA_00533	16	M2G	0.0384865	0.266974	0.791877	No	A0A0H3C622	hfsI	NA	Secreted polysaccharide polymerase hfsI	440	NA	NA	NA	membrane [GO:0016020]
CCNA_00533	24	N-starvation	0.291669	0.19148	0.0555822	No	A0A0H3C622	hfsI	NA	Secreted polysaccharide polymerase hfsI	440	NA	NA	NA	membrane [GO:0016020]
CCNA_00533	41	N-recovery	0.358897	0.30046	0.0968296	No	A0A0H3C622	hfsI	NA	Secreted polysaccharide polymerase hfsI	440	NA	NA	NA	membrane [GO:0016020]
CCNA_00533	24	P-starvation	0.0685113	0.283771	0.662238	No	A0A0H3C622	hfsI	NA	Secreted polysaccharide polymerase hfsI	440	NA	NA	NA	membrane [GO:0016020]
CCNA_00533	41	P-recovery	0.434006	0.112564	0.00453325	Yes	A0A0H3C622	hfsI	NA	Secreted polysaccharide polymerase hfsI	440	NA	NA	NA	membrane [GO:0016020]
CCNA_00534	24	C-starvation	-0.148421	0.270369	0.352462	No	A0A0H3C720	NA	NA	Oxidoreductase	340	NA	NA	NA	NA
CCNA_00534	41	C-recovery	0.147543	0.290526	0.384565	No	A0A0H3C720	NA	NA	Oxidoreductase	340	NA	NA	NA	NA
CCNA_00534	16	M2G	0.14739	0.160434	0.163462	No	A0A0H3C720	NA	NA	Oxidoreductase	340	NA	NA	NA	NA
CCNA_00534	24	N-starvation	0.275527	0.290048	0.153651	No	A0A0H3C720	NA	NA	Oxidoreductase	340	NA	NA	NA	NA
CCNA_00534	41	N-recovery	0.459335	0.218311	0.0245069	Yes	A0A0H3C720	NA	NA	Oxidoreductase	340	NA	NA	NA	NA
CCNA_00534	24	P-starvation	0.350476	0.215699	0.0475014	Yes	A0A0H3C720	NA	NA	Oxidoreductase	340	NA	NA	NA	NA
CCNA_00534	41	P-recovery	-0.134323	0.295481	0.430284	No	A0A0H3C720	NA	NA	Oxidoreductase	340	NA	NA	NA	NA
CCNA_00538	24	C-starvation	-0.576791	0.44354	0.0803169	No	A0A0H3C5P6	NA	NA	Methyl-accepting chemotaxis protein	598	NA	chemotaxis [GO:0006935]; signal transduction [GO:0007165]	transmembrane signaling receptor activity [GO:0004888]	membrane [GO:0016020]
CCNA_00538	41	C-recovery	-0.28732	0.226832	0.0851756	No	A0A0H3C5P6	NA	NA	Methyl-accepting chemotaxis protein	598	NA	chemotaxis [GO:0006935]; signal transduction [GO:0007165]	transmembrane signaling receptor activity [GO:0004888]	membrane [GO:0016020]
CCNA_00538	16	M2G	-0.324242	0.0735287	0.00307186	Yes	A0A0H3C5P6	NA	NA	Methyl-accepting chemotaxis protein	598	NA	chemotaxis [GO:0006935]; signal transduction [GO:0007165]	transmembrane signaling receptor activity [GO:0004888]	membrane [GO:0016020]
CCNA_00538	24	N-starvation	-0.325968	0.157852	0.0257503	Yes	A0A0H3C5P6	NA	NA	Methyl-accepting chemotaxis protein	598	NA	chemotaxis [GO:0006935]; signal transduction [GO:0007165]	transmembrane signaling receptor activity [GO:0004888]	membrane [GO:0016020]
CCNA_00538	41	N-recovery	-0.41718	0.196565	0.0239503	Yes	A0A0H3C5P6	NA	NA	Methyl-accepting chemotaxis protein	598	NA	chemotaxis [GO:0006935]; signal transduction [GO:0007165]	transmembrane signaling receptor activity [GO:0004888]	membrane [GO:0016020]
CCNA_00538	24	P-starvation	-0.620753	0.109078	0.00145509	Yes	A0A0H3C5P6	NA	NA	Methyl-accepting chemotaxis protein	598	NA	chemotaxis [GO:0006935]; signal transduction [GO:0007165]	transmembrane signaling receptor activity [GO:0004888]	membrane [GO:0016020]
CCNA_00538	41	P-recovery	-0.466765	0.158776	0.00981671	Yes	A0A0H3C5P6	NA	NA	Methyl-accepting chemotaxis protein	598	NA	chemotaxis [GO:0006935]; signal transduction [GO:0007165]	transmembrane signaling receptor activity [GO:0004888]	membrane [GO:0016020]
CCNA_00539	24	C-starvation	-0.49028	0.6128	0.207877	No	A0A0H3C627	NA	NA	Salicylate hydroxylase (EC 1.14.13.1)	486	NA	NA	hydrolase activity, hydrolyzing N-glycosyl compounds [GO:0016799]; salicylate 1-monooxygenase activity [GO:0018658]	NA
CCNA_00539	41	C-recovery	-0.611603	0.402822	0.0560181	No	A0A0H3C627	NA	NA	Salicylate hydroxylase (EC 1.14.13.1)	486	NA	NA	hydrolase activity, hydrolyzing N-glycosyl compounds [GO:0016799]; salicylate 1-monooxygenase activity [GO:0018658]	NA
CCNA_00539	16	M2G	-0.188612	0.450436	0.463799	No	A0A0H3C627	NA	NA	Salicylate hydroxylase (EC 1.14.13.1)	486	NA	NA	hydrolase activity, hydrolyzing N-glycosyl compounds [GO:0016799]; salicylate 1-monooxygenase activity [GO:0018658]	NA
CCNA_00539	24	N-starvation	-0.42794	0.488519	0.178068	No	A0A0H3C627	NA	NA	Salicylate hydroxylase (EC 1.14.13.1)	486	NA	NA	hydrolase activity, hydrolyzing N-glycosyl compounds [GO:0016799]; salicylate 1-monooxygenase activity [GO:0018658]	NA
CCNA_00539	41	N-recovery	-0.00661106	0.327739	0.970354	No	A0A0H3C627	NA	NA	Salicylate hydroxylase (EC 1.14.13.1)	486	NA	NA	hydrolase activity, hydrolyzing N-glycosyl compounds [GO:0016799]; salicylate 1-monooxygenase activity [GO:0018658]	NA
CCNA_00539	24	P-starvation	-0.4392	0.352603	0.0883917	No	A0A0H3C627	NA	NA	Salicylate hydroxylase (EC 1.14.13.1)	486	NA	NA	hydrolase activity, hydrolyzing N-glycosyl compounds [GO:0016799]; salicylate 1-monooxygenase activity [GO:0018658]	NA
CCNA_00539	41	P-recovery	-0.132058	0.453647	0.601295	No	A0A0H3C627	NA	NA	Salicylate hydroxylase (EC 1.14.13.1)	486	NA	NA	hydrolase activity, hydrolyzing N-glycosyl compounds [GO:0016799]; salicylate 1-monooxygenase activity [GO:0018658]	NA
CCNA_00544	24	C-starvation	0.242661	0.309575	0.214947	No	A0A0H3C5Q0	NA	NA	Acetyl-CoA acetyltransferase (EC 2.3.1.9)	391	NA	NA	acetyl-CoA C-acetyltransferase activity [GO:0003985]	NA
CCNA_00544	41	C-recovery	0.221798	0.245053	0.167955	No	A0A0H3C5Q0	NA	NA	Acetyl-CoA acetyltransferase (EC 2.3.1.9)	391	NA	NA	acetyl-CoA C-acetyltransferase activity [GO:0003985]	NA
[truncated: 11,100 more rows]

## Sheet: Column descriptions
Column	Description
Locus ID	Locus identifier
[truncated: 16 more rows]
